# Supplementary material for: Profiling of RNA N6-Methyladenosine Methylation Reveals the Critical Role of m6A in Chicken Adipose Deposition
Source: Front Cell Dev Biol. 2021 Feb 5;9:590468. doi: 10.3389/fcell.2021.590468 (PMC7892974; doi:10.3389/fcell.2021.590468)
Supplement: Supplementary file 3 [file Table_2.XLSX]

## Sheet: F-AF-1
Methylated RNA sites Column A ~ E: the coordinates of the methylated RNA sites in bed format, please ref http://genome.ucsc.edu/FAQ/FAQformat.html#format1. Column F: the length of the methylated RNA sites Column G ~ H: the transcript id and gene symbol of methylated RNA. Column I ~ K: the enrichment results calculated by MACS. Column L ~ S: the annotation of the methylated gene. Legend: transcrip…
methylation sites					methylated RNA			enrichment information			Annotations
chrom	txStart	txEnd	PeakID	score	Peak_length	transcript_id	GeneName	-10*log10(pvalue)	fold_enrichment	FDR	GeneID	Synonyms	dbXrefs	description	Pathway	GO_CC	GO_MF	GO_BP
NC_006088.5	21344	21881	MACS_peak_1	438.97	537	XM_025152758.1	LOC107049475	438.97	15.7	100	107049475	-	CGNC:72493	uncharacterized LOC107049475
NC_006088.5	33286	35006	MACS_peak_3	2031.14	1720	XM_004950926.3	CLC2DL5	2031.14	16.02	100	776458	-	CGNC:57973	C-type lectin domain family 2 member D-like 5
NC_006088.5	41657	42327	MACS_peak_5	1797.18	670	XM_015273091.2	LOC107049475	1797.18	21.69	100	107049475	-	CGNC:72493	uncharacterized LOC107049475
NC_006088.5	47976	48389	MACS_peak_6	77.26	413	XM_015273092.2	CLC2DL4	77.26	8.37	100	100857569	-	CGNC:65459	C-type lectin domain family 2 member D-like 4
NC_006088.5	57384	58630	MACS_peak_7	3100	1246	XM_015273094.2	CLC2DL4	3100	209.1	100	100857569	-	CGNC:65459	C-type lectin domain family 2 member D-like 4
NC_006088.5	197149	197367	MACS_peak_10	125.97	218	XM_025152751.1	LOC107049475	125.97	9.44	100	107049475	-	CGNC:72493	uncharacterized LOC107049475
NC_006088.5	199824	200893	MACS_peak_11	719.6	1069	XM_025152751.1	LOC107049475	719.6	15.9	100	107049475	-	CGNC:72493	uncharacterized LOC107049475
NC_006088.5	213697	214696	MACS_peak_12	3100	999	XM_025152739.1	LOC770705	3100	74.71	100	770705	-	CGNC:56222	envelope glycoprotein gp95-like
NC_006088.5	242161	246156	MACS_peak_14	2475.16	3995	XM_015300817.2	CD69L	2475.16	23.96	100	417816	CD69	CGNC:50599	CD69 molecule like
NC_006088.5	255919	258423	MACS_peak_15	606.77	2504	XM_025152807.1	LOC107055489	606.77	7.81	100	107055489	-	CGNC:78445	C-type lectin domain family 2 member D-like
NC_006088.5	260847	261585	MACS_peak_16	98.08	738	XM_025152807.1	LOC107055489	98.08	9.08	100	107055489	-	CGNC:78445	C-type lectin domain family 2 member D-like
NC_006088.5	302413	303113	MACS_peak_21	51.76	700	NM_001277858.1	CLC2DL3	51.76	5.35	100	425783	-	CGNC:52572	C-type lectin domain family 2 member D-like 3
NC_006088.5	327797	327956	MACS_peak_23	5.61	159	XM_015290459.2	GOLGB1	5.61	3.17	100	426868	-	CGNC:7433|Ensembl:ENSGALG00000041494	golgin B1
NC_006088.5	330442	330565	MACS_peak_24	12.29	123	XM_015290459.2	GOLGB1	12.29	2.78	100	426868	-	CGNC:7433|Ensembl:ENSGALG00000041494	golgin B1
NC_006088.5	331018	331132	MACS_peak_25	16.53	114	XM_015290459.2	GOLGB1	16.53	3.69	100	426868	-	CGNC:7433|Ensembl:ENSGALG00000041494	golgin B1
NC_006088.5	333853	334262	MACS_peak_26	791.89	409	XM_015290459.2	GOLGB1	791.89	19.7	100	426868	-	CGNC:7433|Ensembl:ENSGALG00000041494	golgin B1
NC_006088.5	345368	347319	MACS_peak_27	1137.27	1951	XM_015290459.2	GOLGB1	1137.27	11.71	100	426868	-	CGNC:7433|Ensembl:ENSGALG00000041494	golgin B1
NC_006088.5	349280	349459	MACS_peak_28	6.45	179	XM_015290459.2	GOLGB1	6.45	4.56	100	426868	-	CGNC:7433|Ensembl:ENSGALG00000041494	golgin B1
NC_006088.5	350697	350863	MACS_peak_29	152.18	166	XM_015290459.2	GOLGB1	152.18	6.62	100	426868	-	CGNC:7433|Ensembl:ENSGALG00000041494	golgin B1
NC_006088.5	362619	362749	MACS_peak_30	8.53	130	NM_001031401.1	HCLS1	8.53	5.23	100	426867	-	CGNC:7430|Ensembl:ENSGALG00000039682	hematopoietic cell-specific Lyn substrate 1	gga04530(Tight junction)	GO:0005667(transcription factor complex)//GO:0005634(nucleus)//GO:0005886(plasma membrane)//GO:0005829(cytosol)	GO:0019901(protein kinase binding)//GO:0001085(RNA polymerase II transcription factor binding)//GO:0003779(actin binding)//GO:0032403(protein complex binding)//GO:0017124(SH3 domain binding)	GO:0030041(actin filament polymerization)//GO:0008284(positive regulation of cell proliferation)//GO:0030833(regulation of actin filament polymerization)//GO:0042993(positive regulation of transcription factor import into nucleus)//GO:0042531(positive regulation of tyrosine phosphorylation of STAT protein)//GO:0051897(positive regulation of protein kinase B signaling)//GO:0071345(cellular respons…
NC_006088.5	368561	368856	MACS_peak_31	491.82	295	NM_001031401.1	HCLS1	491.82	7.77	100	426867	-	CGNC:7430|Ensembl:ENSGALG00000039682	hematopoietic cell-specific Lyn substrate 1	gga04530(Tight junction)	GO:0005667(transcription factor complex)//GO:0005634(nucleus)//GO:0005886(plasma membrane)//GO:0005829(cytosol)	GO:0019901(protein kinase binding)//GO:0001085(RNA polymerase II transcription factor binding)//GO:0003779(actin binding)//GO:0032403(protein complex binding)//GO:0017124(SH3 domain binding)	GO:0030041(actin filament polymerization)//GO:0008284(positive regulation of cell proliferation)//GO:0030833(regulation of actin filament polymerization)//GO:0042993(positive regulation of transcription factor import into nucleus)//GO:0042531(positive regulation of tyrosine phosphorylation of STAT protein)//GO:0051897(positive regulation of protein kinase B signaling)//GO:0071345(cellular respons…
NC_006088.5	369943	370837	MACS_peak_32	36.44	894	NM_001031401.1	HCLS1	36.44	6.42	100	426867	-	CGNC:7430|Ensembl:ENSGALG00000039682	hematopoietic cell-specific Lyn substrate 1	gga04530(Tight junction)	GO:0005667(transcription factor complex)//GO:0005634(nucleus)//GO:0005886(plasma membrane)//GO:0005829(cytosol)	GO:0019901(protein kinase binding)//GO:0001085(RNA polymerase II transcription factor binding)//GO:0003779(actin binding)//GO:0032403(protein complex binding)//GO:0017124(SH3 domain binding)	GO:0030041(actin filament polymerization)//GO:0008284(positive regulation of cell proliferation)//GO:0030833(regulation of actin filament polymerization)//GO:0042993(positive regulation of transcription factor import into nucleus)//GO:0042531(positive regulation of tyrosine phosphorylation of STAT protein)//GO:0051897(positive regulation of protein kinase B signaling)//GO:0071345(cellular respons…
NC_006088.5	435270	435598	MACS_peak_34	146.39	328	XM_025152878.1	SHANK3	146.39	7.97	100	101748950	-	CGNC:68428	SH3 and multiple ankyrin repeat domains 3
NC_006088.5	462096	462300	MACS_peak_35	17.46	204	XM_025152878.1	SHANK3	17.46	5.75	100	101748950	-	CGNC:68428	SH3 and multiple ankyrin repeat domains 3
NC_006088.5	474435	474544	MACS_peak_36	28.59	109	XM_025152878.1	SHANK3	28.59	4.56	100	101748950	-	CGNC:68428	SH3 and multiple ankyrin repeat domains 3
NC_006088.5	489071	489149	MACS_peak_37	3.06	78	XM_025152878.1	SHANK3	3.06	2.7	100	101748950	-	CGNC:68428	SH3 and multiple ankyrin repeat domains 3
NC_006088.5	519386	519726	MACS_peak_38	122.9	340	XM_025152878.1	SHANK3	122.9	6.98	100	101748950	-	CGNC:68428	SH3 and multiple ankyrin repeat domains 3
NC_006088.5	552910	553104	MACS_peak_39	307.69	194	XM_025152878.1	SHANK3	307.69	12.61	100	101748950	-	CGNC:68428	SH3 and multiple ankyrin repeat domains 3
NC_006088.5	594006	594120	MACS_peak_40	213.8	114	XM_025152878.1	SHANK3	213.8	8.64	100	101748950	-	CGNC:68428	SH3 and multiple ankyrin repeat domains 3
NC_006088.5	612313	612389	MACS_peak_41	286.25	76	XM_025152878.1	SHANK3	286.25	9.08	100	101748950	-	CGNC:68428	SH3 and multiple ankyrin repeat domains 3
NC_006088.5	644265	644348	MACS_peak_42	84.47	83	XM_025152878.1	SHANK3	84.47	4.6	100	101748950	-	CGNC:68428	SH3 and multiple ankyrin repeat domains 3
NC_006088.5	653183	653308	MACS_peak_43	15.36	125	XM_025152878.1	SHANK3	15.36	4.88	100	101748950	-	CGNC:68428	SH3 and multiple ankyrin repeat domains 3
NC_006088.5	672245	672381	MACS_peak_44	100.45	136	XM_025152878.1	SHANK3	100.45	8.68	100	101748950	-	CGNC:68428	SH3 and multiple ankyrin repeat domains 3
NC_006088.5	673954	674035	MACS_peak_45	42.69	81	XM_025152878.1	SHANK3	42.69	4.16	100	101748950	-	CGNC:68428	SH3 and multiple ankyrin repeat domains 3
NC_006088.5	677379	677507	MACS_peak_46	84.57	128	XM_025152878.1	SHANK3	84.57	6.58	100	101748950	-	CGNC:68428	SH3 and multiple ankyrin repeat domains 3
NC_006088.5	683854	686078	MACS_peak_47	3100	2224	XM_025152878.1	SHANK3	3100	63.39	100	101748950	-	CGNC:68428	SH3 and multiple ankyrin repeat domains 3
NC_006088.5	702638	703272	MACS_peak_48	3100	634	XM_025152878.1	SHANK3	3100	32.95	100	101748950	-	CGNC:68428	SH3 and multiple ankyrin repeat domains 3
NC_006088.5	754159	754406	MACS_peak_50	38.36	247	NM_204573.1	FLNC	38.36	6.94	100	395260	filamin-C	CGNC:49234	filamin C	gga04010(MAPK signaling pathway)//gga04510(Focal adhesion)//gga05132(Salmonella infection)
NC_006088.5	763768	764124	MACS_peak_51	2617.18	356	NM_204573.1	FLNC	2617.18	16.45	100	395260	filamin-C	CGNC:49234	filamin C	gga04010(MAPK signaling pathway)//gga04510(Focal adhesion)//gga05132(Salmonella infection)
NC_006088.5	813660	813827	MACS_peak_53	936.61	167	XM_025152984.1	LOC107050717	936.61	19.35	100	107050717	-	CGNC:73731	calumenin-like
NC_006088.5	818225	818286	MACS_peak_54	44.33	61	XM_025152984.1	LOC107050717	44.33	4.96	100	107050717	-	CGNC:73731	calumenin-like
NC_006088.5	825155	825355	MACS_peak_55	1878.39	200	XM_025152984.1	LOC107050717	1878.39	18.91	100	107050717	-	CGNC:73731	calumenin-like
NC_006088.5	945022	945203	MACS_peak_56	4.88	181	XM_025153792.1	LOC107050086	4.88	3.33	100	107050086	-	CGNC:73101	disintegrin and metalloproteinase domain-containing protein 15-like
NC_006088.5	1049483	1049633	MACS_peak_57	16.68	150	XM_025153001.1	LOC107050254	16.68	4.4	100	107050254	-	CGNC:73269	uncharacterized LOC107050254
NC_006088.5	1058181	1058302	MACS_peak_58	43.7	121	XM_025153001.1	LOC107050254	43.7	5.79	100	107050254	-	CGNC:73269	uncharacterized LOC107050254
NC_006088.5	1064983	1065062	MACS_peak_59	5.89	79	XM_025153001.1	LOC107050254	5.89	2.5	100	107050254	-	CGNC:73269	uncharacterized LOC107050254
NC_006088.5	1070945	1071106	MACS_peak_60	353.69	161	XM_025153001.1	LOC107050254	353.69	7.85	100	107050254	-	CGNC:73269	uncharacterized LOC107050254
NC_006088.5	1103222	1104461	MACS_peak_62	671.26	1239	NM_001031589.1	GCC1	671.26	9.95	100	430581	-	CGNC:10143|Ensembl:ENSGALG00000033149	GRIP and coiled-coil domain containing 1		GO:0005622(intracellular)		GO:0000042(protein targeting to Golgi)
NC_006088.5	1105727	1108053	MACS_peak_63	1856.76	2326	NM_001031589.1	GCC1	1856.76	11.89	100	430581	-	CGNC:10143|Ensembl:ENSGALG00000033149	GRIP and coiled-coil domain containing 1		GO:0005622(intracellular)		GO:0000042(protein targeting to Golgi)
NC_006088.5	1109480	1110492	MACS_peak_64	283.6	1012	XM_015299287.2	DENND6B	283.6	13.16	100	426252	FAM116B	CGNC:10312|Ensembl:ENSGALG00000043771	DENN domain containing 6B
NC_006088.5	1133702	1133877	MACS_peak_65	278.17	175	XM_015280352.2	PPP6R2	278.17	10.86	100	430580	SAPS2	CGNC:10141|Ensembl:ENSGALG00000029341	protein phosphatase 6, regulatory subunit 2
NC_006088.5	1193417	1193625	MACS_peak_66	99.64	208	XM_015278843.2	PPP6R2	99.64	7.76	100	430580	SAPS2	CGNC:10141|Ensembl:ENSGALG00000029341	protein phosphatase 6, regulatory subunit 2
NC_006088.5	1199767	1199911	MACS_peak_67	104.63	144	XM_015278843.2	PPP6R2	104.63	7.77	100	430580	SAPS2	CGNC:10141|Ensembl:ENSGALG00000029341	protein phosphatase 6, regulatory subunit 2
NC_006088.5	1215111	1216400	MACS_peak_69	3100	1289	XM_015273039.2	SBF1	3100	44.52	100	417071	-	CGNC:9447|Ensembl:ENSGALG00000043178	SET binding factor 1			GO:0019208(phosphatase regulator activity)	GO:0043087(regulation of GTPase activity)
NC_006088.5	1219075	1219309	MACS_peak_70	347.26	234	XM_015273039.2	SBF1	347.26	8.09	100	417071	-	CGNC:9447|Ensembl:ENSGALG00000043178	SET binding factor 1			GO:0019208(phosphatase regulator activity)	GO:0043087(regulation of GTPase activity)
NC_006088.5	1225353	1225561	MACS_peak_71	634.43	208	XM_015273039.2	SBF1	634.43	9.63	100	417071	-	CGNC:9447|Ensembl:ENSGALG00000043178	SET binding factor 1			GO:0019208(phosphatase regulator activity)	GO:0043087(regulation of GTPase activity)
NC_006088.5	1231016	1231276	MACS_peak_72	3197.93	260	XM_015273039.2	SBF1	3197.93	15.74	100	417071	-	CGNC:9447|Ensembl:ENSGALG00000043178	SET binding factor 1			GO:0019208(phosphatase regulator activity)	GO:0043087(regulation of GTPase activity)
NC_006088.5	1232437	1232587	MACS_peak_73	3.12	150	XM_015273039.2	SBF1	3.12	3.49	100	417071	-	CGNC:9447|Ensembl:ENSGALG00000043178	SET binding factor 1			GO:0019208(phosphatase regulator activity)	GO:0043087(regulation of GTPase activity)
NC_006088.5	1233683	1233888	MACS_peak_74	199.18	205	XM_015273039.2	SBF1	199.18	7.65	100	417071	-	CGNC:9447|Ensembl:ENSGALG00000043178	SET binding factor 1			GO:0019208(phosphatase regulator activity)	GO:0043087(regulation of GTPase activity)
NC_006088.5	1234428	1234527	MACS_peak_75	111.78	99	XM_015273039.2	SBF1	111.78	5.27	100	417071	-	CGNC:9447|Ensembl:ENSGALG00000043178	SET binding factor 1			GO:0019208(phosphatase regulator activity)	GO:0043087(regulation of GTPase activity)
NC_006088.5	1235203	1235332	MACS_peak_76	5.41	129	XM_015273039.2	SBF1	5.41	4.52	100	417071	-	CGNC:9447|Ensembl:ENSGALG00000043178	SET binding factor 1			GO:0019208(phosphatase regulator activity)	GO:0043087(regulation of GTPase activity)
NC_006088.5	1279329	1279812	MACS_peak_77	3.17	483	XM_025153017.1	ADM2	3.17	4.12	100	101751391	-	CGNC:70814	adrenomedullin 2
NC_006088.5	1284512	1285178	MACS_peak_78	14.07	666	NM_001031572.1	LMF2	14.07	7.06	100	429380	-	CGNC:53638|Ensembl:ENSGALG00000041528	lipase maturation factor 2		GO:0016021(integral component of membrane)//GO:0005789(endoplasmic reticulum membrane)		GO:0051604(protein maturation)
NC_006088.5	1300789	1301702	MACS_peak_79	3100	913	XM_003640326.3	SCO2	3100	50.47	100	429671	-	CGNC:66581	SCO2, cytochrome c oxidase assembly protein
NC_006088.5	1312739	1314015	MACS_peak_80	190.71	1276	XM_025151342.1	IRF5	190.71	6.94	100	430409	-	CGNC:53929	interferon regulatory factor 5	gga04620(Toll-like receptor signaling pathway)	GO:0005634(nucleus)	GO:0000975(regulatory region DNA binding)//GO:0003700(transcription factor activity, sequence-specific DNA binding)	GO:0006357(regulation of transcription from RNA polymerase II promoter)//GO:0051607(defense response to virus)//GO:0019221(cytokine-mediated signaling pathway)//GO:0006351(transcription, DNA-templated)
NC_006088.5	1316356	1316469	MACS_peak_81	13.48	113	XM_015288258.2	TNPO3	13.48	3.29	100	426277	-	CGNC:10345|Ensembl:ENSGALG00000039420	transportin 3		GO:0005634(nucleus)
NC_006088.5	1344702	1344888	MACS_peak_82	30.31	186	XM_015288188.1	SMO	30.31	4.08	100	395949	-	CGNC:5983|Ensembl:ENSGALG00000036114	smoothened, frizzled class receptor	gga04340(Hedgehog signaling pathway)	GO:0016021(integral component of membrane)	GO:0017147(Wnt-protein binding)//GO:0005113(patched binding)//GO:0004930(G-protein coupled receptor activity)//GO:0004888(transmembrane signaling receptor activity)//GO:0042813(Wnt-activated receptor activity)	GO:0060070(canonical Wnt signaling pathway)//GO:0007186(G-protein coupled receptor signaling pathway)//GO:0035567(non-canonical Wnt signaling pathway)//GO:0007275(multicellular organism development)//GO:0007224(smoothened signaling pathway)
NC_006088.5	1345441	1345590	MACS_peak_83	335.51	149	XM_015288188.1	SMO	335.51	6.26	100	395949	-	CGNC:5983|Ensembl:ENSGALG00000036114	smoothened, frizzled class receptor	gga04340(Hedgehog signaling pathway)	GO:0016021(integral component of membrane)	GO:0017147(Wnt-protein binding)//GO:0005113(patched binding)//GO:0004930(G-protein coupled receptor activity)//GO:0004888(transmembrane signaling receptor activity)//GO:0042813(Wnt-activated receptor activity)	GO:0060070(canonical Wnt signaling pathway)//GO:0007186(G-protein coupled receptor signaling pathway)//GO:0035567(non-canonical Wnt signaling pathway)//GO:0007275(multicellular organism development)//GO:0007224(smoothened signaling pathway)
NC_006088.5	1346703	1347997	MACS_peak_84	3100	1294	XM_015288188.1	SMO	3100	49.6	100	395949	-	CGNC:5983|Ensembl:ENSGALG00000036114	smoothened, frizzled class receptor	gga04340(Hedgehog signaling pathway)	GO:0016021(integral component of membrane)	GO:0017147(Wnt-protein binding)//GO:0005113(patched binding)//GO:0004930(G-protein coupled receptor activity)//GO:0004888(transmembrane signaling receptor activity)//GO:0042813(Wnt-activated receptor activity)	GO:0060070(canonical Wnt signaling pathway)//GO:0007186(G-protein coupled receptor signaling pathway)//GO:0035567(non-canonical Wnt signaling pathway)//GO:0007275(multicellular organism development)//GO:0007224(smoothened signaling pathway)
NC_006088.5	1348917	1349301	MACS_peak_85	4.26	384	XM_015287911.2	AHCYL2	4.26	3.17	100	416675	-	CGNC:50318	adenosylhomocysteinase like 2	gga00270(Cysteine and methionine metabolism)//gga01100(Metabolic pathways)		GO:0004013(adenosylhomocysteinase activity)	GO:0006730(one-carbon metabolic process)
NC_006088.5	1391556	1393164	MACS_peak_86	44.18	1608	XM_414971.6	AHCYL2	44.18	5.04	100	416675	-	CGNC:50318	adenosylhomocysteinase like 2	gga00270(Cysteine and methionine metabolism)//gga01100(Metabolic pathways)		GO:0004013(adenosylhomocysteinase activity)	GO:0006730(one-carbon metabolic process)
NC_006088.5	1474399	1475987	MACS_peak_87	443.25	1588	XM_015282685.2	NRF1	443.25	12.69	100	416677	IBR/F	CGNC:6034|Ensembl:ENSGALG00000040060	nuclear respiratory factor 1
NC_006088.5	1501473	1501526	MACS_peak_88	228.14	53	NM_001030647.1	UBE2H	228.14	11.12	100	416678	-	CGNC:6039|Ensembl:ENSGALG00000031975	ubiquitin conjugating enzyme E2 H	gga04120(Ubiquitin mediated proteolysis)	GO:0005737(cytoplasm)	GO:0005524(ATP binding)//GO:0061631(ubiquitin conjugating enzyme activity)//GO:0031625(ubiquitin protein ligase binding)//GO:0061630(ubiquitin protein ligase activity)	GO:0043161(proteasome-mediated ubiquitin-dependent protein catabolic process)//GO:0070936(protein K48-linked ubiquitination)//GO:0070979(protein K11-linked ubiquitination)//GO:0006511(ubiquitin-dependent protein catabolic process)
NC_006088.5	1509407	1509482	MACS_peak_89	115.39	75	NM_001030647.1	UBE2H	115.39	7.18	100	416678	-	CGNC:6039|Ensembl:ENSGALG00000031975	ubiquitin conjugating enzyme E2 H	gga04120(Ubiquitin mediated proteolysis)	GO:0005737(cytoplasm)	GO:0005524(ATP binding)//GO:0061631(ubiquitin conjugating enzyme activity)//GO:0031625(ubiquitin protein ligase binding)//GO:0061630(ubiquitin protein ligase activity)	GO:0043161(proteasome-mediated ubiquitin-dependent protein catabolic process)//GO:0070936(protein K48-linked ubiquitination)//GO:0070979(protein K11-linked ubiquitination)//GO:0006511(ubiquitin-dependent protein catabolic process)
NC_006088.5	1510434	1510511	MACS_peak_90	2650.82	77	NM_001030647.1	UBE2H	2650.82	33.18	100	416678	-	CGNC:6039|Ensembl:ENSGALG00000031975	ubiquitin conjugating enzyme E2 H	gga04120(Ubiquitin mediated proteolysis)	GO:0005737(cytoplasm)	GO:0005524(ATP binding)//GO:0061631(ubiquitin conjugating enzyme activity)//GO:0031625(ubiquitin protein ligase binding)//GO:0061630(ubiquitin protein ligase activity)	GO:0043161(proteasome-mediated ubiquitin-dependent protein catabolic process)//GO:0070936(protein K48-linked ubiquitination)//GO:0070979(protein K11-linked ubiquitination)//GO:0006511(ubiquitin-dependent protein catabolic process)
NC_006088.5	1533478	1533752	MACS_peak_91	3100	274	NM_001030647.1	UBE2H	3100	139.63	100	416678	-	CGNC:6039|Ensembl:ENSGALG00000031975	ubiquitin conjugating enzyme E2 H	gga04120(Ubiquitin mediated proteolysis)	GO:0005737(cytoplasm)	GO:0005524(ATP binding)//GO:0061631(ubiquitin conjugating enzyme activity)//GO:0031625(ubiquitin protein ligase binding)//GO:0061630(ubiquitin protein ligase activity)	GO:0043161(proteasome-mediated ubiquitin-dependent protein catabolic process)//GO:0070936(protein K48-linked ubiquitination)//GO:0070979(protein K11-linked ubiquitination)//GO:0006511(ubiquitin-dependent protein catabolic process)
NC_006088.5	1655498	1656079	MACS_peak_92	18.35	581	XM_015283532.2	FBXO18	18.35	4.68	100	416687	FBH1	CGNC:6188|Ensembl:ENSGALG00000008162	F-box protein, helicase, 18		GO:0005634(nucleus)//GO:0019005(SCF ubiquitin ligase complex)//GO:0000785(chromatin)	GO:0003678(DNA helicase activity)//GO:0005524(ATP binding)//GO:0015616(DNA translocase activity)//GO:0004003(ATP-dependent DNA helicase activity)//GO:0043138(3'-5' DNA helicase activity)//GO:0003697(single-stranded DNA binding)//GO:0003690(double-stranded DNA binding)	GO:0008219(cell death)//GO:0006974(cellular response to DNA damage stimulus)//GO:0072429(response to intra-S DNA damage checkpoint signaling)//GO:0032508(DNA duplex unwinding)//GO:1902231(positive regulation of intrinsic apoptotic signaling pathway in response to DNA damage)//GO:0016567(protein ubiquitination)//GO:0000724(double-strand break repair via homologous recombination)//GO:0031297(replic…
NC_006088.5	1676091	1676624	MACS_peak_93	43.31	533	NM_001080210.1	FBXO18	43.31	5.99	100	416687	FBH1	CGNC:6188|Ensembl:ENSGALG00000008162	F-box protein, helicase, 18		GO:0005634(nucleus)//GO:0019005(SCF ubiquitin ligase complex)//GO:0000785(chromatin)	GO:0003678(DNA helicase activity)//GO:0005524(ATP binding)//GO:0015616(DNA translocase activity)//GO:0004003(ATP-dependent DNA helicase activity)//GO:0043138(3'-5' DNA helicase activity)//GO:0003697(single-stranded DNA binding)//GO:0003690(double-stranded DNA binding)	GO:0008219(cell death)//GO:0006974(cellular response to DNA damage stimulus)//GO:0072429(response to intra-S DNA damage checkpoint signaling)//GO:0032508(DNA duplex unwinding)//GO:1902231(positive regulation of intrinsic apoptotic signaling pathway in response to DNA damage)//GO:0016567(protein ubiquitination)//GO:0000724(double-strand break repair via homologous recombination)//GO:0031297(replic…
NC_006088.5	1697437	1697588	MACS_peak_94	87.15	151	NM_205004.1	GDI2	87.15	9.95	100	395854	GDI1	CGNC:49512|Ensembl:ENSGALG00000008169	GDP dissociation inhibitor 2		GO:0070062(extracellular exosome)//GO:0005925(focal adhesion)//GO:0005737(cytoplasm)	GO:0003723(RNA binding)//GO:0005096(GTPase activator activity)//GO:0016491(oxidoreductase activity)//GO:0005093(Rab GDP-dissociation inhibitor activity)	GO:0055114(oxidation-reduction process)//GO:0015031(protein transport)//GO:0007264(small GTPase mediated signal transduction)//GO:0043547(positive regulation of GTPase activity)
NC_006088.5	1716373	1719736	MACS_peak_95	3137.25	3363	XM_414985.6	FAM208B	3137.25	37.15	100	416689	C1H10orf18	CGNC:50324	family with sequence similarity 208 member B
NC_006088.5	1721593	1722494	MACS_peak_96	418.28	901	XM_414985.6	FAM208B	418.28	12.01	100	416689	C1H10orf18	CGNC:50324	family with sequence similarity 208 member B
NC_006088.5	1723961	1724720	MACS_peak_97	412.3	759	XM_414985.6	FAM208B	412.3	14.51	100	416689	C1H10orf18	CGNC:50324	family with sequence similarity 208 member B
NC_006088.5	1778867	1779035	MACS_peak_98	89.82	168	NM_001030648.1	NET1	89.82	5.56	100	416693	-	CGNC:6397|Ensembl:ENSGALG00000008437	neuroepithelial cell transforming 1		GO:0005886(plasma membrane)//GO:0005634(nucleus)	GO:0005089(Rho guanyl-nucleotide exchange factor activity)//GO:0017049(GTP-Rho binding)	GO:0051451(myoblast migration)//GO:0043065(positive regulation of apoptotic process)//GO:0070301(cellular response to hydrogen peroxide)//GO:0043547(positive regulation of GTPase activity)//GO:1900026(positive regulation of substrate adhesion-dependent cell spreading)//GO:0035023(regulation of Rho protein signal transduction)//GO:0035556(intracellular signal transduction)//GO:0071479(cellular res…
NC_006088.5	1784004	1784152	MACS_peak_99	417.71	148	NM_001030648.1	NET1	417.71	13.44	100	416693	-	CGNC:6397|Ensembl:ENSGALG00000008437	neuroepithelial cell transforming 1		GO:0005886(plasma membrane)//GO:0005634(nucleus)	GO:0005089(Rho guanyl-nucleotide exchange factor activity)//GO:0017049(GTP-Rho binding)	GO:0051451(myoblast migration)//GO:0043065(positive regulation of apoptotic process)//GO:0070301(cellular response to hydrogen peroxide)//GO:0043547(positive regulation of GTPase activity)//GO:1900026(positive regulation of substrate adhesion-dependent cell spreading)//GO:0035023(regulation of Rho protein signal transduction)//GO:0035556(intracellular signal transduction)//GO:0071479(cellular res…
NC_006088.5	1839019	1840281	MACS_peak_100	36.7	1262	NM_001277351.1	TUBAL3	36.7	8.96	100	416694	TUBA1A|TUBA3|TUBA3C	CGNC:50327|Ensembl:ENSGALG00000008444	tubulin alpha like 3	gga04145(Phagosome)//gga04540(Gap junction)	GO:0005874(microtubule)//GO:0005737(cytoplasm)	GO:0003924(GTPase activity)//GO:0005525(GTP binding)//GO:0005200(structural constituent of cytoskeleton)	GO:0007010(cytoskeleton organization)//GO:0007017(microtubule-based process)
NC_006088.5	1988400	1989071	MACS_peak_101	23.36	671	XM_414994.6	SLC35B4	23.36	7.26	100	416698	-	CGNC:6418|Ensembl:ENSGALG00000038187	solute carrier family 35 member B4		GO:0016021(integral component of membrane)		GO:0055085(transmembrane transport)
NC_006088.5	2057027	2057660	MACS_peak_102	145.79	633	NM_001199320.1	EXOC4	145.79	9.52	100	416700	SEC8L1	CGNC:6429|Ensembl:ENSGALG00000008477	exocyst complex component 4	gga04530(Tight junction)	GO:0045202(synapse)//GO:0032584(growth cone membrane)//GO:0000145(exocyst)//GO:0035748(myelin sheath abaxonal region)//GO:0005902(microvillus)	GO:0030165(PDZ domain binding)//GO:0047485(protein N-terminus binding)//GO:0017160(Ral GTPase binding)	GO:0048341(paraxial mesoderm formation)//GO:0006903(vesicle targeting)//GO:0006893(Golgi to plasma membrane transport)//GO:0007268(chemical synaptic transmission)//GO:0006612(protein targeting to membrane)//GO:0006904(vesicle docking involved in exocytosis)//GO:0006887(exocytosis)
NC_006088.5	2674542	2674687	MACS_peak_104	79.83	145	XM_416646.6	CHCHD3	79.83	5.23	100	418435	-	CGNC:4892|Ensembl:ENSGALG00000006489	coiled-coil-helix-coiled-coil-helix domain containing 3		GO:0061617(MICOS complex)
NC_006088.5	2776418	2776554	MACS_peak_105	50.38	136	XM_416646.6	CHCHD3	50.38	5.59	100	418435	-	CGNC:4892|Ensembl:ENSGALG00000006489	coiled-coil-helix-coiled-coil-helix domain containing 3		GO:0061617(MICOS complex)
NC_006088.5	3687999	3688150	MACS_peak_106	1712.28	151	XM_015289480.2	PODXL	1712.28	24.5	100	395755	MEP21|PC|PCLP-1	CGNC:49459|Ensembl:ENSGALG00000006409	podocalyxin like		GO:0005886(plasma membrane)//GO:0030027(lamellipodium)//GO:0030175(filopodium)//GO:0016021(integral component of membrane)//GO:0001726(ruffle)//GO:0045121(membrane raft)//GO:0031528(microvillus membrane)//GO:0005737(cytoplasm)//GO:0016324(apical plasma membrane)		GO:0033634(positive regulation of cell-cell adhesion mediated by integrin)//GO:0022408(negative regulation of cell-cell adhesion)//GO:0007155(cell adhesion)//GO:0016477(cell migration)//GO:0022407(regulation of cell-cell adhesion)//GO:0072175(epithelial tube formation)//GO:0030335(positive regulation of cell migration)//GO:0032534(regulation of microvillus assembly)
NC_006088.5	3713712	3714591	MACS_peak_107	3100	879	NM_001271894.1	PODXL	3100	36.92	100	395755	MEP21|PC|PCLP-1	CGNC:49459|Ensembl:ENSGALG00000006409	podocalyxin like		GO:0005886(plasma membrane)//GO:0030027(lamellipodium)//GO:0030175(filopodium)//GO:0016021(integral component of membrane)//GO:0001726(ruffle)//GO:0045121(membrane raft)//GO:0031528(microvillus membrane)//GO:0005737(cytoplasm)//GO:0016324(apical plasma membrane)		GO:0033634(positive regulation of cell-cell adhesion mediated by integrin)//GO:0022408(negative regulation of cell-cell adhesion)//GO:0007155(cell adhesion)//GO:0016477(cell migration)//GO:0022407(regulation of cell-cell adhesion)//GO:0072175(epithelial tube formation)//GO:0030335(positive regulation of cell migration)//GO:0032534(regulation of microvillus assembly)
NC_006088.5	4116258	4116425	MACS_peak_110	312.16	167	XM_416473.6	RBM17	312.16	11.81	100	418248	-	CGNC:4762|Ensembl:ENSGALG00000006332	RNA binding motif protein 17	gga03040(Spliceosome)
NC_006088.5	4117485	4117583	MACS_peak_111	74.07	98	XM_416473.6	RBM17	74.07	5.59	100	418248	-	CGNC:4762|Ensembl:ENSGALG00000006332	RNA binding motif protein 17	gga03040(Spliceosome)
NC_006088.5	4157561	4157679	MACS_peak_112	27.89	118	XM_015290911.2	PFKFB3	27.89	5.51	100	418247	-	CGNC:4755|Ensembl:ENSGALG00000040369	6-phosphofructo-2-kinase/fructose-2,6-biphosphatase 3	gga00051(Fructose and mannose metabolism)		GO:0003873(6-phosphofructo-2-kinase activity)//GO:0005524(ATP binding)	GO:0006003(fructose 2,6-bisphosphate metabolic process)//GO:0006000(fructose metabolic process)//GO:0046835(carbohydrate phosphorylation)
NC_006088.5	4175318	4175877	MACS_peak_113	85.11	559	XM_015290911.2	PFKFB3	85.11	7.41	100	418247	-	CGNC:4755|Ensembl:ENSGALG00000040369	6-phosphofructo-2-kinase/fructose-2,6-biphosphatase 3	gga00051(Fructose and mannose metabolism)		GO:0003873(6-phosphofructo-2-kinase activity)//GO:0005524(ATP binding)	GO:0006003(fructose 2,6-bisphosphate metabolic process)//GO:0006000(fructose metabolic process)//GO:0046835(carbohydrate phosphorylation)
NC_006088.5	4724745	4725123	MACS_peak_114	421.16	378	XM_015294280.2	ITIH5	421.16	5.03	100	419111	-	CGNC:5201|Ensembl:ENSGALG00000006891	inter-alpha-trypsin inhibitor heavy chain family member 5			GO:0004867(serine-type endopeptidase inhibitor activity)	GO:0030212(hyaluronan metabolic process)//GO:0010951(negative regulation of endopeptidase activity)
NC_006088.5	4766882	4767090	MACS_peak_115	556.24	208	XM_015294316.2	ITIH5	556.24	15.18	100	419111	-	CGNC:5201|Ensembl:ENSGALG00000006891	inter-alpha-trypsin inhibitor heavy chain family member 5			GO:0004867(serine-type endopeptidase inhibitor activity)	GO:0030212(hyaluronan metabolic process)//GO:0010951(negative regulation of endopeptidase activity)
NC_006088.5	4815608	4815788	MACS_peak_116	104.73	180	XM_025153325.1	KIN	104.73	9.4	100	419109	-	CGNC:5108|Ensembl:ENSGALG00000030702	Kin17 DNA and RNA binding protein			GO:0003676(nucleic acid binding)
NC_006088.5	4817649	4817815	MACS_peak_117	122.68	166	XM_015293766.2	ATP5C1	122.68	5.43	100	419108	-	CGNC:5096|Ensembl:ENSGALG00000006753	ATP synthase, H+ transporting, mitochondrial F1 complex, gamma polypeptide 1	gga00190(Oxidative phosphorylation)//gga01100(Metabolic pathways)	GO:0070062(extracellular exosome)//GO:0043209(myelin sheath)//GO:0005753(mitochondrial proton-transporting ATP synthase complex)//GO:0045261(proton-transporting ATP synthase complex, catalytic core F(1))	GO:0003723(RNA binding)//GO:0046933(proton-transporting ATP synthase activity, rotational mechanism)	GO:0015986(ATP synthesis coupled proton transport)//GO:0099132(ATP hydrolysis coupled cation transmembrane transport)
NC_006088.5	4835888	4836131	MACS_peak_118	104.21	243	NM_001030841.2	TAF3	104.21	9.41	100	419107	-	CGNC:5084|Ensembl:ENSGALG00000006731	TATA-box binding protein associated factor 3	gga03022(Basal transcription factors)//gga05168(Herpes simplex infection)	GO:0031965(nuclear membrane)//GO:0005634(nucleus)//GO:0005669(transcription factor TFIID complex)	GO:0046872(metal ion binding)//GO:0002039(p53 binding)	GO:0051457(maintenance of protein location in nucleus)//GO:0043433(negative regulation of sequence-specific DNA binding transcription factor activity)//GO:0006351(transcription, DNA-templated)//GO:0006355(regulation of transcription, DNA-templated)//GO:0000122(negative regulation of transcription from RNA polymerase II promoter)
NC_006088.5	4986729	4987828	MACS_peak_119	9.91	1099	XM_015293289.2	GATA3	9.91	4.6	100	419106	cGATA-3	CGNC:5080|Ensembl:ENSGALG00000029270	GATA binding protein 3		GO:0005654(nucleoplasm)//GO:0005667(transcription factor complex)//GO:0005634(nucleus)//GO:0000790(nuclear chromatin)	GO:0044212(transcription regulatory region DNA binding)//GO:0008270(zinc ion binding)//GO:0000987(core promoter proximal region sequence-specific DNA binding)//GO:0000979(RNA polymerase II core promoter sequence-specific DNA binding)//GO:0003682(chromatin binding)//GO:0000977(RNA polymerase II regulatory region sequence-specific DNA binding)//GO:0001078(transcriptional repressor activity, RNA pol…	GO:0010975(regulation of neuron projection development)//GO:0008584(male gonad development)//GO:0006959(humoral immune response)//GO:2000352(negative regulation of endothelial cell apoptotic process)//GO:0071442(positive regulation of histone H3-K14 acetylation)//GO:0045786(negative regulation of cell cycle)//GO:0010595(positive regulation of endothelial cell migration)//GO:0050728(negative regul…
NC_006088.5	6582721	6582874	MACS_peak_120	140.51	153	NM_001030840.2	USP6NL	140.51	6.43	100	419104	-	CGNC:50919|Ensembl:ENSGALG00000035563	USP6 N-terminal like
NC_006088.5	6623334	6623408	MACS_peak_121	358.7	74	NM_001030840.2	USP6NL	358.7	7.77	100	419104	-	CGNC:50919|Ensembl:ENSGALG00000035563	USP6 N-terminal like
NC_006088.5	6673388	6673478	MACS_peak_122	9.24	90	NM_001030840.2	USP6NL	9.24	2.98	100	419104	-	CGNC:50919|Ensembl:ENSGALG00000035563	USP6 N-terminal like
NC_006088.5	6679271	6679398	MACS_peak_123	419.92	127	XM_015295969.2	USP6NL	419.92	14.31	100	419104	-	CGNC:50919|Ensembl:ENSGALG00000035563	USP6 N-terminal like
NC_006088.5	6743820	6745069	MACS_peak_124	2238.16	1249	XM_015297326.2	PROSER2	2238.16	17.6	100	419101	C10orf47|C1H10ORF47	CGNC:5059	proline and serine rich 2
NC_006088.5	6752647	6753654	MACS_peak_125	1419.59	1007	XM_015297566.2	UPF2	1419.59	10.86	100	419100	-	CGNC:5054|Ensembl:ENSGALG00000033772	UPF2 regulator of nonsense transcripts homolog (yeast)	gga03013(RNA transport)//gga03015(mRNA surveillance pathway)		GO:0003723(RNA binding)
NC_006088.5	6759064	6759185	MACS_peak_126	47.91	121	XM_015297566.2	UPF2	47.91	5.59	100	419100	-	CGNC:5054|Ensembl:ENSGALG00000033772	UPF2 regulator of nonsense transcripts homolog (yeast)	gga03013(RNA transport)//gga03015(mRNA surveillance pathway)		GO:0003723(RNA binding)
NC_006088.5	6762766	6762908	MACS_peak_127	34.13	142	XM_015297566.2	UPF2	34.13	3.81	100	419100	-	CGNC:5054|Ensembl:ENSGALG00000033772	UPF2 regulator of nonsense transcripts homolog (yeast)	gga03013(RNA transport)//gga03015(mRNA surveillance pathway)		GO:0003723(RNA binding)
NC_006088.5	6766908	6767007	MACS_peak_128	36.09	99	XM_015297566.2	UPF2	36.09	4.63	100	419100	-	CGNC:5054|Ensembl:ENSGALG00000033772	UPF2 regulator of nonsense transcripts homolog (yeast)	gga03013(RNA transport)//gga03015(mRNA surveillance pathway)		GO:0003723(RNA binding)
NC_006088.5	6806708	6807221	MACS_peak_129	2601.18	513	XM_015297566.2	UPF2	2601.18	37.07	100	419100	-	CGNC:5054|Ensembl:ENSGALG00000033772	UPF2 regulator of nonsense transcripts homolog (yeast)	gga03013(RNA transport)//gga03015(mRNA surveillance pathway)		GO:0003723(RNA binding)
NC_006088.5	6924138	6924500	MACS_peak_130	2272.95	362	XM_003640331.4	CAMK1D	2272.95	21.33	100	425522	-	CGNC:52484	calcium/calmodulin dependent protein kinase ID
NC_006088.5	7018242	7018374	MACS_peak_131	5.97	132	XM_003640331.4	CAMK1D	5.97	4.08	100	425522	-	CGNC:52484	calcium/calmodulin dependent protein kinase ID
NC_006088.5	7137262	7137856	MACS_peak_132	100.85	594	XM_003640331.4	CAMK1D	100.85	8.48	100	425522	-	CGNC:52484	calcium/calmodulin dependent protein kinase ID
NC_006088.5	7227291	7227471	MACS_peak_133	2222.94	180	NM_204236.1	OPTN	2222.94	19.46	100	374079	-	CGNC:10284|Ensembl:ENSGALG00000013738	optineurin		GO:0005802(trans-Golgi network)//GO:0055037(recycling endosome)//GO:0005776(autophagosome)//GO:0048471(perinuclear region of cytoplasm)//GO:0005794(Golgi apparatus)//GO:0005829(cytosol)//GO:0031410(cytoplasmic vesicle)//GO:0005634(nucleus)	GO:0017137(Rab GTPase binding)//GO:0070530(K63-linked polyubiquitin modification-dependent protein binding)//GO:0030674(protein binding, bridging)//GO:0042802(identical protein binding)//GO:0046872(metal ion binding)//GO:0008022(protein C-terminus binding)	GO:0090161(Golgi ribbon formation)//GO:0000042(protein targeting to Golgi)//GO:1904417(positive regulation of xenophagy)//GO:0050829(defense response to Gram-negative bacterium)//GO:0061734(parkin-mediated stimulation of mitophagy in response to mitochondrial depolarization)//GO:0001920(negative regulation of receptor recycling)//GO:0043001(Golgi to plasma membrane protein transport)//GO:0006914(…
NC_006088.5	7235643	7235778	MACS_peak_134	859.35	135	NM_204236.1	OPTN	859.35	13.84	100	374079	-	CGNC:10284|Ensembl:ENSGALG00000013738	optineurin		GO:0005802(trans-Golgi network)//GO:0055037(recycling endosome)//GO:0005776(autophagosome)//GO:0048471(perinuclear region of cytoplasm)//GO:0005794(Golgi apparatus)//GO:0005829(cytosol)//GO:0031410(cytoplasmic vesicle)//GO:0005634(nucleus)	GO:0017137(Rab GTPase binding)//GO:0070530(K63-linked polyubiquitin modification-dependent protein binding)//GO:0030674(protein binding, bridging)//GO:0042802(identical protein binding)//GO:0046872(metal ion binding)//GO:0008022(protein C-terminus binding)	GO:0090161(Golgi ribbon formation)//GO:0000042(protein targeting to Golgi)//GO:1904417(positive regulation of xenophagy)//GO:0050829(defense response to Gram-negative bacterium)//GO:0061734(parkin-mediated stimulation of mitophagy in response to mitochondrial depolarization)//GO:0001920(negative regulation of receptor recycling)//GO:0043001(Golgi to plasma membrane protein transport)//GO:0006914(…
NC_006088.5	7239454	7239570	MACS_peak_135	45.69	116	NM_204236.1	OPTN	45.69	5.82	100	374079	-	CGNC:10284|Ensembl:ENSGALG00000013738	optineurin		GO:0005802(trans-Golgi network)//GO:0055037(recycling endosome)//GO:0005776(autophagosome)//GO:0048471(perinuclear region of cytoplasm)//GO:0005794(Golgi apparatus)//GO:0005829(cytosol)//GO:0031410(cytoplasmic vesicle)//GO:0005634(nucleus)	GO:0017137(Rab GTPase binding)//GO:0070530(K63-linked polyubiquitin modification-dependent protein binding)//GO:0030674(protein binding, bridging)//GO:0042802(identical protein binding)//GO:0046872(metal ion binding)//GO:0008022(protein C-terminus binding)	GO:0090161(Golgi ribbon formation)//GO:0000042(protein targeting to Golgi)//GO:1904417(positive regulation of xenophagy)//GO:0050829(defense response to Gram-negative bacterium)//GO:0061734(parkin-mediated stimulation of mitophagy in response to mitochondrial depolarization)//GO:0001920(negative regulation of receptor recycling)//GO:0043001(Golgi to plasma membrane protein transport)//GO:0006914(…
NC_006088.5	7240243	7240393	MACS_peak_136	996.64	150	NM_204236.1	OPTN	996.64	13.99	100	374079	-	CGNC:10284|Ensembl:ENSGALG00000013738	optineurin		GO:0005802(trans-Golgi network)//GO:0055037(recycling endosome)//GO:0005776(autophagosome)//GO:0048471(perinuclear region of cytoplasm)//GO:0005794(Golgi apparatus)//GO:0005829(cytosol)//GO:0031410(cytoplasmic vesicle)//GO:0005634(nucleus)	GO:0017137(Rab GTPase binding)//GO:0070530(K63-linked polyubiquitin modification-dependent protein binding)//GO:0030674(protein binding, bridging)//GO:0042802(identical protein binding)//GO:0046872(metal ion binding)//GO:0008022(protein C-terminus binding)	GO:0090161(Golgi ribbon formation)//GO:0000042(protein targeting to Golgi)//GO:1904417(positive regulation of xenophagy)//GO:0050829(defense response to Gram-negative bacterium)//GO:0061734(parkin-mediated stimulation of mitophagy in response to mitochondrial depolarization)//GO:0001920(negative regulation of receptor recycling)//GO:0043001(Golgi to plasma membrane protein transport)//GO:0006914(…
NC_006088.5	7242226	7242385	MACS_peak_137	273.45	159	NM_204236.1	OPTN	273.45	7.57	100	374079	-	CGNC:10284|Ensembl:ENSGALG00000013738	optineurin		GO:0005802(trans-Golgi network)//GO:0055037(recycling endosome)//GO:0005776(autophagosome)//GO:0048471(perinuclear region of cytoplasm)//GO:0005794(Golgi apparatus)//GO:0005829(cytosol)//GO:0031410(cytoplasmic vesicle)//GO:0005634(nucleus)	GO:0017137(Rab GTPase binding)//GO:0070530(K63-linked polyubiquitin modification-dependent protein binding)//GO:0030674(protein binding, bridging)//GO:0042802(identical protein binding)//GO:0046872(metal ion binding)//GO:0008022(protein C-terminus binding)	GO:0090161(Golgi ribbon formation)//GO:0000042(protein targeting to Golgi)//GO:1904417(positive regulation of xenophagy)//GO:0050829(defense response to Gram-negative bacterium)//GO:0061734(parkin-mediated stimulation of mitophagy in response to mitochondrial depolarization)//GO:0001920(negative regulation of receptor recycling)//GO:0043001(Golgi to plasma membrane protein transport)//GO:0006914(…
NC_006088.5	7243047	7243178	MACS_peak_138	8.9	131	NM_204236.1	OPTN	8.9	4.52	100	374079	-	CGNC:10284|Ensembl:ENSGALG00000013738	optineurin		GO:0005802(trans-Golgi network)//GO:0055037(recycling endosome)//GO:0005776(autophagosome)//GO:0048471(perinuclear region of cytoplasm)//GO:0005794(Golgi apparatus)//GO:0005829(cytosol)//GO:0031410(cytoplasmic vesicle)//GO:0005634(nucleus)	GO:0017137(Rab GTPase binding)//GO:0070530(K63-linked polyubiquitin modification-dependent protein binding)//GO:0030674(protein binding, bridging)//GO:0042802(identical protein binding)//GO:0046872(metal ion binding)//GO:0008022(protein C-terminus binding)	GO:0090161(Golgi ribbon formation)//GO:0000042(protein targeting to Golgi)//GO:1904417(positive regulation of xenophagy)//GO:0050829(defense response to Gram-negative bacterium)//GO:0061734(parkin-mediated stimulation of mitophagy in response to mitochondrial depolarization)//GO:0001920(negative regulation of receptor recycling)//GO:0043001(Golgi to plasma membrane protein transport)//GO:0006914(…
NC_006088.5	7244509	7245393	MACS_peak_139	312.76	884	NM_204236.1	OPTN	312.76	7.33	100	374079	-	CGNC:10284|Ensembl:ENSGALG00000013738	optineurin		GO:0005802(trans-Golgi network)//GO:0055037(recycling endosome)//GO:0005776(autophagosome)//GO:0048471(perinuclear region of cytoplasm)//GO:0005794(Golgi apparatus)//GO:0005829(cytosol)//GO:0031410(cytoplasmic vesicle)//GO:0005634(nucleus)	GO:0017137(Rab GTPase binding)//GO:0070530(K63-linked polyubiquitin modification-dependent protein binding)//GO:0030674(protein binding, bridging)//GO:0042802(identical protein binding)//GO:0046872(metal ion binding)//GO:0008022(protein C-terminus binding)	GO:0090161(Golgi ribbon formation)//GO:0000042(protein targeting to Golgi)//GO:1904417(positive regulation of xenophagy)//GO:0050829(defense response to Gram-negative bacterium)//GO:0061734(parkin-mediated stimulation of mitophagy in response to mitochondrial depolarization)//GO:0001920(negative regulation of receptor recycling)//GO:0043001(Golgi to plasma membrane protein transport)//GO:0006914(…
NC_006088.5	7279834	7279991	MACS_peak_140	3.66	157	XM_424238.6	PHYH	3.66	4.88	100	426601	-	CGNC:10813|Ensembl:ENSGALG00000035636	phytanoyl-CoA 2-hydroxylase	gga04146(Peroxisome)
NC_006088.5	7345010	7345236	MACS_peak_141	15.77	226	NM_001282235.1	BEND7	15.77	4.12	100	419037	C10orf30	CGNC:5047|Ensembl:ENSGALG00000006682	BEN domain containing 7		GO:0070062(extracellular exosome)
NC_006088.5	7349964	7350230	MACS_peak_142	19.69	266	NM_001282235.1	BEND7	19.69	4.31	100	419037	C10orf30	CGNC:5047|Ensembl:ENSGALG00000006682	BEN domain containing 7		GO:0070062(extracellular exosome)
NC_006088.5	7384161	7384280	MACS_peak_143	4.76	119	XM_004937491.3	PRPF18	4.76	5.59	100	419036	-	CGNC:5036|Ensembl:ENSGALG00000043593	pre-mRNA processing factor 18	gga03040(Spliceosome)	GO:0005681(spliceosomal complex)		GO:0008380(RNA splicing)
NC_006088.5	7404521	7406543	MACS_peak_144	919.89	2022	XM_015298714.2	FRMD4A	919.89	13.64	100	419035	-	CGNC:50902	FERM domain containing 4A
NC_006088.5	7412136	7412996	MACS_peak_145	713.74	860	XM_015298714.2	FRMD4A	713.74	12.29	100	419035	-	CGNC:50902	FERM domain containing 4A
NC_006088.5	7416828	7417057	MACS_peak_146	71.86	229	XM_015298714.2	FRMD4A	71.86	10.35	100	419035	-	CGNC:50902	FERM domain containing 4A
NC_006088.5	7544418	7544745	MACS_peak_147	4.47	327	XM_015298970.2	FRMD4A	4.47	4.72	100	419035	-	CGNC:50902	FERM domain containing 4A
NC_006088.5	7827316	7828199	MACS_peak_148	3100	883	XM_424029.6	FAM107B	3100	39.99	100	426376	-	CGNC:10491	family with sequence similarity 107 member B
NC_006088.5	7885623	7885776	MACS_peak_149	879.25	153	XM_015299288.2	FAM107B	879.25	16.65	100	426376	-	CGNC:10491	family with sequence similarity 107 member B
NC_006088.5	7970740	7970823	MACS_peak_150	6.46	83	XM_416996.6	HSPA14	6.46	3.96	100	418802	-	CGNC:5014	heat shock protein family A (Hsp70) member 14		GO:0005840(ribosome)//GO:0005829(cytosol)	GO:0005524(ATP binding)
NC_006088.5	8028408	8029503	MACS_peak_151	16.63	1095	NM_001080863.3	DMTF1	16.63	5.43	100	418646	-	CGNC:50816|Ensembl:ENSGALG00000030844	cyclin D binding myb like transcription factor 1			GO:0003677(DNA binding)
NC_006088.5	8982299	8983289	MACS_peak_155	3100	990	XM_015295302.2	SEMA3D	3100	68.83	100	396332	semaphorin-3D	CGNC:4949|Ensembl:ENSGALG00000006563	semaphorin 3D		GO:0005615(extracellular space)	GO:0038191(neuropilin binding)	GO:0007399(nervous system development)//GO:0030154(cell differentiation)//GO:0050919(negative chemotaxis)
NC_006088.5	9513132	9514365	MACS_peak_157	439.22	1233	NM_204977.1	SEMA3A	439.22	9.28	100	395825	COLL-1|semaphorin-3A	CGNC:4946|Ensembl:ENSGALG00000006560	semaphorin 3A		GO:0030424(axon)//GO:0044297(cell body)//GO:0005576(extracellular region)//GO:0005615(extracellular space)	GO:0038191(neuropilin binding)//GO:0045499(chemorepellent activity)//GO:0030215(semaphorin receptor binding)	GO:0021785(branchiomotor neuron axon guidance)//GO:0021828(gonadotrophin-releasing hormone neuronal migration to the hypothalamus)//GO:0002027(regulation of heart rate)//GO:0048843(negative regulation of axon extension involved in axon guidance)//GO:0097491(sympathetic neuron projection guidance)//GO:1903045(neural crest cell migration involved in sympathetic nervous system development)//GO:00974…
NC_006088.5	11310490	11311401	MACS_peak_160	773.32	911	XM_015300792.2	SEMA3C	773.32	11.35	100	374090	semaphorin-3C	CGNC:49039|Ensembl:ENSGALG00000040444	semaphorin 3C		GO:0005615(extracellular space)	GO:0038191(neuropilin binding)	GO:0007399(nervous system development)//GO:0030154(cell differentiation)//GO:0050919(negative chemotaxis)
NC_006088.5	11554670	11555155	MACS_peak_161	3100	485	XM_015301090.2	GNAI1	3100	64.54	100	396368	-	CGNC:49774|Ensembl:ENSGALG00000008382	G protein subunit alpha i1	gga04261(Adrenergic signaling in cardiomyocytes)//gga04530(Tight junction)//gga04540(Gap junction)//gga04914(Progesterone-mediated oocyte maturation)//gga04916(Melanogenesis)	GO:0005886(plasma membrane)//GO:0005834(heterotrimeric G-protein complex)//GO:0005813(centrosome)//GO:0030496(midbody)//GO:0099738(cell cortex region)//GO:0005737(cytoplasm)	GO:0019003(GDP binding)//GO:0003924(GTPase activity)//GO:0031821(G-protein coupled serotonin receptor binding)//GO:0000287(magnesium ion binding)//GO:0031683(G-protein beta/gamma-subunit complex binding)//GO:0005525(GTP binding)//GO:0004871(signal transducer activity)//GO:0001664(G-protein coupled receptor binding)	GO:0043949(regulation of cAMP-mediated signaling)//GO:1904778(positive regulation of protein localization to cell cortex)//GO:0050805(negative regulation of synaptic transmission)//GO:0051301(cell division)//GO:0007049(cell cycle)//GO:0060236(regulation of mitotic spindle organization)//GO:0007188(adenylate cyclase-modulating G-protein coupled receptor signaling pathway)//GO:0006810(transport)//G…
NC_006088.5	11833612	11834281	MACS_peak_162	1496.79	669	XM_015275750.2	MAGI2	1496.79	22.28	100	417729	-	CGNC:6330	membrane associated guanylate kinase, WW and PDZ domain containing 2	gga04530(Tight junction)
NC_006088.5	12556026	12557495	MACS_peak_165	211.74	1469	NM_001199540.2	MAGI2	211.74	7.18	100	417729	-	CGNC:6330	membrane associated guanylate kinase, WW and PDZ domain containing 2	gga04530(Tight junction)
NC_006088.5	12642376	12642458	MACS_peak_166	40.62	82	XM_015275732.2	PHTF2	40.62	6.03	100	417728	-	CGNC:50581|Ensembl:ENSGALG00000008335	putative homeodomain transcription factor 2		GO:0005783(endoplasmic reticulum)//GO:0016021(integral component of membrane)//GO:0005634(nucleus)	GO:0003677(DNA binding)	GO:0006351(transcription, DNA-templated)//GO:0006355(regulation of transcription, DNA-templated)
NC_006088.5	12673706	12674350	MACS_peak_167	3100	644	XM_015275758.2	RSBN1L	3100	33.66	100	768780	-	CGNC:6312|Ensembl:ENSGALG00000008328	round spermatid basic protein 1 like		GO:0005634(nucleus)
NC_006088.5	12687031	12687145	MACS_peak_168	1963.45	114	XM_015275758.2	RSBN1L	1963.45	15.03	100	768780	-	CGNC:6312|Ensembl:ENSGALG00000008328	round spermatid basic protein 1 like		GO:0005634(nucleus)
NC_006088.5	12697696	12698303	MACS_peak_169	3100	607	XM_015275758.2	RSBN1L	3100	49.28	100	768780	-	CGNC:6312|Ensembl:ENSGALG00000008328	round spermatid basic protein 1 like		GO:0005634(nucleus)
NC_006088.5	12717554	12718519	MACS_peak_170	2155.82	965	XM_415970.6	PTPN12	2155.82	10.52	100	417725	-	CGNC:6308	protein tyrosine phosphatase, non-receptor type 12
NC_006088.5	12750174	12750283	MACS_peak_171	3100	109	XM_415970.6	PTPN12	3100	35.36	100	417725	-	CGNC:6308	protein tyrosine phosphatase, non-receptor type 12
NC_006088.5	13069534	13070181	MACS_peak_173	3100	647	NM_001030730.1	NAPEPLD	3100	39.25	100	417719	-	CGNC:50575|Ensembl:ENSGALG00000008285	N-acyl phosphatidylethanolamine phospholipase D		GO:0070062(extracellular exosome)//GO:0005829(cytosol)	GO:0070290(N-acylphosphatidylethanolamine-specific phospholipase D activity)//GO:0008270(zinc ion binding)
NC_006088.5	13074084	13074388	MACS_peak_174	5.32	304	NM_001030730.1	NAPEPLD	5.32	3.82	100	417719	-	CGNC:50575|Ensembl:ENSGALG00000008285	N-acyl phosphatidylethanolamine phospholipase D		GO:0070062(extracellular exosome)//GO:0005829(cytosol)	GO:0070290(N-acylphosphatidylethanolamine-specific phospholipase D activity)//GO:0008270(zinc ion binding)
NC_006088.5	13085099	13085319	MACS_peak_175	74.44	220	NM_001030730.1	NAPEPLD	74.44	6.62	100	417719	-	CGNC:50575|Ensembl:ENSGALG00000008285	N-acyl phosphatidylethanolamine phospholipase D		GO:0070062(extracellular exosome)//GO:0005829(cytosol)	GO:0070290(N-acylphosphatidylethanolamine-specific phospholipase D activity)//GO:0008270(zinc ion binding)
NC_006088.5	13131236	13131427	MACS_peak_176	106.17	191	NM_001199325.1	DNAJC2	106.17	5.91	100	417717	ZRF1	CGNC:6249|Ensembl:ENSGALG00000008249	DnaJ heat shock protein family (Hsp40) member C2		GO:0031965(nuclear membrane)//GO:0005829(cytosol)	GO:0030544(Hsp70 protein binding)//GO:0003723(RNA binding)//GO:0003682(chromatin binding)//GO:0003677(DNA binding)//GO:0061649(ubiquitin modification-dependent histone binding)	GO:2000279(negative regulation of DNA biosynthetic process)//GO:0045893(positive regulation of transcription, DNA-templated)//GO:0006260(DNA replication)
NC_006088.5	13132425	13132651	MACS_peak_177	38.24	226	XM_015275726.2	DNAJC2	38.24	7.11	100	417717	ZRF1	CGNC:6249|Ensembl:ENSGALG00000008249	DnaJ heat shock protein family (Hsp40) member C2		GO:0031965(nuclear membrane)//GO:0005829(cytosol)	GO:0030544(Hsp70 protein binding)//GO:0003723(RNA binding)//GO:0003682(chromatin binding)//GO:0003677(DNA binding)//GO:0061649(ubiquitin modification-dependent histone binding)	GO:2000279(negative regulation of DNA biosynthetic process)//GO:0045893(positive regulation of transcription, DNA-templated)//GO:0006260(DNA replication)
NC_006088.5	13903029	13903331	MACS_peak_179	1244.29	302	XM_025153560.1	KMT2E	1244.29	20.62	100	417712	MLL5	CGNC:6193	lysine methyltransferase 2E	gga00310(Lysine degradation)
NC_006088.5	13910834	13910894	MACS_peak_180	1656.27	60	XM_025153560.1	KMT2E	1656.27	21.13	100	417712	MLL5	CGNC:6193	lysine methyltransferase 2E	gga00310(Lysine degradation)
NC_006088.5	13953532	13955526	MACS_peak_181	3100	1994	XM_025153560.1	KMT2E	3100	32.26	100	417712	MLL5	CGNC:6193	lysine methyltransferase 2E	gga00310(Lysine degradation)
NC_006088.5	13979496	13979985	MACS_peak_182	2707.29	489	XM_015275772.1	SRPK2	2707.29	28.55	100	417711	-	CGNC:6182|Ensembl:ENSGALG00000008154	SRSF protein kinase 2		GO:0005829(cytosol)//GO:0005654(nucleoplasm)//GO:0005634(nucleus)//GO:0005737(cytoplasm)//GO:0005730(nucleolus)	GO:0005524(ATP binding)//GO:0003723(RNA binding)//GO:0000287(magnesium ion binding)//GO:0004674(protein serine/threonine kinase activity)	GO:0000245(spliceosomal complex assembly)//GO:0050684(regulation of mRNA processing)//GO:0045071(negative regulation of viral genome replication)//GO:0006468(protein phosphorylation)//GO:0008284(positive regulation of cell proliferation)//GO:0045070(positive regulation of viral genome replication)//GO:0035556(intracellular signal transduction)
NC_006088.5	13980591	13980838	MACS_peak_183	2248.35	247	XM_015275772.1	SRPK2	2248.35	22.28	100	417711	-	CGNC:6182|Ensembl:ENSGALG00000008154	SRSF protein kinase 2		GO:0005829(cytosol)//GO:0005654(nucleoplasm)//GO:0005634(nucleus)//GO:0005737(cytoplasm)//GO:0005730(nucleolus)	GO:0005524(ATP binding)//GO:0003723(RNA binding)//GO:0000287(magnesium ion binding)//GO:0004674(protein serine/threonine kinase activity)	GO:0000245(spliceosomal complex assembly)//GO:0050684(regulation of mRNA processing)//GO:0045071(negative regulation of viral genome replication)//GO:0006468(protein phosphorylation)//GO:0008284(positive regulation of cell proliferation)//GO:0045070(positive regulation of viral genome replication)//GO:0035556(intracellular signal transduction)
NC_006088.5	14118751	14119228	MACS_peak_184	150.84	477	XM_015275717.2	PUS7	150.84	8.87	100	417709	-	CGNC:6164|Ensembl:ENSGALG00000008132	pseudouridylate synthase 7 (putative)		GO:0005634(nucleus)	GO:0003723(RNA binding)//GO:0009982(pseudouridine synthase activity)	GO:0001522(pseudouridine synthesis)
NC_006088.5	14158525	14159557	MACS_peak_185	53.34	1032	XM_025153676.1	ATXN7L1	53.34	4.84	100	427847	-	CGNC:6150|Ensembl:ENSGALG00000008115	ataxin 7 like 1
NC_006088.5	14166801	14167738	MACS_peak_186	3131.03	937	XM_015275779.2	ATXN7L1	3131.03	24.58	100	427847	-	CGNC:6150|Ensembl:ENSGALG00000008115	ataxin 7 like 1
NC_006088.5	14267066	14267401	MACS_peak_187	24.38	335	XM_025153634.1	CDHR3	24.38	4.8	100	427846	-	CGNC:53209|Ensembl:ENSGALG00000008109	cadherin related family member 3
NC_006088.5	14507414	14509338	MACS_peak_188	3100	1924	XM_015275786.2	CCDC71L	3100	31.99	100	101750427	-	CGNC:69877	coiled-coil domain containing 71-like
NC_006088.5	14535757	14536172	MACS_peak_189	143.2	415	XM_015275714.2	PIK3CG	143.2	10.23	100	417706	-	CGNC:6119|Ensembl:ENSGALG00000008081	phosphatidylinositol-4,5-bisphosphate 3-kinase catalytic subunit gamma	gga00562(Inositol phosphate metabolism)//gga04012(ErbB signaling pathway)//gga04068(FoxO signaling pathway)//gga04070(Phosphatidylinositol signaling system)//gga04150(mTOR signaling pathway)//gga04210(Apoptosis)//gga04261(Adrenergic signaling in cardiomyocytes)//gga04370(VEGF signaling pathway)//gga04510(Focal adhesion)//gga04620(Toll-like receptor signaling pathway)//gga04630(Jak-STAT signaling …	GO:0005886(plasma membrane)//GO:0005944(phosphatidylinositol 3-kinase complex, class IB)//GO:0005737(cytoplasm)	GO:0046875(ephrin receptor binding)//GO:0016303(1-phosphatidylinositol-3-kinase activity)//GO:0035005(1-phosphatidylinositol-4-phosphate 3-kinase activity)//GO:0046934(phosphatidylinositol-4,5-bisphosphate 3-kinase activity)	GO:1903169(regulation of calcium ion transmembrane transport)//GO:0045087(innate immune response)//GO:0014065(phosphatidylinositol 3-kinase signaling)//GO:0006468(protein phosphorylation)//GO:0071320(cellular response to cAMP)//GO:0010818(T cell chemotaxis)//GO:0051897(positive regulation of protein kinase B signaling)//GO:0036092(phosphatidylinositol-3-phosphate biosynthetic process)//GO:0006954…
NC_006088.5	14593209	14593788	MACS_peak_190	3100	579	XM_015275788.2	PRKAR2B	3100	74.1	100	769420	-	CGNC:6102|Ensembl:ENSGALG00000008060	protein kinase cAMP-dependent type II regulatory subunit beta	gga04210(Apoptosis)//gga04910(Insulin signaling pathway)	GO:0005886(plasma membrane)//GO:0070062(extracellular exosome)//GO:0043198(dendritic shaft)//GO:0005952(cAMP-dependent protein kinase complex)//GO:0005813(centrosome)//GO:0097546(ciliary base)//GO:0043197(dendritic spine)//GO:0005737(cytoplasm)	GO:0004862(cAMP-dependent protein kinase inhibitor activity)//GO:0008603(cAMP-dependent protein kinase regulator activity)//GO:0034236(protein kinase A catalytic subunit binding)//GO:0031625(ubiquitin protein ligase binding)//GO:0030552(cAMP binding)	GO:2000480(negative regulation of cAMP-dependent protein kinase activity)//GO:0006631(fatty acid metabolic process)//GO:0007612(learning)
NC_006088.5	14622715	14622751	MACS_peak_191	16.82	36	XM_015275787.2	PRKAR2B	16.82	5.23	100	769420	-	CGNC:6102|Ensembl:ENSGALG00000008060	protein kinase cAMP-dependent type II regulatory subunit beta	gga04210(Apoptosis)//gga04910(Insulin signaling pathway)	GO:0005886(plasma membrane)//GO:0070062(extracellular exosome)//GO:0043198(dendritic shaft)//GO:0005952(cAMP-dependent protein kinase complex)//GO:0005813(centrosome)//GO:0097546(ciliary base)//GO:0043197(dendritic spine)//GO:0005737(cytoplasm)	GO:0004862(cAMP-dependent protein kinase inhibitor activity)//GO:0008603(cAMP-dependent protein kinase regulator activity)//GO:0034236(protein kinase A catalytic subunit binding)//GO:0031625(ubiquitin protein ligase binding)//GO:0030552(cAMP binding)	GO:2000480(negative regulation of cAMP-dependent protein kinase activity)//GO:0006631(fatty acid metabolic process)//GO:0007612(learning)
NC_006088.5	14656307	14656360	MACS_peak_192	446.92	53	XM_015275787.2	PRKAR2B	446.92	10.83	100	769420	-	CGNC:6102|Ensembl:ENSGALG00000008060	protein kinase cAMP-dependent type II regulatory subunit beta	gga04210(Apoptosis)//gga04910(Insulin signaling pathway)	GO:0005886(plasma membrane)//GO:0070062(extracellular exosome)//GO:0043198(dendritic shaft)//GO:0005952(cAMP-dependent protein kinase complex)//GO:0005813(centrosome)//GO:0097546(ciliary base)//GO:0043197(dendritic spine)//GO:0005737(cytoplasm)	GO:0004862(cAMP-dependent protein kinase inhibitor activity)//GO:0008603(cAMP-dependent protein kinase regulator activity)//GO:0034236(protein kinase A catalytic subunit binding)//GO:0031625(ubiquitin protein ligase binding)//GO:0030552(cAMP binding)	GO:2000480(negative regulation of cAMP-dependent protein kinase activity)//GO:0006631(fatty acid metabolic process)//GO:0007612(learning)
NC_006088.5	14657452	14657536	MACS_peak_193	22.01	84	XM_015275787.2	PRKAR2B	22.01	6.45	100	769420	-	CGNC:6102|Ensembl:ENSGALG00000008060	protein kinase cAMP-dependent type II regulatory subunit beta	gga04210(Apoptosis)//gga04910(Insulin signaling pathway)	GO:0005886(plasma membrane)//GO:0070062(extracellular exosome)//GO:0043198(dendritic shaft)//GO:0005952(cAMP-dependent protein kinase complex)//GO:0005813(centrosome)//GO:0097546(ciliary base)//GO:0043197(dendritic spine)//GO:0005737(cytoplasm)	GO:0004862(cAMP-dependent protein kinase inhibitor activity)//GO:0008603(cAMP-dependent protein kinase regulator activity)//GO:0034236(protein kinase A catalytic subunit binding)//GO:0031625(ubiquitin protein ligase binding)//GO:0030552(cAMP binding)	GO:2000480(negative regulation of cAMP-dependent protein kinase activity)//GO:0006631(fatty acid metabolic process)//GO:0007612(learning)
NC_006088.5	14691692	14692022	MACS_peak_194	1271.67	330	NM_001199454.2	HBP1	1271.67	21.25	100	417705	-	CGNC:6093|Ensembl:ENSGALG00000008050	HMG-box transcription factor 1		GO:0016607(nuclear speck)	GO:0003723(RNA binding)//GO:0003677(DNA binding)
NC_006088.5	14695247	14695389	MACS_peak_195	760.08	142	NM_001199454.2	HBP1	760.08	18.08	100	417705	-	CGNC:6093|Ensembl:ENSGALG00000008050	HMG-box transcription factor 1		GO:0016607(nuclear speck)	GO:0003723(RNA binding)//GO:0003677(DNA binding)
NC_006088.5	14696838	14697937	MACS_peak_196	321.19	1099	XM_015275712.2	HBP1	321.19	7.65	100	417705	-	CGNC:6093|Ensembl:ENSGALG00000008050	HMG-box transcription factor 1		GO:0016607(nuclear speck)	GO:0003723(RNA binding)//GO:0003677(DNA binding)
NC_006088.5	14901369	14901520	MACS_peak_197	10.51	151	NM_001097645.1	BCAP29	10.51	6.54	100	417702	-	CGNC:6061|Ensembl:ENSGALG00000008009	B-cell receptor associated protein 29		GO:0016021(integral component of membrane)//GO:0005789(endoplasmic reticulum membrane)		GO:0001649(osteoblast differentiation)//GO:0070973(protein localization to endoplasmic reticulum exit site)//GO:0006886(intracellular protein transport)//GO:0006888(ER to Golgi vesicle-mediated transport)
NC_006088.5	14906073	14906209	MACS_peak_198	1075.19	136	NM_001097645.1	BCAP29	1075.19	19.74	100	417702	-	CGNC:6061|Ensembl:ENSGALG00000008009	B-cell receptor associated protein 29		GO:0016021(integral component of membrane)//GO:0005789(endoplasmic reticulum membrane)		GO:0001649(osteoblast differentiation)//GO:0070973(protein localization to endoplasmic reticulum exit site)//GO:0006886(intracellular protein transport)//GO:0006888(ER to Golgi vesicle-mediated transport)
NC_006088.5	14952029	14952197	MACS_peak_199	21	168	NM_001007848.1	CBLL1	21	4.48	100	417701	-	CGNC:66292|Ensembl:ENSGALG00000038981	Cbl proto-oncogene like 1			GO:0004842(ubiquitin-protein transferase activity)//GO:0046872(metal ion binding)//GO:0042802(identical protein binding)//GO:0061630(ubiquitin protein ligase activity)	GO:0030155(regulation of cell adhesion)//GO:0030335(positive regulation of cell migration)//GO:0007162(negative regulation of cell adhesion)//GO:0016567(protein ubiquitination)//GO:0045807(positive regulation of endocytosis)
NC_006088.5	14954420	14955889	MACS_peak_200	3100	1469	NM_001007848.1	CBLL1	3100	60.54	100	417701	-	CGNC:66292|Ensembl:ENSGALG00000038981	Cbl proto-oncogene like 1			GO:0004842(ubiquitin-protein transferase activity)//GO:0046872(metal ion binding)//GO:0042802(identical protein binding)//GO:0061630(ubiquitin protein ligase activity)	GO:0030155(regulation of cell adhesion)//GO:0030335(positive regulation of cell migration)//GO:0007162(negative regulation of cell adhesion)//GO:0016567(protein ubiquitination)//GO:0045807(positive regulation of endocytosis)
NC_006088.5	15019925	15020295	MACS_peak_201	3.91	370	XM_415943.6	LAMB1	3.91	3.69	100	396478	-	CGNC:49827	laminin subunit beta 1	gga04510(Focal adhesion)//gga04512(ECM-receptor interaction)	GO:0005604(basement membrane)//GO:0005606(laminin-1 complex)//GO:0005623(cell)//GO:0048471(perinuclear region of cytoplasm)//GO:0043259(laminin-10 complex)//GO:0043257(laminin-8 complex)//GO:0005607(laminin-2 complex)//GO:0005615(extracellular space)	GO:0005201(extracellular matrix structural constituent)	GO:0034446(substrate adhesion-dependent cell spreading)//GO:0030335(positive regulation of cell migration)//GO:0007162(negative regulation of cell adhesion)//GO:0031175(neuron projection development)
NC_006088.5	15107372	15107525	MACS_peak_202	748.85	153	XM_015275707.2	ERGIC2	748.85	19.19	100	417697	-	CGNC:5428|Ensembl:ENSGALG00000007183	ERGIC and golgi 2		GO:0005730(nucleolus)//GO:0005737(cytoplasm)//GO:0016020(membrane)		GO:0006890(retrograde vesicle-mediated transport, Golgi to ER)
NC_006088.5	15108764	15108910	MACS_peak_203	1088.72	146	NM_001199403.1	ERGIC2	1088.72	18.48	100	417697	-	CGNC:5428|Ensembl:ENSGALG00000007183	ERGIC and golgi 2		GO:0005730(nucleolus)//GO:0005737(cytoplasm)//GO:0016020(membrane)		GO:0006890(retrograde vesicle-mediated transport, Golgi to ER)
NC_006088.5	15135369	15136997	MACS_peak_204	4.75	1628	NM_001287193.1	LRRK2	4.75	4.12	100	427844	-	CGNC:53208|Ensembl:ENSGALG00000007161	leucine rich repeat kinase 2		GO:0005622(intracellular)	GO:0004672(protein kinase activity)//GO:0005524(ATP binding)//GO:0005525(GTP binding)	GO:0006468(protein phosphorylation)//GO:0007264(small GTPase mediated signal transduction)
NC_006088.5	15407885	15408476	MACS_peak_205	3100	591	NM_001199395.1	ABCD2	3100	49.85	100	417694	-	CGNC:5397|Ensembl:ENSGALG00000042554	ATP binding cassette subfamily D member 2	gga02010(ABC transporters)//gga04146(Peroxisome)	GO:0005777(peroxisome)//GO:0016021(integral component of membrane)	GO:0005524(ATP binding)//GO:0042626(ATPase activity, coupled to transmembrane movement of substances)	GO:0055085(transmembrane transport)//GO:0006635(fatty acid beta-oxidation)//GO:0000038(very long-chain fatty acid metabolic process)
NC_006088.5	15506637	15506860	MACS_peak_207	507.4	223	XM_415936.6	KIF21A	507.4	13.52	100	417692	-	CGNC:5359|Ensembl:ENSGALG00000007098	kinesin family member 21A			GO:0005524(ATP binding)//GO:0008017(microtubule binding)//GO:0003777(microtubule motor activity)	GO:0007018(microtubule-based movement)
NC_006088.5	15520905	15521095	MACS_peak_208	289.32	190	XM_415936.6	KIF21A	289.32	6.77	100	417692	-	CGNC:5359|Ensembl:ENSGALG00000007098	kinesin family member 21A			GO:0005524(ATP binding)//GO:0008017(microtubule binding)//GO:0003777(microtubule motor activity)	GO:0007018(microtubule-based movement)
NC_006088.5	15521775	15521839	MACS_peak_209	9.74	64	XM_415936.6	KIF21A	9.74	2.88	100	417692	-	CGNC:5359|Ensembl:ENSGALG00000007098	kinesin family member 21A			GO:0005524(ATP binding)//GO:0008017(microtubule binding)//GO:0003777(microtubule motor activity)	GO:0007018(microtubule-based movement)
NC_006088.5	15522409	15522607	MACS_peak_210	3100	198	XM_415936.6	KIF21A	3100	27.3	100	417692	-	CGNC:5359|Ensembl:ENSGALG00000007098	kinesin family member 21A			GO:0005524(ATP binding)//GO:0008017(microtubule binding)//GO:0003777(microtubule motor activity)	GO:0007018(microtubule-based movement)
NC_006088.5	15528542	15528660	MACS_peak_211	3100	118	XM_415936.6	KIF21A	3100	33.09	100	417692	-	CGNC:5359|Ensembl:ENSGALG00000007098	kinesin family member 21A			GO:0005524(ATP binding)//GO:0008017(microtubule binding)//GO:0003777(microtubule motor activity)	GO:0007018(microtubule-based movement)
NC_006088.5	15531005	15531205	MACS_peak_212	4.08	200	XM_415936.6	KIF21A	4.08	4.1	100	417692	-	CGNC:5359|Ensembl:ENSGALG00000007098	kinesin family member 21A			GO:0005524(ATP binding)//GO:0008017(microtubule binding)//GO:0003777(microtubule motor activity)	GO:0007018(microtubule-based movement)
NC_006088.5	16325239	16325450	MACS_peak_213	12.27	211	XM_015275755.2	TBC1D22A	12.27	5.04	100	428128	-	CGNC:53277|Ensembl:ENSGALG00000043058	TBC1 domain family member 22A		GO:0005622(intracellular)//GO:0012505(endomembrane system)	GO:0071889(14-3-3 protein binding)//GO:0005096(GTPase activator activity)//GO:0017137(Rab GTPase binding)//GO:0042803(protein homodimerization activity)	GO:0031338(regulation of vesicle fusion)//GO:0090630(activation of GTPase activity)//GO:0006886(intracellular protein transport)
NC_006088.5	16329616	16329957	MACS_peak_214	1118.19	341	NM_001031490.1	TBC1D22A	1118.19	19.86	100	428128	-	CGNC:53277|Ensembl:ENSGALG00000043058	TBC1 domain family member 22A		GO:0005622(intracellular)//GO:0012505(endomembrane system)	GO:0071889(14-3-3 protein binding)//GO:0005096(GTPase activator activity)//GO:0017137(Rab GTPase binding)//GO:0042803(protein homodimerization activity)	GO:0031338(regulation of vesicle fusion)//GO:0090630(activation of GTPase activity)//GO:0006886(intracellular protein transport)
NC_006088.5	19334271	19335554	MACS_peak_219	2726.78	1283	XM_003640342.4	PIM3	2726.78	24.58	100	768655	-	CGNC:54641|Ensembl:ENSGALG00000023576	pim-3 oncogene		GO:0005737(cytoplasm)//GO:0005829(cytosol)	GO:0005524(ATP binding)//GO:0004674(protein serine/threonine kinase activity)	GO:0046777(protein autophosphorylation)//GO:0007346(regulation of mitotic cell cycle)//GO:0061179(negative regulation of insulin secretion involved in cellular response to glucose stimulus)//GO:0043066(negative regulation of apoptotic process)
NC_006088.5	19337013	19337377	MACS_peak_220	3100	364	XM_003640342.4	PIM3	3100	26.65	100	768655	-	CGNC:54641|Ensembl:ENSGALG00000023576	pim-3 oncogene		GO:0005737(cytoplasm)//GO:0005829(cytosol)	GO:0005524(ATP binding)//GO:0004674(protein serine/threonine kinase activity)	GO:0046777(protein autophosphorylation)//GO:0007346(regulation of mitotic cell cycle)//GO:0061179(negative regulation of insulin secretion involved in cellular response to glucose stimulus)//GO:0043066(negative regulation of apoptotic process)
NC_006088.5	20412216	20413357	MACS_peak_221	516.39	1141	NM_001030732.1	TRABD	516.39	12.81	100	417746	-	CGNC:6609|Ensembl:ENSGALG00000030705	TraB domain containing
NC_006088.5	20485245	20486057	MACS_peak_222	78.99	812	XM_025144389.1	TUBGCP6	78.99	4.84	100	769701	-	CGNC:55462|Ensembl:ENSGALG00000032156	tubulin gamma complex associated protein 6		GO:0005815(microtubule organizing center)//GO:0016021(integral component of membrane)//GO:0000922(spindle pole)	GO:0043015(gamma-tubulin binding)	GO:0007020(microtubule nucleation)
NC_006088.5	22227122	22227203	MACS_peak_224	47.66	81	NM_001256970.2	ARL8BL	47.66	5.63	100	769134	-	CGNC:55011|Ensembl:ENSGALG00000031527	ADP-ribosylation factor-like 8B-like		GO:0005622(intracellular)	GO:0005525(GTP binding)	GO:0007264(small GTPase mediated signal transduction)
NC_006088.5	22231442	22231720	MACS_peak_225	883.95	278	NM_001256970.2	ARL8BL	883.95	17.09	100	769134	-	CGNC:55011|Ensembl:ENSGALG00000031527	ADP-ribosylation factor-like 8B-like		GO:0005622(intracellular)	GO:0005525(GTP binding)	GO:0007264(small GTPase mediated signal transduction)
NC_006088.5	23368911	23369054	MACS_peak_227	5.67	143	XM_015280971.1	FAM3C	5.67	3.45	100	417758	-	CGNC:50590|Ensembl:ENSGALG00000008975	family with sequence similarity 3, member C		GO:0070062(extracellular exosome)
NC_006088.5	23386236	23388029	MACS_peak_228	1276.6	1793	XM_001233677.5	WNT16	1276.6	17.17	100	427856	-	CGNC:66539|Ensembl:ENSGALG00000028069	Wnt family member 16	gga04310(Wnt signaling pathway)//gga04340(Hedgehog signaling pathway)//gga04916(Melanogenesis)	GO:0005578(proteinaceous extracellular matrix)	GO:0005102(receptor binding)	GO:0016055(Wnt signaling pathway)//GO:0007275(multicellular organism development)
NC_006088.5	23415292	23416011	MACS_peak_229	28.21	719	XM_416005.5	CPED1	28.21	5.79	100	417761	C1H7orf58	CGNC:50593	cadherin-like and PC-esterase domain containing 1
NC_006088.5	23553690	23554158	MACS_peak_230	99.98	468	XM_416005.5	CPED1	99.98	5.79	100	417761	C1H7orf58	CGNC:50593	cadherin-like and PC-esterase domain containing 1
NC_006088.5	23652906	23653610	MACS_peak_231	33.59	704	NM_001007849.1	TSPAN12	33.59	5.87	100	417763	TSPAN16|tetraspanin-12	CGNC:6864|Ensembl:ENSGALG00000009029	tetraspanin 12		GO:0005887(integral component of plasma membrane)	GO:0042813(Wnt-activated receptor activity)	GO:0010842(retina layer formation)//GO:0007166(cell surface receptor signaling pathway)//GO:0001525(angiogenesis)//GO:0045765(regulation of angiogenesis)
NC_006088.5	24446747	24447742	MACS_peak_232	548.8	995	XM_416008.6	ANKRD26	548.8	16.85	100	417764	ANKRD7	CGNC:50594|Ensembl:ENSGALG00000009104	ankyrin repeat domain 26
NC_006088.5	24464812	24464996	MACS_peak_233	9.39	184	XM_416008.6	ANKRD26	9.39	3.37	100	417764	ANKRD7	CGNC:50594|Ensembl:ENSGALG00000009104	ankyrin repeat domain 26
NC_006088.5	24616304	24616459	MACS_peak_234	3.49	155	NM_001098539.1	CTTNBP2	3.49	3.89	100	417766	CORTBP2	CGNC:6951|Ensembl:ENSGALG00000009134	cortactin binding protein 2
NC_006088.5	24733649	24734382	MACS_peak_235	1041.71	733	NM_001105666.1	CFTR	1041.71	16.18	100	100049619	-	CGNC:7086|Ensembl:ENSGALG00000032986	cystic fibrosis transmembrane conductance regulator	gga02010(ABC transporters)	GO:0034707(chloride channel complex)//GO:0005886(plasma membrane)	GO:0005524(ATP binding)//GO:0005260(intracellular ATPase-gated chloride channel activity)//GO:0042626(ATPase activity, coupled to transmembrane movement of substances)	GO:1902476(chloride transmembrane transport)
NC_006088.5	24853549	24854561	MACS_peak_236	213.26	1012	XM_416013.6	WNT2	213.26	9.44	100	417769	-	CGNC:66296|Ensembl:ENSGALG00000030173	Wnt family member 2	gga04310(Wnt signaling pathway)//gga04340(Hedgehog signaling pathway)//gga04916(Melanogenesis)	GO:0005578(proteinaceous extracellular matrix)//GO:0016021(integral component of membrane)	GO:0005102(receptor binding)	GO:0016055(Wnt signaling pathway)//GO:0007275(multicellular organism development)
NC_006088.5	25147822	25148276	MACS_peak_237	271.06	454	XM_015279209.2	MET	271.06	14.83	100	396134	C-MET	CGNC:7139|Ensembl:ENSGALG00000036883	MET proto-oncogene, receptor tyrosine kinase	gga04060(Cytokine-cytokine receptor interaction)//gga04144(Endocytosis)//gga04510(Focal adhesion)//gga04520(Adherens junction)	GO:0016021(integral component of membrane)//GO:0009925(basal plasma membrane)//GO:0009986(cell surface)	GO:0005524(ATP binding)//GO:0019903(protein phosphatase binding)//GO:0004714(transmembrane receptor protein tyrosine kinase activity)	GO:1905098(negative regulation of guanyl-nucleotide exchange factor activity)//GO:0007169(transmembrane receptor protein tyrosine kinase signaling pathway)//GO:0071526(semaphorin-plexin signaling pathway)//GO:0035024(negative regulation of Rho protein signal transduction)//GO:0018108(peptidyl-tyrosine phosphorylation)//GO:0070495(negative regulation of thrombin-activated receptor signaling pathwa…
NC_006088.5	25215425	25215590	MACS_peak_238	3100	165	NM_001105664.2	CAV1	3100	71.41	100	373996	caveolin-1	CGNC:7141|Ensembl:ENSGALG00000043287	caveolin 1	gga04144(Endocytosis)//gga04510(Focal adhesion)	GO:0005768(endosome)//GO:0005887(integral component of plasma membrane)//GO:0005938(cell cortex)//GO:0005901(caveola)//GO:0034098(VCP-NPL4-UFD1 AAA ATPase complex)//GO:0048471(perinuclear region of cytoplasm)//GO:0005929(cilium)//GO:0000139(Golgi membrane)//GO:0005925(focal adhesion)//GO:0002080(acrosomal membrane)	GO:0050998(nitric-oxide synthase binding)//GO:0070320(inward rectifier potassium channel inhibitor activity)//GO:0019901(protein kinase binding)//GO:0005102(receptor binding)//GO:0046982(protein heterodimerization activity)//GO:0030674(protein binding, bridging)//GO:0042802(identical protein binding)//GO:0044325(ion channel binding)//GO:0016504(peptidase activator activity)//GO:0048365(Rac GTPase…	GO:0045019(negative regulation of nitric oxide biosynthetic process)//GO:0061099(negative regulation of protein tyrosine kinase activity)//GO:0051260(protein homooligomerization)//GO:0019915(lipid storage)//GO:2001238(positive regulation of extrinsic apoptotic signaling pathway)//GO:0010628(positive regulation of gene expression)//GO:1903609(negative regulation of inward rectifier potassium chann…
NC_006088.5	25943656	25943788	MACS_peak_239	2156.84	132	XM_416018.5	MDFIC	2156.84	24.98	100	417774	-	CGNC:33132|Ensembl:ENSGALG00000026838	MyoD family inhibitor domain containing		GO:0005730(nucleolus)//GO:0005634(nucleus)//GO:0005737(cytoplasm)	GO:0008134(transcription factor binding)	GO:0050434(positive regulation of viral transcription)//GO:0045892(negative regulation of transcription, DNA-templated)//GO:0042308(negative regulation of protein import into nucleus)
NC_006088.5	26940005	26940892	MACS_peak_240	140.79	887	NM_001030734.1	BMT2	140.79	7.66	100	417776	C1H7ORF60	CGNC:50596|Ensembl:ENSGALG00000009440	base methyltransferase of 25S rRNA 2 homolog
NC_006088.5	26949923	26950645	MACS_peak_241	27.78	722	XM_416021.6	TMEM168	27.78	5.79	100	417777	-	CGNC:7180|Ensembl:ENSGALG00000009443	transmembrane protein 168		GO:0016021(integral component of membrane)
NC_006088.5	26963540	26963815	MACS_peak_242	13.96	275	XM_416021.6	TMEM168	13.96	4.84	100	417777	-	CGNC:7180|Ensembl:ENSGALG00000009443	transmembrane protein 168		GO:0016021(integral component of membrane)
NC_006088.5	26967864	26969147	MACS_peak_243	187.65	1283	XM_416021.6	TMEM168	187.65	5.34	100	417777	-	CGNC:7180|Ensembl:ENSGALG00000009443	transmembrane protein 168		GO:0016021(integral component of membrane)
NC_006088.5	27068275	27068584	MACS_peak_244	70.74	309	NM_001001468.1	IFRD1	70.74	9.97	100	395226	IFR1	CGNC:7184|Ensembl:ENSGALG00000009448	interferon related developmental regulator 1		GO:0005634(nucleus)//GO:0005737(cytoplasm)		GO:0043403(skeletal muscle tissue regeneration)//GO:0042692(muscle cell differentiation)//GO:0048671(negative regulation of collateral sprouting)//GO:0030517(negative regulation of axon extension)//GO:0014706(striated muscle tissue development)
NC_006088.5	28652148	28653356	MACS_peak_245	2159.93	1208	XM_015281155.1	PNPLA8	2159.93	22.04	100	417785	-	CGNC:7233|Ensembl:ENSGALG00000009505	patatin like phospholipase domain containing 8		GO:0005778(peroxisomal membrane)	GO:0047499(calcium-independent phospholipase A2 activity)	GO:0008219(cell death)//GO:0019369(arachidonic acid metabolic process)//GO:0001516(prostaglandin biosynthetic process)//GO:0046338(phosphatidylethanolamine catabolic process)//GO:0043651(linoleic acid metabolic process)//GO:0034638(phosphatidylcholine catabolic process)//GO:0050482(arachidonic acid secretion)
NC_006088.5	29064994	29065145	MACS_peak_246	14.98	151	NM_001004381.3	CNTN1	14.98	3.37	100	417786	F11|contactin-1	CGNC:7248|Ensembl:ENSGALG00000009523	contactin 1	gga04514(Cell adhesion molecules (CAMs))	GO:0005886(plasma membrane)//GO:0031225(anchored component of membrane)	GO:0005515(protein binding)	GO:0007411(axon guidance)//GO:0007155(cell adhesion)
NC_006088.5	29590626	29591160	MACS_peak_247	242.33	534	NM_001030736.1	GXYLT1	242.33	9.07	100	417789	GLT8D3	CGNC:7254|Ensembl:ENSGALG00000009532	glucoside xylosyltransferase 1	gga00514(Other types of O-glycan biosynthesis)	GO:0016021(integral component of membrane)	GO:0035252(UDP-xylosyltransferase activity)	GO:0016266(O-glycan processing)
NC_006088.5	29660303	29660476	MACS_peak_248	3100	173	NM_001007850.1	YAF2	3100	24.03	100	417790	-	CGNC:7261|Ensembl:ENSGALG00000009540	YY1 associated factor 2		GO:0005654(nucleoplasm)//GO:0005634(nucleus)//GO:0005829(cytosol)	GO:0003714(transcription corepressor activity)//GO:0046872(metal ion binding)//GO:0003713(transcription coactivator activity)	GO:0045892(negative regulation of transcription, DNA-templated)//GO:0045893(positive regulation of transcription, DNA-templated)
NC_006088.5	29692928	29693038	MACS_peak_249	55.75	110	NM_001277358.1	ZCRB1	55.75	5.98	100	417791	-	CGNC:7263|Ensembl:ENSGALG00000009544	zinc finger CCHC-type and RNA binding motif containing 1		GO:0005689(U12-type spliceosomal complex)	GO:0003723(RNA binding)//GO:0008270(zinc ion binding)	GO:0000398(mRNA splicing, via spliceosome)
NC_006088.5	29774368	29775672	MACS_peak_250	844.96	1304	XM_416036.6	PRICKLE1	844.96	10.05	100	417793	-	CGNC:7274|Ensembl:ENSGALG00000009556	prickle planar cell polarity protein 1	gga04310(Wnt signaling pathway)		GO:0008270(zinc ion binding)
NC_006088.5	29777698	29778562	MACS_peak_251	570.02	864	XM_416036.6	PRICKLE1	570.02	11.28	100	417793	-	CGNC:7274|Ensembl:ENSGALG00000009556	prickle planar cell polarity protein 1	gga04310(Wnt signaling pathway)		GO:0008270(zinc ion binding)
NC_006088.5	30190015	30190843	MACS_peak_252	3.02	828	XM_416038.6	PUS7L	3.02	3.61	100	417795	-	CGNC:7292|Ensembl:ENSGALG00000009577	pseudouridylate synthase 7 like			GO:0003723(RNA binding)//GO:0009982(pseudouridine synthase activity)	GO:0001522(pseudouridine synthesis)
NC_006088.5	30720813	30720993	MACS_peak_253	909.86	180	XM_004937550.3	ANO6	909.86	11.81	100	417802	TMEM16F|anoctamin-6	CGNC:7334|Ensembl:ENSGALG00000009638	anoctamin 6
NC_006088.5	30754108	30754234	MACS_peak_254	277.32	126	XM_416045.5	ANO6	277.32	9.92	100	417802	TMEM16F|anoctamin-6	CGNC:7334|Ensembl:ENSGALG00000009638	anoctamin 6
NC_006088.5	30987300	30988175	MACS_peak_255	141.51	875	NM_001195570.3	SCAF11	141.51	7.29	100	417805	SFRS2IP|SRSF2IP	CGNC:7356|Ensembl:ENSGALG00000028849	SR-related CTD-associated factor 11
NC_006088.5	31005319	31005417	MACS_peak_256	38.62	98	NM_001195570.3	SCAF11	38.62	5.11	100	417805	SFRS2IP|SRSF2IP	CGNC:7356|Ensembl:ENSGALG00000028849	SR-related CTD-associated factor 11
NC_006088.5	31026270	31026565	MACS_peak_257	35.85	295	XM_015281287.2	SCAF11	35.85	7.1	100	417805	SFRS2IP|SRSF2IP	CGNC:7356|Ensembl:ENSGALG00000028849	SR-related CTD-associated factor 11
NC_006088.5	32162212	32162732	MACS_peak_258	194.38	520	XM_025147871.1	SLC16A7	194.38	11.23	100	417815	-	CGNC:7417|Ensembl:ENSGALG00000009759	solute carrier family 16 member 7		GO:0016021(integral component of membrane)//GO:0005887(integral component of plasma membrane)	GO:0008028(monocarboxylic acid transmembrane transporter activity)//GO:0050833(pyruvate transmembrane transporter activity)//GO:0015129(lactate transmembrane transporter activity)	GO:0035873(lactate transmembrane transport)//GO:1901475(pyruvate transmembrane transport)
NC_006088.5	32213147	32213390	MACS_peak_259	136.9	243	XM_015281443.2	SLC16A7	136.9	11.93	100	417815	-	CGNC:7417|Ensembl:ENSGALG00000009759	solute carrier family 16 member 7		GO:0016021(integral component of membrane)//GO:0005887(integral component of plasma membrane)	GO:0008028(monocarboxylic acid transmembrane transporter activity)//GO:0050833(pyruvate transmembrane transporter activity)//GO:0015129(lactate transmembrane transporter activity)	GO:0035873(lactate transmembrane transport)//GO:1901475(pyruvate transmembrane transport)
NC_006088.5	32724390	32727006	MACS_peak_260	3100	2616	XM_015282671.2	LOC107052719	3100	524.56	100	107052719	SE21Q1b|gag	CGNC:75721	uncharacterized LOC107052719
NC_006088.5	32727929	32731659	MACS_peak_261	3100	3730	XM_015282662.2	LOC107052718	3100	355.5	100	107052718	pol|polymerase	CGNC:75720	endogenous retrovirus group K member 11 Pol protein
NC_006088.5	33088255	33088919	MACS_peak_262	16.86	664	NM_204840.3	USP15	16.86	6.89	100	395644	UNP	CGNC:49421|Ensembl:ENSGALG00000030024	ubiquitin specific peptidase 15			GO:0004843(thiol-dependent ubiquitin-specific protease activity)	GO:0016579(protein deubiquitination)//GO:0006511(ubiquitin-dependent protein catabolic process)
NC_006088.5	33153493	33154122	MACS_peak_263	1471.78	629	NM_001199605.2	MON2	1471.78	25.73	100	417818	-	CGNC:7441|Ensembl:ENSGALG00000009795	MON2 homolog, regulator of endosome-to-Golgi trafficking		GO:0070062(extracellular exosome)
NC_006088.5	33560316	33560963	MACS_peak_264	1846.89	647	XM_015281504.2	SRGAP1	1846.89	29.34	100	417821	-	CGNC:7464|Ensembl:ENSGALG00000009825	SLIT-ROBO Rho GTPase activating protein 1			GO:0005096(GTPase activator activity)	GO:0043547(positive regulation of GTPase activity)//GO:0007165(signal transduction)
NC_006088.5	33629349	33629545	MACS_peak_265	131.23	196	NM_001080101.1	SRGAP1	131.23	6.22	100	417821	-	CGNC:7464|Ensembl:ENSGALG00000009825	SLIT-ROBO Rho GTPase activating protein 1			GO:0005096(GTPase activator activity)	GO:0043547(positive regulation of GTPase activity)//GO:0007165(signal transduction)
NC_006088.5	33631669	33631832	MACS_peak_266	50.7	163	NM_001080101.1	SRGAP1	50.7	5.23	100	417821	-	CGNC:7464|Ensembl:ENSGALG00000009825	SLIT-ROBO Rho GTPase activating protein 1			GO:0005096(GTPase activator activity)	GO:0043547(positive regulation of GTPase activity)//GO:0007165(signal transduction)
NC_006088.5	33729855	33729992	MACS_peak_267	10.67	137	NM_001199606.2	XPOT	10.67	4.29	100	417824	exportin-T	CGNC:7470|Ensembl:ENSGALG00000009835	exportin for tRNA	gga03013(RNA transport)	GO:0005654(nucleoplasm)//GO:0016363(nuclear matrix)//GO:0005643(nuclear pore)//GO:0005737(cytoplasm)//GO:0005829(cytosol)	GO:0000049(tRNA binding)//GO:0008536(Ran GTPase binding)	GO:0071528(tRNA re-export from nucleus)
NC_006088.5	33836084	33836310	MACS_peak_268	59.66	226	NM_001007851.1	RASSF3	59.66	6.86	100	417828	-	CGNC:7477|Ensembl:ENSGALG00000009842	Ras association domain family member 3		GO:0005886(plasma membrane)//GO:0005829(cytosol)	GO:0042802(identical protein binding)	GO:0042981(regulation of apoptotic process)//GO:0007165(signal transduction)
NC_006088.5	33912034	33912241	MACS_peak_269	11.01	207	NM_001199559.1	GNS	11.01	4.08	100	417829	N-acetylglucosamine-6-sulfatase	CGNC:7488|Ensembl:ENSGALG00000009856	glucosamine (N-acetyl)-6-sulfatase	gga00531(Glycosaminoglycan degradation)//gga01100(Metabolic pathways)//gga04142(Lysosome)	GO:0005764(lysosome)//GO:0070062(extracellular exosome)	GO:0046872(metal ion binding)//GO:0008449(N-acetylglucosamine-6-sulfatase activity)	GO:0030203(glycosaminoglycan metabolic process)
NC_006088.5	33913275	33913536	MACS_peak_270	13.74	261	NM_001199559.1	GNS	13.74	5.47	100	417829	N-acetylglucosamine-6-sulfatase	CGNC:7488|Ensembl:ENSGALG00000009856	glucosamine (N-acetyl)-6-sulfatase	gga00531(Glycosaminoglycan degradation)//gga01100(Metabolic pathways)//gga04142(Lysosome)	GO:0005764(lysosome)//GO:0070062(extracellular exosome)	GO:0046872(metal ion binding)//GO:0008449(N-acetylglucosamine-6-sulfatase activity)	GO:0030203(glycosaminoglycan metabolic process)
NC_006088.5	33961516	33962426	MACS_peak_271	425.53	910	XM_015282716.2	TBC1D30	425.53	12.01	100	417830	-	CGNC:50603|Ensembl:ENSGALG00000009859	TBC1 domain family member 30
NC_006088.5	34104719	34105672	MACS_peak_273	44.38	953	XM_416073.6	LEMD3	44.38	5.35	100	417832	-	CGNC:7501|Ensembl:ENSGALG00000009873	LEM domain containing 3
NC_006088.5	34487064	34487590	MACS_peak_274	2487.68	526	XM_025151656.1	LLPH	2487.68	31.48	100	771027	C12orf31	CGNC:13845|Ensembl:ENSGALG00000019358	LLP homolog, long-term synaptic facilitation		GO:0005730(nucleolus)//GO:0005694(chromosome)	GO:0003723(RNA binding)//GO:0001099(basal RNA polymerase II transcription machinery binding)	GO:0097484(dendrite extension)//GO:0060999(positive regulation of dendritic spine development)
NC_006088.5	34489857	34490096	MACS_peak_275	3100	239	XM_001235092.4	TMBIM4	3100	54.32	100	771874	-	CGNC:7504|Ensembl:ENSGALG00000009879	transmembrane BAX inhibitor motif containing 4		GO:0016021(integral component of membrane)
NC_006088.5	34490377	34491016	MACS_peak_276	121.56	639	XM_001235092.4	TMBIM4	121.56	9.36	100	771874	-	CGNC:7504|Ensembl:ENSGALG00000009879	transmembrane BAX inhibitor motif containing 4		GO:0016021(integral component of membrane)
NC_006088.5	34536102	34536433	MACS_peak_277	61.39	331	XM_416077.6	HELB	61.39	5.87	100	417836	-	CGNC:7509|Ensembl:ENSGALG00000009885	DNA helicase B		GO:0035861(site of double-strand break)//GO:0005658(alpha DNA polymerase:primase complex)//GO:0005662(DNA replication factor A complex)//GO:0005737(cytoplasm)	GO:0003723(RNA binding)//GO:0043141(ATP-dependent 5'-3' DNA helicase activity)//GO:0017116(single-stranded DNA-dependent ATP-dependent DNA helicase activity)//GO:0004004(ATP-dependent RNA helicase activity)	GO:1903775(regulation of DNA double-strand break processing)//GO:0006269(DNA replication, synthesis of RNA primer)//GO:0006396(RNA processing)//GO:0006974(cellular response to DNA damage stimulus)//GO:0032508(DNA duplex unwinding)//GO:2000042(negative regulation of double-strand break repair via homologous recombination)
NC_006088.5	34548167	34548599	MACS_peak_278	42.27	432	XM_416077.6	HELB	42.27	7.81	100	417836	-	CGNC:7509|Ensembl:ENSGALG00000009885	DNA helicase B		GO:0035861(site of double-strand break)//GO:0005658(alpha DNA polymerase:primase complex)//GO:0005662(DNA replication factor A complex)//GO:0005737(cytoplasm)	GO:0003723(RNA binding)//GO:0043141(ATP-dependent 5'-3' DNA helicase activity)//GO:0017116(single-stranded DNA-dependent ATP-dependent DNA helicase activity)//GO:0004004(ATP-dependent RNA helicase activity)	GO:1903775(regulation of DNA double-strand break processing)//GO:0006269(DNA replication, synthesis of RNA primer)//GO:0006396(RNA processing)//GO:0006974(cellular response to DNA damage stimulus)//GO:0032508(DNA duplex unwinding)//GO:2000042(negative regulation of double-strand break repair via homologous recombination)
NC_006088.5	35027532	35029563	MACS_peak_280	2019.31	2031	NM_001031480.1	DYRK2	2019.31	21.12	100	427864	-	CGNC:7519|Ensembl:ENSGALG00000009901	dual specificity tyrosine phosphorylation regulated kinase 2		GO:0030529(intracellular ribonucleoprotein complex)//GO:0005829(cytosol)//GO:0005654(nucleoplasm)//GO:0005634(nucleus)//GO:0005737(cytoplasm)//GO:0000151(ubiquitin ligase complex)	GO:0004674(protein serine/threonine kinase activity)//GO:0005524(ATP binding)//GO:0000287(magnesium ion binding)//GO:0004712(protein serine/threonine/tyrosine kinase activity)//GO:0030145(manganese ion binding)//GO:0004713(protein tyrosine kinase activity)	GO:0018108(peptidyl-tyrosine phosphorylation)//GO:0006468(protein phosphorylation)//GO:0045725(positive regulation of glycogen biosynthetic process)//GO:0042771(intrinsic apoptotic signaling pathway in response to DNA damage by p53 class mediator)//GO:0051534(negative regulation of NFAT protein import into nucleus)//GO:0007224(smoothened signaling pathway)
NC_006088.5	35240014	35240293	MACS_peak_281	3.81	279	NM_001030742.1	MDM1	3.81	3.76	100	417839	-	CGNC:7523|Ensembl:ENSGALG00000009905	Mdm1 nuclear protein		GO:0005813(centrosome)//GO:0005634(nucleus)//GO:0005814(centriole)//GO:0005874(microtubule)//GO:0005829(cytosol)	GO:0008017(microtubule binding)	GO:0060041(retina development in camera-type eye)//GO:0046600(negative regulation of centriole replication)
NC_006088.5	35333049	35333156	MACS_peak_282	3100	107	NM_001007852.1	RAP1B	3100	47.26	100	417840	-	CGNC:50604|Ensembl:ENSGALG00000009927	RAP1B, member of RAS oncogene family	gga04010(MAPK signaling pathway)//gga04510(Focal adhesion)	GO:0005886(plasma membrane)//GO:0030054(cell junction)//GO:0005829(cytosol)	GO:0003924(GTPase activity)//GO:0005525(GTP binding)	GO:0070374(positive regulation of ERK1 and ERK2 cascade)//GO:0008283(cell proliferation)//GO:0007264(small GTPase mediated signal transduction)//GO:2000301(negative regulation of synaptic vesicle exocytosis)
NC_006088.5	35397722	35399391	MACS_peak_283	1735.87	1669	NM_001199616.1	SLC35E3	1735.87	19.39	100	417842	-	CGNC:7550|Ensembl:ENSGALG00000009940	solute carrier family 35 member E3		GO:0016021(integral component of membrane)
NC_006088.5	35503166	35503324	MACS_peak_284	3.15	158	XM_015281724.2	CPSF6	3.15	3.33	100	417844	-	CGNC:13843|Ensembl:ENSGALG00000019355	cleavage and polyadenylation specific factor 6	gga03015(mRNA surveillance pathway)	GO:0030529(intracellular ribonucleoprotein complex)//GO:0016020(membrane)//GO:0042382(paraspeckles)//GO:0016607(nuclear speck)//GO:0005849(mRNA cleavage factor complex)//GO:0005634(nucleus)	GO:0003729(mRNA binding)	GO:0006378(mRNA polyadenylation)//GO:0051262(protein tetramerization)
NC_006088.5	35515693	35516198	MACS_peak_285	649.71	505	NM_001039271.2	CPSF6	649.71	14.03	100	417844	-	CGNC:13843|Ensembl:ENSGALG00000019355	cleavage and polyadenylation specific factor 6	gga03015(mRNA surveillance pathway)	GO:0030529(intracellular ribonucleoprotein complex)//GO:0016020(membrane)//GO:0042382(paraspeckles)//GO:0016607(nuclear speck)//GO:0005849(mRNA cleavage factor complex)//GO:0005634(nucleus)	GO:0003729(mRNA binding)	GO:0006378(mRNA polyadenylation)//GO:0051262(protein tetramerization)
NC_006088.5	35520420	35520732	MACS_peak_286	17.4	312	XM_015281728.2	CPSF6	17.4	5.9	100	417844	-	CGNC:13843|Ensembl:ENSGALG00000019355	cleavage and polyadenylation specific factor 6	gga03015(mRNA surveillance pathway)	GO:0030529(intracellular ribonucleoprotein complex)//GO:0016020(membrane)//GO:0042382(paraspeckles)//GO:0016607(nuclear speck)//GO:0005849(mRNA cleavage factor complex)//GO:0005634(nucleus)	GO:0003729(mRNA binding)	GO:0006378(mRNA polyadenylation)//GO:0051262(protein tetramerization)
NC_006088.5	35610431	35611800	MACS_peak_287	2240.28	1369	NM_001199626.2	FRS2	2240.28	14.72	100	417845	-	CGNC:7573|Ensembl:ENSGALG00000009966	fibroblast growth factor receptor substrate 2		GO:0005886(plasma membrane)//GO:0005737(cytoplasm)//GO:0005913(cell-cell adherens junction)	GO:0005168(neurotrophin TRKA receptor binding)//GO:0005068(transmembrane receptor protein tyrosine kinase adaptor activity)//GO:0005104(fibroblast growth factor receptor binding)//GO:0005158(insulin receptor binding)	GO:0060527(prostate epithelial cord arborization involved in prostate glandular acinus morphogenesis)//GO:2000726(negative regulation of cardiac muscle cell differentiation)//GO:0050678(regulation of epithelial cell proliferation)//GO:0001759(organ induction)//GO:0000187(activation of MAPK activity)//GO:0007405(neuroblast proliferation)//GO:0030900(forebrain development)//GO:0042981(regulation of…
NC_006088.5	35930894	35931516	MACS_peak_288	377.07	622	NM_001012808.1	CNOT2	377.07	13.48	100	417851	-	CGNC:7634|Ensembl:ENSGALG00000010042	CCR4-NOT transcription complex subunit 2	gga03018(RNA degradation)	GO:0005634(nucleus)		GO:0006355(regulation of transcription, DNA-templated)
NC_006088.5	35958528	35960019	MACS_peak_289	173.86	1491	XM_015282939.2	PTPRB	173.86	7.69	100	417853	-	CGNC:7640|Ensembl:ENSGALG00000010049	protein tyrosine phosphatase, receptor type B	gga04520(Adherens junction)
NC_006088.5	35979081	35979360	MACS_peak_290	571.99	279	XM_015282939.2	PTPRB	571.99	15.3	100	417853	-	CGNC:7640|Ensembl:ENSGALG00000010049	protein tyrosine phosphatase, receptor type B	gga04520(Adherens junction)
NC_006088.5	35980508	35980790	MACS_peak_291	92.41	282	XM_015282939.2	PTPRB	92.41	4.64	100	417853	-	CGNC:7640|Ensembl:ENSGALG00000010049	protein tyrosine phosphatase, receptor type B	gga04520(Adherens junction)
NC_006088.5	35981246	35981510	MACS_peak_292	20.4	264	XM_015282939.2	PTPRB	20.4	3.57	100	417853	-	CGNC:7640|Ensembl:ENSGALG00000010049	protein tyrosine phosphatase, receptor type B	gga04520(Adherens junction)
NC_006088.5	35991575	35991836	MACS_peak_293	71.34	261	XM_015282939.2	PTPRB	71.34	5.19	100	417853	-	CGNC:7640|Ensembl:ENSGALG00000010049	protein tyrosine phosphatase, receptor type B	gga04520(Adherens junction)
NC_006088.5	36008392	36008669	MACS_peak_294	84.38	277	XM_015282939.2	PTPRB	84.38	9.77	100	417853	-	CGNC:7640|Ensembl:ENSGALG00000010049	protein tyrosine phosphatase, receptor type B	gga04520(Adherens junction)
NC_006088.5	36454503	36455348	MACS_peak_295	48.13	845	XM_416097.6	ZFC3H1	48.13	7.14	100	417855	CCDC131|PSRC2	CGNC:7738|Ensembl:ENSGALG00000010177	zinc finger C3H1-type containing		GO:0005615(extracellular space)	GO:0003723(RNA binding)	GO:0006396(RNA processing)
NC_006088.5	36491550	36492362	MACS_peak_296	3100	812	XM_015282977.2	ZFC3H1	3100	31.44	100	417855	CCDC131|PSRC2	CGNC:7738|Ensembl:ENSGALG00000010177	zinc finger C3H1-type containing		GO:0005615(extracellular space)	GO:0003723(RNA binding)	GO:0006396(RNA processing)
NC_006088.5	36551645	36552006	MACS_peak_297	8.1	361	XM_001233647.5	RAB21	8.1	4.32	100	771383	-	CGNC:7744|Ensembl:ENSGALG00000010183	RAB21, member RAS oncogene family		GO:0032580(Golgi cisterna membrane)//GO:0012506(vesicle membrane)//GO:0009898(cytoplasmic side of plasma membrane)//GO:0005802(trans-Golgi network)//GO:0043005(neuron projection)//GO:0098559(cytoplasmic side of early endosome membrane)//GO:0070062(extracellular exosome)//GO:0005769(early endosome)//GO:0005925(focal adhesion)	GO:0003924(GTPase activity)//GO:0005525(GTP binding)//GO:0019003(GDP binding)	GO:0048260(positive regulation of receptor-mediated endocytosis)//GO:0030100(regulation of endocytosis)//GO:0050775(positive regulation of dendrite morphogenesis)//GO:2000643(positive regulation of early endosome to late endosome transport)//GO:0017157(regulation of exocytosis)
NC_006088.5	36600840	36601615	MACS_peak_298	1188.75	775	NM_001012809.2	TBC1D15	1188.75	18.18	100	417857	-	CGNC:50606|Ensembl:ENSGALG00000010190	TBC1 domain family member 15		GO:0005622(intracellular)//GO:0005739(mitochondrion)//GO:0012505(endomembrane system)//GO:0070062(extracellular exosome)	GO:0005096(GTPase activator activity)//GO:0017137(Rab GTPase binding)	GO:0031338(regulation of vesicle fusion)//GO:0090630(activation of GTPase activity)//GO:0006886(intracellular protein transport)
NC_006088.5	37893890	37894515	MACS_peak_299	1532.73	625	XM_015281824.2	KRR1	1532.73	19.66	100	417863	HRB2	CGNC:7781|Ensembl:ENSGALG00000010227	KRR1, small subunit processome component homolog		GO:0030529(intracellular ribonucleoprotein complex)//GO:0005730(nucleolus)	GO:0003723(RNA binding)	GO:0006364(rRNA processing)
NC_006088.5	37896395	37896566	MACS_peak_300	1249	171	NM_001030744.2	KRR1	1249	13.16	100	417863	HRB2	CGNC:7781|Ensembl:ENSGALG00000010227	KRR1, small subunit processome component homolog		GO:0030529(intracellular ribonucleoprotein complex)//GO:0005730(nucleolus)	GO:0003723(RNA binding)	GO:0006364(rRNA processing)
NC_006088.5	38019574	38021007	MACS_peak_301	1503.31	1433	XM_015283152.2	PHLDA1	1503.31	14.6	100	107052797	-	CGNC:75796	pleckstrin homology like domain family A member 1
NC_006088.5	38055219	38055377	MACS_peak_302	2390.85	158	XM_015283141.2	NAP1L1	2390.85	37.98	100	417864	-	CGNC:50609|Ensembl:ENSGALG00000010238	nucleosome assembly protein 1 like 1		GO:0016020(membrane)//GO:0005634(nucleus)	GO:0003723(RNA binding)	GO:0006334(nucleosome assembly)
NC_006088.5	38161741	38161879	MACS_peak_303	3.24	138	XM_015283163.2	OSBPL8	3.24	3.45	100	417866	-	CGNC:7796|Ensembl:ENSGALG00000010246	oxysterol binding protein like 8		GO:0016021(integral component of membrane)		GO:0006869(lipid transport)
NC_006088.5	38199989	38200139	MACS_peak_304	3.07	150	XM_015283163.2	OSBPL8	3.07	5.55	100	417866	-	CGNC:7796|Ensembl:ENSGALG00000010246	oxysterol binding protein like 8		GO:0016021(integral component of membrane)		GO:0006869(lipid transport)
NC_006088.5	38250593	38250691	MACS_peak_305	17.24	98	NM_001030745.1	ZDHHC17	17.24	5.71	100	417867	-	CGNC:7800|Ensembl:ENSGALG00000010253	zinc finger DHHC-type containing 17		GO:0016021(integral component of membrane)//GO:0000139(Golgi membrane)//GO:0030660(Golgi-associated vesicle membrane)//GO:0005829(cytosol)	GO:0004871(signal transducer activity)//GO:0019706(protein-cysteine S-palmitoyltransferase activity)//GO:0042802(identical protein binding)//GO:0015095(magnesium ion transmembrane transporter activity)	GO:0018345(protein palmitoylation)//GO:1903830(magnesium ion transmembrane transport)//GO:0043123(positive regulation of I-kappaB kinase/NF-kappaB signaling)//GO:0042953(lipoprotein transport)//GO:0007165(signal transduction)
NC_006088.5	38275290	38275413	MACS_peak_306	6.6	123	NM_001030745.1	ZDHHC17	6.6	3.77	100	417867	-	CGNC:7800|Ensembl:ENSGALG00000010253	zinc finger DHHC-type containing 17		GO:0016021(integral component of membrane)//GO:0000139(Golgi membrane)//GO:0030660(Golgi-associated vesicle membrane)//GO:0005829(cytosol)	GO:0004871(signal transducer activity)//GO:0019706(protein-cysteine S-palmitoyltransferase activity)//GO:0042802(identical protein binding)//GO:0015095(magnesium ion transmembrane transporter activity)	GO:0018345(protein palmitoylation)//GO:1903830(magnesium ion transmembrane transport)//GO:0043123(positive regulation of I-kappaB kinase/NF-kappaB signaling)//GO:0042953(lipoprotein transport)//GO:0007165(signal transduction)
NC_006088.5	38750557	38751152	MACS_peak_307	12.63	595	XM_015281843.1	NAV3	12.63	3.89	100	417869	-	CGNC:7844|Ensembl:ENSGALG00000010311	neuron navigator 3			GO:0005524(ATP binding)
NC_006088.5	38882597	38883633	MACS_peak_308	563.73	1036	XM_015281843.1	NAV3	563.73	16.77	100	417869	-	CGNC:7844|Ensembl:ENSGALG00000010311	neuron navigator 3			GO:0005524(ATP binding)
NC_006088.5	39631090	39631725	MACS_peak_309	1094.57	635	XM_015283263.2	PAWR	1094.57	17.4	100	417870	-	CGNC:7853|Ensembl:ENSGALG00000010320	pro-apoptotic WT1 regulator		GO:0005884(actin filament)//GO:0005737(cytoplasm)//GO:0000790(nuclear chromatin)	GO:0043522(leucine zipper domain binding)//GO:0019899(enzyme binding)	GO:0042094(interleukin-2 biosynthetic process)//GO:0030889(negative regulation of B cell proliferation)//GO:0010628(positive regulation of gene expression)//GO:0042986(positive regulation of amyloid precursor protein biosynthetic process)//GO:2000774(positive regulation of cellular senescence)//GO:0048147(negative regulation of fibroblast proliferation)//GO:0097190(apoptotic signaling pathway)//G…
NC_006088.5	39652269	39652320	MACS_peak_310	5.03	51	NM_205123.1	PPP1R12A	5.03	2.31	100	396020	MBSP|MYPT1	CGNC:49610|Ensembl:ENSGALG00000010325	protein phosphatase 1 regulatory subunit 12A	gga04270(Vascular smooth muscle contraction)//gga04510(Focal adhesion)//gga04810(Regulation of actin cytoskeleton)	GO:0030018(Z disc)//GO:0015629(actin cytoskeleton)//GO:0031672(A band)//GO:0000776(kinetochore)//GO:0005829(cytosol)//GO:0005813(centrosome)//GO:0072357(PTW/PP1 phosphatase complex)//GO:0005925(focal adhesion)	GO:0019901(protein kinase binding)//GO:0071889(14-3-3 protein binding)//GO:0019208(phosphatase regulator activity)//GO:0004857(enzyme inhibitor activity)	GO:0043086(negative regulation of catalytic activity)//GO:0030155(regulation of cell adhesion)//GO:0007098(centrosome cycle)//GO:0000278(mitotic cell cycle)//GO:0035507(regulation of myosin-light-chain-phosphatase activity)//GO:0035508(positive regulation of myosin-light-chain-phosphatase activity)//GO:0046822(regulation of nucleocytoplasmic transport)//GO:0045944(positive regulation of transcrip…
NC_006088.5	39666599	39666718	MACS_peak_311	40.98	119	NM_205123.1	PPP1R12A	40.98	4.72	100	396020	MBSP|MYPT1	CGNC:49610|Ensembl:ENSGALG00000010325	protein phosphatase 1 regulatory subunit 12A	gga04270(Vascular smooth muscle contraction)//gga04510(Focal adhesion)//gga04810(Regulation of actin cytoskeleton)	GO:0030018(Z disc)//GO:0015629(actin cytoskeleton)//GO:0031672(A band)//GO:0000776(kinetochore)//GO:0005829(cytosol)//GO:0005813(centrosome)//GO:0072357(PTW/PP1 phosphatase complex)//GO:0005925(focal adhesion)	GO:0019901(protein kinase binding)//GO:0071889(14-3-3 protein binding)//GO:0019208(phosphatase regulator activity)//GO:0004857(enzyme inhibitor activity)	GO:0043086(negative regulation of catalytic activity)//GO:0030155(regulation of cell adhesion)//GO:0007098(centrosome cycle)//GO:0000278(mitotic cell cycle)//GO:0035507(regulation of myosin-light-chain-phosphatase activity)//GO:0035508(positive regulation of myosin-light-chain-phosphatase activity)//GO:0046822(regulation of nucleocytoplasmic transport)//GO:0045944(positive regulation of transcrip…
NC_006088.5	39676036	39676213	MACS_peak_312	13	177	NM_205123.1	PPP1R12A	13	3.85	100	396020	MBSP|MYPT1	CGNC:49610|Ensembl:ENSGALG00000010325	protein phosphatase 1 regulatory subunit 12A	gga04270(Vascular smooth muscle contraction)//gga04510(Focal adhesion)//gga04810(Regulation of actin cytoskeleton)	GO:0030018(Z disc)//GO:0015629(actin cytoskeleton)//GO:0031672(A band)//GO:0000776(kinetochore)//GO:0005829(cytosol)//GO:0005813(centrosome)//GO:0072357(PTW/PP1 phosphatase complex)//GO:0005925(focal adhesion)	GO:0019901(protein kinase binding)//GO:0071889(14-3-3 protein binding)//GO:0019208(phosphatase regulator activity)//GO:0004857(enzyme inhibitor activity)	GO:0043086(negative regulation of catalytic activity)//GO:0030155(regulation of cell adhesion)//GO:0007098(centrosome cycle)//GO:0000278(mitotic cell cycle)//GO:0035507(regulation of myosin-light-chain-phosphatase activity)//GO:0035508(positive regulation of myosin-light-chain-phosphatase activity)//GO:0046822(regulation of nucleocytoplasmic transport)//GO:0045944(positive regulation of transcrip…
NC_006088.5	39690588	39690746	MACS_peak_313	318.53	158	NM_205123.1	PPP1R12A	318.53	14.31	100	396020	MBSP|MYPT1	CGNC:49610|Ensembl:ENSGALG00000010325	protein phosphatase 1 regulatory subunit 12A	gga04270(Vascular smooth muscle contraction)//gga04510(Focal adhesion)//gga04810(Regulation of actin cytoskeleton)	GO:0030018(Z disc)//GO:0015629(actin cytoskeleton)//GO:0031672(A band)//GO:0000776(kinetochore)//GO:0005829(cytosol)//GO:0005813(centrosome)//GO:0072357(PTW/PP1 phosphatase complex)//GO:0005925(focal adhesion)	GO:0019901(protein kinase binding)//GO:0071889(14-3-3 protein binding)//GO:0019208(phosphatase regulator activity)//GO:0004857(enzyme inhibitor activity)	GO:0043086(negative regulation of catalytic activity)//GO:0030155(regulation of cell adhesion)//GO:0007098(centrosome cycle)//GO:0000278(mitotic cell cycle)//GO:0035507(regulation of myosin-light-chain-phosphatase activity)//GO:0035508(positive regulation of myosin-light-chain-phosphatase activity)//GO:0046822(regulation of nucleocytoplasmic transport)//GO:0045944(positive regulation of transcrip…
NC_006088.5	39723776	39723907	MACS_peak_314	285.98	131	NM_205123.1	PPP1R12A	285.98	7.61	100	396020	MBSP|MYPT1	CGNC:49610|Ensembl:ENSGALG00000010325	protein phosphatase 1 regulatory subunit 12A	gga04270(Vascular smooth muscle contraction)//gga04510(Focal adhesion)//gga04810(Regulation of actin cytoskeleton)	GO:0030018(Z disc)//GO:0015629(actin cytoskeleton)//GO:0031672(A band)//GO:0000776(kinetochore)//GO:0005829(cytosol)//GO:0005813(centrosome)//GO:0072357(PTW/PP1 phosphatase complex)//GO:0005925(focal adhesion)	GO:0019901(protein kinase binding)//GO:0071889(14-3-3 protein binding)//GO:0019208(phosphatase regulator activity)//GO:0004857(enzyme inhibitor activity)	GO:0043086(negative regulation of catalytic activity)//GO:0030155(regulation of cell adhesion)//GO:0007098(centrosome cycle)//GO:0000278(mitotic cell cycle)//GO:0035507(regulation of myosin-light-chain-phosphatase activity)//GO:0035508(positive regulation of myosin-light-chain-phosphatase activity)//GO:0046822(regulation of nucleocytoplasmic transport)//GO:0045944(positive regulation of transcrip…
NC_006088.5	39767627	39768204	MACS_peak_315	706.18	577	XM_015278088.2	PPP1R12A	706.18	15.06	100	396020	MBSP|MYPT1	CGNC:49610|Ensembl:ENSGALG00000010325	protein phosphatase 1 regulatory subunit 12A	gga04270(Vascular smooth muscle contraction)//gga04510(Focal adhesion)//gga04810(Regulation of actin cytoskeleton)	GO:0030018(Z disc)//GO:0015629(actin cytoskeleton)//GO:0031672(A band)//GO:0000776(kinetochore)//GO:0005829(cytosol)//GO:0005813(centrosome)//GO:0072357(PTW/PP1 phosphatase complex)//GO:0005925(focal adhesion)	GO:0019901(protein kinase binding)//GO:0071889(14-3-3 protein binding)//GO:0019208(phosphatase regulator activity)//GO:0004857(enzyme inhibitor activity)	GO:0043086(negative regulation of catalytic activity)//GO:0030155(regulation of cell adhesion)//GO:0007098(centrosome cycle)//GO:0000278(mitotic cell cycle)//GO:0035507(regulation of myosin-light-chain-phosphatase activity)//GO:0035508(positive regulation of myosin-light-chain-phosphatase activity)//GO:0046822(regulation of nucleocytoplasmic transport)//GO:0045944(positive regulation of transcrip…
NC_006088.5	40892776	40893280	MACS_peak_316	202.77	504	XM_025154542.1	TMTC2	202.77	6.64	100	417880	-	CGNC:8339|Ensembl:ENSGALG00000010975	transmembrane and tetratricopeptide repeat containing 2		GO:0016021(integral component of membrane)	GO:0000030(mannosyltransferase activity)	GO:0006493(protein O-linked glycosylation)//GO:0097502(mannosylation)
NC_006088.5	40994451	40995022	MACS_peak_317	440.66	571	XM_015283417.2	TMTC2	440.66	7.85	100	417880	-	CGNC:8339|Ensembl:ENSGALG00000010975	transmembrane and tetratricopeptide repeat containing 2		GO:0016021(integral component of membrane)	GO:0000030(mannosyltransferase activity)	GO:0006493(protein O-linked glycosylation)//GO:0097502(mannosylation)
NC_006088.5	41037157	41037986	MACS_peak_318	981.3	829	XM_015283417.2	TMTC2	981.3	19.74	100	417880	-	CGNC:8339|Ensembl:ENSGALG00000010975	transmembrane and tetratricopeptide repeat containing 2		GO:0016021(integral component of membrane)	GO:0000030(mannosyltransferase activity)	GO:0006493(protein O-linked glycosylation)//GO:0097502(mannosylation)
NC_006088.5	42852582	42852693	MACS_peak_319	12.87	111	XM_004937602.3	CEP290	12.87	3.77	100	417887	-	CGNC:8490|Ensembl:ENSGALG00000011177	centrosomal protein 290		GO:0005813(centrosome)//GO:0005634(nucleus)		GO:0060271(cilium assembly)
NC_006088.5	42853242	42853464	MACS_peak_320	11.84	222	XM_004937602.3	CEP290	11.84	4.32	100	417887	-	CGNC:8490|Ensembl:ENSGALG00000011177	centrosomal protein 290		GO:0005813(centrosome)//GO:0005634(nucleus)		GO:0060271(cilium assembly)
NC_006088.5	43322905	43324087	MACS_peak_321	3100	1182	NM_204354.1	DUSP6	3100	32.69	100	374272	-	CGNC:49113|Ensembl:ENSGALG00000011207	dual specificity phosphatase 6	gga04010(MAPK signaling pathway)		GO:0017017(MAP kinase tyrosine/serine/threonine phosphatase activity)//GO:0004725(protein tyrosine phosphatase activity)	GO:0000188(inactivation of MAPK activity)//GO:0035335(peptidyl-tyrosine dephosphorylation)
NC_006088.5	43326360	43327276	MACS_peak_322	3100	916	XM_015277249.2	DUSP6	3100	31	100	374272	-	CGNC:49113|Ensembl:ENSGALG00000011207	dual specificity phosphatase 6	gga04010(MAPK signaling pathway)		GO:0017017(MAP kinase tyrosine/serine/threonine phosphatase activity)//GO:0004725(protein tyrosine phosphatase activity)	GO:0000188(inactivation of MAPK activity)//GO:0035335(peptidyl-tyrosine dephosphorylation)
NC_006088.5	43401589	43404034	MACS_peak_323	614.07	2445	XM_025154638.1	GALNT4	614.07	10.15	100	101666408	-	CGNC:66733	UDP-N-acetyl-alpha-D-galactosamine:polypeptide N-acetylgalactosaminyltransferase 4 (GalNAc-T4)
NC_006088.5	44677786	44677990	MACS_peak_324	9.47	204	XM_416138.6	EEA1	9.47	3.79	100	417896	-	CGNC:8572|Ensembl:ENSGALG00000011280	early endosome antigen 1	gga04144(Endocytosis)//gga04145(Phagosome)		GO:0003676(nucleic acid binding)//GO:0046872(metal ion binding)
NC_006088.5	44679332	44679482	MACS_peak_325	8.48	150	XM_416138.6	EEA1	8.48	2.65	100	417896	-	CGNC:8572|Ensembl:ENSGALG00000011280	early endosome antigen 1	gga04144(Endocytosis)//gga04145(Phagosome)		GO:0003676(nucleic acid binding)//GO:0046872(metal ion binding)
NC_006088.5	44684044	44684383	MACS_peak_326	3100	339	XM_416138.6	EEA1	3100	45.2	100	417896	-	CGNC:8572|Ensembl:ENSGALG00000011280	early endosome antigen 1	gga04144(Endocytosis)//gga04145(Phagosome)		GO:0003676(nucleic acid binding)//GO:0046872(metal ion binding)
NC_006088.5	44688346	44688463	MACS_peak_327	61.89	117	XM_416138.6	EEA1	61.89	9	100	417896	-	CGNC:8572|Ensembl:ENSGALG00000011280	early endosome antigen 1	gga04144(Endocytosis)//gga04145(Phagosome)		GO:0003676(nucleic acid binding)//GO:0046872(metal ion binding)
NC_006088.5	44693704	44693860	MACS_peak_328	16.37	156	XM_416138.6	EEA1	16.37	2.91	100	417896	-	CGNC:8572|Ensembl:ENSGALG00000011280	early endosome antigen 1	gga04144(Endocytosis)//gga04145(Phagosome)		GO:0003676(nucleic acid binding)//GO:0046872(metal ion binding)
NC_006088.5	44695432	44695554	MACS_peak_329	92.18	122	XM_416138.6	EEA1	92.18	5.05	100	417896	-	CGNC:8572|Ensembl:ENSGALG00000011280	early endosome antigen 1	gga04144(Endocytosis)//gga04145(Phagosome)		GO:0003676(nucleic acid binding)//GO:0046872(metal ion binding)
NC_006088.5	44847296	44847737	MACS_peak_330	3100	441	XM_015284139.2	NUDT4	3100	27.51	100	417897	-	CGNC:8576|Ensembl:ENSGALG00000011285	nudix hydrolase 4		GO:0005634(nucleus)//GO:0005737(cytoplasm)	GO:0034431(bis(5'-adenosyl)-hexaphosphatase activity)//GO:0050072(m7G(5')pppN diphosphatase activity)//GO:0034432(bis(5'-adenosyl)-pentaphosphatase activity)//GO:0008486(diphosphoinositol-polyphosphate diphosphatase activity)//GO:0000298(endopolyphosphatase activity)	GO:0071543(diphosphoinositol polyphosphate metabolic process)//GO:1901907(diadenosine pentaphosphate catabolic process)//GO:1901909(diadenosine hexaphosphate catabolic process)//GO:1901911(adenosine 5'-(hexahydrogen pentaphosphate) catabolic process)
NC_006088.5	44859231	44859342	MACS_peak_331	1865.44	111	XM_015284139.2	NUDT4	1865.44	17.68	100	417897	-	CGNC:8576|Ensembl:ENSGALG00000011285	nudix hydrolase 4		GO:0005634(nucleus)//GO:0005737(cytoplasm)	GO:0034431(bis(5'-adenosyl)-hexaphosphatase activity)//GO:0050072(m7G(5')pppN diphosphatase activity)//GO:0034432(bis(5'-adenosyl)-pentaphosphatase activity)//GO:0008486(diphosphoinositol-polyphosphate diphosphatase activity)//GO:0000298(endopolyphosphatase activity)	GO:0071543(diphosphoinositol polyphosphate metabolic process)//GO:1901907(diadenosine pentaphosphate catabolic process)//GO:1901909(diadenosine hexaphosphate catabolic process)//GO:1901911(adenosine 5'-(hexahydrogen pentaphosphate) catabolic process)
NC_006088.5	44876989	44877236	MACS_peak_332	118.3	247	NM_001012810.1	UBE2N	118.3	5.07	100	417898	-	CGNC:50617|Ensembl:ENSGALG00000030515	ubiquitin conjugating enzyme E2 N	gga04120(Ubiquitin mediated proteolysis)		GO:0005524(ATP binding)
NC_006088.5	44891280	44891392	MACS_peak_333	410.36	112	NM_001012810.1	UBE2N	410.36	11.34	100	417898	-	CGNC:50617|Ensembl:ENSGALG00000030515	ubiquitin conjugating enzyme E2 N	gga04120(Ubiquitin mediated proteolysis)		GO:0005524(ATP binding)
NC_006088.5	44923674	44925078	MACS_peak_335	3100	1404	NM_204540.1	SOCS2	3100	38.54	100	395219	-	CGNC:8586	suppressor of cytokine signaling 2	gga04630(Jak-STAT signaling pathway)//gga04910(Insulin signaling pathway)	GO:0005737(cytoplasm)	GO:0008269(JAK pathway signal transduction adaptor activity)//GO:0005159(insulin-like growth factor receptor binding)//GO:0005131(growth hormone receptor binding)	GO:0045666(positive regulation of neuron differentiation)//GO:0032355(response to estradiol)//GO:0016567(protein ubiquitination)//GO:0060396(growth hormone receptor signaling pathway)//GO:0001558(regulation of cell growth)//GO:0046426(negative regulation of JAK-STAT cascade)//GO:0035556(intracellular signal transduction)//GO:0040015(negative regulation of multicellular organism growth)
NC_006088.5	45094845	45095874	MACS_peak_336	3109.53	1029	XM_015284072.2	PLXNC1	3109.53	25.18	100	417901	-	CGNC:8596|Ensembl:ENSGALG00000011309	plexin C1
NC_006088.5	45105130	45105253	MACS_peak_337	4.37	123	XM_015284072.2	PLXNC1	4.37	4.8	100	417901	-	CGNC:8596|Ensembl:ENSGALG00000011309	plexin C1
NC_006088.5	45273004	45274441	MACS_peak_340	455.66	1437	XM_001231674.3	SNAPC3	455.66	7.37	100	768769	-	CGNC:8604|Ensembl:ENSGALG00000011323	small nuclear RNA activating complex polypeptide 3		GO:0005730(nucleolus)//GO:0016604(nuclear body)	GO:0003677(DNA binding)	GO:0009301(snRNA transcription)//GO:0006366(transcription from RNA polymerase II promoter)
NC_006088.5	45339455	45339734	MACS_peak_341	21.96	279	XM_025148184.1	NDUFA12	21.96	4.52	100	417907	-	CGNC:8606|Ensembl:ENSGALG00000011325	NADH:ubiquinone oxidoreductase subunit A12	gga00190(Oxidative phosphorylation)//gga01100(Metabolic pathways)	GO:0005623(cell)//GO:0005747(mitochondrial respiratory chain complex I)//GO:0005829(cytosol)	GO:0008137(NADH dehydrogenase (ubiquinone) activity)//GO:0009055(electron carrier activity)	GO:0042775(mitochondrial ATP synthesis coupled electron transport)//GO:0006979(response to oxidative stress)
NC_006088.5	45354984	45355533	MACS_peak_342	230.52	549	NM_204124.1	NR2C1	230.52	7.45	100	373913	-	CGNC:8608|Ensembl:ENSGALG00000011327	nuclear receptor subfamily 2, group C, member 1
NC_006088.5	45458730	45461170	MACS_peak_343	482.69	2440	XM_015283990.2	FGD6	482.69	11.3	100	417908	-	CGNC:50618|Ensembl:ENSGALG00000011342	FYVE, RhoGEF and PH domain containing 6			GO:0005089(Rho guanyl-nucleotide exchange factor activity)//GO:0046872(metal ion binding)	GO:0035023(regulation of Rho protein signal transduction)//GO:0043547(positive regulation of GTPase activity)
NC_006088.5	45469789	45470024	MACS_peak_344	27.44	235	XM_015283990.2	FGD6	27.44	6.18	100	417908	-	CGNC:50618|Ensembl:ENSGALG00000011342	FYVE, RhoGEF and PH domain containing 6			GO:0005089(Rho guanyl-nucleotide exchange factor activity)//GO:0046872(metal ion binding)	GO:0035023(regulation of Rho protein signal transduction)//GO:0043547(positive regulation of GTPase activity)
NC_006088.5	45512585	45512793	MACS_peak_345	6.32	208	XM_416152.6	VEZT	6.32	3.7	100	417911	-	CGNC:8635|Ensembl:ENSGALG00000011357	vezatin, adherens junctions transmembrane protein		GO:0005654(nucleoplasm)//GO:0005829(cytosol)	GO:0017022(myosin binding)	GO:0016337(single organismal cell-cell adhesion)
NC_006088.5	45515713	45516811	MACS_peak_346	107.3	1098	XM_004937637.3	VEZT	107.3	6.01	100	417911	-	CGNC:8635|Ensembl:ENSGALG00000011357	vezatin, adherens junctions transmembrane protein		GO:0005654(nucleoplasm)//GO:0005829(cytosol)	GO:0017022(myosin binding)	GO:0016337(single organismal cell-cell adhesion)
NC_006088.5	45566402	45566600	MACS_peak_347	3100	198	NM_001006233.1	METAP2	3100	185.86	100	417912	-	CGNC:8650|Ensembl:ENSGALG00000011377	methionyl aminopeptidase 2		GO:0005886(plasma membrane)//GO:0005829(cytosol)	GO:0070006(metalloaminopeptidase activity)//GO:0003723(RNA binding)//GO:0046872(metal ion binding)	GO:0018206(peptidyl-methionine modification)//GO:0070084(protein initiator methionine removal)//GO:0031365(N-terminal protein amino acid modification)//GO:0016485(protein processing)
NC_006088.5	45570829	45570932	MACS_peak_348	3100	103	NM_001006233.1	METAP2	3100	50.39	100	417912	-	CGNC:8650|Ensembl:ENSGALG00000011377	methionyl aminopeptidase 2		GO:0005886(plasma membrane)//GO:0005829(cytosol)	GO:0070006(metalloaminopeptidase activity)//GO:0003723(RNA binding)//GO:0046872(metal ion binding)	GO:0018206(peptidyl-methionine modification)//GO:0070084(protein initiator methionine removal)//GO:0031365(N-terminal protein amino acid modification)//GO:0016485(protein processing)
NC_006088.5	45595707	45597222	MACS_peak_349	1551.4	1515	XM_015283925.2	USP44	1551.4	17.12	100	417913	-	CGNC:8664|Ensembl:ENSGALG00000011400	ubiquitin specific peptidase 44		GO:0005634(nucleus)	GO:0008270(zinc ion binding)//GO:0004843(thiol-dependent ubiquitin-specific protease activity)	GO:0016579(protein deubiquitination)//GO:1904667(negative regulation of ubiquitin protein ligase activity)//GO:0006511(ubiquitin-dependent protein catabolic process)
NC_006088.5	45628802	45630536	MACS_peak_350	3100	1734	XM_015283916.2	NTN4	3100	17.64	100	417914	netrin-4	CGNC:8669|Ensembl:ENSGALG00000011406	netrin 4		GO:0005604(basement membrane)	GO:0043237(laminin-1 binding)	GO:0016322(neuron remodeling)//GO:0060668(regulation of branching involved in salivary gland morphogenesis by extracellular matrix-epithelial cell signaling)
NC_006088.5	45650522	45650795	MACS_peak_351	9.31	273	XM_004937645.3	NTN4	9.31	4.68	100	417914	netrin-4	CGNC:8669|Ensembl:ENSGALG00000011406	netrin 4		GO:0005604(basement membrane)	GO:0043237(laminin-1 binding)	GO:0016322(neuron remodeling)//GO:0060668(regulation of branching involved in salivary gland morphogenesis by extracellular matrix-epithelial cell signaling)
NC_006088.5	45661864	45662394	MACS_peak_352	2098.28	530	XM_004937645.3	NTN4	2098.28	18.2	100	417914	netrin-4	CGNC:8669|Ensembl:ENSGALG00000011406	netrin 4		GO:0005604(basement membrane)	GO:0043237(laminin-1 binding)	GO:0016322(neuron remodeling)//GO:0060668(regulation of branching involved in salivary gland morphogenesis by extracellular matrix-epithelial cell signaling)
NC_006088.5	45664783	45665016	MACS_peak_353	93.93	233	XM_004937647.3	NTN4	93.93	11.5	100	417914	netrin-4	CGNC:8669|Ensembl:ENSGALG00000011406	netrin 4		GO:0005604(basement membrane)	GO:0043237(laminin-1 binding)	GO:0016322(neuron remodeling)//GO:0060668(regulation of branching involved in salivary gland morphogenesis by extracellular matrix-epithelial cell signaling)
NC_006088.5	45696537	45696663	MACS_peak_354	64.56	126	NM_001277362.1	SNRPF	64.56	5.07	100	417916	-	CGNC:8670|Ensembl:ENSGALG00000011409	small nuclear ribonucleoprotein polypeptide F	gga03040(Spliceosome)	GO:0005685(U1 snRNP)//GO:0034709(methylosome)//GO:0005687(U4 snRNP)//GO:0005829(cytosol)//GO:0071013(catalytic step 2 spliceosome)//GO:0005689(U12-type spliceosomal complex)//GO:0034719(SMN-Sm protein complex)//GO:0005683(U7 snRNP)//GO:0034715(pICln-Sm protein complex)//GO:0005732(small nucleolar ribonucleoprotein complex)	GO:0003723(RNA binding)	GO:0000398(mRNA splicing, via spliceosome)//GO:0000387(spliceosomal snRNP assembly)
NC_006088.5	45697520	45697655	MACS_peak_355	33.8	135	NM_001277362.1	SNRPF	33.8	6.66	100	417916	-	CGNC:8670|Ensembl:ENSGALG00000011409	small nuclear ribonucleoprotein polypeptide F	gga03040(Spliceosome)	GO:0005685(U1 snRNP)//GO:0034709(methylosome)//GO:0005687(U4 snRNP)//GO:0005829(cytosol)//GO:0071013(catalytic step 2 spliceosome)//GO:0005689(U12-type spliceosomal complex)//GO:0034719(SMN-Sm protein complex)//GO:0005683(U7 snRNP)//GO:0034715(pICln-Sm protein complex)//GO:0005732(small nucleolar ribonucleoprotein complex)	GO:0003723(RNA binding)	GO:0000398(mRNA splicing, via spliceosome)//GO:0000387(spliceosomal snRNP assembly)
NC_006088.5	45781410	45781618	MACS_peak_356	5.81	208	NM_001030749.1	ELK3	5.81	4.04	100	417919	-	CGNC:8690|Ensembl:ENSGALG00000043701	ELK3, ETS transcription factor		GO:0005654(nucleoplasm)//GO:0005634(nucleus)//GO:0005739(mitochondrion)	GO:0001077(transcriptional activator activity, RNA polymerase II core promoter proximal region sequence-specific binding)//GO:0000981(RNA polymerase II transcription factor activity, sequence-specific DNA binding)//GO:0003714(transcription corepressor activity)//GO:0000978(RNA polymerase II core promoter proximal region sequence-specific DNA binding)//GO:0032422(purine-rich negative regulatory el…	GO:0030154(cell differentiation)//GO:0006366(transcription from RNA polymerase II promoter)//GO:0045892(negative regulation of transcription, DNA-templated)//GO:0045944(positive regulation of transcription from RNA polymerase II promoter)//GO:0006357(regulation of transcription from RNA polymerase II promoter)//GO:0042060(wound healing)//GO:0001525(angiogenesis)
NC_006088.5	45798569	45798778	MACS_peak_357	57.8	209	NM_001030749.1	ELK3	57.8	5.35	100	417919	-	CGNC:8690|Ensembl:ENSGALG00000043701	ELK3, ETS transcription factor		GO:0005654(nucleoplasm)//GO:0005634(nucleus)//GO:0005739(mitochondrion)	GO:0001077(transcriptional activator activity, RNA polymerase II core promoter proximal region sequence-specific binding)//GO:0000981(RNA polymerase II transcription factor activity, sequence-specific DNA binding)//GO:0003714(transcription corepressor activity)//GO:0000978(RNA polymerase II core promoter proximal region sequence-specific DNA binding)//GO:0032422(purine-rich negative regulatory el…	GO:0030154(cell differentiation)//GO:0006366(transcription from RNA polymerase II promoter)//GO:0045892(negative regulation of transcription, DNA-templated)//GO:0045944(positive regulation of transcription from RNA polymerase II promoter)//GO:0006357(regulation of transcription from RNA polymerase II promoter)//GO:0042060(wound healing)//GO:0001525(angiogenesis)
NC_006088.5	45806505	45807300	MACS_peak_358	2168.49	795	NM_001030749.1	ELK3	2168.49	22.76	100	417919	-	CGNC:8690|Ensembl:ENSGALG00000043701	ELK3, ETS transcription factor		GO:0005654(nucleoplasm)//GO:0005634(nucleus)//GO:0005739(mitochondrion)	GO:0001077(transcriptional activator activity, RNA polymerase II core promoter proximal region sequence-specific binding)//GO:0000981(RNA polymerase II transcription factor activity, sequence-specific DNA binding)//GO:0003714(transcription corepressor activity)//GO:0000978(RNA polymerase II core promoter proximal region sequence-specific DNA binding)//GO:0032422(purine-rich negative regulatory el…	GO:0030154(cell differentiation)//GO:0006366(transcription from RNA polymerase II promoter)//GO:0045892(negative regulation of transcription, DNA-templated)//GO:0045944(positive regulation of transcription from RNA polymerase II promoter)//GO:0006357(regulation of transcription from RNA polymerase II promoter)//GO:0042060(wound healing)//GO:0001525(angiogenesis)
NC_006088.5	45818675	45819303	MACS_peak_359	133	628	XM_015283867.2	CDK17	133	8.64	100	417920	PCTK2	CGNC:8707|Ensembl:ENSGALG00000011456	cyclin dependent kinase 17
NC_006088.5	45908998	45909523	MACS_peak_360	987.07	525	XM_015283876.2	CDK17	987.07	21.53	100	417920	PCTK2	CGNC:8707|Ensembl:ENSGALG00000011456	cyclin dependent kinase 17
NC_006088.5	46668936	46669318	MACS_peak_362	586.49	382	XM_015284631.2	TMPO	586.49	8.44	100	417923	-	CGNC:50621|Ensembl:ENSGALG00000011504	thymopoietin		GO:0016021(integral component of membrane)	GO:0003677(DNA binding)
NC_006088.5	46678391	46678518	MACS_peak_363	209.32	127	NM_001006235.1	TMPO	209.32	8.01	100	417923	-	CGNC:50621|Ensembl:ENSGALG00000011504	thymopoietin		GO:0016021(integral component of membrane)	GO:0003677(DNA binding)
NC_006088.5	46680069	46680228	MACS_peak_364	40.34	159	NM_001006235.1	TMPO	40.34	3.65	100	417923	-	CGNC:50621|Ensembl:ENSGALG00000011504	thymopoietin		GO:0016021(integral component of membrane)	GO:0003677(DNA binding)
NC_006088.5	46711083	46712072	MACS_peak_365	314.01	989	XM_416166.6	IKBIP	314.01	10.03	100	417925	IKIP	CGNC:50622|Ensembl:ENSGALG00000026284	IKBKB interacting protein		GO:0005783(endoplasmic reticulum)//GO:0016021(integral component of membrane)
NC_006088.5	47238084	47238308	MACS_peak_366	64.22	224	XM_025154912.1	UHRF1BP1L	64.22	7.73	100	417929	-	CGNC:50623|Ensembl:ENSGALG00000011557	UHRF1 binding protein 1 like
NC_006088.5	47811945	47812143	MACS_peak_368	308.24	198	NM_001012811.1	CNOT4	308.24	8.23	100	417936	-	CGNC:8877|Ensembl:ENSGALG00000011682	CCR4-NOT transcription complex subunit 4	gga03018(RNA degradation)	GO:0030014(CCR4-NOT complex)	GO:0003723(RNA binding)//GO:0004842(ubiquitin-protein transferase activity)//GO:0046872(metal ion binding)	GO:0000288(nuclear-transcribed mRNA catabolic process, deadenylation-dependent decay)//GO:0051865(protein autoubiquitination)
NC_006088.5	47845523	47846291	MACS_peak_369	101.43	768	XM_015284783.2	CNOT4	101.43	8.64	100	417936	-	CGNC:8877|Ensembl:ENSGALG00000011682	CCR4-NOT transcription complex subunit 4	gga03018(RNA degradation)	GO:0030014(CCR4-NOT complex)	GO:0003723(RNA binding)//GO:0004842(ubiquitin-protein transferase activity)//GO:0046872(metal ion binding)	GO:0000288(nuclear-transcribed mRNA catabolic process, deadenylation-dependent decay)//GO:0051865(protein autoubiquitination)
NC_006088.5	47918355	47918553	MACS_peak_370	115.81	198	NM_001030752.1	WDR91	115.81	8.17	100	417939	-	CGNC:8910|Ensembl:ENSGALG00000011724	WD repeat domain 91
NC_006088.5	47919313	47919968	MACS_peak_371	1431.94	655	NM_001030752.1	WDR91	1431.94	24.62	100	417939	-	CGNC:8910|Ensembl:ENSGALG00000011724	WD repeat domain 91
NC_006088.5	47922675	47924016	MACS_peak_372	1251.87	1341	XM_416181.6	TMEM140	1251.87	15.86	100	417940	-	CGNC:66302	transmembrane protein 140
NC_006088.5	47987105	47987201	MACS_peak_373	581.92	96	NM_001277364.1	ARHGDIB	581.92	15.78	100	417941	-	CGNC:8920|Ensembl:ENSGALG00000011738	Rho GDP dissociation inhibitor beta		GO:0005737(cytoplasm)	GO:0005094(Rho GDP-dissociation inhibitor activity)	GO:0050790(regulation of catalytic activity)
NC_006088.5	47990414	47990603	MACS_peak_374	1360.7	189	NM_001277364.1	ARHGDIB	1360.7	22.08	100	417941	-	CGNC:8920|Ensembl:ENSGALG00000011738	Rho GDP dissociation inhibitor beta		GO:0005737(cytoplasm)	GO:0005094(Rho GDP-dissociation inhibitor activity)	GO:0050790(regulation of catalytic activity)
NC_006088.5	47994593	47995411	MACS_peak_375	943.16	818	NM_001277364.1	ARHGDIB	943.16	16.45	100	417941	-	CGNC:8920|Ensembl:ENSGALG00000011738	Rho GDP dissociation inhibitor beta		GO:0005737(cytoplasm)	GO:0005094(Rho GDP-dissociation inhibitor activity)	GO:0050790(regulation of catalytic activity)
NC_006088.5	48028795	48028848	MACS_peak_376	858.47	53	NM_205044.2	MGP	858.47	18.25	100	395912	-	CGNC:8922|Ensembl:ENSGALG00000011740	matrix Gla protein		GO:0031012(extracellular matrix)//GO:0070062(extracellular exosome)	GO:0005201(extracellular matrix structural constituent)//GO:0005509(calcium ion binding)	GO:0051216(cartilage development)//GO:0001503(ossification)//GO:0030154(cell differentiation)
NC_006088.5	48037628	48037739	MACS_peak_377	250.2	111	NM_001201386.1	OC3	250.2	12.49	100	417943	-	CGNC:50625|Ensembl:ENSGALG00000028560	osteocalcin-like protein OC3		GO:0005576(extracellular region)	GO:0005509(calcium ion binding)
NC_006088.5	48042797	48043551	MACS_peak_378	1141.44	754	NM_001201386.1	OC3	1141.44	13.68	100	417943	-	CGNC:50625|Ensembl:ENSGALG00000028560	osteocalcin-like protein OC3		GO:0005576(extracellular region)	GO:0005509(calcium ion binding)
NC_006088.5	48056247	48056389	MACS_peak_379	55.02	142	XM_004937668.3	WBP11	55.02	9.79	100	427880	-	CGNC:53212|Ensembl:ENSGALG00000011745	WW domain binding protein 11	gga03040(Spliceosome)	GO:0005681(spliceosomal complex)		GO:0045292(mRNA cis splicing, via spliceosome)
NC_006088.5	48057323	48057433	MACS_peak_380	39.39	110	XM_425454.5	WBP11	39.39	4.4	100	427880	-	CGNC:53212|Ensembl:ENSGALG00000011745	WW domain binding protein 11	gga03040(Spliceosome)	GO:0005681(spliceosomal complex)		GO:0045292(mRNA cis splicing, via spliceosome)
NC_006088.5	48058262	48058294	MACS_peak_381	44.01	32	XM_425454.5	WBP11	44.01	4.52	100	427880	-	CGNC:53212|Ensembl:ENSGALG00000011745	WW domain binding protein 11	gga03040(Spliceosome)	GO:0005681(spliceosomal complex)		GO:0045292(mRNA cis splicing, via spliceosome)
NC_006088.5	48059056	48059253	MACS_peak_382	34.58	197	XM_425454.5	WBP11	34.58	4.01	100	427880	-	CGNC:53212|Ensembl:ENSGALG00000011745	WW domain binding protein 11	gga03040(Spliceosome)	GO:0005681(spliceosomal complex)		GO:0045292(mRNA cis splicing, via spliceosome)
NC_006088.5	48060698	48060898	MACS_peak_383	206.76	200	XM_425454.5	WBP11	206.76	8.3	100	427880	-	CGNC:53212|Ensembl:ENSGALG00000011745	WW domain binding protein 11	gga03040(Spliceosome)	GO:0005681(spliceosomal complex)		GO:0045292(mRNA cis splicing, via spliceosome)
NC_006088.5	48066985	48067732	MACS_peak_384	374.28	747	XM_425455.5	HIST1H2A3	374.28	12.45	100	427881	H2A-III	CGNC:53213	histone cluster 1, H2A, III
NC_006088.5	48069579	48070337	MACS_peak_385	3100	758	XM_425456.6	HISTH1	3100	47.54	100	427882	-	CGNC:53214|Ensembl:ENSGALG00000011747	histone H1
NC_006088.5	48071382	48071763	MACS_peak_386	3100	381	NM_001079720.1	HIST1H2B7	3100	48.76	100	417956	H2B-I|H2B-II|H2B-III|H2B-IV|H2B-VI|H2B-VII	CGNC:50634|Ensembl:ENSGALG00000039722	histone cluster 1, H2B-VII (similar to human histone cluster 1, class H2B, member N)
NC_006088.5	48075050	48075604	MACS_peak_387	3100	554	XM_425458.6	HIST1H4D	3100	42.74	100	427884	HIST1H46L1|dJ221C16.9	CGNC:53215|Ensembl:ENSGALG00000032272	histone cluster 1, H4d
NC_006088.5	48076385	48076796	MACS_peak_388	161.75	411	XM_001232832.4	HIST1H3G	161.75	5.59	100	769809	-	CGNC:66636|Ensembl:ENSGALG00000043062	histone cluster 1 H3 family member g
NC_006088.5	48078712	48079148	MACS_peak_389	3100	436	NM_001281485.1	HIST1H46L2	3100	33.98	100	100858049	-	CGNC:65021|Ensembl:ENSGALG00000035445	histone cluster 1, H4-IV, germinal H4-like 2
NC_006088.5	48086440	48086884	MACS_peak_390	3100	444	NM_001281481.1	HISTH2A4L1	3100	60.62	100	101749238	-	CGNC:68710|Ensembl:ENSGALG00000031571	histone H2A-IV-like 1
NC_006088.5	48088779	48089278	MACS_peak_391	3048.05	499	NM_001281480.1	HIST2H3L	3048.05	27.59	100	769852	-	CGNC:55587|Ensembl:ENSGALG00000038969	histone H3.2-like
NC_006088.5	48095566	48096207	MACS_peak_392	3100	641	XM_015289492.2	HSTH2B7	3100	43.57	100	107053803	-	CGNC:76790|Ensembl:ENSGALG00000036908	histone H2B 7
NC_006088.5	48096623	48096935	MACS_peak_393	2549.95	312	NM_001037843.1	HIST2H4B	2549.95	32.15	100	417950	H4-I|H4-II|H4-III|H4-IV|H4-V|H4-VI|H4-VII|H4/o|HIST1H47	CGNC:50630|Ensembl:ENSGALG00000032198	histone cluster 2, H4b
NC_006088.5	48102057	48102802	MACS_peak_394	3100	745	XM_001232984.4	HIST1H2BF	3100	28.27	100	769973	H2B/g|H2BFG|HIST1H2B7L1	CGNC:55680|Ensembl:ENSGALG00000037934	histone cluster 1, H2bf
NC_006088.5	48103556	48104467	MACS_peak_395	3100	911	NM_001277368.1	HIST1H110	3100	80.08	100	417948	MDBP-2-H1	CGNC:50629|Ensembl:ENSGALG00000031159	histone cluster 1, H1.10
NC_006088.5	48116063	48116381	MACS_peak_396	3100	318	XM_004937669.3	HIST1H4B	3100	36.16	100	770005	H4-VIII|H4FA|HIST1H46L3|HIST1H4A	CGNC:55704	histone cluster 1, H4b
NC_006088.5	48117647	48118233	MACS_peak_397	1524.26	586	XM_001233027.5	HIST2H3D	1524.26	18.67	100	770022	-	CGNC:66639|Ensembl:ENSGALG00000035244	histone cluster 2 H3 family member d
NC_006088.5	48121022	48121729	MACS_peak_398	2253.66	707	XM_015289426.2	HIST1H3A	2253.66	30.92	100	768333	-	CGNC:66596|Ensembl:ENSGALG00000037930	histone cluster 1 H3 family member a
NC_006088.5	48123208	48123770	MACS_peak_399	3100	562	XM_003640370.3	HIST1H4I	3100	39.84	100	100858319	HIST1H46L4	CGNC:64760|Ensembl:ENSGALG00000032933	histone cluster 1, H4i
NC_006088.5	48129572	48130279	MACS_peak_400	3100	707	NM_001305385.1	HIST1H103	3100	27.63	100	100858354	HIST1H1B	CGNC:64726|Ensembl:ENSGALG00000037167	histone cluster 1, H1.03
NC_006088.5	48136300	48136426	MACS_peak_401	3100	126	XM_004937669.3	HIST1H4B	3100	48.29	100	770005	H4-VIII|H4FA|HIST1H46L3|HIST1H4A	CGNC:55704	histone cluster 1, H4b
NC_006088.5	48137297	48137722	MACS_peak_402	1425.67	425	XM_025147057.1	HIST1H2A4	1425.67	19.39	100	404299	HIST2H2AC	CGNC:49875|Ensembl:ENSGALG00000029941	histone cluster 1, H2A, IV
NC_006088.5	48138489	48139371	MACS_peak_403	1169.48	882	XM_416193.5	HIST2H3	1169.48	24.1	100	417953	HIST2H3A	CGNC:66303|Ensembl:ENSGALG00000030424	histone H3.2
NC_006088.5	48139746	48140678	MACS_peak_404	249.19	932	XM_004937671.3	HIST1H2A4L1	249.19	9.87	100	100858459	-	CGNC:64626|Ensembl:ENSGALG00000035715	histone cluster 1, H2A-IV-like 1
NC_006088.5	48141534	48141927	MACS_peak_405	3100	393	XM_001233179.5	HIST1H46L6	3100	48.61	100	770142	-	CGNC:55804|Ensembl:ENSGALG00000025786	histone cluster 1, H4-IV, germinal H4-like 6
NC_006088.5	48153913	48154760	MACS_peak_406	3100	847	XM_001233226.5	HIST1H2B7L2	3100	96.38	100	770188	-	CGNC:55843|Ensembl:ENSGALG00000027571	histone cluster 1, H2B-VII-like 2
NC_006088.5	48159400	48160866	MACS_peak_407	878.66	1466	XM_425465.4	HIST1H2A4L2	878.66	11	100	427891	-	CGNC:53219|Ensembl:ENSGALG00000027113	histone cluster 1, H2A-IV-like 2
NC_006088.5	48168292	48169062	MACS_peak_408	2180.88	770	NM_001040643.1	HIST1H111L	2180.88	21.01	100	427892	HIST1H1C	CGNC:53220	histone cluster 1, H1.11L		GO:0005634(nucleus)//GO:0000786(nucleosome)	GO:0003677(DNA binding)	GO:0006334(nucleosome assembly)
NC_006088.5	48172184	48172813	MACS_peak_409	51.11	629	NM_001281509.2	HIST1H3H	51.11	5.95	100	100858681	-	CGNC:64415|Ensembl:ENSGALG00000027064	histone cluster 1 H3 family member h
NC_006088.5	48173021	48173607	MACS_peak_410	2575.7	586	XM_015289440.2	LOC100857439	2575.7	22.8	100	100857439	-	CGNC:65581|Ensembl:ENSGALG00000040004	histone H3.2-like
NC_006088.5	48176542	48177285	MACS_peak_411	3100	743	NM_001081703.1	HIST1H111R	3100	66.64	100	427896	-	CGNC:53222|Ensembl:ENSGALG00000011783	histone cluster 1, H1.11R
NC_006088.5	48192276	48194228	MACS_peak_412	146.87	1952	XM_004937676.3	APOLD1	146.87	6.31	100	769889	-	CGNC:8939|Ensembl:ENSGALG00000011784	apolipoprotein L domain containing 1		GO:0005654(nucleoplasm)//GO:0016021(integral component of membrane)//GO:0005576(extracellular region)//GO:0005829(cytosol)	GO:0008289(lipid binding)	GO:0006869(lipid transport)//GO:0042157(lipoprotein metabolic process)
NC_006088.5	48243756	48246052	MACS_peak_413	27.71	2296	NM_001030754.1	HEBP1	27.71	7.98	100	417961	-	CGNC:8945|Ensembl:ENSGALG00000011798	heme binding protein 1		GO:0070062(extracellular exosome)//GO:0005737(cytoplasm)	GO:0020037(heme binding)
NC_006088.5	48247320	48247501	MACS_peak_414	91.32	181	NM_001030754.1	HEBP1	91.32	8.6	100	417961	-	CGNC:8945|Ensembl:ENSGALG00000011798	heme binding protein 1		GO:0070062(extracellular exosome)//GO:0005737(cytoplasm)	GO:0020037(heme binding)
NC_006088.5	48250064	48250421	MACS_peak_415	392.13	357	XM_025148410.1	HEBP1	392.13	11.1	100	417961	-	CGNC:8945|Ensembl:ENSGALG00000011798	heme binding protein 1		GO:0070062(extracellular exosome)//GO:0005737(cytoplasm)	GO:0020037(heme binding)
NC_006088.5	48339898	48341156	MACS_peak_416	770.99	1258	NM_001277370.1	EMP1	770.99	13.04	100	417964	-	CGNC:8950|Ensembl:ENSGALG00000011803	epithelial membrane protein 1		GO:0005886(plasma membrane)//GO:0016021(integral component of membrane)		GO:0008219(cell death)//GO:0032060(bleb assembly)//GO:0016049(cell growth)
NC_006088.5	48792485	48792786	MACS_peak_417	297.23	301	XM_015284951.2	ATF7IP	297.23	12.92	100	417966	-	CGNC:8959|Ensembl:ENSGALG00000011814	activating transcription factor 7 interacting protein		GO:0005667(transcription factor complex)//GO:0005634(nucleus)//GO:0016604(nuclear body)//GO:0005829(cytosol)	GO:0003714(transcription corepressor activity)//GO:0016887(ATPase activity)	GO:0045898(regulation of RNA polymerase II transcriptional preinitiation complex assembly)//GO:0006351(transcription, DNA-templated)//GO:0006306(DNA methylation)//GO:0000122(negative regulation of transcription from RNA polymerase II promoter)//GO:0006355(regulation of transcription, DNA-templated)//GO:0045893(positive regulation of transcription, DNA-templated)
NC_006088.5	48857905	48857983	MACS_peak_418	511.05	78	NM_001012813.1	ATF7IP	511.05	11.58	100	417966	-	CGNC:8959|Ensembl:ENSGALG00000011814	activating transcription factor 7 interacting protein		GO:0005667(transcription factor complex)//GO:0005634(nucleus)//GO:0016604(nuclear body)//GO:0005829(cytosol)	GO:0003714(transcription corepressor activity)//GO:0016887(ATPase activity)	GO:0045898(regulation of RNA polymerase II transcriptional preinitiation complex assembly)//GO:0006351(transcription, DNA-templated)//GO:0006306(DNA methylation)//GO:0000122(negative regulation of transcription from RNA polymerase II promoter)//GO:0006355(regulation of transcription, DNA-templated)//GO:0045893(positive regulation of transcription, DNA-templated)
NC_006088.5	48860739	48860888	MACS_peak_419	101.33	149	NM_001012813.1	ATF7IP	101.33	5.75	100	417966	-	CGNC:8959|Ensembl:ENSGALG00000011814	activating transcription factor 7 interacting protein		GO:0005667(transcription factor complex)//GO:0005634(nucleus)//GO:0016604(nuclear body)//GO:0005829(cytosol)	GO:0003714(transcription corepressor activity)//GO:0016887(ATPase activity)	GO:0045898(regulation of RNA polymerase II transcriptional preinitiation complex assembly)//GO:0006351(transcription, DNA-templated)//GO:0006306(DNA methylation)//GO:0000122(negative regulation of transcription from RNA polymerase II promoter)//GO:0006355(regulation of transcription, DNA-templated)//GO:0045893(positive regulation of transcription, DNA-templated)
NC_006088.5	48934006	48934226	MACS_peak_420	262.93	220	XM_416206.6	PLBD1	262.93	10.31	100	417967	-	CGNC:50639|Ensembl:ENSGALG00000029583	phospholipase B domain containing 1
NC_006088.5	48942307	48942465	MACS_peak_421	445.28	158	XM_416206.6	PLBD1	445.28	11.22	100	417967	-	CGNC:50639|Ensembl:ENSGALG00000029583	phospholipase B domain containing 1
NC_006088.5	49060341	49060784	MACS_peak_422	265.82	443	XM_025148456.1	UBN2	265.82	11.77	100	417970	-	CGNC:50640|Ensembl:ENSGALG00000011854	ubinuclein 2		GO:0005654(nucleoplasm)//GO:0005615(extracellular space)
NC_006088.5	49083484	49083597	MACS_peak_423	20.35	113	NM_001277750.1	UBN2	20.35	3.96	100	417970	-	CGNC:50640|Ensembl:ENSGALG00000011854	ubinuclein 2		GO:0005654(nucleoplasm)//GO:0005615(extracellular space)
NC_006088.5	49084422	49084921	MACS_peak_424	3.43	499	NM_001277750.1	UBN2	3.43	4.12	100	417970	-	CGNC:50640|Ensembl:ENSGALG00000011854	ubinuclein 2		GO:0005654(nucleoplasm)//GO:0005615(extracellular space)
NC_006088.5	49100305	49101841	MACS_peak_425	656	1536	NM_001277750.1	UBN2	656	8.33	100	417970	-	CGNC:50640|Ensembl:ENSGALG00000011854	ubinuclein 2		GO:0005654(nucleoplasm)//GO:0005615(extracellular space)
NC_006088.5	49183465	49183600	MACS_peak_426	123.1	135	XM_015285045.2	POLDIP3	123.1	9.63	100	417974	-	CGNC:8993|Ensembl:ENSGALG00000011863	DNA polymerase delta interacting protein 3		GO:0016607(nuclear speck)//GO:0000932(P-body)	GO:0003723(RNA binding)	GO:0016973(poly(A)+ mRNA export from nucleus)
NC_006088.5	49186499	49186887	MACS_peak_427	3134.8	388	NM_001012814.1	POLDIP3	3134.8	28.51	100	417974	-	CGNC:8993|Ensembl:ENSGALG00000011863	DNA polymerase delta interacting protein 3		GO:0016607(nuclear speck)//GO:0000932(P-body)	GO:0003723(RNA binding)	GO:0016973(poly(A)+ mRNA export from nucleus)
NC_006088.5	49201908	49202032	MACS_peak_428	9.29	124	NM_001277371.1	RRP7A	9.29	3.77	100	417975	-	CGNC:50643|Ensembl:ENSGALG00000011866	ribosomal RNA processing 7 homolog A	gga03008(Ribosome biogenesis in eukaryotes)		GO:0003676(nucleic acid binding)
NC_006088.5	49203898	49204301	MACS_peak_429	94.63	403	NM_001277371.1	RRP7A	94.63	6.62	100	417975	-	CGNC:50643|Ensembl:ENSGALG00000011866	ribosomal RNA processing 7 homolog A	gga03008(Ribosome biogenesis in eukaryotes)		GO:0003676(nucleic acid binding)
NC_006088.5	49205224	49205952	MACS_peak_430	34.45	728	NM_001277373.1	SERHL2	34.45	4.36	100	417976	SERHL	CGNC:50644|Ensembl:ENSGALG00000011867	serine hydrolase-like 2		GO:0005739(mitochondrion)//GO:0031410(cytoplasmic vesicle)
NC_006088.5	49237233	49238431	MACS_peak_431	8.95	1198	XM_004937684.3	SOCS1L	8.95	3.69	100	417978	SOCS1B	CGNC:50645|Ensembl:ENSGALG00000023193	suppressor of cytokine signalling 1-like protein
NC_006088.5	49347655	49348614	MACS_peak_432	374.31	959	XM_004937687.3	TCF20	374.31	10.7	100	417980	-	CGNC:9003|Ensembl:ENSGALG00000011878	transcription factor 20		GO:0005634(nucleus)//GO:0016604(nuclear body)	GO:0003723(RNA binding)//GO:0046872(metal ion binding)//GO:0044212(transcription regulatory region DNA binding)//GO:0003700(transcription factor activity, sequence-specific DNA binding)	GO:0045944(positive regulation of transcription from RNA polymerase II promoter)
NC_006088.5	49348851	49353289	MACS_peak_433	964.57	4438	XM_004937687.3	TCF20	964.57	10.31	100	417980	-	CGNC:9003|Ensembl:ENSGALG00000011878	transcription factor 20		GO:0005634(nucleus)//GO:0016604(nuclear body)	GO:0003723(RNA binding)//GO:0046872(metal ion binding)//GO:0044212(transcription regulatory region DNA binding)//GO:0003700(transcription factor activity, sequence-specific DNA binding)	GO:0045944(positive regulation of transcription from RNA polymerase II promoter)
NC_006088.5	49418393	49418553	MACS_peak_434	3.48	160	NM_001278108.1	NDUFA6	3.48	4	100	427897	-	CGNC:66540|Ensembl:ENSGALG00000035223	NADH:ubiquinone oxidoreductase subunit A6	gga00190(Oxidative phosphorylation)//gga01100(Metabolic pathways)	GO:0005743(mitochondrial inner membrane)//GO:0070469(respiratory chain)		GO:0055114(oxidation-reduction process)
NC_006088.5	49420937	49421596	MACS_peak_435	8.08	659	XM_001233648.5	SMDT1	8.08	5.63	100	770755	C1H22orf32|C22ORF32|DDDD|EMRE|dJ186O1.1	CGNC:9019|Ensembl:ENSGALG00000011897	single-pass membrane protein with aspartate rich tail 1		GO:1990246(uniplex complex)//GO:0031305(integral component of mitochondrial inner membrane)//GO:0005634(nucleus)		GO:0051560(mitochondrial calcium ion homeostasis)//GO:0036444(mitochondrial calcium uptake)
NC_006088.5	49424808	49427437	MACS_peak_436	3100	2629	XM_425472.6	FAM109B	3100	46.15	100	427898	-	CGNC:9020|Ensembl:ENSGALG00000011898	family with sequence similarity 109 member B		GO:0030136(clathrin-coated vesicle)//GO:0005769(early endosome)//GO:0055037(recycling endosome)//GO:0005802(trans-Golgi network)//GO:0005829(cytosol)	GO:0042803(protein homodimerization activity)	GO:0042147(retrograde transport, endosome to Golgi)//GO:0001881(receptor recycling)//GO:0007032(endosome organization)
NC_006088.5	49493717	49494477	MACS_peak_437	585.14	760	XM_015289037.2	SREBF2	585.14	16.73	100	395304	SREBP-2	CGNC:49254|Ensembl:ENSGALG00000041687	sterol regulatory element binding transcription factor 2			GO:0046983(protein dimerization activity)
NC_006088.5	49495985	49496161	MACS_peak_438	4.3	176	XM_015289037.2	SREBF2	4.3	3.89	100	395304	SREBP-2	CGNC:49254|Ensembl:ENSGALG00000041687	sterol regulatory element binding transcription factor 2			GO:0046983(protein dimerization activity)
NC_006088.5	49506716	49506938	MACS_peak_439	209.97	222	XM_015289037.2	SREBF2	209.97	9	100	395304	SREBP-2	CGNC:49254|Ensembl:ENSGALG00000041687	sterol regulatory element binding transcription factor 2			GO:0046983(protein dimerization activity)
NC_006088.5	49508918	49509059	MACS_peak_440	40.57	141	XM_015289037.2	SREBF2	40.57	5.43	100	395304	SREBP-2	CGNC:49254|Ensembl:ENSGALG00000041687	sterol regulatory element binding transcription factor 2			GO:0046983(protein dimerization activity)
NC_006088.5	49510074	49510449	MACS_peak_441	566.11	375	XM_015289037.2	SREBF2	566.11	12.41	100	395304	SREBP-2	CGNC:49254|Ensembl:ENSGALG00000041687	sterol regulatory element binding transcription factor 2			GO:0046983(protein dimerization activity)
NC_006088.5	49511417	49511605	MACS_peak_442	67.53	188	XM_015289037.2	SREBF2	67.53	8.13	100	395304	SREBP-2	CGNC:49254|Ensembl:ENSGALG00000041687	sterol regulatory element binding transcription factor 2			GO:0046983(protein dimerization activity)
NC_006088.5	49555232	49555495	MACS_peak_443	39.54	263	XM_015286219.1	SNU13	39.54	5.71	100	417986	NHP2L1	CGNC:9043	SNU13 homolog, small nuclear ribonucleoprotein (U4/U6.U5)	gga03008(Ribosome biogenesis in eukaryotes)//gga03040(Spliceosome)	GO:0046540(U4/U6 x U5 tri-snRNP complex)//GO:0071011(precatalytic spliceosome)//GO:0043234(protein complex)//GO:0001651(dense fibrillar component)//GO:0032040(small-subunit processome)//GO:0031428(box C/D snoRNP complex)//GO:0022625(cytosolic large ribosomal subunit)	GO:0034511(U3 snoRNA binding)//GO:0003723(RNA binding)//GO:0030621(U4 snRNA binding)//GO:0030622(U4atac snRNA binding)//GO:0034512(box C/D snoRNA binding)//GO:0051117(ATPase binding)	GO:0000492(box C/D snoRNP assembly)//GO:0000398(mRNA splicing, via spliceosome)//GO:0006412(translation)//GO:0007338(single fertilization)//GO:0000470(maturation of LSU-rRNA)//GO:0030490(maturation of SSU-rRNA)
NC_006088.5	49608448	49608949	MACS_peak_444	74.25	501	NM_204188.2	ACO2	74.25	7.87	100	374009	-	CGNC:9059|Ensembl:ENSGALG00000011950	aconitase 2	gga00020(Citrate cycle (TCA cycle))//gga00630(Glyoxylate and dicarboxylate metabolism)//gga01100(Metabolic pathways)//gga01200(Carbon metabolism)//gga01210(2-Oxocarboxylic acid metabolism)//gga01230(Biosynthesis of amino acids)	GO:0005739(mitochondrion)	GO:0051539(4 iron, 4 sulfur cluster binding)//GO:0046872(metal ion binding)//GO:0003994(aconitate hydratase activity)	GO:0006099(tricarboxylic acid cycle)
NC_006088.5	49614335	49614493	MACS_peak_445	11.95	158	NM_204188.2	ACO2	11.95	5.86	100	374009	-	CGNC:9059|Ensembl:ENSGALG00000011950	aconitase 2	gga00020(Citrate cycle (TCA cycle))//gga00630(Glyoxylate and dicarboxylate metabolism)//gga01100(Metabolic pathways)//gga01200(Carbon metabolism)//gga01210(2-Oxocarboxylic acid metabolism)//gga01230(Biosynthesis of amino acids)	GO:0005739(mitochondrion)	GO:0051539(4 iron, 4 sulfur cluster binding)//GO:0046872(metal ion binding)//GO:0003994(aconitate hydratase activity)	GO:0006099(tricarboxylic acid cycle)
NC_006088.5	49622536	49622795	MACS_peak_446	656.54	259	NM_204188.2	ACO2	656.54	12.01	100	374009	-	CGNC:9059|Ensembl:ENSGALG00000011950	aconitase 2	gga00020(Citrate cycle (TCA cycle))//gga00630(Glyoxylate and dicarboxylate metabolism)//gga01100(Metabolic pathways)//gga01200(Carbon metabolism)//gga01210(2-Oxocarboxylic acid metabolism)//gga01230(Biosynthesis of amino acids)	GO:0005739(mitochondrion)	GO:0051539(4 iron, 4 sulfur cluster binding)//GO:0046872(metal ion binding)//GO:0003994(aconitate hydratase activity)	GO:0006099(tricarboxylic acid cycle)
NC_006088.5	49623891	49624034	MACS_peak_447	240.93	143	NM_204188.2	ACO2	240.93	8.37	100	374009	-	CGNC:9059|Ensembl:ENSGALG00000011950	aconitase 2	gga00020(Citrate cycle (TCA cycle))//gga00630(Glyoxylate and dicarboxylate metabolism)//gga01100(Metabolic pathways)//gga01200(Carbon metabolism)//gga01210(2-Oxocarboxylic acid metabolism)//gga01230(Biosynthesis of amino acids)	GO:0005739(mitochondrion)	GO:0051539(4 iron, 4 sulfur cluster binding)//GO:0046872(metal ion binding)//GO:0003994(aconitate hydratase activity)	GO:0006099(tricarboxylic acid cycle)
NC_006088.5	49629137	49629225	MACS_peak_448	114.5	88	NM_001277376.1	PHF5A	114.5	8.37	100	417991	-	CGNC:9062|Ensembl:ENSGALG00000011953	PHD finger protein 5A	gga03040(Spliceosome)	GO:0071011(precatalytic spliceosome)//GO:0071013(catalytic step 2 spliceosome)//GO:0005686(U2 snRNP)//GO:0016363(nuclear matrix)//GO:0005689(U12-type spliceosomal complex)//GO:0016607(nuclear speck)	GO:0003723(RNA binding)	GO:0000398(mRNA splicing, via spliceosome)
NC_006088.5	49631178	49631345	MACS_peak_449	4.63	167	NM_001277376.1	PHF5A	4.63	3.49	100	417991	-	CGNC:9062|Ensembl:ENSGALG00000011953	PHD finger protein 5A	gga03040(Spliceosome)	GO:0071011(precatalytic spliceosome)//GO:0071013(catalytic step 2 spliceosome)//GO:0005686(U2 snRNP)//GO:0016363(nuclear matrix)//GO:0005689(U12-type spliceosomal complex)//GO:0016607(nuclear speck)	GO:0003723(RNA binding)	GO:0000398(mRNA splicing, via spliceosome)
NC_006088.5	49634459	49635168	MACS_peak_450	778.27	709	NM_001277376.1	PHF5A	778.27	18.04	100	417991	-	CGNC:9062|Ensembl:ENSGALG00000011953	PHD finger protein 5A	gga03040(Spliceosome)	GO:0071011(precatalytic spliceosome)//GO:0071013(catalytic step 2 spliceosome)//GO:0005686(U2 snRNP)//GO:0016363(nuclear matrix)//GO:0005689(U12-type spliceosomal complex)//GO:0016607(nuclear speck)	GO:0003723(RNA binding)	GO:0000398(mRNA splicing, via spliceosome)
NC_006088.5	49639914	49640175	MACS_peak_451	3100	261	NM_001012534.1	TOB2	3100	137.65	100	417992	-	CGNC:9065|Ensembl:ENSGALG00000011957	transducer of ERBB2, 2	gga03018(RNA degradation)	GO:0005634(nucleus)//GO:0005737(cytoplasm)//GO:0005829(cytosol)	GO:0003714(transcription corepressor activity)//GO:0042809(vitamin D receptor binding)	GO:0023052(signaling)//GO:0045671(negative regulation of osteoclast differentiation)//GO:0008285(negative regulation of cell proliferation)//GO:0045778(positive regulation of ossification)//GO:1903507(negative regulation of nucleic acid-templated transcription)//GO:0010468(regulation of gene expression)
NC_006088.5	49678590	49678819	MACS_peak_453	2729.74	229	NM_205382.1	TEF	2729.74	35.09	100	396342	VBP	CGNC:9066|Ensembl:ENSGALG00000011958	TEF, PAR bZIP transcription factor		GO:0005634(nucleus)	GO:0001077(transcriptional activator activity, RNA polymerase II core promoter proximal region sequence-specific binding)//GO:0000977(RNA polymerase II regulatory region sequence-specific DNA binding)//GO:0003677(DNA binding)	GO:0006366(transcription from RNA polymerase II promoter)//GO:0007275(multicellular organism development)//GO:0045944(positive regulation of transcription from RNA polymerase II promoter)//GO:0045893(positive regulation of transcription, DNA-templated)
NC_006088.5	49725581	49725642	MACS_peak_454	20.08	61	XM_004937703.3	ZC3H7B	20.08	7.29	100	417996	-	CGNC:9071|Ensembl:ENSGALG00000011965	zinc finger CCCH-type containing 7B
NC_006088.5	49731113	49731473	MACS_peak_455	572.44	360	XM_004937703.3	ZC3H7B	572.44	14.67	100	417996	-	CGNC:9071|Ensembl:ENSGALG00000011965	zinc finger CCCH-type containing 7B
NC_006088.5	49742386	49742542	MACS_peak_456	21.95	156	NM_001006237.1	RANGAP1	21.95	4.72	100	417997	-	CGNC:9072|Ensembl:ENSGALG00000011966	Ran GTPase activating protein 1	gga03013(RNA transport)	GO:0031965(nuclear membrane)//GO:0016235(aggresome)//GO:0000776(kinetochore)//GO:0048471(perinuclear region of cytoplasm)//GO:0005829(cytosol)	GO:0045296(cadherin binding)//GO:0003723(RNA binding)//GO:0005096(GTPase activator activity)	GO:0043547(positive regulation of GTPase activity)//GO:0046826(negative regulation of protein export from nucleus)//GO:0007165(signal transduction)
NC_006088.5	49744495	49744595	MACS_peak_457	173.13	100	NM_001006237.1	RANGAP1	173.13	7.69	100	417997	-	CGNC:9072|Ensembl:ENSGALG00000011966	Ran GTPase activating protein 1	gga03013(RNA transport)	GO:0031965(nuclear membrane)//GO:0016235(aggresome)//GO:0000776(kinetochore)//GO:0048471(perinuclear region of cytoplasm)//GO:0005829(cytosol)	GO:0045296(cadherin binding)//GO:0003723(RNA binding)//GO:0005096(GTPase activator activity)	GO:0043547(positive regulation of GTPase activity)//GO:0046826(negative regulation of protein export from nucleus)//GO:0007165(signal transduction)
NC_006088.5	49745793	49745962	MACS_peak_458	1006.96	169	NM_001006237.1	RANGAP1	1006.96	15.83	100	417997	-	CGNC:9072|Ensembl:ENSGALG00000011966	Ran GTPase activating protein 1	gga03013(RNA transport)	GO:0031965(nuclear membrane)//GO:0016235(aggresome)//GO:0000776(kinetochore)//GO:0048471(perinuclear region of cytoplasm)//GO:0005829(cytosol)	GO:0045296(cadherin binding)//GO:0003723(RNA binding)//GO:0005096(GTPase activator activity)	GO:0043547(positive regulation of GTPase activity)//GO:0046826(negative regulation of protein export from nucleus)//GO:0007165(signal transduction)
NC_006088.5	49752671	49753468	MACS_peak_459	6.25	797	NM_001006237.1	RANGAP1	6.25	3.53	100	417997	-	CGNC:9072|Ensembl:ENSGALG00000011966	Ran GTPase activating protein 1	gga03013(RNA transport)	GO:0031965(nuclear membrane)//GO:0016235(aggresome)//GO:0000776(kinetochore)//GO:0048471(perinuclear region of cytoplasm)//GO:0005829(cytosol)	GO:0045296(cadherin binding)//GO:0003723(RNA binding)//GO:0005096(GTPase activator activity)	GO:0043547(positive regulation of GTPase activity)//GO:0046826(negative regulation of protein export from nucleus)//GO:0007165(signal transduction)
NC_006088.5	49759018	49759800	MACS_peak_460	11.32	782	NM_001006238.1	L3MBTL2	11.32	4.88	100	417999	-	CGNC:9080|Ensembl:ENSGALG00000011976	L3MBTL2 polycomb repressive complex 1 subunit		GO:0005634(nucleus)	GO:0008270(zinc ion binding)//GO:0035064(methylated histone binding)	GO:0006355(regulation of transcription, DNA-templated)
NC_006088.5	49801839	49802280	MACS_peak_461	1761.56	441	XM_004937710.3	EP300	1761.56	9.31	100	418000	-	CGNC:9087|Ensembl:ENSGALG00000011992	E1A binding protein p300	gga04068(FoxO signaling pathway)//gga04110(Cell cycle)//gga04310(Wnt signaling pathway)//gga04330(Notch signaling pathway)//gga04350(TGF-beta signaling pathway)//gga04520(Adherens junction)//gga04630(Jak-STAT signaling pathway)//gga04916(Melanogenesis)//gga05164(Influenza A)//gga05168(Herpes simplex infection)	GO:0005667(transcription factor complex)//GO:0000123(histone acetyltransferase complex)//GO:0005829(cytosol)	GO:0008270(zinc ion binding)//GO:0031490(chromatin DNA binding)//GO:0001102(RNA polymerase II activating transcription factor binding)//GO:0008013(beta-catenin binding)//GO:0004468(lysine N-acetyltransferase activity, acting on acetyl phosphate as donor)//GO:0000979(RNA polymerase II core promoter sequence-specific DNA binding)//GO:0003684(damaged DNA binding)//GO:0050681(androgen receptor bindin…	GO:0009887(animal organ morphogenesis)//GO:0043969(histone H2B acetylation)//GO:0001756(somitogenesis)//GO:0000122(negative regulation of transcription from RNA polymerase II promoter)//GO:0034644(cellular response to UV)//GO:0007623(circadian rhythm)//GO:0007519(skeletal muscle tissue development)//GO:0045444(fat cell differentiation)//GO:0007507(heart development)//GO:0060765(regulation of andr…
NC_006088.5	49810836	49811073	MACS_peak_462	20.94	237	XM_004937710.3	EP300	20.94	4.36	100	418000	-	CGNC:9087|Ensembl:ENSGALG00000011992	E1A binding protein p300	gga04068(FoxO signaling pathway)//gga04110(Cell cycle)//gga04310(Wnt signaling pathway)//gga04330(Notch signaling pathway)//gga04350(TGF-beta signaling pathway)//gga04520(Adherens junction)//gga04630(Jak-STAT signaling pathway)//gga04916(Melanogenesis)//gga05164(Influenza A)//gga05168(Herpes simplex infection)	GO:0005667(transcription factor complex)//GO:0000123(histone acetyltransferase complex)//GO:0005829(cytosol)	GO:0008270(zinc ion binding)//GO:0031490(chromatin DNA binding)//GO:0001102(RNA polymerase II activating transcription factor binding)//GO:0008013(beta-catenin binding)//GO:0004468(lysine N-acetyltransferase activity, acting on acetyl phosphate as donor)//GO:0000979(RNA polymerase II core promoter sequence-specific DNA binding)//GO:0003684(damaged DNA binding)//GO:0050681(androgen receptor bindin…	GO:0009887(animal organ morphogenesis)//GO:0043969(histone H2B acetylation)//GO:0001756(somitogenesis)//GO:0000122(negative regulation of transcription from RNA polymerase II promoter)//GO:0034644(cellular response to UV)//GO:0007623(circadian rhythm)//GO:0007519(skeletal muscle tissue development)//GO:0045444(fat cell differentiation)//GO:0007507(heart development)//GO:0060765(regulation of andr…
NC_006088.5	49815056	49815233	MACS_peak_463	110.2	177	XM_004937710.3	EP300	110.2	6.03	100	418000	-	CGNC:9087|Ensembl:ENSGALG00000011992	E1A binding protein p300	gga04068(FoxO signaling pathway)//gga04110(Cell cycle)//gga04310(Wnt signaling pathway)//gga04330(Notch signaling pathway)//gga04350(TGF-beta signaling pathway)//gga04520(Adherens junction)//gga04630(Jak-STAT signaling pathway)//gga04916(Melanogenesis)//gga05164(Influenza A)//gga05168(Herpes simplex infection)	GO:0005667(transcription factor complex)//GO:0000123(histone acetyltransferase complex)//GO:0005829(cytosol)	GO:0008270(zinc ion binding)//GO:0031490(chromatin DNA binding)//GO:0001102(RNA polymerase II activating transcription factor binding)//GO:0008013(beta-catenin binding)//GO:0004468(lysine N-acetyltransferase activity, acting on acetyl phosphate as donor)//GO:0000979(RNA polymerase II core promoter sequence-specific DNA binding)//GO:0003684(damaged DNA binding)//GO:0050681(androgen receptor bindin…	GO:0009887(animal organ morphogenesis)//GO:0043969(histone H2B acetylation)//GO:0001756(somitogenesis)//GO:0000122(negative regulation of transcription from RNA polymerase II promoter)//GO:0034644(cellular response to UV)//GO:0007623(circadian rhythm)//GO:0007519(skeletal muscle tissue development)//GO:0045444(fat cell differentiation)//GO:0007507(heart development)//GO:0060765(regulation of andr…
NC_006088.5	49823121	49823780	MACS_peak_464	3100	659	XM_004937710.3	EP300	3100	48.88	100	418000	-	CGNC:9087|Ensembl:ENSGALG00000011992	E1A binding protein p300	gga04068(FoxO signaling pathway)//gga04110(Cell cycle)//gga04310(Wnt signaling pathway)//gga04330(Notch signaling pathway)//gga04350(TGF-beta signaling pathway)//gga04520(Adherens junction)//gga04630(Jak-STAT signaling pathway)//gga04916(Melanogenesis)//gga05164(Influenza A)//gga05168(Herpes simplex infection)	GO:0005667(transcription factor complex)//GO:0000123(histone acetyltransferase complex)//GO:0005829(cytosol)	GO:0008270(zinc ion binding)//GO:0031490(chromatin DNA binding)//GO:0001102(RNA polymerase II activating transcription factor binding)//GO:0008013(beta-catenin binding)//GO:0004468(lysine N-acetyltransferase activity, acting on acetyl phosphate as donor)//GO:0000979(RNA polymerase II core promoter sequence-specific DNA binding)//GO:0003684(damaged DNA binding)//GO:0050681(androgen receptor bindin…	GO:0009887(animal organ morphogenesis)//GO:0043969(histone H2B acetylation)//GO:0001756(somitogenesis)//GO:0000122(negative regulation of transcription from RNA polymerase II promoter)//GO:0034644(cellular response to UV)//GO:0007623(circadian rhythm)//GO:0007519(skeletal muscle tissue development)//GO:0045444(fat cell differentiation)//GO:0007507(heart development)//GO:0060765(regulation of andr…
NC_006088.5	49906414	49906589	MACS_peak_466	497.62	175	NM_001030757.1	ST13	497.62	11.58	100	418003	ST13P5	CGNC:50650|Ensembl:ENSGALG00000012007	suppression of tumorigenicity 13 (colon carcinoma) (Hsp70 interacting protein)		GO:0070062(extracellular exosome)//GO:0005737(cytoplasm)//GO:0005829(cytosol)	GO:0046983(protein dimerization activity)
NC_006088.5	50053736	50054852	MACS_peak_467	1393.03	1116	XM_416243.6	MKL1	1393.03	13.08	100	418005	-	CGNC:9114|Ensembl:ENSGALG00000012024	megakaryoblastic leukemia (translocation) 1
NC_006088.5	50056313	50056451	MACS_peak_468	82.03	138	XM_416243.6	MKL1	82.03	4.64	100	418005	-	CGNC:9114|Ensembl:ENSGALG00000012024	megakaryoblastic leukemia (translocation) 1
NC_006088.5	50059131	50062126	MACS_peak_469	2647.9	2995	XM_416243.6	MKL1	2647.9	39.73	100	418005	-	CGNC:9114|Ensembl:ENSGALG00000012024	megakaryoblastic leukemia (translocation) 1
NC_006088.5	50119558	50120656	MACS_peak_470	1452.21	1098	XM_004937722.3	TNRC6B	1452.21	13.19	100	418010	-	CGNC:9134|Ensembl:ENSGALG00000012050	trinucleotide repeat containing 6B				GO:0035278(miRNA mediated inhibition of translation)
NC_006088.5	50131956	50132133	MACS_peak_471	256.15	177	XM_004937722.3	TNRC6B	256.15	8.94	100	418010	-	CGNC:9134|Ensembl:ENSGALG00000012050	trinucleotide repeat containing 6B				GO:0035278(miRNA mediated inhibition of translation)
NC_006088.5	50145605	50145784	MACS_peak_472	158.97	179	XM_004937722.3	TNRC6B	158.97	8.96	100	418010	-	CGNC:9134|Ensembl:ENSGALG00000012050	trinucleotide repeat containing 6B				GO:0035278(miRNA mediated inhibition of translation)
NC_006088.5	50150939	50153267	MACS_peak_473	3100	2328	XM_004937722.3	TNRC6B	3100	33.17	100	418010	-	CGNC:9134|Ensembl:ENSGALG00000012050	trinucleotide repeat containing 6B				GO:0035278(miRNA mediated inhibition of translation)
NC_006088.5	50194184	50194414	MACS_peak_474	4.4	230	XM_004937725.3	TNRC6B	4.4	4.48	100	418010	-	CGNC:9134|Ensembl:ENSGALG00000012050	trinucleotide repeat containing 6B				GO:0035278(miRNA mediated inhibition of translation)
NC_006088.5	50227166	50227265	MACS_peak_475	58.44	99	XM_004937731.3	TNRC6B	58.44	6.38	100	418010	-	CGNC:9134|Ensembl:ENSGALG00000012050	trinucleotide repeat containing 6B				GO:0035278(miRNA mediated inhibition of translation)
NC_006088.5	50592672	50593314	MACS_peak_477	246.66	642	NM_001006239.3	RPS19BP1	246.66	7.45	100	418011	S19BP	CGNC:9203|Ensembl:ENSGALG00000029810	ribosomal protein S19 binding protein 1		GO:0005654(nucleoplasm)//GO:0005730(nucleolus)
NC_006088.5	50614053	50615317	MACS_peak_478	962.44	1264	XM_416248.6	MIEF1	962.44	9.24	100	418012	SMCR7L	CGNC:9213|Ensembl:ENSGALG00000012144	mitochondrial elongation factor 1		GO:0016021(integral component of membrane)//GO:0005739(mitochondrion)		GO:0090141(positive regulation of mitochondrial fission)
NC_006088.5	50647419	50648700	MACS_peak_480	1688.39	1281	XM_025148586.1	MGAT3	1688.39	25.33	100	418013	-	CGNC:9215|Ensembl:ENSGALG00000036743	mannosyl (beta-1,4-)-glycoprotein beta-1,4-N-acetylglucosaminyltransferase	gga00510(N-Glycan biosynthesis)//gga01100(Metabolic pathways)	GO:0016020(membrane)	GO:0003830(beta-1,4-mannosylglycoprotein 4-beta-N-acetylglucosaminyltransferase activity)	GO:0006487(protein N-linked glycosylation)
NC_006088.5	50660236	50660878	MACS_peak_481	16.21	642	NM_001006240.2	TAB1	16.21	5.43	100	418014	MAP3K7IP1|TAK1	CGNC:50652|Ensembl:ENSGALG00000012150	TGF-beta activated kinase 1 (MAP3K7) binding protein 1	gga04010(MAPK signaling pathway)//gga04620(Toll-like receptor signaling pathway)//gga04621(NOD-like receptor signaling pathway)//gga05168(Herpes simplex infection)	GO:0016607(nuclear speck)//GO:0005829(cytosol)	GO:0019209(kinase activator activity)//GO:0004722(protein serine/threonine phosphatase activity)	GO:0007249(I-kappaB kinase/NF-kappaB signaling)//GO:0035904(aorta development)//GO:0003279(cardiac septum development)//GO:0003007(heart morphogenesis)//GO:0050853(B cell receptor signaling pathway)//GO:0060976(coronary vasculature development)//GO:0007179(transforming growth factor beta receptor signaling pathway)//GO:0006470(protein dephosphorylation)//GO:0030324(lung development)//GO:0000185(a…
NC_006088.5	50676575	50678259	MACS_peak_482	279.6	1684	XM_015285219.2	SYNGR1	279.6	11.14	100	418015	-	CGNC:50653|Ensembl:ENSGALG00000027665	synaptogyrin 1		GO:0016021(integral component of membrane)//GO:0030672(synaptic vesicle membrane)//GO:0031594(neuromuscular junction)		GO:0048169(regulation of long-term neuronal synaptic plasticity)//GO:0048172(regulation of short-term neuronal synaptic plasticity)//GO:1990830(cellular response to leukemia inhibitory factor)
NC_006088.5	50724794	50725870	MACS_peak_483	3100	1076	XM_015284369.2	PDGFB	3100	44.84	100	374128	-	CGNC:9243|Ensembl:ENSGALG00000012178	platelet-derived growth factor beta polypeptide	gga04010(MAPK signaling pathway)//gga04060(Cytokine-cytokine receptor interaction)//gga04510(Focal adhesion)//gga04540(Gap junction)//gga04810(Regulation of actin cytoskeleton)	GO:0031012(extracellular matrix)//GO:0005622(intracellular)//GO:0005615(extracellular space)//GO:0009986(cell surface)//GO:0016020(membrane)	GO:0008083(growth factor activity)//GO:0042803(protein homodimerization activity)//GO:0005518(collagen binding)//GO:0005161(platelet-derived growth factor receptor binding)//GO:0046982(protein heterodimerization activity)//GO:0048407(platelet-derived growth factor binding)//GO:0016176(superoxide-generating NADPH oxidase activator activity)//GO:0042056(chemoattractant activity)	GO:0071363(cellular response to growth factor stimulus)//GO:0043536(positive regulation of blood vessel endothelial cell migration)//GO:0031954(positive regulation of protein autophosphorylation)//GO:1904707(positive regulation of vascular smooth muscle cell proliferation)//GO:0090280(positive regulation of calcium ion import)//GO:1902894(negative regulation of pri-miRNA transcription from RNA po…
NC_006088.5	50733607	50733813	MACS_peak_484	16.74	206	NM_204270.3	PDGFB	16.74	5.99	100	374128	-	CGNC:9243|Ensembl:ENSGALG00000012178	platelet-derived growth factor beta polypeptide	gga04010(MAPK signaling pathway)//gga04060(Cytokine-cytokine receptor interaction)//gga04510(Focal adhesion)//gga04540(Gap junction)//gga04810(Regulation of actin cytoskeleton)	GO:0031012(extracellular matrix)//GO:0005622(intracellular)//GO:0005615(extracellular space)//GO:0009986(cell surface)//GO:0016020(membrane)	GO:0008083(growth factor activity)//GO:0042803(protein homodimerization activity)//GO:0005518(collagen binding)//GO:0005161(platelet-derived growth factor receptor binding)//GO:0046982(protein heterodimerization activity)//GO:0048407(platelet-derived growth factor binding)//GO:0016176(superoxide-generating NADPH oxidase activator activity)//GO:0042056(chemoattractant activity)	GO:0071363(cellular response to growth factor stimulus)//GO:0043536(positive regulation of blood vessel endothelial cell migration)//GO:0031954(positive regulation of protein autophosphorylation)//GO:1904707(positive regulation of vascular smooth muscle cell proliferation)//GO:0090280(positive regulation of calcium ion import)//GO:1902894(negative regulation of pri-miRNA transcription from RNA po…
NC_006088.5	50735945	50736115	MACS_peak_485	375.78	170	NM_204270.3	PDGFB	375.78	10.63	100	374128	-	CGNC:9243|Ensembl:ENSGALG00000012178	platelet-derived growth factor beta polypeptide	gga04010(MAPK signaling pathway)//gga04060(Cytokine-cytokine receptor interaction)//gga04510(Focal adhesion)//gga04540(Gap junction)//gga04810(Regulation of actin cytoskeleton)	GO:0031012(extracellular matrix)//GO:0005622(intracellular)//GO:0005615(extracellular space)//GO:0009986(cell surface)//GO:0016020(membrane)	GO:0008083(growth factor activity)//GO:0042803(protein homodimerization activity)//GO:0005518(collagen binding)//GO:0005161(platelet-derived growth factor receptor binding)//GO:0046982(protein heterodimerization activity)//GO:0048407(platelet-derived growth factor binding)//GO:0016176(superoxide-generating NADPH oxidase activator activity)//GO:0042056(chemoattractant activity)	GO:0071363(cellular response to growth factor stimulus)//GO:0043536(positive regulation of blood vessel endothelial cell migration)//GO:0031954(positive regulation of protein autophosphorylation)//GO:1904707(positive regulation of vascular smooth muscle cell proliferation)//GO:0090280(positive regulation of calcium ion import)//GO:1902894(negative regulation of pri-miRNA transcription from RNA po…
NC_006088.5	50737048	50737739	MACS_peak_486	3100	691	XM_015284369.2	PDGFB	3100	41.92	100	374128	-	CGNC:9243|Ensembl:ENSGALG00000012178	platelet-derived growth factor beta polypeptide	gga04010(MAPK signaling pathway)//gga04060(Cytokine-cytokine receptor interaction)//gga04510(Focal adhesion)//gga04540(Gap junction)//gga04810(Regulation of actin cytoskeleton)	GO:0031012(extracellular matrix)//GO:0005622(intracellular)//GO:0005615(extracellular space)//GO:0009986(cell surface)//GO:0016020(membrane)	GO:0008083(growth factor activity)//GO:0042803(protein homodimerization activity)//GO:0005518(collagen binding)//GO:0005161(platelet-derived growth factor receptor binding)//GO:0046982(protein heterodimerization activity)//GO:0048407(platelet-derived growth factor binding)//GO:0016176(superoxide-generating NADPH oxidase activator activity)//GO:0042056(chemoattractant activity)	GO:0071363(cellular response to growth factor stimulus)//GO:0043536(positive regulation of blood vessel endothelial cell migration)//GO:0031954(positive regulation of protein autophosphorylation)//GO:1904707(positive regulation of vascular smooth muscle cell proliferation)//GO:0090280(positive regulation of calcium ion import)//GO:1902894(negative regulation of pri-miRNA transcription from RNA po…
NC_006088.5	50752431	50752603	MACS_peak_487	249.07	172	XM_015288700.2	CBX7	249.07	8.13	100	101752246	-	CGNC:16077	chromobox homolog 7
NC_006088.5	50757792	50757858	MACS_peak_488	151.87	66	XM_004937742.3	CBX7	151.87	7.1	100	101752246	-	CGNC:16077	chromobox homolog 7
NC_006088.5	50758958	50759298	MACS_peak_489	5.42	340	XM_004937742.3	CBX7	5.42	4.88	100	101752246	-	CGNC:16077	chromobox homolog 7
NC_006088.5	50770122	50770267	MACS_peak_490	3.18	145	XM_015288679.2	CBX6	3.18	3.13	100	107053684	-	Ensembl:ENSGALG00000036867	chromobox 6
NC_006088.5	50777046	50778335	MACS_peak_491	284.66	1289	XM_015288679.2	CBX6	284.66	11.35	100	107053684	-	Ensembl:ENSGALG00000036867	chromobox 6
NC_006088.5	50809669	50809830	MACS_peak_492	92.71	161	XM_015288630.2	SUN2	92.71	5.71	100	418021	-	CGNC:50656|Ensembl:ENSGALG00000028230	Sad1 and UNC84 domain containing 2		GO:0000794(condensed nuclear chromosome)//GO:0000784(nuclear chromosome, telomeric region)//GO:0034993(LINC complex)//GO:0005635(nuclear envelope)//GO:0005639(integral component of nuclear inner membrane)	GO:0043495(protein anchor)//GO:0042802(identical protein binding)//GO:0005521(lamin binding)	GO:0006998(nuclear envelope organization)//GO:0051642(centrosome localization)//GO:0090292(nuclear matrix anchoring at nuclear membrane)//GO:0090286(cytoskeletal anchoring at nuclear membrane)//GO:0031022(nuclear migration along microfilament)//GO:0021817(nucleokinesis involved in cell motility in cerebral cortex radial glia guided migration)//GO:0030335(positive regulation of cell migration)
NC_006088.5	50811546	50811762	MACS_peak_493	2074.15	216	XM_015288630.2	SUN2	2074.15	12.69	100	418021	-	CGNC:50656|Ensembl:ENSGALG00000028230	Sad1 and UNC84 domain containing 2		GO:0000794(condensed nuclear chromosome)//GO:0000784(nuclear chromosome, telomeric region)//GO:0034993(LINC complex)//GO:0005635(nuclear envelope)//GO:0005639(integral component of nuclear inner membrane)	GO:0043495(protein anchor)//GO:0042802(identical protein binding)//GO:0005521(lamin binding)	GO:0006998(nuclear envelope organization)//GO:0051642(centrosome localization)//GO:0090292(nuclear matrix anchoring at nuclear membrane)//GO:0090286(cytoskeletal anchoring at nuclear membrane)//GO:0031022(nuclear migration along microfilament)//GO:0021817(nucleokinesis involved in cell motility in cerebral cortex radial glia guided migration)//GO:0030335(positive regulation of cell migration)
NC_006088.5	50814335	50816242	MACS_peak_494	881.25	1907	XM_015288630.2	SUN2	881.25	16.77	100	418021	-	CGNC:50656|Ensembl:ENSGALG00000028230	Sad1 and UNC84 domain containing 2		GO:0000794(condensed nuclear chromosome)//GO:0000784(nuclear chromosome, telomeric region)//GO:0034993(LINC complex)//GO:0005635(nuclear envelope)//GO:0005639(integral component of nuclear inner membrane)	GO:0043495(protein anchor)//GO:0042802(identical protein binding)//GO:0005521(lamin binding)	GO:0006998(nuclear envelope organization)//GO:0051642(centrosome localization)//GO:0090292(nuclear matrix anchoring at nuclear membrane)//GO:0090286(cytoskeletal anchoring at nuclear membrane)//GO:0031022(nuclear migration along microfilament)//GO:0021817(nucleokinesis involved in cell motility in cerebral cortex radial glia guided migration)//GO:0030335(positive regulation of cell migration)
NC_006088.5	50816872	50817885	MACS_peak_495	20.09	1013	NM_001201447.2	GTPBP1	20.09	4.44	100	418022	-	CGNC:9276|Ensembl:ENSGALG00000030783	GTP binding protein 1			GO:0003924(GTPase activity)//GO:0005525(GTP binding)
NC_006088.5	50818073	50819116	MACS_peak_496	2260.44	1043	NM_001201447.2	GTPBP1	2260.44	24.66	100	418022	-	CGNC:9276|Ensembl:ENSGALG00000030783	GTP binding protein 1			GO:0003924(GTPase activity)//GO:0005525(GTP binding)
NC_006088.5	50834569	50835460	MACS_peak_498	3154.62	891	XM_416259.6	JOSD1	3154.62	24.1	100	418023	-	CGNC:13831|Ensembl:ENSGALG00000041766	Josephin domain containing 1			GO:0004843(thiol-dependent ubiquitin-specific protease activity)	GO:0016579(protein deubiquitination)
NC_006088.5	50877341	50877698	MACS_peak_499	480.4	357	XM_416260.6	DDX17	480.4	9.84	100	418024	Cp68	CGNC:9302|Ensembl:ENSGALG00000037360	DEAD-box helicase 17			GO:0005524(ATP binding)//GO:0003676(nucleic acid binding)//GO:0004386(helicase activity)
NC_006088.5	50901931	50902281	MACS_peak_500	62.4	350	NM_001012996.1	KDELR3	62.4	7.29	100	418026	-	CGNC:9305|Ensembl:ENSGALG00000032313	KDEL endoplasmic reticulum protein retention receptor 3		GO:0016021(integral component of membrane)//GO:0005789(endoplasmic reticulum membrane)	GO:0046923(ER retention sequence binding)	GO:0015031(protein transport)//GO:0006621(protein retention in ER lumen)
NC_006088.5	50927994	50928200	MACS_peak_501	143.33	206	NM_204377.3	CSNK1E	143.33	10.19	100	378891	-	CGNC:13829|Ensembl:ENSGALG00000032257	casein kinase 1 epsilon	gga04068(FoxO signaling pathway)//gga04310(Wnt signaling pathway)//gga04340(Hedgehog signaling pathway)	GO:0030529(intracellular ribonucleoprotein complex)//GO:0005634(nucleus)//GO:0005737(cytoplasm)	GO:0004672(protein kinase activity)//GO:0005524(ATP binding)//GO:0004674(protein serine/threonine kinase activity)	GO:0006897(endocytosis)//GO:0008360(regulation of cell shape)//GO:2000052(positive regulation of non-canonical Wnt signaling pathway)//GO:0032922(circadian regulation of gene expression)//GO:0032436(positive regulation of proteasomal ubiquitin-dependent protein catabolic process)//GO:1903827(regulation of cellular protein localization)//GO:0006468(protein phosphorylation)//GO:0090263(positive reg…
NC_006088.5	50931805	50931893	MACS_peak_502	47.66	88	NM_204377.3	CSNK1E	47.66	6.54	100	378891	-	CGNC:13829|Ensembl:ENSGALG00000032257	casein kinase 1 epsilon	gga04068(FoxO signaling pathway)//gga04310(Wnt signaling pathway)//gga04340(Hedgehog signaling pathway)	GO:0030529(intracellular ribonucleoprotein complex)//GO:0005634(nucleus)//GO:0005737(cytoplasm)	GO:0004672(protein kinase activity)//GO:0005524(ATP binding)//GO:0004674(protein serine/threonine kinase activity)	GO:0006897(endocytosis)//GO:0008360(regulation of cell shape)//GO:2000052(positive regulation of non-canonical Wnt signaling pathway)//GO:0032922(circadian regulation of gene expression)//GO:0032436(positive regulation of proteasomal ubiquitin-dependent protein catabolic process)//GO:1903827(regulation of cellular protein localization)//GO:0006468(protein phosphorylation)//GO:0090263(positive reg…
NC_006088.5	50947009	50947202	MACS_peak_503	53.37	193	NM_204377.3	CSNK1E	53.37	5.51	100	378891	-	CGNC:13829|Ensembl:ENSGALG00000032257	casein kinase 1 epsilon	gga04068(FoxO signaling pathway)//gga04310(Wnt signaling pathway)//gga04340(Hedgehog signaling pathway)	GO:0030529(intracellular ribonucleoprotein complex)//GO:0005634(nucleus)//GO:0005737(cytoplasm)	GO:0004672(protein kinase activity)//GO:0005524(ATP binding)//GO:0004674(protein serine/threonine kinase activity)	GO:0006897(endocytosis)//GO:0008360(regulation of cell shape)//GO:2000052(positive regulation of non-canonical Wnt signaling pathway)//GO:0032922(circadian regulation of gene expression)//GO:0032436(positive regulation of proteasomal ubiquitin-dependent protein catabolic process)//GO:1903827(regulation of cellular protein localization)//GO:0006468(protein phosphorylation)//GO:0090263(positive reg…
NC_006088.5	50973339	50974881	MACS_peak_504	450.62	1542	NM_001030759.1	TMEM184B	450.62	11.17	100	418027	-	CGNC:9321|Ensembl:ENSGALG00000012272	transmembrane protein 184B		GO:0016021(integral component of membrane)	GO:0005215(transporter activity)	GO:0006810(transport)
NC_006088.5	50976165	50977882	MACS_peak_505	2611.78	1717	XM_015284449.2	MAFF	2611.78	18.21	100	395519	-	CGNC:9324|Ensembl:ENSGALG00000012277	MAF bZIP transcription factor F		GO:0005634(nucleus)	GO:0003677(DNA binding)//GO:0003700(transcription factor activity, sequence-specific DNA binding)	GO:0006351(transcription, DNA-templated)//GO:0006355(regulation of transcription, DNA-templated)
NC_006088.5	50981353	50981534	MACS_peak_506	19.59	181	NM_001130738.1	PLA2G6	19.59	6.11	100	418028	PNPLA9	CGNC:9328|Ensembl:ENSGALG00000012281	phospholipase A2 group VI	gga00564(Glycerophospholipid metabolism)//gga00565(Ether lipid metabolism)//gga00590(Arachidonic acid metabolism)//gga00591(Linoleic acid metabolism)//gga00592(alpha-Linolenic acid metabolism)//gga01100(Metabolic pathways)//gga04270(Vascular smooth muscle contraction)	GO:0005815(microtubule organizing center)//GO:0005615(extracellular space)//GO:0005829(cytosol)	GO:0016787(hydrolase activity)	GO:0016042(lipid catabolic process)//GO:0019731(antibacterial humoral response)//GO:0032049(cardiolipin biosynthetic process)
NC_006088.5	50997471	50998475	MACS_peak_507	59.78	1004	XM_015285287.2	PLA2G6	59.78	6.11	100	418028	PNPLA9	CGNC:9328|Ensembl:ENSGALG00000012281	phospholipase A2 group VI	gga00564(Glycerophospholipid metabolism)//gga00565(Ether lipid metabolism)//gga00590(Arachidonic acid metabolism)//gga00591(Linoleic acid metabolism)//gga00592(alpha-Linolenic acid metabolism)//gga01100(Metabolic pathways)//gga04270(Vascular smooth muscle contraction)	GO:0005815(microtubule organizing center)//GO:0005615(extracellular space)//GO:0005829(cytosol)	GO:0016787(hydrolase activity)	GO:0016042(lipid catabolic process)//GO:0019731(antibacterial humoral response)//GO:0032049(cardiolipin biosynthetic process)
NC_006088.5	51020303	51020954	MACS_peak_508	133.52	651	XM_416267.6	PICK1	133.52	9.16	100	418030	-	CGNC:13828|Ensembl:ENSGALG00000041823	protein interacting with PRKCA 1		GO:0005739(mitochondrion)	GO:0019904(protein domain specific binding)	GO:0006605(protein targeting)
NC_006088.5	51067328	51067518	MACS_peak_509	3.04	190	NM_204734.1	POLR2F	3.04	4.6	100	395486	RPB6	CGNC:9336|Ensembl:ENSGALG00000012291	RNA polymerase II subunit F	gga00230(Purine metabolism)//gga00240(Pyrimidine metabolism)//gga01100(Metabolic pathways)//gga03020(RNA polymerase)//gga04623(Cytosolic DNA-sensing pathway)
NC_006088.5	51070945	51071119	MACS_peak_510	945.97	174	XM_416268.6	C1H22orf23	945.97	21.25	100	418031	C22orf23	CGNC:9338|Ensembl:ENSGALG00000012293	chromosome 1 C22orf23 homolog
NC_006088.5	51076044	51077096	MACS_peak_511	1208.05	1052	NM_001201448.1	MICALL1	1208.05	9.52	100	418032	-	CGNC:50657|Ensembl:ENSGALG00000012265	MICAL like 1		GO:0019898(extrinsic component of membrane)//GO:0005770(late endosome)//GO:0055038(recycling endosome membrane)	GO:0045296(cadherin binding)//GO:0070300(phosphatidic acid binding)//GO:0017137(Rab GTPase binding)//GO:0046872(metal ion binding)//GO:0042802(identical protein binding)	GO:0031175(neuron projection development)//GO:0006898(receptor-mediated endocytosis)//GO:0032458(slow endocytic recycling)//GO:0097320(plasma membrane tubulation)//GO:1990126(retrograde transport, endosome to plasma membrane)//GO:0006612(protein targeting to membrane)//GO:0036010(protein localization to endosome)
NC_006088.5	51079960	51080439	MACS_peak_512	2936.74	479	NM_001201448.1	MICALL1	2936.74	28.94	100	418032	-	CGNC:50657|Ensembl:ENSGALG00000012265	MICAL like 1		GO:0019898(extrinsic component of membrane)//GO:0005770(late endosome)//GO:0055038(recycling endosome membrane)	GO:0045296(cadherin binding)//GO:0070300(phosphatidic acid binding)//GO:0017137(Rab GTPase binding)//GO:0046872(metal ion binding)//GO:0042802(identical protein binding)	GO:0031175(neuron projection development)//GO:0006898(receptor-mediated endocytosis)//GO:0032458(slow endocytic recycling)//GO:0097320(plasma membrane tubulation)//GO:1990126(retrograde transport, endosome to plasma membrane)//GO:0006612(protein targeting to membrane)//GO:0036010(protein localization to endosome)
NC_006088.5	51082600	51083169	MACS_peak_513	3100	569	NM_001201448.1	MICALL1	3100	32.43	100	418032	-	CGNC:50657|Ensembl:ENSGALG00000012265	MICAL like 1		GO:0019898(extrinsic component of membrane)//GO:0005770(late endosome)//GO:0055038(recycling endosome membrane)	GO:0045296(cadherin binding)//GO:0070300(phosphatidic acid binding)//GO:0017137(Rab GTPase binding)//GO:0046872(metal ion binding)//GO:0042802(identical protein binding)	GO:0031175(neuron projection development)//GO:0006898(receptor-mediated endocytosis)//GO:0032458(slow endocytic recycling)//GO:0097320(plasma membrane tubulation)//GO:1990126(retrograde transport, endosome to plasma membrane)//GO:0006612(protein targeting to membrane)//GO:0036010(protein localization to endosome)
NC_006088.5	51097088	51097346	MACS_peak_514	5.23	258	NM_001012535.2	EIF3L	5.23	3.21	100	418033	EIF3EIP|EIF3S6IP	CGNC:9341|Ensembl:ENSGALG00000012296	eukaryotic translation initiation factor 3 subunit L		GO:0005654(nucleoplasm)//GO:0001650(fibrillar center)//GO:0005852(eukaryotic translation initiation factor 3 complex)//GO:0016020(membrane)	GO:0003743(translation initiation factor activity)	GO:0006413(translational initiation)//GO:0075525(viral translational termination-reinitiation)
NC_006088.5	51099199	51099697	MACS_peak_515	41.59	498	NM_001012535.2	EIF3L	41.59	4.44	100	418033	EIF3EIP|EIF3S6IP	CGNC:9341|Ensembl:ENSGALG00000012296	eukaryotic translation initiation factor 3 subunit L		GO:0005654(nucleoplasm)//GO:0001650(fibrillar center)//GO:0005852(eukaryotic translation initiation factor 3 complex)//GO:0016020(membrane)	GO:0003743(translation initiation factor activity)	GO:0006413(translational initiation)//GO:0075525(viral translational termination-reinitiation)
NC_006088.5	51105043	51105123	MACS_peak_516	16.34	80	NM_001012535.2	EIF3L	16.34	4.44	100	418033	EIF3EIP|EIF3S6IP	CGNC:9341|Ensembl:ENSGALG00000012296	eukaryotic translation initiation factor 3 subunit L		GO:0005654(nucleoplasm)//GO:0001650(fibrillar center)//GO:0005852(eukaryotic translation initiation factor 3 complex)//GO:0016020(membrane)	GO:0003743(translation initiation factor activity)	GO:0006413(translational initiation)//GO:0075525(viral translational termination-reinitiation)
NC_006088.5	51106212	51106423	MACS_peak_517	308.66	211	NM_001012535.2	EIF3L	308.66	9.44	100	418033	EIF3EIP|EIF3S6IP	CGNC:9341|Ensembl:ENSGALG00000012296	eukaryotic translation initiation factor 3 subunit L		GO:0005654(nucleoplasm)//GO:0001650(fibrillar center)//GO:0005852(eukaryotic translation initiation factor 3 complex)//GO:0016020(membrane)	GO:0003743(translation initiation factor activity)	GO:0006413(translational initiation)//GO:0075525(viral translational termination-reinitiation)
NC_006088.5	51110924	51111656	MACS_peak_518	150.66	732	XM_416271.6	ANKRD54	150.66	9.4	100	418034	-	CGNC:9344	ankyrin repeat domain 54
NC_006088.5	51129559	51130660	MACS_peak_519	1050.66	1101	NM_001044673.1	H1F0	1050.66	12.21	100	693250	H5	CGNC:9356|Ensembl:ENSGALG00000044240	H1 histone family, member 0
NC_006088.5	51132882	51134131	MACS_peak_520	2324.53	1249	NM_001044673.1	H1F0	2324.53	17.72	100	693250	H5	CGNC:9356|Ensembl:ENSGALG00000044240	H1 histone family, member 0
NC_006088.5	51138212	51138628	MACS_peak_521	3100	416	XM_025155363.1	TRIOBP	3100	49.34	100	100859397	-	CGNC:63742	TRIO and F-actin binding protein
NC_006088.5	51151528	51152106	MACS_peak_522	274.63	578	XM_416274.6	NOL12	274.63	9.67	100	418037	-	CGNC:9425|Ensembl:ENSGALG00000012410	nucleolar protein 12		GO:0005730(nucleolus)
NC_006088.5	51153556	51153699	MACS_peak_523	4.29	143	XM_416274.6	NOL12	4.29	3.53	100	418037	-	CGNC:9425|Ensembl:ENSGALG00000012410	nucleolar protein 12		GO:0005730(nucleolus)
NC_006088.5	51155528	51155812	MACS_peak_524	2061.27	284	XM_015288469.2	LOC100858460	2061.27	31.52	100	100858460	-	CGNC:64625	arf-GAP with dual PH domain-containing protein 1-like
NC_006088.5	51169605	51169638	MACS_peak_525	114.43	33	NM_205495.1	LGALS1	114.43	6.54	100	396491	-	CGNC:49833|Ensembl:ENSGALG00000012420	galectin 1
NC_006088.5	51193457	51194194	MACS_peak_526	62.52	737	XM_025151880.1	SH3BP1	62.52	8.68	100	430939	-	CGNC:54092	SH3 domain binding protein 1
NC_006088.5	51220211	51222343	MACS_peak_527	3100	2132	XM_429544.6	CDC42EP1	3100	232.05	100	418040	-	CGNC:50659	CDC42 effector protein 1
NC_006088.5	51226069	51226496	MACS_peak_528	3100	427	XM_025155393.1	CDC42EP1	3100	98.48	100	418040	-	CGNC:50659	CDC42 effector protein 1
NC_006088.5	51255732	51256484	MACS_peak_529	246.03	752	XM_416278.5	MFNG	246.03	12.37	100	418042	-	CGNC:9450|Ensembl:ENSGALG00000012442	MFNG O-fucosylpeptide 3-beta-N-acetylglucosaminyltransferase	gga00514(Other types of O-glycan biosynthesis)//gga04330(Notch signaling pathway)
NC_006088.5	51385361	51386731	MACS_peak_530	280.66	1370	XM_025148643.1	CYTH4	280.66	8.48	100	418043	PSCD4|cytohesin-4	CGNC:50660|Ensembl:ENSGALG00000012454	cytohesin 4	gga04144(Endocytosis)	GO:0005886(plasma membrane)	GO:0005086(ARF guanyl-nucleotide exchange factor activity)	GO:0032012(regulation of ARF protein signal transduction)//GO:0043547(positive regulation of GTPase activity)
NC_006088.5	51404690	51404805	MACS_peak_531	125.38	115	NM_001012815.1	CYTH4	125.38	5.15	100	418043	PSCD4|cytohesin-4	CGNC:50660|Ensembl:ENSGALG00000012454	cytohesin 4	gga04144(Endocytosis)	GO:0005886(plasma membrane)	GO:0005086(ARF guanyl-nucleotide exchange factor activity)	GO:0032012(regulation of ARF protein signal transduction)//GO:0043547(positive regulation of GTPase activity)
NC_006088.5	51422775	51423026	MACS_peak_532	124.46	251	NM_001201452.1	RAC2	124.46	10.35	100	418044	-	CGNC:9462|Ensembl:ENSGALG00000012456	ras-related C3 botulinum toxin substrate 2 (rho family, small GTP binding protein Rac2)	gga04010(MAPK signaling pathway)//gga04310(Wnt signaling pathway)//gga04370(VEGF signaling pathway)//gga04510(Focal adhesion)//gga04520(Adherens junction)//gga04810(Regulation of actin cytoskeleton)	GO:0070062(extracellular exosome)//GO:0005635(nuclear envelope)//GO:0030027(lamellipodium)//GO:0016020(membrane)//GO:0005884(actin filament)//GO:0005829(cytosol)//GO:0005925(focal adhesion)	GO:0003924(GTPase activity)//GO:0005525(GTP binding)//GO:0019887(protein kinase regulator activity)	GO:1903955(positive regulation of protein targeting to mitochondrion)//GO:0008284(positive regulation of cell proliferation)//GO:0060753(regulation of mast cell chemotaxis)//GO:0043304(regulation of mast cell degranulation)//GO:0071593(lymphocyte aggregation)//GO:0007015(actin filament organization)//GO:0042129(regulation of T cell proliferation)//GO:0007264(small GTPase mediated signal transduct…
NC_006088.5	51441354	51441592	MACS_peak_533	114.95	238	XM_425481.5	C1QTNF6	114.95	8.84	100	427908	-	CGNC:9464|Ensembl:ENSGALG00000027067	C1q and tumor necrosis factor related protein 6		GO:0005581(collagen trimer)//GO:0005615(extracellular space)	GO:0042802(identical protein binding)	GO:0070208(protein heterotrimerization)
NC_006088.5	51442411	51443131	MACS_peak_534	59.92	720	XM_425481.5	C1QTNF6	59.92	5.83	100	427908	-	CGNC:9464|Ensembl:ENSGALG00000027067	C1q and tumor necrosis factor related protein 6		GO:0005581(collagen trimer)//GO:0005615(extracellular space)	GO:0042802(identical protein binding)	GO:0070208(protein heterotrimerization)
NC_006088.5	51508875	51509615	MACS_peak_535	359.1	740	NM_001277377.1	MPST	359.1	9.95	100	418048	-	CGNC:50661|Ensembl:ENSGALG00000040840	mercaptopyruvate sulfurtransferase	gga00270(Cysteine and methionine metabolism)//gga00920(Sulfur metabolism)//gga01100(Metabolic pathways)//gga04122(Sulfur relay system)		GO:0004792(thiosulfate sulfurtransferase activity)
NC_006088.5	51628221	51628806	MACS_peak_536	4.06	585	XM_015285377.2	IFT27	4.06	2.38	100	418053	RABL4	CGNC:9506|Ensembl:ENSGALG00000042990	intraflagellar transport 27			GO:0003924(GTPase activity)//GO:0005525(GTP binding)
NC_006088.5	51715407	51715688	MACS_peak_537	683.64	281	XM_001234642.5	EIF3D	683.64	15.47	100	771356	EIF3S7	CGNC:56714|Ensembl:ENSGALG00000012529	eukaryotic translation initiation factor 3 subunit D	gga03013(RNA transport)	GO:0033290(eukaryotic 48S preinitiation complex)//GO:0016020(membrane)//GO:0016282(eukaryotic 43S preinitiation complex)//GO:0005852(eukaryotic translation initiation factor 3 complex)//GO:0071541(eukaryotic translation initiation factor 3 complex, eIF3m)	GO:0003743(translation initiation factor activity)//GO:0098808(mRNA cap binding)	GO:0002191(cap-dependent translational initiation)//GO:1902416(positive regulation of mRNA binding)//GO:0001731(formation of translation preinitiation complex)//GO:0001732(formation of cytoplasmic translation initiation complex)//GO:0045727(positive regulation of translation)//GO:0075522(IRES-dependent viral translational initiation)//GO:0006446(regulation of translational initiation)//GO:0075525…
NC_006088.5	51752608	51752639	MACS_peak_538	3100	31	NM_205477.1	MYH9	3100	74.97	100	396469	NMMHC|myosin|non-muscle|nonmuscle	CGNC:49820|Ensembl:ENSGALG00000043092	myosin, heavy chain 9, non-muscle	gga04530(Tight junction)	GO:0005886(plasma membrane)//GO:0043234(protein complex)//GO:0005826(actomyosin contractile ring)//GO:0015629(actin cytoskeleton)//GO:0001725(stress fiber)//GO:0001726(ruffle)//GO:0005829(cytosol)//GO:0031252(cell leading edge)//GO:0005634(nucleus)//GO:0032154(cleavage furrow)//GO:0016459(myosin complex)//GO:0005737(cytoplasm)//GO:0008305(integrin complex)	GO:0000146(microfilament motor activity)//GO:0042803(protein homodimerization activity)//GO:0005524(ATP binding)//GO:0005516(calmodulin binding)//GO:0003774(motor activity)//GO:0043495(protein anchor)//GO:0016887(ATPase activity)//GO:0043621(protein self-association)//GO:0003779(actin binding)//GO:0051015(actin filament binding)	GO:0031034(myosin filament assembly)//GO:0008360(regulation of cell shape)//GO:0031532(actin cytoskeleton reorganization)//GO:0030220(platelet formation)//GO:0032506(cytokinetic process)//GO:0006509(membrane protein ectodomain proteolysis)//GO:0043534(blood vessel endothelial cell migration)//GO:0030048(actin filament-based movement)//GO:0015031(protein transport)//GO:0001525(angiogenesis)//GO:00…
NC_006088.5	51766828	51767181	MACS_peak_539	319.13	353	NM_205477.1	MYH9	319.13	7.52	100	396469	NMMHC|myosin|non-muscle|nonmuscle	CGNC:49820|Ensembl:ENSGALG00000043092	myosin, heavy chain 9, non-muscle	gga04530(Tight junction)	GO:0005886(plasma membrane)//GO:0043234(protein complex)//GO:0005826(actomyosin contractile ring)//GO:0015629(actin cytoskeleton)//GO:0001725(stress fiber)//GO:0001726(ruffle)//GO:0005829(cytosol)//GO:0031252(cell leading edge)//GO:0005634(nucleus)//GO:0032154(cleavage furrow)//GO:0016459(myosin complex)//GO:0005737(cytoplasm)//GO:0008305(integrin complex)	GO:0000146(microfilament motor activity)//GO:0042803(protein homodimerization activity)//GO:0005524(ATP binding)//GO:0005516(calmodulin binding)//GO:0003774(motor activity)//GO:0043495(protein anchor)//GO:0016887(ATPase activity)//GO:0043621(protein self-association)//GO:0003779(actin binding)//GO:0051015(actin filament binding)	GO:0031034(myosin filament assembly)//GO:0008360(regulation of cell shape)//GO:0031532(actin cytoskeleton reorganization)//GO:0030220(platelet formation)//GO:0032506(cytokinetic process)//GO:0006509(membrane protein ectodomain proteolysis)//GO:0043534(blood vessel endothelial cell migration)//GO:0030048(actin filament-based movement)//GO:0015031(protein transport)//GO:0001525(angiogenesis)//GO:00…
NC_006088.5	51783203	51783297	MACS_peak_540	145.61	94	NM_205477.1	MYH9	145.61	10.12	100	396469	NMMHC|myosin|non-muscle|nonmuscle	CGNC:49820|Ensembl:ENSGALG00000043092	myosin, heavy chain 9, non-muscle	gga04530(Tight junction)	GO:0005886(plasma membrane)//GO:0043234(protein complex)//GO:0005826(actomyosin contractile ring)//GO:0015629(actin cytoskeleton)//GO:0001725(stress fiber)//GO:0001726(ruffle)//GO:0005829(cytosol)//GO:0031252(cell leading edge)//GO:0005634(nucleus)//GO:0032154(cleavage furrow)//GO:0016459(myosin complex)//GO:0005737(cytoplasm)//GO:0008305(integrin complex)	GO:0000146(microfilament motor activity)//GO:0042803(protein homodimerization activity)//GO:0005524(ATP binding)//GO:0005516(calmodulin binding)//GO:0003774(motor activity)//GO:0043495(protein anchor)//GO:0016887(ATPase activity)//GO:0043621(protein self-association)//GO:0003779(actin binding)//GO:0051015(actin filament binding)	GO:0031034(myosin filament assembly)//GO:0008360(regulation of cell shape)//GO:0031532(actin cytoskeleton reorganization)//GO:0030220(platelet formation)//GO:0032506(cytokinetic process)//GO:0006509(membrane protein ectodomain proteolysis)//GO:0043534(blood vessel endothelial cell migration)//GO:0030048(actin filament-based movement)//GO:0015031(protein transport)//GO:0001525(angiogenesis)//GO:00…
NC_006088.5	51812695	51812944	MACS_peak_541	3100	249	NM_205477.1	MYH9	3100	22.68	100	396469	NMMHC|myosin|non-muscle|nonmuscle	CGNC:49820|Ensembl:ENSGALG00000043092	myosin, heavy chain 9, non-muscle	gga04530(Tight junction)	GO:0005886(plasma membrane)//GO:0043234(protein complex)//GO:0005826(actomyosin contractile ring)//GO:0015629(actin cytoskeleton)//GO:0001725(stress fiber)//GO:0001726(ruffle)//GO:0005829(cytosol)//GO:0031252(cell leading edge)//GO:0005634(nucleus)//GO:0032154(cleavage furrow)//GO:0016459(myosin complex)//GO:0005737(cytoplasm)//GO:0008305(integrin complex)	GO:0000146(microfilament motor activity)//GO:0042803(protein homodimerization activity)//GO:0005524(ATP binding)//GO:0005516(calmodulin binding)//GO:0003774(motor activity)//GO:0043495(protein anchor)//GO:0016887(ATPase activity)//GO:0043621(protein self-association)//GO:0003779(actin binding)//GO:0051015(actin filament binding)	GO:0031034(myosin filament assembly)//GO:0008360(regulation of cell shape)//GO:0031532(actin cytoskeleton reorganization)//GO:0030220(platelet formation)//GO:0032506(cytokinetic process)//GO:0006509(membrane protein ectodomain proteolysis)//GO:0043534(blood vessel endothelial cell migration)//GO:0030048(actin filament-based movement)//GO:0015031(protein transport)//GO:0001525(angiogenesis)//GO:00…
NC_006088.5	51831359	51831823	MACS_peak_542	844.97	464	XM_015287979.2	RBFOX2	844.97	14.23	100	418055	RBM9	CGNC:9518|Ensembl:ENSGALG00000012540	RNA binding protein, fox-1 homolog 2
NC_006088.5	51863930	51863981	MACS_peak_543	116.37	51	XM_015287962.2	RBFOX2	116.37	9.2	100	418055	RBM9	CGNC:9518|Ensembl:ENSGALG00000012540	RNA binding protein, fox-1 homolog 2
NC_006088.5	51937057	51937282	MACS_peak_544	572.22	225	XM_015287962.2	RBFOX2	572.22	12.35	100	418055	RBM9	CGNC:9518|Ensembl:ENSGALG00000012540	RNA binding protein, fox-1 homolog 2
NC_006088.5	51947360	51947507	MACS_peak_545	538.52	147	XM_015287962.2	RBFOX2	538.52	15.94	100	418055	RBM9	CGNC:9518|Ensembl:ENSGALG00000012540	RNA binding protein, fox-1 homolog 2
NC_006088.5	51989385	51991578	MACS_peak_546	1825.89	2193	XM_015287962.2	RBFOX2	1825.89	18.4	100	418055	RBM9	CGNC:9518|Ensembl:ENSGALG00000012540	RNA binding protein, fox-1 homolog 2
NC_006088.5	52677271	52677405	MACS_peak_547	2177.43	134	XM_015285402.2	LARGE1	2177.43	17.92	100	418062	LARGE	CGNC:50664|Ensembl:ENSGALG00000012559	LARGE xylosyl- and glucuronyltransferase 1		GO:0016021(integral component of membrane)//GO:0005794(Golgi apparatus)//GO:0000139(Golgi membrane)	GO:0015020(glucuronosyltransferase activity)//GO:0042285(xylosyltransferase activity)//GO:0030145(manganese ion binding)	GO:0035269(protein O-linked mannosylation)//GO:0043403(skeletal muscle tissue regeneration)//GO:0060538(skeletal muscle organ development)
NC_006088.5	52953571	52955184	MACS_peak_548	67.31	1613	XM_015285402.2	LARGE1	67.31	4.56	100	418062	LARGE	CGNC:50664|Ensembl:ENSGALG00000012559	LARGE xylosyl- and glucuronyltransferase 1		GO:0016021(integral component of membrane)//GO:0005794(Golgi apparatus)//GO:0000139(Golgi membrane)	GO:0015020(glucuronosyltransferase activity)//GO:0042285(xylosyltransferase activity)//GO:0030145(manganese ion binding)	GO:0035269(protein O-linked mannosylation)//GO:0043403(skeletal muscle tissue regeneration)//GO:0060538(skeletal muscle organ development)
NC_006088.5	53127255	53127489	MACS_peak_549	193.88	234	NM_205487.2	TIMP3	193.88	10.58	100	396483	IMP-3	CGNC:9540|Ensembl:ENSGALG00000028627	TIMP metallopeptidase inhibitor 3		GO:0005578(proteinaceous extracellular matrix)//GO:0005604(basement membrane)//GO:0005634(nucleus)//GO:0005615(extracellular space)//GO:0070062(extracellular exosome)	GO:0008270(zinc ion binding)//GO:0002020(protease binding)//GO:0008191(metalloendopeptidase inhibitor activity)	GO:1903984(positive regulation of TRAIL-activated apoptotic signaling pathway)//GO:0071310(cellular response to organic substance)//GO:0051045(negative regulation of membrane protein ectodomain proteolysis)//GO:1904684(negative regulation of metalloendopeptidase activity)//GO:0043086(negative regulation of catalytic activity)//GO:0070373(negative regulation of ERK1 and ERK2 cascade)//GO:0010033(r…
NC_006088.5	53298194	53298904	MACS_peak_550	105.94	710	XM_416300.6	RTCB	105.94	7.45	100	418064	C1H22orf28|C22ORF28|C22orf2|DJ149A16.6|FAAP|HSPC117	CGNC:9570|Ensembl:ENSGALG00000012611	RNA 2',3'-cyclic phosphate and 5'-OH ligase		GO:0005654(nucleoplasm)//GO:0005789(endoplasmic reticulum membrane)//GO:0072669(tRNA-splicing ligase complex)//GO:0005635(nuclear envelope)//GO:0005829(cytosol)	GO:0005524(ATP binding)//GO:0003723(RNA binding)//GO:0046872(metal ion binding)//GO:0003972(RNA ligase (ATP) activity)//GO:0017166(vinculin binding)	GO:0006388(tRNA splicing, via endonucleolytic cleavage and ligation)
NC_006088.5	53329903	53330704	MACS_peak_551	418.83	801	XM_416301.6	PRDM4	418.83	9.95	100	418065	-	CGNC:9577|Ensembl:ENSGALG00000012619	PR/SET domain 4			GO:0003676(nucleic acid binding)//GO:1990226(histone methyltransferase binding)	GO:0006366(transcription from RNA polymerase II promoter)
NC_006088.5	53339573	53339742	MACS_peak_552	4.63	169	XM_416301.6	PRDM4	4.63	4.04	100	418065	-	CGNC:9577|Ensembl:ENSGALG00000012619	PR/SET domain 4			GO:0003676(nucleic acid binding)//GO:1990226(histone methyltransferase binding)	GO:0006366(transcription from RNA polymerase II promoter)
NC_006088.5	53341717	53342817	MACS_peak_553	3100	1100	XM_004937807.2	PRDM4	3100	26.25	100	418065	-	CGNC:9577|Ensembl:ENSGALG00000012619	PR/SET domain 4			GO:0003676(nucleic acid binding)//GO:1990226(histone methyltransferase binding)	GO:0006366(transcription from RNA polymerase II promoter)
NC_006088.5	53344068	53344808	MACS_peak_554	13.84	740	NM_001030761.2	PWP1	13.84	5.43	100	418066	-	CGNC:9587|Ensembl:ENSGALG00000012631	PWP1 homolog, endonuclein		GO:0005730(nucleolus)//GO:0005634(nucleus)//GO:0005794(Golgi apparatus)	GO:1990889(H4K20me3 modified histone binding)	GO:2000738(positive regulation of stem cell differentiation)//GO:0034773(histone H4-K20 trimethylation)//GO:0033140(negative regulation of peptidyl-serine phosphorylation of STAT protein)
NC_006088.5	53355918	53356103	MACS_peak_555	44.86	185	NM_001030761.2	PWP1	44.86	5.67	100	418066	-	CGNC:9587|Ensembl:ENSGALG00000012631	PWP1 homolog, endonuclein		GO:0005730(nucleolus)//GO:0005634(nucleus)//GO:0005794(Golgi apparatus)	GO:1990889(H4K20me3 modified histone binding)	GO:2000738(positive regulation of stem cell differentiation)//GO:0034773(histone H4-K20 trimethylation)//GO:0033140(negative regulation of peptidyl-serine phosphorylation of STAT protein)
NC_006088.5	53376815	53377683	MACS_peak_556	637.74	868	XM_015287897.2	BTBD11	637.74	13.6	100	771493	-	CGNC:9589	BTB domain containing 11
NC_006088.5	53544146	53545366	MACS_peak_557	259.37	1220	XM_015287907.2	BTBD11	259.37	6.38	100	771493	-	CGNC:9589	BTB domain containing 11
NC_006088.5	53637110	53638344	MACS_peak_558	3100	1234	NM_001006244.1	TMEM263	3100	43.73	100	418068	C12orf23|C1H12ORF23	CGNC:9593|Ensembl:ENSGALG00000012640	transmembrane protein 263		GO:0016021(integral component of membrane)
NC_006088.5	53642637	53642707	MACS_peak_559	54.28	70	NM_001006244.1	TMEM263	54.28	3.89	100	418068	C12orf23|C1H12ORF23	CGNC:9593|Ensembl:ENSGALG00000012640	transmembrane protein 263		GO:0016021(integral component of membrane)
NC_006088.5	53648479	53648634	MACS_peak_560	4.61	155	XM_025148704.1	TMEM263	4.61	5.07	100	418068	C12orf23|C1H12ORF23	CGNC:9593|Ensembl:ENSGALG00000012640	transmembrane protein 263		GO:0016021(integral component of membrane)
NC_006088.5	53694243	53694852	MACS_peak_561	171.33	609	XM_416305.6	RIC8B	171.33	7.33	100	418069	-	CGNC:9595|Ensembl:ENSGALG00000029484	RIC8 guanine nucleotide exchange factor B
NC_006088.5	53705356	53705404	MACS_peak_562	16.13	48	XM_416305.6	RIC8B	16.13	5.99	100	418069	-	CGNC:9595|Ensembl:ENSGALG00000029484	RIC8 guanine nucleotide exchange factor B
NC_006088.5	53707390	53707542	MACS_peak_563	99.6	152	XM_416305.6	RIC8B	99.6	11.22	100	418069	-	CGNC:9595|Ensembl:ENSGALG00000029484	RIC8 guanine nucleotide exchange factor B
NC_006088.5	53933008	53933347	MACS_peak_564	3100	339	XM_416310.6	NUAK1	3100	52.41	100	418074	-	CGNC:9609|Ensembl:ENSGALG00000012662	NUAK family kinase 1		GO:0005634(nucleus)//GO:0001650(fibrillar center)//GO:0015630(microtubule cytoskeleton)//GO:0005737(cytoplasm)	GO:0005524(ATP binding)//GO:0004674(protein serine/threonine kinase activity)//GO:0002039(p53 binding)	GO:2000772(regulation of cellular senescence)//GO:0006468(protein phosphorylation)//GO:0030155(regulation of cell adhesion)//GO:0035507(regulation of myosin-light-chain-phosphatase activity)//GO:0035556(intracellular signal transduction)
NC_006088.5	54189110	54189135	MACS_peak_565	216.48	25	NM_001145200.1	C12orf75	216.48	11.56	100	771624	OCC-1	CGNC:56923|Ensembl:ENSGALG00000026311	chromosome 12 open reading frame 75
NC_006088.5	54195796	54195920	MACS_peak_566	3100	124	XM_015286075.2	C12orf75	3100	94.64	100	771624	OCC-1	CGNC:56923|Ensembl:ENSGALG00000026311	chromosome 12 open reading frame 75
NC_006088.5	54238761	54238950	MACS_peak_567	5.17	189	XM_003640409.4	APPL2	5.17	3.41	100	418075	-	CGNC:9611|Ensembl:ENSGALG00000027122	adaptor protein, phosphotyrosine interacting with PH domain and leucine zipper 2		GO:0010008(endosome membrane)//GO:0016581(NuRD complex)//GO:0070062(extracellular exosome)		GO:0008283(cell proliferation)
NC_006088.5	54372348	54373015	MACS_peak_568	43.48	667	NM_001031483.1	SLC41A2	43.48	5.79	100	427913	-	CGNC:53224|Ensembl:ENSGALG00000012697	solute carrier family 41 member 2		GO:0016021(integral component of membrane)//GO:0005886(plasma membrane)	GO:0008324(cation transmembrane transporter activity)//GO:0072509(divalent inorganic cation transmembrane transporter activity)	GO:0070838(divalent metal ion transport)//GO:0055085(transmembrane transport)//GO:0098655(cation transmembrane transport)
NC_006088.5	54582952	54584068	MACS_peak_569	121.37	1116	NM_001030762.3	TXNRD1	121.37	5.72	100	418082	-	CGNC:50665|Ensembl:ENSGALG00000035345	thioredoxin reductase 1	gga00240(Pyrimidine metabolism)//gga00450(Selenocompound metabolism)	GO:0005623(cell)	GO:0004791(thioredoxin-disulfide reductase activity)//GO:0050660(flavin adenine dinucleotide binding)	GO:0045454(cell redox homeostasis)//GO:0055114(oxidation-reduction process)//GO:0098869(cellular oxidant detoxification)
NC_006088.5	54677178	54677449	MACS_peak_570	179.47	271	NM_001277383.2	GLT8D2	179.47	9.02	100	418085	-	CGNC:9649|Ensembl:ENSGALG00000034078	glycosyltransferase 8 domain containing 2			GO:0016757(transferase activity, transferring glycosyl groups)
NC_006088.5	54693126	54693969	MACS_peak_571	995.08	843	NM_204750.1	TDG	995.08	16.53	100	395510	5-MCDG	CGNC:9652|Ensembl:ENSGALG00000031457	thymine DNA glycosylase	gga03410(Base excision repair)
NC_006088.5	55519645	55519852	MACS_peak_572	13.08	207	XM_004937840.3	GNPTAB	13.08	6.78	100	418096	-	CGNC:9678|Ensembl:ENSGALG00000012763	N-acetylglucosamine-1-phosphate transferase alpha and beta subunits	gga04142(Lysosome)	GO:0016021(integral component of membrane)//GO:0000139(Golgi membrane)	GO:0005509(calcium ion binding)//GO:0003976(UDP-N-acetylglucosamine-lysosomal-enzyme N-acetylglucosaminephosphotransferase activity)	GO:0033299(secretion of lysosomal enzymes)//GO:0016256(N-glycan processing to lysosome)//GO:0046835(carbohydrate phosphorylation)//GO:0007040(lysosome organization)
NC_006088.5	55527675	55527795	MACS_peak_573	28.37	120	XM_416329.6	GNPTAB	28.37	5.04	100	418096	-	CGNC:9678|Ensembl:ENSGALG00000012763	N-acetylglucosamine-1-phosphate transferase alpha and beta subunits	gga04142(Lysosome)	GO:0016021(integral component of membrane)//GO:0000139(Golgi membrane)	GO:0005509(calcium ion binding)//GO:0003976(UDP-N-acetylglucosamine-lysosomal-enzyme N-acetylglucosaminephosphotransferase activity)	GO:0033299(secretion of lysosomal enzymes)//GO:0016256(N-glycan processing to lysosome)//GO:0046835(carbohydrate phosphorylation)//GO:0007040(lysosome organization)
NC_006088.5	56021387	56021566	MACS_peak_575	1865	179	XM_025155914.1	HIPK2	1865	29.77	100	374138	-	CGNC:49057|Ensembl:ENSGALG00000012792	homeodomain interacting protein kinase 2		GO:0090575(RNA polymerase II transcription factor complex)//GO:0016605(PML body)//GO:0005737(cytoplasm)	GO:0004674(protein serine/threonine kinase activity)//GO:0001102(RNA polymerase II activating transcription factor binding)//GO:0001105(RNA polymerase II transcription coactivator activity)//GO:0005524(ATP binding)//GO:0046790(virion binding)//GO:0003714(transcription corepressor activity)//GO:0046332(SMAD binding)	GO:0010842(retina layer formation)//GO:0030514(negative regulation of BMP signaling pathway)//GO:0060235(lens induction in camera-type eye)//GO:0048596(embryonic camera-type eye morphogenesis)//GO:0061072(iris morphogenesis)//GO:0050882(voluntary musculoskeletal movement)//GO:0000122(negative regulation of transcription from RNA polymerase II promoter)//GO:0018107(peptidyl-threonine phosphorylati…
NC_006088.5	56022858	56023217	MACS_peak_576	28.32	359	XM_004937848.3	HIPK2	28.32	5.71	100	374138	-	CGNC:49057|Ensembl:ENSGALG00000012792	homeodomain interacting protein kinase 2		GO:0090575(RNA polymerase II transcription factor complex)//GO:0016605(PML body)//GO:0005737(cytoplasm)	GO:0004674(protein serine/threonine kinase activity)//GO:0001102(RNA polymerase II activating transcription factor binding)//GO:0001105(RNA polymerase II transcription coactivator activity)//GO:0005524(ATP binding)//GO:0046790(virion binding)//GO:0003714(transcription corepressor activity)//GO:0046332(SMAD binding)	GO:0010842(retina layer formation)//GO:0030514(negative regulation of BMP signaling pathway)//GO:0060235(lens induction in camera-type eye)//GO:0048596(embryonic camera-type eye morphogenesis)//GO:0061072(iris morphogenesis)//GO:0050882(voluntary musculoskeletal movement)//GO:0000122(negative regulation of transcription from RNA polymerase II promoter)//GO:0018107(peptidyl-threonine phosphorylati…
NC_006088.5	56060981	56062080	MACS_peak_577	2977.41	1099	XM_416335.6	HIPK2	2977.41	13.02	100	374138	-	CGNC:49057|Ensembl:ENSGALG00000012792	homeodomain interacting protein kinase 2		GO:0090575(RNA polymerase II transcription factor complex)//GO:0016605(PML body)//GO:0005737(cytoplasm)	GO:0004674(protein serine/threonine kinase activity)//GO:0001102(RNA polymerase II activating transcription factor binding)//GO:0001105(RNA polymerase II transcription coactivator activity)//GO:0005524(ATP binding)//GO:0046790(virion binding)//GO:0003714(transcription corepressor activity)//GO:0046332(SMAD binding)	GO:0010842(retina layer formation)//GO:0030514(negative regulation of BMP signaling pathway)//GO:0060235(lens induction in camera-type eye)//GO:0048596(embryonic camera-type eye morphogenesis)//GO:0061072(iris morphogenesis)//GO:0050882(voluntary musculoskeletal movement)//GO:0000122(negative regulation of transcription from RNA polymerase II promoter)//GO:0018107(peptidyl-threonine phosphorylati…
NC_006088.5	56110867	56110991	MACS_peak_578	1192.08	124	XM_416335.6	HIPK2	1192.08	9.27	100	374138	-	CGNC:49057|Ensembl:ENSGALG00000012792	homeodomain interacting protein kinase 2		GO:0090575(RNA polymerase II transcription factor complex)//GO:0016605(PML body)//GO:0005737(cytoplasm)	GO:0004674(protein serine/threonine kinase activity)//GO:0001102(RNA polymerase II activating transcription factor binding)//GO:0001105(RNA polymerase II transcription coactivator activity)//GO:0005524(ATP binding)//GO:0046790(virion binding)//GO:0003714(transcription corepressor activity)//GO:0046332(SMAD binding)	GO:0010842(retina layer formation)//GO:0030514(negative regulation of BMP signaling pathway)//GO:0060235(lens induction in camera-type eye)//GO:0048596(embryonic camera-type eye morphogenesis)//GO:0061072(iris morphogenesis)//GO:0050882(voluntary musculoskeletal movement)//GO:0000122(negative regulation of transcription from RNA polymerase II promoter)//GO:0018107(peptidyl-threonine phosphorylati…
NC_006088.5	56119005	56119168	MACS_peak_579	435.88	163	XM_416335.6	HIPK2	435.88	6.71	100	374138	-	CGNC:49057|Ensembl:ENSGALG00000012792	homeodomain interacting protein kinase 2		GO:0090575(RNA polymerase II transcription factor complex)//GO:0016605(PML body)//GO:0005737(cytoplasm)	GO:0004674(protein serine/threonine kinase activity)//GO:0001102(RNA polymerase II activating transcription factor binding)//GO:0001105(RNA polymerase II transcription coactivator activity)//GO:0005524(ATP binding)//GO:0046790(virion binding)//GO:0003714(transcription corepressor activity)//GO:0046332(SMAD binding)	GO:0010842(retina layer formation)//GO:0030514(negative regulation of BMP signaling pathway)//GO:0060235(lens induction in camera-type eye)//GO:0048596(embryonic camera-type eye morphogenesis)//GO:0061072(iris morphogenesis)//GO:0050882(voluntary musculoskeletal movement)//GO:0000122(negative regulation of transcription from RNA polymerase II promoter)//GO:0018107(peptidyl-threonine phosphorylati…
NC_006088.5	56121740	56121960	MACS_peak_580	1641.14	220	XM_416335.6	HIPK2	1641.14	15.84	100	374138	-	CGNC:49057|Ensembl:ENSGALG00000012792	homeodomain interacting protein kinase 2		GO:0090575(RNA polymerase II transcription factor complex)//GO:0016605(PML body)//GO:0005737(cytoplasm)	GO:0004674(protein serine/threonine kinase activity)//GO:0001102(RNA polymerase II activating transcription factor binding)//GO:0001105(RNA polymerase II transcription coactivator activity)//GO:0005524(ATP binding)//GO:0046790(virion binding)//GO:0003714(transcription corepressor activity)//GO:0046332(SMAD binding)	GO:0010842(retina layer formation)//GO:0030514(negative regulation of BMP signaling pathway)//GO:0060235(lens induction in camera-type eye)//GO:0048596(embryonic camera-type eye morphogenesis)//GO:0061072(iris morphogenesis)//GO:0050882(voluntary musculoskeletal movement)//GO:0000122(negative regulation of transcription from RNA polymerase II promoter)//GO:0018107(peptidyl-threonine phosphorylati…
NC_006088.5	56123602	56123724	MACS_peak_581	555.72	122	XM_416335.6	HIPK2	555.72	16.85	100	374138	-	CGNC:49057|Ensembl:ENSGALG00000012792	homeodomain interacting protein kinase 2		GO:0090575(RNA polymerase II transcription factor complex)//GO:0016605(PML body)//GO:0005737(cytoplasm)	GO:0004674(protein serine/threonine kinase activity)//GO:0001102(RNA polymerase II activating transcription factor binding)//GO:0001105(RNA polymerase II transcription coactivator activity)//GO:0005524(ATP binding)//GO:0046790(virion binding)//GO:0003714(transcription corepressor activity)//GO:0046332(SMAD binding)	GO:0010842(retina layer formation)//GO:0030514(negative regulation of BMP signaling pathway)//GO:0060235(lens induction in camera-type eye)//GO:0048596(embryonic camera-type eye morphogenesis)//GO:0061072(iris morphogenesis)//GO:0050882(voluntary musculoskeletal movement)//GO:0000122(negative regulation of transcription from RNA polymerase II promoter)//GO:0018107(peptidyl-threonine phosphorylati…
NC_006088.5	56128212	56128355	MACS_peak_582	3100	143	XM_416335.6	HIPK2	3100	36.79	100	374138	-	CGNC:49057|Ensembl:ENSGALG00000012792	homeodomain interacting protein kinase 2		GO:0090575(RNA polymerase II transcription factor complex)//GO:0016605(PML body)//GO:0005737(cytoplasm)	GO:0004674(protein serine/threonine kinase activity)//GO:0001102(RNA polymerase II activating transcription factor binding)//GO:0001105(RNA polymerase II transcription coactivator activity)//GO:0005524(ATP binding)//GO:0046790(virion binding)//GO:0003714(transcription corepressor activity)//GO:0046332(SMAD binding)	GO:0010842(retina layer formation)//GO:0030514(negative regulation of BMP signaling pathway)//GO:0060235(lens induction in camera-type eye)//GO:0048596(embryonic camera-type eye morphogenesis)//GO:0061072(iris morphogenesis)//GO:0050882(voluntary musculoskeletal movement)//GO:0000122(negative regulation of transcription from RNA polymerase II promoter)//GO:0018107(peptidyl-threonine phosphorylati…
NC_006088.5	56129076	56129256	MACS_peak_583	3100	180	XM_416335.6	HIPK2	3100	59.39	100	374138	-	CGNC:49057|Ensembl:ENSGALG00000012792	homeodomain interacting protein kinase 2		GO:0090575(RNA polymerase II transcription factor complex)//GO:0016605(PML body)//GO:0005737(cytoplasm)	GO:0004674(protein serine/threonine kinase activity)//GO:0001102(RNA polymerase II activating transcription factor binding)//GO:0001105(RNA polymerase II transcription coactivator activity)//GO:0005524(ATP binding)//GO:0046790(virion binding)//GO:0003714(transcription corepressor activity)//GO:0046332(SMAD binding)	GO:0010842(retina layer formation)//GO:0030514(negative regulation of BMP signaling pathway)//GO:0060235(lens induction in camera-type eye)//GO:0048596(embryonic camera-type eye morphogenesis)//GO:0061072(iris morphogenesis)//GO:0050882(voluntary musculoskeletal movement)//GO:0000122(negative regulation of transcription from RNA polymerase II promoter)//GO:0018107(peptidyl-threonine phosphorylati…
NC_006088.5	56131955	56132237	MACS_peak_584	3100	282	XM_416335.6	HIPK2	3100	134.21	100	374138	-	CGNC:49057|Ensembl:ENSGALG00000012792	homeodomain interacting protein kinase 2		GO:0090575(RNA polymerase II transcription factor complex)//GO:0016605(PML body)//GO:0005737(cytoplasm)	GO:0004674(protein serine/threonine kinase activity)//GO:0001102(RNA polymerase II activating transcription factor binding)//GO:0001105(RNA polymerase II transcription coactivator activity)//GO:0005524(ATP binding)//GO:0046790(virion binding)//GO:0003714(transcription corepressor activity)//GO:0046332(SMAD binding)	GO:0010842(retina layer formation)//GO:0030514(negative regulation of BMP signaling pathway)//GO:0060235(lens induction in camera-type eye)//GO:0048596(embryonic camera-type eye morphogenesis)//GO:0061072(iris morphogenesis)//GO:0050882(voluntary musculoskeletal movement)//GO:0000122(negative regulation of transcription from RNA polymerase II promoter)//GO:0018107(peptidyl-threonine phosphorylati…
NC_006088.5	56140761	56141009	MACS_peak_585	3100	248	XM_416335.6	HIPK2	3100	17.78	100	374138	-	CGNC:49057|Ensembl:ENSGALG00000012792	homeodomain interacting protein kinase 2		GO:0090575(RNA polymerase II transcription factor complex)//GO:0016605(PML body)//GO:0005737(cytoplasm)	GO:0004674(protein serine/threonine kinase activity)//GO:0001102(RNA polymerase II activating transcription factor binding)//GO:0001105(RNA polymerase II transcription coactivator activity)//GO:0005524(ATP binding)//GO:0046790(virion binding)//GO:0003714(transcription corepressor activity)//GO:0046332(SMAD binding)	GO:0010842(retina layer formation)//GO:0030514(negative regulation of BMP signaling pathway)//GO:0060235(lens induction in camera-type eye)//GO:0048596(embryonic camera-type eye morphogenesis)//GO:0061072(iris morphogenesis)//GO:0050882(voluntary musculoskeletal movement)//GO:0000122(negative regulation of transcription from RNA polymerase II promoter)//GO:0018107(peptidyl-threonine phosphorylati…
NC_006088.5	56378544	56379477	MACS_peak_586	435.27	933	XM_015287546.2	TRIM24	435.27	12.49	100	418106	-	CGNC:9717|Ensembl:ENSGALG00000012823	tripartite motif containing 24
NC_006088.5	56436084	56436663	MACS_peak_587	172.59	579	XM_015287546.2	TRIM24	172.59	8.84	100	418106	-	CGNC:9717|Ensembl:ENSGALG00000012823	tripartite motif containing 24
NC_006088.5	56780565	56781454	MACS_peak_588	2587.44	889	NM_204742.2	MKRN1	2587.44	29.05	100	395500	MKRN4P	CGNC:49350|Ensembl:ENSGALG00000012852	makorin ring finger protein 1			GO:0046872(metal ion binding)
NC_006088.5	56783948	56784175	MACS_peak_589	4.88	227	NM_204742.2	MKRN1	4.88	4.7	100	395500	MKRN4P	CGNC:49350|Ensembl:ENSGALG00000012852	makorin ring finger protein 1			GO:0046872(metal ion binding)
NC_006088.5	56829065	56830125	MACS_peak_590	5.18	1060	XM_015287414.2	LOC418114	5.18	5.11	100	418114	-	CGNC:66307|Ensembl:ENSGALG00000037671	pseudouridine-5'-phosphate glycosidase-like	gga00240(Pyrimidine metabolism)
NC_006088.5	56832203	56832892	MACS_peak_591	3100	689	XM_004937866.3	DENND2A	3100	57.33	100	418115	-	CGNC:9739|Ensembl:ENSGALG00000012857	DENN domain containing 2A
NC_006088.5	56836692	56836932	MACS_peak_592	17.62	240	XM_004937866.3	DENND2A	17.62	5.27	100	418115	-	CGNC:9739|Ensembl:ENSGALG00000012857	DENN domain containing 2A
NC_006088.5	56839344	56839522	MACS_peak_593	138.12	178	XM_004937866.3	DENND2A	138.12	7.1	100	418115	-	CGNC:9739|Ensembl:ENSGALG00000012857	DENN domain containing 2A
NC_006088.5	56865501	56865629	MACS_peak_594	1087.2	128	XM_004937866.3	DENND2A	1087.2	19.59	100	418115	-	CGNC:9739|Ensembl:ENSGALG00000012857	DENN domain containing 2A
NC_006088.5	56867170	56868382	MACS_peak_595	3100	1212	XM_004937866.3	DENND2A	3100	203.62	100	418115	-	CGNC:9739|Ensembl:ENSGALG00000012857	DENN domain containing 2A
NC_006088.5	56889481	56889618	MACS_peak_596	52.91	137	XM_025156011.1	DENND2A	52.91	10.07	100	418115	-	CGNC:9739|Ensembl:ENSGALG00000012857	DENN domain containing 2A
NC_006088.5	57002134	57002459	MACS_peak_598	261.04	325	XM_025146843.1	BRAF	261.04	10.51	100	396239	C-RMIL|RMIL	CGNC:9744|Ensembl:ENSGALG00000012865	B-Raf proto-oncogene, serine/threonine kinase	gga04010(MAPK signaling pathway)//gga04012(ErbB signaling pathway)//gga04068(FoxO signaling pathway)//gga04150(mTOR signaling pathway)//gga04270(Vascular smooth muscle contraction)//gga04510(Focal adhesion)//gga04810(Regulation of actin cytoskeleton)//gga04910(Insulin signaling pathway)//gga04914(Progesterone-mediated oocyte maturation)	GO:0005886(plasma membrane)//GO:0043005(neuron projection)//GO:0005829(cytosol)//GO:0005739(mitochondrion)//GO:0005622(intracellular)//GO:0044297(cell body)//GO:0005634(nucleus)	GO:0005524(ATP binding)//GO:0031434(mitogen-activated protein kinase kinase binding)//GO:0004709(MAP kinase kinase kinase activity)//GO:0042802(identical protein binding)//GO:0005509(calcium ion binding)	GO:0060323(head morphogenesis)//GO:0010628(positive regulation of gene expression)//GO:0008542(visual learning)//GO:1900026(positive regulation of substrate adhesion-dependent cell spreading)//GO:0010764(negative regulation of fibroblast migration)//GO:0002318(myeloid progenitor cell differentiation)//GO:0043066(negative regulation of apoptotic process)//GO:0050772(positive regulation of axonogen…
NC_006088.5	57014548	57014986	MACS_peak_599	74.23	438	XM_015285566.2	MRPS33	74.23	4.64	100	418119	-	CGNC:9746|Ensembl:ENSGALG00000028879	mitochondrial ribosomal protein S33		GO:0005739(mitochondrion)
NC_006088.5	57035275	57035657	MACS_peak_600	219.16	382	NM_001195276.1	TMEM178B	219.16	8.76	100	418120	-	CGNC:50677|Ensembl:ENSGALG00000028444	transmembrane protein 178B		GO:0016021(integral component of membrane)
NC_006088.5	57312084	57313509	MACS_peak_601	1806.09	1425	XM_015287357.2	KIAA1147	1806.09	31.8	100	427917	-	CGNC:9752|Ensembl:ENSGALG00000012874	KIAA1147		GO:0005737(cytoplasm)		GO:0051179(localization)
NC_006088.5	57318431	57318531	MACS_peak_602	4.9	100	XM_015287357.2	KIAA1147	4.9	3.57	100	427917	-	CGNC:9752|Ensembl:ENSGALG00000012874	KIAA1147		GO:0005737(cytoplasm)		GO:0051179(localization)
NC_006088.5	57323202	57323481	MACS_peak_603	159.21	279	XM_015287357.2	KIAA1147	159.21	8.29	100	427917	-	CGNC:9752|Ensembl:ENSGALG00000012874	KIAA1147		GO:0005737(cytoplasm)		GO:0051179(localization)
NC_006088.5	57351715	57351940	MACS_peak_604	22.74	225	XM_004937877.3	CREB3L2	22.74	6.82	100	418123	-	CGNC:9755|Ensembl:ENSGALG00000012877	cAMP responsive element binding protein 3 like 2	gga04261(Adrenergic signaling in cardiomyocytes)//gga04916(Melanogenesis)//gga04931(Insulin resistance)	GO:0005783(endoplasmic reticulum)//GO:0005654(nucleoplasm)	GO:0001077(transcriptional activator activity, RNA polymerase II core promoter proximal region sequence-specific binding)//GO:0000978(RNA polymerase II core promoter proximal region sequence-specific DNA binding)//GO:0035497(cAMP response element binding)	GO:0045944(positive regulation of transcription from RNA polymerase II promoter)//GO:0030968(endoplasmic reticulum unfolded protein response)//GO:0002062(chondrocyte differentiation)//GO:0006366(transcription from RNA polymerase II promoter)//GO:0006888(ER to Golgi vesicle-mediated transport)
NC_006088.5	57390545	57390762	MACS_peak_605	66.99	217	XM_416356.6	CREB3L2	66.99	4.28	100	418123	-	CGNC:9755|Ensembl:ENSGALG00000012877	cAMP responsive element binding protein 3 like 2	gga04261(Adrenergic signaling in cardiomyocytes)//gga04916(Melanogenesis)//gga04931(Insulin resistance)	GO:0005783(endoplasmic reticulum)//GO:0005654(nucleoplasm)	GO:0001077(transcriptional activator activity, RNA polymerase II core promoter proximal region sequence-specific binding)//GO:0000978(RNA polymerase II core promoter proximal region sequence-specific DNA binding)//GO:0035497(cAMP response element binding)	GO:0045944(positive regulation of transcription from RNA polymerase II promoter)//GO:0030968(endoplasmic reticulum unfolded protein response)//GO:0002062(chondrocyte differentiation)//GO:0006366(transcription from RNA polymerase II promoter)//GO:0006888(ER to Golgi vesicle-mediated transport)
NC_006088.5	57406051	57406218	MACS_peak_606	10.28	167	XM_416356.6	CREB3L2	10.28	2.74	100	418123	-	CGNC:9755|Ensembl:ENSGALG00000012877	cAMP responsive element binding protein 3 like 2	gga04261(Adrenergic signaling in cardiomyocytes)//gga04916(Melanogenesis)//gga04931(Insulin resistance)	GO:0005783(endoplasmic reticulum)//GO:0005654(nucleoplasm)	GO:0001077(transcriptional activator activity, RNA polymerase II core promoter proximal region sequence-specific binding)//GO:0000978(RNA polymerase II core promoter proximal region sequence-specific DNA binding)//GO:0035497(cAMP response element binding)	GO:0045944(positive regulation of transcription from RNA polymerase II promoter)//GO:0030968(endoplasmic reticulum unfolded protein response)//GO:0002062(chondrocyte differentiation)//GO:0006366(transcription from RNA polymerase II promoter)//GO:0006888(ER to Golgi vesicle-mediated transport)
NC_006088.5	57409704	57409886	MACS_peak_607	503.68	182	XM_416356.6	CREB3L2	503.68	13.16	100	418123	-	CGNC:9755|Ensembl:ENSGALG00000012877	cAMP responsive element binding protein 3 like 2	gga04261(Adrenergic signaling in cardiomyocytes)//gga04916(Melanogenesis)//gga04931(Insulin resistance)	GO:0005783(endoplasmic reticulum)//GO:0005654(nucleoplasm)	GO:0001077(transcriptional activator activity, RNA polymerase II core promoter proximal region sequence-specific binding)//GO:0000978(RNA polymerase II core promoter proximal region sequence-specific DNA binding)//GO:0035497(cAMP response element binding)	GO:0045944(positive regulation of transcription from RNA polymerase II promoter)//GO:0030968(endoplasmic reticulum unfolded protein response)//GO:0002062(chondrocyte differentiation)//GO:0006366(transcription from RNA polymerase II promoter)//GO:0006888(ER to Golgi vesicle-mediated transport)
NC_006088.5	57410593	57410740	MACS_peak_608	1059.89	147	XM_416356.6	CREB3L2	1059.89	18.48	100	418123	-	CGNC:9755|Ensembl:ENSGALG00000012877	cAMP responsive element binding protein 3 like 2	gga04261(Adrenergic signaling in cardiomyocytes)//gga04916(Melanogenesis)//gga04931(Insulin resistance)	GO:0005783(endoplasmic reticulum)//GO:0005654(nucleoplasm)	GO:0001077(transcriptional activator activity, RNA polymerase II core promoter proximal region sequence-specific binding)//GO:0000978(RNA polymerase II core promoter proximal region sequence-specific DNA binding)//GO:0035497(cAMP response element binding)	GO:0045944(positive regulation of transcription from RNA polymerase II promoter)//GO:0030968(endoplasmic reticulum unfolded protein response)//GO:0002062(chondrocyte differentiation)//GO:0006366(transcription from RNA polymerase II promoter)//GO:0006888(ER to Golgi vesicle-mediated transport)
NC_006088.5	57412435	57412494	MACS_peak_609	257.68	59	XM_416356.6	CREB3L2	257.68	8.88	100	418123	-	CGNC:9755|Ensembl:ENSGALG00000012877	cAMP responsive element binding protein 3 like 2	gga04261(Adrenergic signaling in cardiomyocytes)//gga04916(Melanogenesis)//gga04931(Insulin resistance)	GO:0005783(endoplasmic reticulum)//GO:0005654(nucleoplasm)	GO:0001077(transcriptional activator activity, RNA polymerase II core promoter proximal region sequence-specific binding)//GO:0000978(RNA polymerase II core promoter proximal region sequence-specific DNA binding)//GO:0035497(cAMP response element binding)	GO:0045944(positive regulation of transcription from RNA polymerase II promoter)//GO:0030968(endoplasmic reticulum unfolded protein response)//GO:0002062(chondrocyte differentiation)//GO:0006366(transcription from RNA polymerase II promoter)//GO:0006888(ER to Golgi vesicle-mediated transport)
NC_006088.5	57413870	57413939	MACS_peak_610	127.37	69	XM_416356.6	CREB3L2	127.37	8.52	100	418123	-	CGNC:9755|Ensembl:ENSGALG00000012877	cAMP responsive element binding protein 3 like 2	gga04261(Adrenergic signaling in cardiomyocytes)//gga04916(Melanogenesis)//gga04931(Insulin resistance)	GO:0005783(endoplasmic reticulum)//GO:0005654(nucleoplasm)	GO:0001077(transcriptional activator activity, RNA polymerase II core promoter proximal region sequence-specific binding)//GO:0000978(RNA polymerase II core promoter proximal region sequence-specific DNA binding)//GO:0035497(cAMP response element binding)	GO:0045944(positive regulation of transcription from RNA polymerase II promoter)//GO:0030968(endoplasmic reticulum unfolded protein response)//GO:0002062(chondrocyte differentiation)//GO:0006366(transcription from RNA polymerase II promoter)//GO:0006888(ER to Golgi vesicle-mediated transport)
NC_006088.5	58229608	58229722	MACS_peak_611	18.83	114	NM_204886.2	MTPN	18.83	3.21	100	395702	-	CGNC:66212|Ensembl:ENSGALG00000041619	myotrophin		GO:0048471(perinuclear region of cytoplasm)//GO:0005575(cellular_component)//GO:0030424(axon)//GO:0005829(cytosol)//GO:0070062(extracellular exosome)//GO:0008290(F-actin capping protein complex)//GO:0005634(nucleus)//GO:0005737(cytoplasm)		GO:2000812(regulation of barbed-end actin filament capping)//GO:0030307(positive regulation of cell growth)//GO:0010613(positive regulation of cardiac muscle hypertrophy)//GO:0051247(positive regulation of protein metabolic process)//GO:0010557(positive regulation of macromolecule biosynthetic process)//GO:0051092(positive regulation of NF-kappaB transcription factor activity)//GO:0016049(cell gr…
NC_006088.5	58399988	58400451	MACS_peak_612	4.89	463	NM_001302133.1	C7orf73	4.89	3.74	100	418128	C1H7orf73	CGNC:50679|Ensembl:ENSGALG00000036355	chromosome 7 open reading frame 73
NC_006088.5	58909101	58909437	MACS_peak_613	39.49	336	XM_025156079.1	YARS2	39.49	6.38	100	418131	-	CGNC:9783	tyrosyl-tRNA synthetase 2	gga00970(Aminoacyl-tRNA biosynthesis)
NC_006088.5	58950148	58950398	MACS_peak_614	313.85	250	XM_015285664.2	DNM1L	313.85	6.98	100	418132	-	CGNC:9791|Ensembl:ENSGALG00000012929	dynamin 1 like		GO:0005777(peroxisome)//GO:0048471(perinuclear region of cytoplasm)//GO:0005874(microtubule)//GO:0005903(brush border)//GO:0043234(protein complex)//GO:0005794(Golgi apparatus)//GO:0005829(cytosol)//GO:0005741(mitochondrial outer membrane)//GO:0005783(endoplasmic reticulum)//GO:0031966(mitochondrial membrane)//GO:0099073(mitochondrion-derived vesicle)	GO:0017137(Rab GTPase binding)//GO:0031625(ubiquitin protein ligase binding)//GO:0042803(protein homodimerization activity)//GO:0003924(GTPase activity)//GO:0030742(GTP-dependent protein binding)//GO:0005525(GTP binding)//GO:0008017(microtubule binding)	GO:0050714(positive regulation of protein secretion)//GO:0090200(positive regulation of release of cytochrome c from mitochondria)//GO:0016559(peroxisome fission)//GO:0003374(dynamin family protein polymerization involved in mitochondrial fission)//GO:0001836(release of cytochrome c from mitochondria)//GO:0070584(mitochondrion morphogenesis)//GO:0070266(necroptotic process)//GO:0061025(membrane f…
NC_006088.5	58991304	58991782	MACS_peak_615	694.35	478	XM_015287247.2	FGD4	694.35	14.24	100	107049013	-	CGNC:9792	FYVE, RhoGEF and PH domain containing 4
NC_006088.5	59592488	59593331	MACS_peak_616	27.87	843	XM_025141419.1	CAPRIN2	27.87	4.64	100	418141	C1QDC1	CGNC:9802	caprin family member 2
NC_006088.5	59654273	59654498	MACS_peak_617	665.76	225	XM_015287044.2	IPO8	665.76	13.04	100	418142	-	CGNC:9806|Ensembl:ENSGALG00000012953	importin 8		GO:0005634(nucleus)	GO:0008536(Ran GTPase binding)	GO:0006886(intracellular protein transport)
NC_006088.5	59655193	59655310	MACS_peak_618	51.26	117	XM_015287044.2	IPO8	51.26	5.27	100	418142	-	CGNC:9806|Ensembl:ENSGALG00000012953	importin 8		GO:0005634(nucleus)	GO:0008536(Ran GTPase binding)	GO:0006886(intracellular protein transport)
NC_006088.5	59656002	59656537	MACS_peak_619	440.07	535	XM_015287044.2	IPO8	440.07	10.39	100	418142	-	CGNC:9806|Ensembl:ENSGALG00000012953	importin 8		GO:0005634(nucleus)	GO:0008536(Ran GTPase binding)	GO:0006886(intracellular protein transport)
NC_006088.5	59699642	59700152	MACS_peak_620	153.59	510	XM_015287026.2	TMTC1	153.59	6.66	100	418143	-	CGNC:9808|Ensembl:ENSGALG00000012956	transmembrane and tetratricopeptide repeat containing 1
NC_006088.5	59720382	59720574	MACS_peak_621	18.46	192	XM_015287026.2	TMTC1	18.46	5.07	100	418143	-	CGNC:9808|Ensembl:ENSGALG00000012956	transmembrane and tetratricopeptide repeat containing 1
NC_006088.5	59807891	59808005	MACS_peak_622	5.37	114	XM_015287026.2	TMTC1	5.37	2.38	100	418143	-	CGNC:9808|Ensembl:ENSGALG00000012956	transmembrane and tetratricopeptide repeat containing 1
NC_006088.5	59824942	59825086	MACS_peak_623	3.82	144	XM_015287026.2	TMTC1	3.82	3.05	100	418143	-	CGNC:9808|Ensembl:ENSGALG00000012956	transmembrane and tetratricopeptide repeat containing 1
NC_006088.5	59940946	59941111	MACS_peak_624	17.98	165	NM_001006245.1	WASHC1	17.98	5.19	100	418145	FAM39B|WASH1|WASH2P	CGNC:50683|Ensembl:ENSGALG00000012974	WASH complex subunit 1	gga04144(Endocytosis)	GO:0055038(recycling endosome membrane)//GO:0055037(recycling endosome)//GO:0005829(cytosol)//GO:0031901(early endosome membrane)//GO:0071203(WASH complex)//GO:0005769(early endosome)	GO:0043014(alpha-tubulin binding)//GO:0003779(actin binding)	GO:0034314(Arp2/3 complex-mediated actin nucleation)//GO:0042147(retrograde transport, endosome to Golgi)//GO:0016197(endosomal transport)//GO:0015031(protein transport)
NC_006088.5	60238357	60238909	MACS_peak_625	47.75	552	XM_416379.6	KDM5A	47.75	4.48	100	418148	JARID1A|Jumonji|SMCY	CGNC:9829|Ensembl:ENSGALG00000012986	lysine (K)-specific demethylase 5A		GO:0032993(protein-DNA complex)//GO:0019907(cyclin-dependent protein kinase activating kinase holoenzyme complex)	GO:0016706(oxidoreductase activity, acting on paired donors, with incorporation or reduction of molecular oxygen, 2-oxoglutarate as one donor, and incorporation of one atom each of oxygen into both donors)//GO:0031490(chromatin DNA binding)//GO:0003700(transcription factor activity, sequence-specific DNA binding)//GO:0034648(histone demethylase activity (H3-dimethyl-K4 specific))//GO:0034647(hist…	GO:0055114(oxidation-reduction process)//GO:0032922(circadian regulation of gene expression)//GO:0034721(histone H3-K4 demethylation, trimethyl-H3-K4-specific)//GO:1901726(negative regulation of histone deacetylase activity)//GO:0000122(negative regulation of transcription from RNA polymerase II promoter)//GO:0051090(regulation of sequence-specific DNA binding transcription factor activity)//GO:0…
NC_006088.5	60347994	60349006	MACS_peak_626	80.11	1012	XM_416381.6	B4GALNT3	80.11	6.54	100	418150	-	CGNC:21299|Ensembl:ENSGALG00000012988	beta-1,4-N-acetyl-galactosaminyltransferase 3
NC_006088.5	60432077	60432851	MACS_peak_627	3100	774	XM_015286692.2	WNK1	3100	346.43	100	427925	-	CGNC:9833|Ensembl:ENSGALG00000012992	WNK lysine deficient protein kinase 1
NC_006088.5	60461964	60462137	MACS_peak_628	3100	173	XM_015286692.2	WNK1	3100	59.47	100	427925	-	CGNC:9833|Ensembl:ENSGALG00000012992	WNK lysine deficient protein kinase 1
NC_006088.5	60469129	60469287	MACS_peak_629	34.67	158	XM_015286692.2	WNK1	34.67	6.45	100	427925	-	CGNC:9833|Ensembl:ENSGALG00000012992	WNK lysine deficient protein kinase 1
NC_006088.5	60498221	60498371	MACS_peak_630	19.68	150	XM_015286692.2	WNK1	19.68	3.25	100	427925	-	CGNC:9833|Ensembl:ENSGALG00000012992	WNK lysine deficient protein kinase 1
NC_006088.5	60518131	60518769	MACS_peak_631	3100	638	XM_015286692.2	WNK1	3100	30.88	100	427925	-	CGNC:9833|Ensembl:ENSGALG00000012992	WNK lysine deficient protein kinase 1
NC_006088.5	60519710	60519913	MACS_peak_632	170.46	203	XM_015286692.2	WNK1	170.46	9.59	100	427925	-	CGNC:9833|Ensembl:ENSGALG00000012992	WNK lysine deficient protein kinase 1
NC_006088.5	60521159	60521354	MACS_peak_633	12.81	195	XM_015286692.2	WNK1	12.81	3.96	100	427925	-	CGNC:9833|Ensembl:ENSGALG00000012992	WNK lysine deficient protein kinase 1
NC_006088.5	60528859	60531808	MACS_peak_634	3100	2949	XM_015286692.2	WNK1	3100	33.5	100	427925	-	CGNC:9833|Ensembl:ENSGALG00000012992	WNK lysine deficient protein kinase 1
NC_006088.5	60545758	60545886	MACS_peak_635	29.46	128	XM_015285770.2	RAD52	29.46	6.03	100	418152	-	CGNC:9834|Ensembl:ENSGALG00000039171	RAD52 homolog, DNA repair protein	gga03440(Homologous recombination)	GO:0005634(nucleus)	GO:0003677(DNA binding)	GO:0045002(double-strand break repair via single-strand annealing)//GO:0000730(DNA recombinase assembly)
NC_006088.5	60556356	60557190	MACS_peak_636	2182.55	834	XM_004937931.3	ERC1	2182.55	17.44	100	418153	-	CGNC:9835|Ensembl:ENSGALG00000012994	ELKS/RAB6-interacting/CAST family member 1		GO:0008385(IkappaB kinase complex)//GO:0048786(presynaptic active zone)	GO:0045296(cadherin binding)	GO:0007252(I-kappaB phosphorylation)
NC_006088.5	60612065	60612482	MACS_peak_637	467.26	417	XM_004937931.3	ERC1	467.26	11.81	100	418153	-	CGNC:9835|Ensembl:ENSGALG00000012994	ELKS/RAB6-interacting/CAST family member 1		GO:0008385(IkappaB kinase complex)//GO:0048786(presynaptic active zone)	GO:0045296(cadherin binding)	GO:0007252(I-kappaB phosphorylation)
NC_006088.5	60629340	60629496	MACS_peak_638	12.86	156	XM_004937931.3	ERC1	12.86	3.33	100	418153	-	CGNC:9835|Ensembl:ENSGALG00000012994	ELKS/RAB6-interacting/CAST family member 1		GO:0008385(IkappaB kinase complex)//GO:0048786(presynaptic active zone)	GO:0045296(cadherin binding)	GO:0007252(I-kappaB phosphorylation)
NC_006088.5	60633322	60633490	MACS_peak_639	13.24	168	XM_004937931.3	ERC1	13.24	4.08	100	418153	-	CGNC:9835|Ensembl:ENSGALG00000012994	ELKS/RAB6-interacting/CAST family member 1		GO:0008385(IkappaB kinase complex)//GO:0048786(presynaptic active zone)	GO:0045296(cadherin binding)	GO:0007252(I-kappaB phosphorylation)
NC_006088.5	60659911	60660049	MACS_peak_640	328.05	138	XM_004937931.3	ERC1	328.05	8.76	100	418153	-	CGNC:9835|Ensembl:ENSGALG00000012994	ELKS/RAB6-interacting/CAST family member 1		GO:0008385(IkappaB kinase complex)//GO:0048786(presynaptic active zone)	GO:0045296(cadherin binding)	GO:0007252(I-kappaB phosphorylation)
NC_006088.5	60661168	60661309	MACS_peak_641	730.05	141	XM_004937931.3	ERC1	730.05	12.13	100	418153	-	CGNC:9835|Ensembl:ENSGALG00000012994	ELKS/RAB6-interacting/CAST family member 1		GO:0008385(IkappaB kinase complex)//GO:0048786(presynaptic active zone)	GO:0045296(cadherin binding)	GO:0007252(I-kappaB phosphorylation)
NC_006088.5	60662404	60662545	MACS_peak_642	542.79	141	XM_004937931.3	ERC1	542.79	9.99	100	418153	-	CGNC:9835|Ensembl:ENSGALG00000012994	ELKS/RAB6-interacting/CAST family member 1		GO:0008385(IkappaB kinase complex)//GO:0048786(presynaptic active zone)	GO:0045296(cadherin binding)	GO:0007252(I-kappaB phosphorylation)
NC_006088.5	60674680	60674874	MACS_peak_643	918.32	194	XM_004937931.3	ERC1	918.32	11.74	100	418153	-	CGNC:9835|Ensembl:ENSGALG00000012994	ELKS/RAB6-interacting/CAST family member 1		GO:0008385(IkappaB kinase complex)//GO:0048786(presynaptic active zone)	GO:0045296(cadherin binding)	GO:0007252(I-kappaB phosphorylation)
NC_006088.5	60702958	60703094	MACS_peak_644	567.49	136	XM_004937931.3	ERC1	567.49	10.59	100	418153	-	CGNC:9835|Ensembl:ENSGALG00000012994	ELKS/RAB6-interacting/CAST family member 1		GO:0008385(IkappaB kinase complex)//GO:0048786(presynaptic active zone)	GO:0045296(cadherin binding)	GO:0007252(I-kappaB phosphorylation)
NC_006088.5	60734579	60734740	MACS_peak_645	4.12	161	XM_004937931.3	ERC1	4.12	3.53	100	418153	-	CGNC:9835|Ensembl:ENSGALG00000012994	ELKS/RAB6-interacting/CAST family member 1		GO:0008385(IkappaB kinase complex)//GO:0048786(presynaptic active zone)	GO:0045296(cadherin binding)	GO:0007252(I-kappaB phosphorylation)
NC_006088.5	60819743	60819932	MACS_peak_646	23.73	189	XM_004937931.3	ERC1	23.73	4.92	100	418153	-	CGNC:9835|Ensembl:ENSGALG00000012994	ELKS/RAB6-interacting/CAST family member 1		GO:0008385(IkappaB kinase complex)//GO:0048786(presynaptic active zone)	GO:0045296(cadherin binding)	GO:0007252(I-kappaB phosphorylation)
NC_006088.5	60832461	60833184	MACS_peak_647	106.39	723	XM_004937931.3	ERC1	106.39	8.56	100	418153	-	CGNC:9835|Ensembl:ENSGALG00000012994	ELKS/RAB6-interacting/CAST family member 1		GO:0008385(IkappaB kinase complex)//GO:0048786(presynaptic active zone)	GO:0045296(cadherin binding)	GO:0007252(I-kappaB phosphorylation)
NC_006088.5	60882964	60885783	MACS_peak_648	3100	2819	XM_015286684.2	FBXL14	3100	48.54	100	427926	PPA	CGNC:66542	F-box and leucine rich repeat protein 14
NC_006088.5	60909195	60909488	MACS_peak_649	16.91	293	NM_001037269.1	WNT5B	16.91	5.99	100	418154	-	CGNC:9838|Ensembl:ENSGALG00000012998	Wnt family member 5B	gga04310(Wnt signaling pathway)//gga04340(Hedgehog signaling pathway)//gga04916(Melanogenesis)	GO:0005578(proteinaceous extracellular matrix)//GO:0070062(extracellular exosome)//GO:0005615(extracellular space)//GO:0009986(cell surface)	GO:0005109(frizzled binding)	GO:0045600(positive regulation of fat cell differentiation)//GO:0090090(negative regulation of canonical Wnt signaling pathway)//GO:0016055(Wnt signaling pathway)//GO:0045165(cell fate commitment)//GO:0030335(positive regulation of cell migration)//GO:0002062(chondrocyte differentiation)//GO:0030182(neuron differentiation)
NC_006088.5	60925605	60925720	MACS_peak_650	2219.71	115	NM_001007854.1	ADIPOR2	2219.71	31.88	100	418155	-	CGNC:50684|Ensembl:ENSGALG00000035533	adiponectin receptor 2	gga04920(Adipocytokine signaling pathway)	GO:0016021(integral component of membrane)//GO:0031226(intrinsic component of plasma membrane)	GO:0004872(receptor activity)//GO:0097003(adipokinetic hormone receptor activity)//GO:0046982(protein heterodimerization activity)//GO:0042802(identical protein binding)//GO:0055100(adiponectin binding)	GO:0061042(vascular wound healing)//GO:0033211(adiponectin-activated signaling pathway)//GO:0007186(G-protein coupled receptor signaling pathway)//GO:0042593(glucose homeostasis)
NC_006088.5	60944941	60945199	MACS_peak_651	2063.21	258	XM_015285821.2	ADIPOR2	2063.21	19.12	100	418155	-	CGNC:50684|Ensembl:ENSGALG00000035533	adiponectin receptor 2	gga04920(Adipocytokine signaling pathway)	GO:0016021(integral component of membrane)//GO:0031226(intrinsic component of plasma membrane)	GO:0004872(receptor activity)//GO:0097003(adipokinetic hormone receptor activity)//GO:0046982(protein heterodimerization activity)//GO:0042802(identical protein binding)//GO:0055100(adiponectin binding)	GO:0061042(vascular wound healing)//GO:0033211(adiponectin-activated signaling pathway)//GO:0007186(G-protein coupled receptor signaling pathway)//GO:0042593(glucose homeostasis)
NC_006088.5	60958235	60958355	MACS_peak_652	869.55	120	NM_001007854.1	ADIPOR2	869.55	17.4	100	418155	-	CGNC:50684|Ensembl:ENSGALG00000035533	adiponectin receptor 2	gga04920(Adipocytokine signaling pathway)	GO:0016021(integral component of membrane)//GO:0031226(intrinsic component of plasma membrane)	GO:0004872(receptor activity)//GO:0097003(adipokinetic hormone receptor activity)//GO:0046982(protein heterodimerization activity)//GO:0042802(identical protein binding)//GO:0055100(adiponectin binding)	GO:0061042(vascular wound healing)//GO:0033211(adiponectin-activated signaling pathway)//GO:0007186(G-protein coupled receptor signaling pathway)//GO:0042593(glucose homeostasis)
NC_006088.5	61599400	61600102	MACS_peak_653	165.19	702	XM_015286441.2	CACNA1C	165.19	9.83	100	395891	CHCACHA1C	CGNC:49535|Ensembl:ENSGALG00000013022	calcium voltage-gated channel subunit alpha1 C	gga04010(MAPK signaling pathway)//gga04020(Calcium signaling pathway)//gga04260(Cardiac muscle contraction)//gga04261(Adrenergic signaling in cardiomyocytes)//gga04270(Vascular smooth muscle contraction)//gga04912(GnRH signaling pathway)	GO:0005886(plasma membrane)//GO:1990454(L-type voltage-gated calcium channel complex)	GO:0008331(high voltage-gated calcium channel activity)//GO:0005245(voltage-gated calcium channel activity)	GO:0061577(calcium ion transmembrane transport via high voltage-gated calcium channel)//GO:0070588(calcium ion transmembrane transport)//GO:0034765(regulation of ion transmembrane transport)//GO:0086010(membrane depolarization during action potential)//GO:0061337(cardiac conduction)
NC_006088.5	61625512	61627768	MACS_peak_654	1044.58	2256	XM_015286437.2	IL17RA	1044.58	10.07	100	418158	IL17R	CGNC:9854|Ensembl:ENSGALG00000033887	interleukin 17 receptor A	gga04060(Cytokine-cytokine receptor interaction)	GO:0016021(integral component of membrane)
NC_006088.5	61655356	61656484	MACS_peak_655	58.7	1128	XM_015285830.2	CECR1	58.7	5.67	100	418160	-	CGNC:9856|Ensembl:ENSGALG00000013031	cat eye syndrome chromosome region, candidate 1	gga00230(Purine metabolism)//gga01100(Metabolic pathways)	GO:0005615(extracellular space)	GO:0004000(adenosine deaminase activity)//GO:0042803(protein homodimerization activity)//GO:0008270(zinc ion binding)//GO:0043394(proteoglycan binding)//GO:0031685(adenosine receptor binding)	GO:0006154(adenosine catabolic process)
NC_006088.5	61769201	61770012	MACS_peak_656	47.55	811	NM_001130739.1	CECR2	47.55	4.88	100	418161	-	CGNC:9859|Ensembl:ENSGALG00000013034	CECR2, histone acetyl-lysine reader		GO:0090537(CERF complex)		GO:0043044(ATP-dependent chromatin remodeling)//GO:0021915(neural tube development)
NC_006088.5	61794604	61794714	MACS_peak_657	340.73	110	NM_001006246.2	ATP6V1E1	340.73	10.31	100	418162	ATP6V1E	CGNC:50685|Ensembl:ENSGALG00000013036	ATPase H+ transporting V1 subunit E1	gga00190(Oxidative phosphorylation)//gga01100(Metabolic pathways)//gga04145(Phagosome)	GO:0033178(proton-transporting two-sector ATPase complex, catalytic domain)	GO:0046961(proton-transporting ATPase activity, rotational mechanism)	GO:0015991(ATP hydrolysis coupled proton transport)
NC_006088.5	61795666	61795732	MACS_peak_658	20.32	66	NM_001006246.2	ATP6V1E1	20.32	4.2	100	418162	ATP6V1E	CGNC:50685|Ensembl:ENSGALG00000013036	ATPase H+ transporting V1 subunit E1	gga00190(Oxidative phosphorylation)//gga01100(Metabolic pathways)//gga04145(Phagosome)	GO:0033178(proton-transporting two-sector ATPase complex, catalytic domain)	GO:0046961(proton-transporting ATPase activity, rotational mechanism)	GO:0015991(ATP hydrolysis coupled proton transport)
NC_006088.5	61797808	61797925	MACS_peak_659	964.37	117	XM_025148855.1	ATP6V1E1	964.37	15.78	100	418162	ATP6V1E	CGNC:50685|Ensembl:ENSGALG00000013036	ATPase H+ transporting V1 subunit E1	gga00190(Oxidative phosphorylation)//gga01100(Metabolic pathways)//gga04145(Phagosome)	GO:0033178(proton-transporting two-sector ATPase complex, catalytic domain)	GO:0046961(proton-transporting ATPase activity, rotational mechanism)	GO:0015991(ATP hydrolysis coupled proton transport)
NC_006088.5	61835073	61836564	MACS_peak_661	3100	1491	XM_416394.6	BCL2L13	3100	33.66	100	418163	-	CGNC:9862|Ensembl:ENSGALG00000013037	BCL2 like 13		GO:0016021(integral component of membrane)//GO:0005739(mitochondrion)		GO:0042981(regulation of apoptotic process)
NC_006088.5	61905928	61906167	MACS_peak_662	3100	239	XM_015286311.2	MICAL3	3100	49.6	100	418164	-	CGNC:50686	microtubule associated monooxygenase, calponin and LIM domain containing 3
NC_006088.5	61957536	61957652	MACS_peak_663	27.74	116	XM_015286311.2	MICAL3	27.74	3.01	100	418164	-	CGNC:50686	microtubule associated monooxygenase, calponin and LIM domain containing 3
NC_006088.5	61958227	61958485	MACS_peak_664	5.25	258	XM_015286311.2	MICAL3	5.25	4.4	100	418164	-	CGNC:50686	microtubule associated monooxygenase, calponin and LIM domain containing 3
NC_006088.5	61966832	61967208	MACS_peak_665	3100	376	XM_015286311.2	MICAL3	3100	41.75	100	418164	-	CGNC:50686	microtubule associated monooxygenase, calponin and LIM domain containing 3
NC_006088.5	62069630	62069839	MACS_peak_667	835.23	209	XM_416398.5	USP18	835.23	20.34	100	418167	USP41	CGNC:50688|Ensembl:ENSGALG00000013057	ubiquitin specific peptidase 18			GO:0036459(thiol-dependent ubiquitinyl hydrolase activity)//GO:0019785(ISG15-specific protease activity)	GO:0035634(response to stilbenoid)//GO:0016579(protein deubiquitination)//GO:0006511(ubiquitin-dependent protein catabolic process)
NC_006088.5	62072328	62072522	MACS_peak_668	699.55	194	XM_416398.5	USP18	699.55	14.43	100	418167	USP41	CGNC:50688|Ensembl:ENSGALG00000013057	ubiquitin specific peptidase 18			GO:0036459(thiol-dependent ubiquitinyl hydrolase activity)//GO:0019785(ISG15-specific protease activity)	GO:0035634(response to stilbenoid)//GO:0016579(protein deubiquitination)//GO:0006511(ubiquitin-dependent protein catabolic process)
NC_006088.5	62082567	62083540	MACS_peak_669	20.3	973	XM_416398.5	USP18	20.3	5.11	100	418167	USP41	CGNC:50688|Ensembl:ENSGALG00000013057	ubiquitin specific peptidase 18			GO:0036459(thiol-dependent ubiquitinyl hydrolase activity)//GO:0019785(ISG15-specific protease activity)	GO:0035634(response to stilbenoid)//GO:0016579(protein deubiquitination)//GO:0006511(ubiquitin-dependent protein catabolic process)
NC_006088.5	62112831	62112999	MACS_peak_670	545.83	168	NM_001277899.1	AKR1B10L1	545.83	11.5	100	418169	AKR1B1	CGNC:50690|Ensembl:ENSGALG00000045122	aldo-keto reductase family 1 member B10-like 1	gga00040(Pentose and glucuronate interconversions)//gga00051(Fructose and mannose metabolism)//gga00052(Galactose metabolism)//gga00561(Glycerolipid metabolism)//gga01100(Metabolic pathways)
NC_006088.5	62135835	62136088	MACS_peak_671	821.52	253	XM_025148864.1	AKR1E2	821.52	13.08	100	418171	AKR1B1L	CGNC:50692|Ensembl:ENSGALG00000003466	aldo-keto reductase family 1 member E2	gga00040(Pentose and glucuronate interconversions)//gga00051(Fructose and mannose metabolism)//gga00052(Galactose metabolism)//gga00561(Glycerolipid metabolism)//gga01100(Metabolic pathways)
NC_006088.5	62148367	62148535	MACS_peak_672	213.11	168	XM_015286232.2	AKR1B10L4	213.11	8.75	100	772271	-	CGNC:57413|Ensembl:ENSGALG00000003466	aldo-keto reductase family 1 member B10-like 4
NC_006088.5	62183402	62184006	MACS_peak_673	22.79	604	NM_001030768.1	BPGM	22.79	4.64	100	418172	-	CGNC:50693|Ensembl:ENSGALG00000013069	bisphosphoglycerate mutase	gga00010(Glycolysis / Gluconeogenesis)//gga00260(Glycine, serine and threonine metabolism)//gga01100(Metabolic pathways)	GO:0070062(extracellular exosome)//GO:0005829(cytosol)	GO:0004082(bisphosphoglycerate mutase activity)//GO:0046538(2,3-bisphosphoglycerate-dependent phosphoglycerate mutase activity)	GO:0006096(glycolytic process)//GO:0006094(gluconeogenesis)//GO:0043456(regulation of pentose-phosphate shunt)
NC_006088.5	62185269	62186235	MACS_peak_674	5.69	966	NM_001030768.1	BPGM	5.69	4.8	100	418172	-	CGNC:50693|Ensembl:ENSGALG00000013069	bisphosphoglycerate mutase	gga00010(Glycolysis / Gluconeogenesis)//gga00260(Glycine, serine and threonine metabolism)//gga01100(Metabolic pathways)	GO:0070062(extracellular exosome)//GO:0005829(cytosol)	GO:0004082(bisphosphoglycerate mutase activity)//GO:0046538(2,3-bisphosphoglycerate-dependent phosphoglycerate mutase activity)	GO:0006096(glycolytic process)//GO:0006094(gluconeogenesis)//GO:0043456(regulation of pentose-phosphate shunt)
NC_006088.5	62420655	62420802	MACS_peak_676	63.23	147	NM_204158.1	CALD1	63.23	3.55	100	373965	-	CGNC:9884|Ensembl:ENSGALG00000033471	caldesmon 1	gga04270(Vascular smooth muscle contraction)	GO:0005623(cell)//GO:0005856(cytoskeleton)//GO:0030016(myofibril)	GO:0017022(myosin binding)//GO:0005516(calmodulin binding)//GO:0003779(actin binding)//GO:0045159(myosin II binding)//GO:0044548(S100 protein binding)	GO:0006936(muscle contraction)//GO:1903611(negative regulation of calcium-dependent ATPase activity)
NC_006088.5	62428935	62429084	MACS_peak_677	3100	149	NM_204158.1	CALD1	3100	11.87	100	373965	-	CGNC:9884|Ensembl:ENSGALG00000033471	caldesmon 1	gga04270(Vascular smooth muscle contraction)	GO:0005623(cell)//GO:0005856(cytoskeleton)//GO:0030016(myofibril)	GO:0017022(myosin binding)//GO:0005516(calmodulin binding)//GO:0003779(actin binding)//GO:0045159(myosin II binding)//GO:0044548(S100 protein binding)	GO:0006936(muscle contraction)//GO:1903611(negative regulation of calcium-dependent ATPase activity)
NC_006088.5	62438564	62438748	MACS_peak_678	3100	184	NM_204158.1	CALD1	3100	17.46	100	373965	-	CGNC:9884|Ensembl:ENSGALG00000033471	caldesmon 1	gga04270(Vascular smooth muscle contraction)	GO:0005623(cell)//GO:0005856(cytoskeleton)//GO:0030016(myofibril)	GO:0017022(myosin binding)//GO:0005516(calmodulin binding)//GO:0003779(actin binding)//GO:0045159(myosin II binding)//GO:0044548(S100 protein binding)	GO:0006936(muscle contraction)//GO:1903611(negative regulation of calcium-dependent ATPase activity)
NC_006088.5	62448637	62448716	MACS_peak_679	327.72	79	NM_204158.1	CALD1	327.72	13.64	100	373965	-	CGNC:9884|Ensembl:ENSGALG00000033471	caldesmon 1	gga04270(Vascular smooth muscle contraction)	GO:0005623(cell)//GO:0005856(cytoskeleton)//GO:0030016(myofibril)	GO:0017022(myosin binding)//GO:0005516(calmodulin binding)//GO:0003779(actin binding)//GO:0045159(myosin II binding)//GO:0044548(S100 protein binding)	GO:0006936(muscle contraction)//GO:1903611(negative regulation of calcium-dependent ATPase activity)
NC_006088.5	62450115	62450253	MACS_peak_680	348.04	138	NM_204158.1	CALD1	348.04	14.71	100	373965	-	CGNC:9884|Ensembl:ENSGALG00000033471	caldesmon 1	gga04270(Vascular smooth muscle contraction)	GO:0005623(cell)//GO:0005856(cytoskeleton)//GO:0030016(myofibril)	GO:0017022(myosin binding)//GO:0005516(calmodulin binding)//GO:0003779(actin binding)//GO:0045159(myosin II binding)//GO:0044548(S100 protein binding)	GO:0006936(muscle contraction)//GO:1903611(negative regulation of calcium-dependent ATPase activity)
NC_006088.5	62465599	62465767	MACS_peak_681	30.61	168	NM_204629.2	AKR1B10L2	30.61	5.23	100	395338	AKR|AKR1B10	CGNC:49273|Ensembl:ENSGALG00000013072	aldo-keto reductase family 1 member B10-like 2	gga00040(Pentose and glucuronate interconversions)//gga00051(Fructose and mannose metabolism)//gga00052(Galactose metabolism)//gga00561(Glycerolipid metabolism)//gga01100(Metabolic pathways)
NC_006088.5	62466451	62466564	MACS_peak_682	30.12	113	NM_204629.2	AKR1B10L2	30.12	5.39	100	395338	AKR|AKR1B10	CGNC:49273|Ensembl:ENSGALG00000013072	aldo-keto reductase family 1 member B10-like 2	gga00040(Pentose and glucuronate interconversions)//gga00051(Fructose and mannose metabolism)//gga00052(Galactose metabolism)//gga00561(Glycerolipid metabolism)//gga01100(Metabolic pathways)
NC_006088.5	62631867	62632682	MACS_peak_683	3.26	815	XM_416404.6	RERG	3.26	3.81	100	418173	-	CGNC:66310|Ensembl:ENSGALG00000028186	RAS like estrogen regulated growth inhibitor		GO:0016020(membrane)//GO:0005634(nucleus)//GO:0005829(cytosol)	GO:0003924(GTPase activity)//GO:0005525(GTP binding)	GO:0009725(response to hormone)//GO:0008285(negative regulation of cell proliferation)//GO:0030308(negative regulation of cell growth)//GO:0007165(signal transduction)
NC_006088.5	64466345	64466461	MACS_peak_684	142.92	116	XM_015291870.2	PLEKHA5	142.92	7.69	100	418183	-	CGNC:9921|Ensembl:ENSGALG00000013134	pleckstrin homology domain containing A5
NC_006088.5	64474190	64474658	MACS_peak_685	1497.75	468	XM_015291870.2	PLEKHA5	1497.75	12.29	100	418183	-	CGNC:9921|Ensembl:ENSGALG00000013134	pleckstrin homology domain containing A5
NC_006088.5	64536107	64536860	MACS_peak_686	549.84	753	XM_416415.6	AEBP2	549.84	12.63	100	418184	-	CGNC:9923	AE binding protein 2
NC_006088.5	65115329	65115570	MACS_peak_688	408.07	241	XM_015291846.2	PDE3A	408.07	13.72	100	418185	-	CGNC:9927|Ensembl:ENSGALG00000013143	phosphodiesterase 3A	gga00230(Purine metabolism)	GO:0016020(membrane)//GO:0005829(cytosol)	GO:0004115(3',5'-cyclic-AMP phosphodiesterase activity)//GO:0046872(metal ion binding)	GO:0001556(oocyte maturation)//GO:0043116(negative regulation of vascular permeability)//GO:0006198(cAMP catabolic process)//GO:0042493(response to drug)//GO:0043117(positive regulation of vascular permeability)//GO:0019933(cAMP-mediated signaling)//GO:0040020(regulation of meiotic nuclear division)//GO:0019934(cGMP-mediated signaling)//GO:0060282(positive regulation of oocyte development)//GO:00…
NC_006088.5	65118473	65120023	MACS_peak_689	111.59	1550	XM_015291846.2	PDE3A	111.59	11.88	100	418185	-	CGNC:9927|Ensembl:ENSGALG00000013143	phosphodiesterase 3A	gga00230(Purine metabolism)	GO:0016020(membrane)//GO:0005829(cytosol)	GO:0004115(3',5'-cyclic-AMP phosphodiesterase activity)//GO:0046872(metal ion binding)	GO:0001556(oocyte maturation)//GO:0043116(negative regulation of vascular permeability)//GO:0006198(cAMP catabolic process)//GO:0042493(response to drug)//GO:0043117(positive regulation of vascular permeability)//GO:0019933(cAMP-mediated signaling)//GO:0040020(regulation of meiotic nuclear division)//GO:0019934(cGMP-mediated signaling)//GO:0060282(positive regulation of oocyte development)//GO:00…
NC_006088.5	65531052	65531146	MACS_peak_690	10.02	94	XM_025148938.1	SOX5	10.02	5	100	418195	-	CGNC:9966|Ensembl:ENSGALG00000032768	SRY-box 5		GO:0005634(nucleus)	GO:0003677(DNA binding)	GO:0071560(cellular response to transforming growth factor beta stimulus)//GO:2000741(positive regulation of mesenchymal stem cell differentiation)//GO:0032332(positive regulation of chondrocyte differentiation)//GO:0055059(asymmetric neuroblast division)
NC_006088.5	66169872	66170089	MACS_peak_691	10.93	217	NM_001004385.1	SOX5	10.93	3.77	100	418195	-	CGNC:9966|Ensembl:ENSGALG00000032768	SRY-box 5		GO:0005634(nucleus)	GO:0003677(DNA binding)	GO:0071560(cellular response to transforming growth factor beta stimulus)//GO:2000741(positive regulation of mesenchymal stem cell differentiation)//GO:0032332(positive regulation of chondrocyte differentiation)//GO:0055059(asymmetric neuroblast division)
NC_006088.5	66173264	66174213	MACS_peak_692	47.98	949	XM_015290191.2	SOX5	47.98	6.07	100	418195	-	CGNC:9966|Ensembl:ENSGALG00000032768	SRY-box 5		GO:0005634(nucleus)	GO:0003677(DNA binding)	GO:0071560(cellular response to transforming growth factor beta stimulus)//GO:2000741(positive regulation of mesenchymal stem cell differentiation)//GO:0032332(positive regulation of chondrocyte differentiation)//GO:0055059(asymmetric neuroblast division)
NC_006088.5	66703494	66704165	MACS_peak_693	6.26	671	NM_205008.1	ST8SIA1	6.26	3.05	100	395860	SIAL-T2	CGNC:9972|Ensembl:ENSGALG00000013211	ST8 alpha-N-acetyl-neuraminide alpha-2,8-sialyltransferase 1	gga00601(Glycosphingolipid biosynthesis - lacto and neolacto series)//gga00603(Glycosphingolipid biosynthesis - globo series)//gga00604(Glycosphingolipid biosynthesis - ganglio series)//gga01100(Metabolic pathways)
NC_006088.5	66795089	66796775	MACS_peak_694	850.89	1686	NM_001030769.2	C3AR1	850.89	15.86	100	418198	C3AR1L	CGNC:9977	complement C3a receptor 1	gga04080(Neuroactive ligand-receptor interaction)	GO:0016021(integral component of membrane)	GO:0004876(complement component C3a receptor activity)//GO:0004930(G-protein coupled receptor activity)	GO:0002430(complement receptor mediated signaling pathway)//GO:0007186(G-protein coupled receptor signaling pathway)//GO:0006935(chemotaxis)
NC_006088.5	66844619	66845005	MACS_peak_695	110.95	386	XM_416429.6	CMAS	110.95	7.93	100	418199	-	CGNC:9985|Ensembl:ENSGALG00000013229	cytidine monophosphate N-acetylneuraminic acid synthetase	gga00520(Amino sugar and nucleotide sugar metabolism)//gga01100(Metabolic pathways)	GO:0016020(membrane)//GO:0005634(nucleus)	GO:0008781(N-acylneuraminate cytidylyltransferase activity)
NC_006088.5	66956522	66956971	MACS_peak_696	231.53	449	NM_001293287.1	KCNJ8	231.53	8.29	100	395973	-	CGNC:49584|Ensembl:ENSGALG00000026373	potassium voltage-gated channel subfamily J member 8		GO:0030016(myofibril)//GO:0005887(integral component of plasma membrane)	GO:0015272(ATP-activated inward rectifier potassium channel activity)//GO:1902282(voltage-gated potassium channel activity involved in ventricular cardiac muscle cell action potential repolarization)	GO:0007507(heart development)//GO:0010107(potassium ion import)//GO:0034765(regulation of ion transmembrane transport)//GO:0032496(response to lipopolysaccharide)//GO:0098915(membrane repolarization during ventricular cardiac muscle cell action potential)//GO:0051607(defense response to virus)//GO:1990573(potassium ion import across plasma membrane)//GO:0043330(response to exogenous dsRNA)
NC_006088.5	67031005	67031182	MACS_peak_697	2976.37	177	NM_204177.2	LDHB	2976.37	21.09	100	373997	-	CGNC:10005|Ensembl:ENSGALG00000035836	lactate dehydrogenase B	gga00010(Glycolysis / Gluconeogenesis)//gga00270(Cysteine and methionine metabolism)//gga00620(Pyruvate metabolism)//gga00640(Propanoate metabolism)//gga01100(Metabolic pathways)	GO:0005737(cytoplasm)//GO:0005829(cytosol)	GO:0004459(L-lactate dehydrogenase activity)	GO:0055114(oxidation-reduction process)//GO:0005975(carbohydrate metabolic process)//GO:0019752(carboxylic acid metabolic process)//GO:0006090(pyruvate metabolic process)
NC_006088.5	67034353	67034471	MACS_peak_698	310.54	118	NM_204177.2	LDHB	310.54	9.4	100	373997	-	CGNC:10005|Ensembl:ENSGALG00000035836	lactate dehydrogenase B	gga00010(Glycolysis / Gluconeogenesis)//gga00270(Cysteine and methionine metabolism)//gga00620(Pyruvate metabolism)//gga00640(Propanoate metabolism)//gga01100(Metabolic pathways)	GO:0005737(cytoplasm)//GO:0005829(cytosol)	GO:0004459(L-lactate dehydrogenase activity)	GO:0055114(oxidation-reduction process)//GO:0005975(carbohydrate metabolic process)//GO:0019752(carboxylic acid metabolic process)//GO:0006090(pyruvate metabolic process)
NC_006088.5	67034941	67035115	MACS_peak_699	85.01	174	NM_204177.2	LDHB	85.01	6.98	100	373997	-	CGNC:10005|Ensembl:ENSGALG00000035836	lactate dehydrogenase B	gga00010(Glycolysis / Gluconeogenesis)//gga00270(Cysteine and methionine metabolism)//gga00620(Pyruvate metabolism)//gga00640(Propanoate metabolism)//gga01100(Metabolic pathways)	GO:0005737(cytoplasm)//GO:0005829(cytosol)	GO:0004459(L-lactate dehydrogenase activity)	GO:0055114(oxidation-reduction process)//GO:0005975(carbohydrate metabolic process)//GO:0019752(carboxylic acid metabolic process)//GO:0006090(pyruvate metabolic process)
NC_006088.5	67182616	67183665	MACS_peak_700	38.14	1049	XM_004937996.3	ETFRF1	38.14	5.43	100	776112	LYRM5	CGNC:10482|Ensembl:ENSGALG00000014031	electron transfer flavoprotein regulatory factor 1
NC_006088.5	67202348	67202527	MACS_peak_701	14.2	179	NM_001256162.1	KRAS	14.2	3.47	100	418207	-	CGNC:10484|Ensembl:ENSGALG00000030943	KRAS proto-oncogene, GTPase	gga04010(MAPK signaling pathway)//gga04012(ErbB signaling pathway)//gga04068(FoxO signaling pathway)//gga04320(Dorso-ventral axis formation)//gga04370(VEGF signaling pathway)//gga04530(Tight junction)//gga04540(Gap junction)//gga04810(Regulation of actin cytoskeleton)//gga04910(Insulin signaling pathway)//gga04912(GnRH signaling pathway)//gga04914(Progesterone-mediated oocyte maturation)//gga0491…	GO:0016020(membrane)	GO:0003924(GTPase activity)//GO:0005525(GTP binding)	GO:0007165(signal transduction)
NC_006088.5	67209231	67209523	MACS_peak_702	34.75	292	XM_015290254.2	KRAS	34.75	6.9	100	418207	-	CGNC:10484|Ensembl:ENSGALG00000030943	KRAS proto-oncogene, GTPase	gga04010(MAPK signaling pathway)//gga04012(ErbB signaling pathway)//gga04068(FoxO signaling pathway)//gga04320(Dorso-ventral axis formation)//gga04370(VEGF signaling pathway)//gga04530(Tight junction)//gga04540(Gap junction)//gga04810(Regulation of actin cytoskeleton)//gga04910(Insulin signaling pathway)//gga04912(GnRH signaling pathway)//gga04914(Progesterone-mediated oocyte maturation)//gga0491…	GO:0016020(membrane)	GO:0003924(GTPase activity)//GO:0005525(GTP binding)	GO:0007165(signal transduction)
NC_006088.5	67494013	67494571	MACS_peak_703	8.58	558	XM_416437.6	RASSF8	8.58	5.27	100	418210	-	CGNC:10489	Ras association domain family member 8
NC_006088.5	67564200	67565090	MACS_peak_704	3100	890	XM_416437.6	RASSF8	3100	18.58	100	418210	-	CGNC:10489	Ras association domain family member 8
NC_006088.5	67587763	67589685	MACS_peak_705	13.26	1922	XM_015291485.2	BHLHE41	13.26	5.07	100	101750689	-	CGNC:70134	basic helix-loop-helix family member e41
NC_006088.5	67612073	67612520	MACS_peak_706	984.3	447	XM_416438.6	SSPN	984.3	24.78	100	418211	-	CGNC:10490|Ensembl:ENSGALG00000014042	sarcospan		GO:0030133(transport vesicle)//GO:0005887(integral component of plasma membrane)//GO:0016010(dystrophin-associated glycoprotein complex)
NC_006088.5	68000164	68000863	MACS_peak_707	9.67	699	XM_416441.6	TM7SF3	9.67	5.91	100	418215	-	CGNC:10512|Ensembl:ENSGALG00000014085	transmembrane 7 superfamily member 3
NC_006088.5	68074878	68074995	MACS_peak_708	12.2	117	XM_015290303.2	STK38L	12.2	5.68	100	418217	-	CGNC:10518|Ensembl:ENSGALG00000014094	serine/threonine kinase 38 like			GO:0005524(ATP binding)//GO:0004674(protein serine/threonine kinase activity)	GO:0006468(protein phosphorylation)
NC_006088.5	68102785	68102930	MACS_peak_709	95.45	145	NM_001030770.2	STK38L	95.45	6.11	100	418217	-	CGNC:10518|Ensembl:ENSGALG00000014094	serine/threonine kinase 38 like			GO:0005524(ATP binding)//GO:0004674(protein serine/threonine kinase activity)	GO:0006468(protein phosphorylation)
NC_006088.5	68191651	68191909	MACS_peak_710	730.22	258	XM_015290333.1	PPFIBP1	730.22	18.08	100	418219	liprin-beta-1	CGNC:50704|Ensembl:ENSGALG00000014106	PPFIA binding protein 1		GO:0005925(focal adhesion)	GO:0045296(cadherin binding)
NC_006088.5	68215898	68215974	MACS_peak_711	506.33	76	XM_015290333.1	PPFIBP1	506.33	10.74	100	418219	liprin-beta-1	CGNC:50704|Ensembl:ENSGALG00000014106	PPFIA binding protein 1		GO:0005925(focal adhesion)	GO:0045296(cadherin binding)
NC_006088.5	68242451	68242613	MACS_peak_712	216.38	162	XM_015290333.1	PPFIBP1	216.38	9.44	100	418219	liprin-beta-1	CGNC:50704|Ensembl:ENSGALG00000014106	PPFIA binding protein 1		GO:0005925(focal adhesion)	GO:0045296(cadherin binding)
NC_006088.5	68244701	68244907	MACS_peak_713	93.23	206	XM_015290333.1	PPFIBP1	93.23	7.65	100	418219	liprin-beta-1	CGNC:50704|Ensembl:ENSGALG00000014106	PPFIA binding protein 1		GO:0005925(focal adhesion)	GO:0045296(cadherin binding)
NC_006088.5	68311644	68311715	MACS_peak_714	57.24	71	NM_001291805.1	CYB5R3	57.24	3.57	100	418220	CYB5R1	CGNC:50705|Ensembl:ENSGALG00000014122	cytochrome b5 reductase 3	gga00603(Glycosphingolipid biosynthesis - globo series)//gga01100(Metabolic pathways)		GO:0004128(cytochrome-b5 reductase activity, acting on NAD(P)H)	GO:0055114(oxidation-reduction process)
NC_006088.5	68378212	68378338	MACS_peak_715	18.9	126	NM_001012539.1	ARFGAP3	18.9	4.16	100	418224	-	CGNC:50708|Ensembl:ENSGALG00000014140	ADP ribosylation factor GTPase activating protein 3	gga04144(Endocytosis)		GO:0005096(GTPase activator activity)//GO:0046872(metal ion binding)	GO:0043547(positive regulation of GTPase activity)
NC_006088.5	68378944	68379070	MACS_peak_716	7.96	126	NM_001012539.1	ARFGAP3	7.96	3.37	100	418224	-	CGNC:50708|Ensembl:ENSGALG00000014140	ADP ribosylation factor GTPase activating protein 3	gga04144(Endocytosis)		GO:0005096(GTPase activator activity)//GO:0046872(metal ion binding)	GO:0043547(positive regulation of GTPase activity)
NC_006088.5	68382121	68382267	MACS_peak_717	53.28	146	NM_001012539.1	ARFGAP3	53.28	5.19	100	418224	-	CGNC:50708|Ensembl:ENSGALG00000014140	ADP ribosylation factor GTPase activating protein 3	gga04144(Endocytosis)		GO:0005096(GTPase activator activity)//GO:0046872(metal ion binding)	GO:0043547(positive regulation of GTPase activity)
NC_006088.5	68412089	68412286	MACS_peak_718	1791.07	197	NM_205089.2	PACSIN2	1791.07	17.88	100	395975	-	CGNC:10555|Ensembl:ENSGALG00000014159	protein kinase C and casein kinase substrate in neurons 2		GO:0005768(endosome)//GO:0070062(extracellular exosome)//GO:0030659(cytoplasmic vesicle membrane)//GO:0055038(recycling endosome membrane)//GO:0005901(caveola)//GO:0005802(trans-Golgi network)//GO:0005829(cytosol)//GO:0019898(extrinsic component of membrane)//GO:0016607(nuclear speck)//GO:0005911(cell-cell junction)//GO:0005769(early endosome)//GO:0032587(ruffle membrane)//GO:0005856(cytoskeleton…	GO:0045296(cadherin binding)//GO:0070300(phosphatidic acid binding)//GO:0008092(cytoskeletal protein binding)//GO:0042802(identical protein binding)	GO:0006897(endocytosis)//GO:0070836(caveola assembly)//GO:0048858(cell projection morphogenesis)//GO:0030100(regulation of endocytosis)//GO:0097320(plasma membrane tubulation)//GO:0045806(negative regulation of endocytosis)//GO:0030036(actin cytoskeleton organization)//GO:0072584(caveolin-mediated endocytosis)//GO:0036010(protein localization to endosome)
NC_006088.5	68433921	68434032	MACS_peak_719	36.84	111	NM_205089.2	PACSIN2	36.84	5.87	100	395975	-	CGNC:10555|Ensembl:ENSGALG00000014159	protein kinase C and casein kinase substrate in neurons 2		GO:0005768(endosome)//GO:0070062(extracellular exosome)//GO:0030659(cytoplasmic vesicle membrane)//GO:0055038(recycling endosome membrane)//GO:0005901(caveola)//GO:0005802(trans-Golgi network)//GO:0005829(cytosol)//GO:0019898(extrinsic component of membrane)//GO:0016607(nuclear speck)//GO:0005911(cell-cell junction)//GO:0005769(early endosome)//GO:0032587(ruffle membrane)//GO:0005856(cytoskeleton…	GO:0045296(cadherin binding)//GO:0070300(phosphatidic acid binding)//GO:0008092(cytoskeletal protein binding)//GO:0042802(identical protein binding)	GO:0006897(endocytosis)//GO:0070836(caveola assembly)//GO:0048858(cell projection morphogenesis)//GO:0030100(regulation of endocytosis)//GO:0097320(plasma membrane tubulation)//GO:0045806(negative regulation of endocytosis)//GO:0030036(actin cytoskeleton organization)//GO:0072584(caveolin-mediated endocytosis)//GO:0036010(protein localization to endosome)
NC_006088.5	68468288	68468435	MACS_peak_720	8.55	147	XM_015290048.2	PACSIN2	8.55	7.56	100	395975	-	CGNC:10555|Ensembl:ENSGALG00000014159	protein kinase C and casein kinase substrate in neurons 2		GO:0005768(endosome)//GO:0070062(extracellular exosome)//GO:0030659(cytoplasmic vesicle membrane)//GO:0055038(recycling endosome membrane)//GO:0005901(caveola)//GO:0005802(trans-Golgi network)//GO:0005829(cytosol)//GO:0019898(extrinsic component of membrane)//GO:0016607(nuclear speck)//GO:0005911(cell-cell junction)//GO:0005769(early endosome)//GO:0032587(ruffle membrane)//GO:0005856(cytoskeleton…	GO:0045296(cadherin binding)//GO:0070300(phosphatidic acid binding)//GO:0008092(cytoskeletal protein binding)//GO:0042802(identical protein binding)	GO:0006897(endocytosis)//GO:0070836(caveola assembly)//GO:0048858(cell projection morphogenesis)//GO:0030100(regulation of endocytosis)//GO:0097320(plasma membrane tubulation)//GO:0045806(negative regulation of endocytosis)//GO:0030036(actin cytoskeleton organization)//GO:0072584(caveolin-mediated endocytosis)//GO:0036010(protein localization to endosome)
NC_006088.5	68517054	68518034	MACS_peak_721	3100	980	XM_015291298.2	MCAT	3100	38.44	100	427934	-	CGNC:10559	malonyl-CoA-acyl carrier protein transacylase	gga00061(Fatty acid biosynthesis)//gga01100(Metabolic pathways)//gga01212(Fatty acid metabolism)
NC_006088.5	68548242	68548418	MACS_peak_722	92.19	176	NM_001012540.1	TTLL12	92.19	10.31	100	418227	-	CGNC:10561|Ensembl:ENSGALG00000014167	tubulin tyrosine ligase like 12			GO:0005524(ATP binding)//GO:0003824(catalytic activity)	GO:0006464(cellular protein modification process)
NC_006088.5	68552367	68552525	MACS_peak_723	368.34	158	NM_001012540.1	TTLL12	368.34	10.27	100	418227	-	CGNC:10561|Ensembl:ENSGALG00000014167	tubulin tyrosine ligase like 12			GO:0005524(ATP binding)//GO:0003824(catalytic activity)	GO:0006464(cellular protein modification process)
NC_006088.5	69116033	69116402	MACS_peak_724	45.03	369	XM_416459.4	PARVB	45.03	5.83	100	418235	-	CGNC:10585|Ensembl:ENSGALG00000014201	parvin beta	gga04510(Focal adhesion)	GO:0030027(lamellipodium)//GO:0005925(focal adhesion)	GO:0003779(actin binding)	GO:0071963(establishment or maintenance of cell polarity regulating cell shape)//GO:0030032(lamellipodium assembly)//GO:0007155(cell adhesion)//GO:0031532(actin cytoskeleton reorganization)
NC_006088.5	70202949	70203193	MACS_peak_725	368.07	244	NM_001012541.1	NUP50	368.07	12.81	100	418240	-	CGNC:10599|Ensembl:ENSGALG00000014222	nucleoporin 50	gga03013(RNA transport)	GO:0005643(nuclear pore)	GO:0008536(Ran GTPase binding)	GO:0006606(protein import into nucleus)
NC_006088.5	70205943	70206022	MACS_peak_726	226.84	79	NM_001012541.1	NUP50	226.84	9.12	100	418240	-	CGNC:10599|Ensembl:ENSGALG00000014222	nucleoporin 50	gga03013(RNA transport)	GO:0005643(nuclear pore)	GO:0008536(Ran GTPase binding)	GO:0006606(protein import into nucleus)
NC_006088.5	70207197	70207281	MACS_peak_727	26.12	84	NM_001012541.1	NUP50	26.12	4.76	100	418240	-	CGNC:10599|Ensembl:ENSGALG00000014222	nucleoporin 50	gga03013(RNA transport)	GO:0005643(nuclear pore)	GO:0008536(Ran GTPase binding)	GO:0006606(protein import into nucleus)
NC_006088.5	70210240	70210900	MACS_peak_728	3100	660	NM_001012541.1	NUP50	3100	41.59	100	418240	-	CGNC:10599|Ensembl:ENSGALG00000014222	nucleoporin 50	gga03013(RNA transport)	GO:0005643(nuclear pore)	GO:0008536(Ran GTPase binding)	GO:0006606(protein import into nucleus)
NC_006088.5	70215030	70215982	MACS_peak_729	223.93	952	NM_001012541.1	NUP50	223.93	6.27	100	418240	-	CGNC:10599|Ensembl:ENSGALG00000014222	nucleoporin 50	gga03013(RNA transport)	GO:0005643(nuclear pore)	GO:0008536(Ran GTPase binding)	GO:0006606(protein import into nucleus)
NC_006088.5	70290268	70290698	MACS_peak_730	189.53	430	XM_025142307.1	KIAA0930	189.53	9	100	418241	C22orf9	CGNC:10601	KIAA0930
NC_006088.5	71271183	71272045	MACS_peak_731	330.39	862	XM_015289929.2	PPARA	330.39	12.45	100	374120	PPAR	CGNC:10611|Ensembl:ENSGALG00000041470	peroxisome proliferator activated receptor alpha	gga03320(PPAR signaling pathway)//gga04920(Adipocytokine signaling pathway)//gga04931(Insulin resistance)	GO:0005634(nucleus)	GO:0008270(zinc ion binding)//GO:0003707(steroid hormone receptor activity)//GO:0004879(RNA polymerase II transcription factor activity, ligand-activated sequence-specific DNA binding)//GO:0043565(sequence-specific DNA binding)	GO:0043401(steroid hormone mediated signaling pathway)//GO:0006351(transcription, DNA-templated)//GO:0006355(regulation of transcription, DNA-templated)//GO:0030522(intracellular receptor signaling pathway)
NC_006088.5	71309028	71309154	MACS_peak_732	6.56	126	XM_025142370.1	TTC38L	6.56	4.92	100	426599	-	CGNC:52836|Ensembl:ENSGALG00000014551	tetratricopeptide repeat protein 38-like
NC_006088.5	71326849	71328367	MACS_peak_733	1730.83	1518	XM_025142370.1	TTC38L	1730.83	27.99	100	426599	-	CGNC:52836|Ensembl:ENSGALG00000014551	tetratricopeptide repeat protein 38-like
NC_006088.5	71449074	71449493	MACS_peak_734	78.71	419	XM_015290010.2	ETV6	78.71	7.26	100	395750	TEL	CGNC:9785|Ensembl:ENSGALG00000012921	ETS variant 6	gga04320(Dorso-ventral axis formation)	GO:0005730(nucleolus)//GO:0005634(nucleus)//GO:0005829(cytosol)	GO:0001077(transcriptional activator activity, RNA polymerase II core promoter proximal region sequence-specific binding)//GO:0000981(RNA polymerase II transcription factor activity, sequence-specific DNA binding)//GO:0000978(RNA polymerase II core promoter proximal region sequence-specific DNA binding)//GO:0019904(protein domain specific binding)	GO:0022008(neurogenesis)//GO:0030154(cell differentiation)//GO:0071425(hematopoietic stem cell proliferation)//GO:0007296(vitellogenesis)//GO:0006366(transcription from RNA polymerase II promoter)//GO:0045944(positive regulation of transcription from RNA polymerase II promoter)//GO:0000122(negative regulation of transcription from RNA polymerase II promoter)//GO:0006357(regulation of transcriptio…
NC_006088.5	71553777	71554320	MACS_peak_735	261.04	543	NM_001199273.1	ETV6	261.04	6.3	100	395750	TEL	CGNC:9785|Ensembl:ENSGALG00000012921	ETS variant 6	gga04320(Dorso-ventral axis formation)	GO:0005730(nucleolus)//GO:0005634(nucleus)//GO:0005829(cytosol)	GO:0001077(transcriptional activator activity, RNA polymerase II core promoter proximal region sequence-specific binding)//GO:0000981(RNA polymerase II transcription factor activity, sequence-specific DNA binding)//GO:0000978(RNA polymerase II core promoter proximal region sequence-specific DNA binding)//GO:0019904(protein domain specific binding)	GO:0022008(neurogenesis)//GO:0030154(cell differentiation)//GO:0071425(hematopoietic stem cell proliferation)//GO:0007296(vitellogenesis)//GO:0006366(transcription from RNA polymerase II promoter)//GO:0045944(positive regulation of transcription from RNA polymerase II promoter)//GO:0000122(negative regulation of transcription from RNA polymerase II promoter)//GO:0006357(regulation of transcriptio…
NC_006088.5	71689097	71689314	MACS_peak_736	326.03	217	XM_015290906.2	LRP6	326.03	8.22	100	419097	-	CGNC:8784|Ensembl:ENSGALG00000031503	LDL receptor related protein 6	gga04310(Wnt signaling pathway)	GO:0016021(integral component of membrane)	GO:0042813(Wnt-activated receptor activity)//GO:0017147(Wnt-protein binding)	GO:0060070(canonical Wnt signaling pathway)//GO:0007275(multicellular organism development)
NC_006088.5	71701962	71702236	MACS_peak_737	3100	274	XM_015290906.2	LRP6	3100	47.5	100	419097	-	CGNC:8784|Ensembl:ENSGALG00000031503	LDL receptor related protein 6	gga04310(Wnt signaling pathway)	GO:0016021(integral component of membrane)	GO:0042813(Wnt-activated receptor activity)//GO:0017147(Wnt-protein binding)	GO:0060070(canonical Wnt signaling pathway)//GO:0007275(multicellular organism development)
NC_006088.5	71781418	71782013	MACS_peak_738	3100	595	XM_015290906.2	LRP6	3100	39.8	100	419097	-	CGNC:8784|Ensembl:ENSGALG00000031503	LDL receptor related protein 6	gga04310(Wnt signaling pathway)	GO:0016021(integral component of membrane)	GO:0042813(Wnt-activated receptor activity)//GO:0017147(Wnt-protein binding)	GO:0060070(canonical Wnt signaling pathway)//GO:0007275(multicellular organism development)
NC_006088.5	71864208	71864921	MACS_peak_739	14.08	713	NM_001031357.1	BORCS5	14.08	5.39	100	426116	LOH12CR1	CGNC:10119|Ensembl:ENSGALG00000040393	BLOC-1 related complex subunit 5		GO:0099078(BORC complex)//GO:0031224(intrinsic component of membrane)//GO:0005873(plus-end kinesin complex)//GO:0098574(cytoplasmic side of lysosomal membrane)		GO:0072384(organelle transport along microtubule)//GO:0032418(lysosome localization)
NC_006088.5	71960863	71960991	MACS_peak_740	2606.76	128	NM_001278110.2	CREBL2	2606.76	31.64	100	426496	-	CGNC:66503|Ensembl:ENSGALG00000037030	cAMP responsive element binding protein like 2			GO:0003700(transcription factor activity, sequence-specific DNA binding)	GO:0006355(regulation of transcription, DNA-templated)
NC_006088.5	72028697	72029140	MACS_peak_741	1454.33	443	XM_015290807.2	CDKN1AL	1454.33	19.54	100	101751545	-	CGNC:70966|Ensembl:ENSGALG00000026896	cyclin dependent kinase inhibitor 1A-like
NC_006088.5	72032582	72032747	MACS_peak_742	43.98	165	XM_015290807.2	CDKN1AL	43.98	8.09	100	101751545	-	CGNC:70966|Ensembl:ENSGALG00000026896	cyclin dependent kinase inhibitor 1A-like
NC_006088.5	72101666	72102773	MACS_peak_743	936.03	1107	XM_015289915.2	CDKN1B	936.03	8.71	100	374106	-	CGNC:49044|Ensembl:ENSGALG00000022980	cyclin dependent kinase inhibitor 1B	gga04012(ErbB signaling pathway)//gga04068(FoxO signaling pathway)//gga04110(Cell cycle)//gga04933(AGE-RAGE signaling pathway in diabetic complications)	GO:0005634(nucleus)//GO:0031464(Cul4A-RING E3 ubiquitin ligase complex)//GO:0005829(cytosol)	GO:0019903(protein phosphatase binding)//GO:0032403(protein complex binding)//GO:0019901(protein kinase binding)//GO:0004861(cyclin-dependent protein serine/threonine kinase inhibitor activity)//GO:0016301(kinase activity)//GO:0030332(cyclin binding)	GO:1902746(regulation of lens fiber cell differentiation)//GO:0016310(phosphorylation)//GO:0010942(positive regulation of cell death)//GO:0045736(negative regulation of cyclin-dependent protein serine/threonine kinase activity)//GO:0045732(positive regulation of protein catabolic process)//GO:0031116(positive regulation of microtubule polymerization)//GO:0043066(negative regulation of apoptotic p…
NC_006088.5	72671665	72672802	MACS_peak_744	21.72	1137	XM_417237.6	KLHL42	21.72	5.39	100	419046	KLHDC5	CGNC:12994|Ensembl:ENSGALG00000017296	kelch like family member 42		GO:0031463(Cul3-RING ubiquitin ligase complex)	GO:0004842(ubiquitin-protein transferase activity)	GO:0032886(regulation of microtubule-based process)//GO:0043161(proteasome-mediated ubiquitin-dependent protein catabolic process)//GO:0000209(protein polyubiquitination)
NC_006088.5	73509514	73509674	MACS_peak_745	37.06	160	NM_204213.1	CCND2	37.06	4.08	100	374047	-	CGNC:12983|Ensembl:ENSGALG00000017283	cyclin D2	gga04068(FoxO signaling pathway)//gga04110(Cell cycle)//gga04115(p53 signaling pathway)//gga04310(Wnt signaling pathway)//gga04510(Focal adhesion)//gga04630(Jak-STAT signaling pathway)	GO:0097129(cyclin D2-CDK4 complex)//GO:0031965(nuclear membrane)//GO:0000785(chromatin)//GO:0005829(cytosol)//GO:0005730(nucleolus)//GO:0005654(nucleoplasm)	GO:0019901(protein kinase binding)	GO:0007616(long-term memory)//GO:0008284(positive regulation of cell proliferation)//GO:0051301(cell division)//GO:0045737(positive regulation of cyclin-dependent protein serine/threonine kinase activity)//GO:0071481(cellular response to X-ray)//GO:0007049(cell cycle)//GO:0043066(negative regulation of apoptotic process)//GO:1900087(positive regulation of G1/S transition of mitotic cell cycle)//G…
NC_006088.5	73512316	73512532	MACS_peak_746	244.7	216	NM_204213.1	CCND2	244.7	10.7	100	374047	-	CGNC:12983|Ensembl:ENSGALG00000017283	cyclin D2	gga04068(FoxO signaling pathway)//gga04110(Cell cycle)//gga04115(p53 signaling pathway)//gga04310(Wnt signaling pathway)//gga04510(Focal adhesion)//gga04630(Jak-STAT signaling pathway)	GO:0097129(cyclin D2-CDK4 complex)//GO:0031965(nuclear membrane)//GO:0000785(chromatin)//GO:0005829(cytosol)//GO:0005730(nucleolus)//GO:0005654(nucleoplasm)	GO:0019901(protein kinase binding)	GO:0007616(long-term memory)//GO:0008284(positive regulation of cell proliferation)//GO:0051301(cell division)//GO:0045737(positive regulation of cyclin-dependent protein serine/threonine kinase activity)//GO:0071481(cellular response to X-ray)//GO:0007049(cell cycle)//GO:0043066(negative regulation of apoptotic process)//GO:1900087(positive regulation of G1/S transition of mitotic cell cycle)//G…
NC_006088.5	73513952	73514173	MACS_peak_747	13.34	221	XM_015292118.2	CCND2	13.34	4.24	100	374047	-	CGNC:12983|Ensembl:ENSGALG00000017283	cyclin D2	gga04068(FoxO signaling pathway)//gga04110(Cell cycle)//gga04115(p53 signaling pathway)//gga04310(Wnt signaling pathway)//gga04510(Focal adhesion)//gga04630(Jak-STAT signaling pathway)	GO:0097129(cyclin D2-CDK4 complex)//GO:0031965(nuclear membrane)//GO:0000785(chromatin)//GO:0005829(cytosol)//GO:0005730(nucleolus)//GO:0005654(nucleoplasm)	GO:0019901(protein kinase binding)	GO:0007616(long-term memory)//GO:0008284(positive regulation of cell proliferation)//GO:0051301(cell division)//GO:0045737(positive regulation of cyclin-dependent protein serine/threonine kinase activity)//GO:0071481(cellular response to X-ray)//GO:0007049(cell cycle)//GO:0043066(negative regulation of apoptotic process)//GO:1900087(positive regulation of G1/S transition of mitotic cell cycle)//G…
NC_006088.5	74898496	74898675	MACS_peak_749	17.71	179	XM_004938080.3	PRMT8	17.71	5.59	100	425989	PRMT1	CGNC:10014|Ensembl:ENSGALG00000013272	protein arginine methyltransferase 8		GO:0005886(plasma membrane)//GO:0005829(cytosol)	GO:0035242(protein-arginine omega-N asymmetric methyltransferase activity)//GO:0046982(protein heterodimerization activity)//GO:0035241(protein-arginine omega-N monomethyltransferase activity)//GO:0008469(histone-arginine N-methyltransferase activity)//GO:0042803(protein homodimerization activity)	GO:0034969(histone arginine methylation)//GO:0006355(regulation of transcription, DNA-templated)//GO:0019919(peptidyl-arginine methylation, to asymmetrical-dimethyl arginine)
NC_006088.5	75265699	75265951	MACS_peak_750	11.38	252	NM_204771.1	TEAD4	11.38	5	100	395542	RTEF-1|TEAD-4|TEF-1|TEF-3	CGNC:49367|Ensembl:ENSGALG00000014342	TEA domain transcription factor 4		GO:0005667(transcription factor complex)//GO:0005634(nucleus)	GO:0001085(RNA polymerase II transcription factor binding)//GO:0044212(transcription regulatory region DNA binding)//GO:0043565(sequence-specific DNA binding)//GO:0003700(transcription factor activity, sequence-specific DNA binding)	GO:0035329(hippo signaling)//GO:0006351(transcription, DNA-templated)//GO:0045944(positive regulation of transcription from RNA polymerase II promoter)//GO:0048568(embryonic organ development)
NC_006088.5	75286265	75286457	MACS_peak_751	57.19	192	NM_204771.1	TEAD4	57.19	6.3	100	395542	RTEF-1|TEAD-4|TEF-1|TEF-3	CGNC:49367|Ensembl:ENSGALG00000014342	TEA domain transcription factor 4		GO:0005667(transcription factor complex)//GO:0005634(nucleus)	GO:0001085(RNA polymerase II transcription factor binding)//GO:0044212(transcription regulatory region DNA binding)//GO:0043565(sequence-specific DNA binding)//GO:0003700(transcription factor activity, sequence-specific DNA binding)	GO:0035329(hippo signaling)//GO:0006351(transcription, DNA-templated)//GO:0045944(positive regulation of transcription from RNA polymerase II promoter)//GO:0048568(embryonic organ development)
NC_006088.5	75413255	75413494	MACS_peak_752	13.94	239	NM_001006250.1	FKBP4	13.94	7.84	100	418261	-	CGNC:10671|Ensembl:ENSGALG00000014331	FK506 binding protein 4		GO:0005623(cell)//GO:0070062(extracellular exosome)//GO:0005829(cytosol)//GO:0005737(cytoplasm)//GO:0005654(nucleoplasm)	GO:0005524(ATP binding)//GO:0003723(RNA binding)//GO:0051219(phosphoprotein binding)//GO:0031072(heat shock protein binding)//GO:0005525(GTP binding)//GO:0005528(FK506 binding)//GO:0003755(peptidyl-prolyl cis-trans isomerase activity)//GO:0035259(glucocorticoid receptor binding)	GO:0006463(steroid hormone receptor complex assembly)//GO:0046661(male sex differentiation)//GO:0031503(protein complex localization)//GO:0000413(protein peptidyl-prolyl isomerization)//GO:0030850(prostate gland development)//GO:0061077(chaperone-mediated protein folding)//GO:0030521(androgen receptor signaling pathway)
NC_006088.5	75474687	75477203	MACS_peak_753	76.45	2516	XM_004938093.3	FOXJ2	76.45	6.27	100	418259	FOXJ3	CGNC:10669|Ensembl:ENSGALG00000014329	forkhead box J2		GO:0005634(nucleus)//GO:0001650(fibrillar center)	GO:0001077(transcriptional activator activity, RNA polymerase II core promoter proximal region sequence-specific binding)//GO:0000981(RNA polymerase II transcription factor activity, sequence-specific DNA binding)//GO:0000978(RNA polymerase II core promoter proximal region sequence-specific DNA binding)//GO:0042802(identical protein binding)	GO:0006366(transcription from RNA polymerase II promoter)//GO:0009653(anatomical structure morphogenesis)//GO:0030154(cell differentiation)//GO:0045944(positive regulation of transcription from RNA polymerase II promoter)
NC_006088.5	75480192	75480513	MACS_peak_754	5.67	321	XM_004938093.3	FOXJ2	5.67	4.13	100	418259	FOXJ3	CGNC:10669|Ensembl:ENSGALG00000014329	forkhead box J2		GO:0005634(nucleus)//GO:0001650(fibrillar center)	GO:0001077(transcriptional activator activity, RNA polymerase II core promoter proximal region sequence-specific binding)//GO:0000981(RNA polymerase II transcription factor activity, sequence-specific DNA binding)//GO:0000978(RNA polymerase II core promoter proximal region sequence-specific DNA binding)//GO:0042802(identical protein binding)	GO:0006366(transcription from RNA polymerase II promoter)//GO:0009653(anatomical structure morphogenesis)//GO:0030154(cell differentiation)//GO:0045944(positive regulation of transcription from RNA polymerase II promoter)
NC_006088.5	75485991	75486344	MACS_peak_755	70.41	353	XM_004938093.3	FOXJ2	70.41	6.9	100	418259	FOXJ3	CGNC:10669|Ensembl:ENSGALG00000014329	forkhead box J2		GO:0005634(nucleus)//GO:0001650(fibrillar center)	GO:0001077(transcriptional activator activity, RNA polymerase II core promoter proximal region sequence-specific binding)//GO:0000981(RNA polymerase II transcription factor activity, sequence-specific DNA binding)//GO:0000978(RNA polymerase II core promoter proximal region sequence-specific DNA binding)//GO:0042802(identical protein binding)	GO:0006366(transcription from RNA polymerase II promoter)//GO:0009653(anatomical structure morphogenesis)//GO:0030154(cell differentiation)//GO:0045944(positive regulation of transcription from RNA polymerase II promoter)
NC_006088.5	75556348	75556638	MACS_peak_756	17.91	290	NM_205511.1	SLC2A14	17.91	4.21	100	396517	CEF-GT3|GLUT3|SLC2A3	CGNC:49848|Ensembl:ENSGALG00000014324	solute carrier family 2 member 14
NC_006088.5	75674616	75675152	MACS_peak_757	4.39	536	XM_015292784.2	RIMKLB	4.39	4.88	100	418255	NAAGS	CGNC:50719|Ensembl:ENSGALG00000040184	ribosomal modification protein rimK like family member B	gga00250(Alanine, aspartate and glutamate metabolism)//gga01100(Metabolic pathways)		GO:0005524(ATP binding)//GO:0003824(catalytic activity)//GO:0046872(metal ion binding)	GO:0006464(cellular protein modification process)
NC_006088.5	75876806	75877442	MACS_peak_758	92.28	636	NM_001006249.1	PHC1	92.28	5.59	100	418252	-	CGNC:50717|Ensembl:ENSGALG00000014263	polyhomeotic homolog 1		GO:0035102(PRC1 complex)	GO:0008270(zinc ion binding)	GO:0016574(histone ubiquitination)
NC_006088.5	77281160	77281948	MACS_peak_761	3100	788	XM_416490.6	MAN1A2	3100	48.17	100	418265	-	CGNC:10689	mannosidase alpha class 1A member 2	gga00510(N-Glycan biosynthesis)//gga01100(Metabolic pathways)//gga04141(Protein processing in endoplasmic reticulum)
NC_006088.5	77433956	77434105	MACS_peak_762	175.44	149	NM_001198648.1	CSTB	175.44	9.71	100	418267	-	CGNC:10723|Ensembl:ENSGALG00000014410	cystatin B		GO:0005730(nucleolus)//GO:0070062(extracellular exosome)//GO:0005829(cytosol)	GO:0003723(RNA binding)//GO:0002020(protease binding)//GO:0004869(cysteine-type endopeptidase inhibitor activity)	GO:0008344(adult locomotory behavior)//GO:0010951(negative regulation of endopeptidase activity)
NC_006088.5	77436766	77436868	MACS_peak_763	116.16	102	NM_001198648.1	CSTB	116.16	6.58	100	418267	-	CGNC:10723|Ensembl:ENSGALG00000014410	cystatin B		GO:0005730(nucleolus)//GO:0070062(extracellular exosome)//GO:0005829(cytosol)	GO:0003723(RNA binding)//GO:0002020(protease binding)//GO:0004869(cysteine-type endopeptidase inhibitor activity)	GO:0008344(adult locomotory behavior)//GO:0010951(negative regulation of endopeptidase activity)
NC_006088.5	77444873	77445000	MACS_peak_764	27.5	127	XM_416493.6	CSTA	27.5	4.6	100	418268	-	CGNC:10724|Ensembl:ENSGALG00000014412	cystatin A		GO:0001533(cornified envelope)//GO:0031012(extracellular matrix)//GO:0070062(extracellular exosome)//GO:0005737(cytoplasm)	GO:0005198(structural molecule activity)//GO:0002020(protease binding)//GO:0030674(protein binding, bridging)//GO:0004869(cysteine-type endopeptidase inhibitor activity)	GO:0030216(keratinocyte differentiation)//GO:0018149(peptide cross-linking)//GO:0010951(negative regulation of endopeptidase activity)//GO:0016337(single organismal cell-cell adhesion)
NC_006088.5	77475675	77477902	MACS_peak_765	388.91	2227	NM_001030774.1	KPNA1	388.91	6.81	100	418271	-	CGNC:10730|Ensembl:ENSGALG00000014426	karyopherin subunit alpha 1	gga05164(Influenza A)	GO:0005654(nucleoplasm)//GO:0030425(dendrite)//GO:0005634(nucleus)//GO:0005643(nuclear pore)//GO:0005829(cytosol)	GO:0008139(nuclear localization sequence binding)//GO:0008565(protein transporter activity)	GO:0006607(NLS-bearing protein import into nucleus)
NC_006088.5	77514644	77514778	MACS_peak_766	707.41	134	NM_001030774.1	KPNA1	707.41	13.6	100	418271	-	CGNC:10730|Ensembl:ENSGALG00000014426	karyopherin subunit alpha 1	gga05164(Influenza A)	GO:0005654(nucleoplasm)//GO:0030425(dendrite)//GO:0005634(nucleus)//GO:0005643(nuclear pore)//GO:0005829(cytosol)	GO:0008139(nuclear localization sequence binding)//GO:0008565(protein transporter activity)	GO:0006607(NLS-bearing protein import into nucleus)
NC_006088.5	77575273	77576170	MACS_peak_767	3.14	897	NM_205145.2	SCNN1A	3.14	3.09	100	396050	-	CGNC:49625|Ensembl:ENSGALG00000040424	sodium channel epithelial 1 alpha subunit		GO:0016021(integral component of membrane)//GO:0005887(integral component of plasma membrane)//GO:0031514(motile cilium)//GO:0005737(cytoplasm)//GO:0060170(ciliary membrane)//GO:0034706(sodium channel complex)//GO:0016324(apical plasma membrane)	GO:0015280(ligand-gated sodium channel activity)	GO:0035725(sodium ion transmembrane transport)//GO:0050891(multicellular organismal water homeostasis)//GO:0055078(sodium ion homeostasis)
NC_006088.5	77586348	77586991	MACS_peak_768	1505.98	643	NM_001008675.1	MRPL51	1505.98	16.93	100	418274	-	CGNC:50723|Ensembl:ENSGALG00000014435	mitochondrial ribosomal protein L51		GO:0005762(mitochondrial large ribosomal subunit)	GO:0003735(structural constituent of ribosome)	GO:0006412(translation)
NC_006088.5	77642004	77642559	MACS_peak_769	7.31	555	XM_015293676.2	IFFO1	7.31	4.52	100	418276	IFFO	CGNC:50725	intermediate filament family orphan 1
NC_006088.5	77675603	77675764	MACS_peak_770	21.84	161	XM_015293661.2	CHD4	21.84	6.47	100	418278	-	CGNC:10176|Ensembl:ENSGALG00000013565	chromodomain helicase DNA binding protein 4		GO:0032993(protein-DNA complex)//GO:0016020(membrane)//GO:0000790(nuclear chromatin)//GO:0005813(centrosome)//GO:0016581(NuRD complex)//GO:0005737(cytoplasm)	GO:0042826(histone deacetylase binding)//GO:0031492(nucleosomal DNA binding)//GO:0005524(ATP binding)//GO:0000978(RNA polymerase II core promoter proximal region sequence-specific DNA binding)//GO:0001103(RNA polymerase II repressing transcription factor binding)//GO:0008017(microtubule binding)//GO:0046872(metal ion binding)//GO:0000980(RNA polymerase II distal enhancer sequence-specific DNA bin…	GO:0043044(ATP-dependent chromatin remodeling)//GO:0051225(spindle assembly)
NC_006088.5	77757961	77759919	MACS_peak_772	238.03	1958	NM_001079496.1	ZNF384	238.03	9.46	100	770350	-	CGNC:10753|Ensembl:ENSGALG00000032599	zinc finger protein 384			GO:0003676(nucleic acid binding)
NC_006088.5	77831800	77832178	MACS_peak_774	202.2	378	NM_001030776.2	MLF2	202.2	8.29	100	418284	-	CGNC:10760|Ensembl:ENSGALG00000014468	myeloid leukemia factor 2		GO:0016021(integral component of membrane)//GO:0005634(nucleus)		GO:0006952(defense response)
NC_006088.5	77847437	77848410	MACS_peak_775	3100	973	XM_015293826.2	PTMS	3100	14.46	100	418286	-	CGNC:10761	parathymosin
NC_006088.5	77894614	77896212	MACS_peak_776	102.19	1598	XM_015293857.2	GPR162	102.19	10.47	100	418288	GPR153	CGNC:15857|Ensembl:ENSGALG00000022926	G protein-coupled receptor 162		GO:0016021(integral component of membrane)	GO:0004930(G-protein coupled receptor activity)	GO:0007186(G-protein coupled receptor signaling pathway)
NC_006088.5	77898244	77899117	MACS_peak_777	1544.82	873	XM_015293857.2	GPR162	1544.82	22.56	100	418288	GPR153	CGNC:15857|Ensembl:ENSGALG00000022926	G protein-coupled receptor 162		GO:0016021(integral component of membrane)	GO:0004930(G-protein coupled receptor activity)	GO:0007186(G-protein coupled receptor signaling pathway)
NC_006088.5	77910058	77911151	MACS_peak_778	175.56	1093	XM_425517.6	P3H3	175.56	11.14	100	418289	LEPREL2	CGNC:10772|Ensembl:ENSGALG00000034438	prolyl 3-hydroxylase 3				GO:0007165(signal transduction)
NC_006088.5	77939890	77940459	MACS_peak_779	5.58	569	XM_003640442.4	USP5	5.58	6.17	100	418290	-	CGNC:10793|Ensembl:ENSGALG00000014525	ubiquitin specific peptidase 5			GO:0008270(zinc ion binding)//GO:0043130(ubiquitin binding)//GO:0004843(thiol-dependent ubiquitin-specific protease activity)	GO:0071108(protein K48-linked deubiquitination)//GO:0006511(ubiquitin-dependent protein catabolic process)//GO:0032436(positive regulation of proteasomal ubiquitin-dependent protein catabolic process)
NC_006088.5	77942190	77942323	MACS_peak_780	38.78	133	NM_205451.1	TPI1	38.78	5.77	100	396435	-	CGNC:49803|Ensembl:ENSGALG00000014526	triosephosphate isomerase 1	gga00010(Glycolysis / Gluconeogenesis)//gga00051(Fructose and mannose metabolism)//gga00562(Inositol phosphate metabolism)//gga01100(Metabolic pathways)//gga01200(Carbon metabolism)//gga01230(Biosynthesis of amino acids)	GO:0005829(cytosol)	GO:0004807(triose-phosphate isomerase activity)	GO:0006096(glycolytic process)//GO:0006094(gluconeogenesis)//GO:0046166(glyceraldehyde-3-phosphate biosynthetic process)//GO:0006098(pentose-phosphate shunt)//GO:0019563(glycerol catabolic process)
NC_006088.5	77985367	77987343	MACS_peak_781	1868.65	1976	XM_004938120.3	ATN1	1868.65	15.7	100	427946	-	CGNC:10806|Ensembl:ENSGALG00000014554	atrophin 1
NC_006088.5	77990555	77991620	MACS_peak_782	3100	1065	XM_004938120.3	ATN1	3100	20.85	100	427946	-	CGNC:10806|Ensembl:ENSGALG00000014554	atrophin 1
NC_006088.5	78005195	78005529	MACS_peak_783	57.94	334	XM_025151175.1	PTPN6	57.94	7.53	100	427947	-	CGNC:10812|Ensembl:ENSGALG00000014561	protein tyrosine phosphatase, non-receptor type 6	gga04520(Adherens junction)//gga04630(Jak-STAT signaling pathway)	GO:0070062(extracellular exosome)//GO:0042105(alpha-beta T cell receptor complex)//GO:0043234(protein complex)//GO:0005737(cytoplasm)//GO:0005730(nucleolus)//GO:0005911(cell-cell junction)	GO:0019901(protein kinase binding)//GO:0005001(transmembrane receptor protein tyrosine phosphatase activity)//GO:0017124(SH3 domain binding)//GO:0042169(SH2 domain binding)//GO:0001784(phosphotyrosine residue binding)//GO:0050839(cell adhesion molecule binding)	GO:0002924(negative regulation of humoral immune response mediated by circulating immunoglobulin)//GO:0050853(B cell receptor signaling pathway)//GO:0042267(natural killer cell mediated cytotoxicity)//GO:0033630(positive regulation of cell adhesion mediated by integrin)//GO:0070527(platelet aggregation)//GO:0002244(hematopoietic progenitor cell differentiation)//GO:0014068(positive regulation of …
NC_006088.5	78013981	78014701	MACS_peak_784	178.49	720	XM_025151175.1	PTPN6	178.49	7.81	100	427947	-	CGNC:10812|Ensembl:ENSGALG00000014561	protein tyrosine phosphatase, non-receptor type 6	gga04520(Adherens junction)//gga04630(Jak-STAT signaling pathway)	GO:0070062(extracellular exosome)//GO:0042105(alpha-beta T cell receptor complex)//GO:0043234(protein complex)//GO:0005737(cytoplasm)//GO:0005730(nucleolus)//GO:0005911(cell-cell junction)	GO:0019901(protein kinase binding)//GO:0005001(transmembrane receptor protein tyrosine phosphatase activity)//GO:0017124(SH3 domain binding)//GO:0042169(SH2 domain binding)//GO:0001784(phosphotyrosine residue binding)//GO:0050839(cell adhesion molecule binding)	GO:0002924(negative regulation of humoral immune response mediated by circulating immunoglobulin)//GO:0050853(B cell receptor signaling pathway)//GO:0042267(natural killer cell mediated cytotoxicity)//GO:0033630(positive regulation of cell adhesion mediated by integrin)//GO:0070527(platelet aggregation)//GO:0002244(hematopoietic progenitor cell differentiation)//GO:0014068(positive regulation of …
NC_006088.5	78018138	78018268	MACS_peak_785	23.06	130	NM_001080885.1	PHB2	23.06	3.25	100	771124	prohibitin-2	CGNC:10814|Ensembl:ENSGALG00000014567	prohibitin 2		GO:0005743(mitochondrial inner membrane)//GO:0070062(extracellular exosome)//GO:0009986(cell surface)//GO:0071944(cell periphery)//GO:0043234(protein complex)//GO:0016363(nuclear matrix)//GO:0005741(mitochondrial outer membrane)	GO:0047485(protein N-terminus binding)//GO:0033218(amide binding)//GO:0008022(protein C-terminus binding)	GO:0000060(protein import into nucleus, translocation)//GO:0060762(regulation of branching involved in mammary gland duct morphogenesis)//GO:0043066(negative regulation of apoptotic process)//GO:0033600(negative regulation of mammary gland epithelial cell proliferation)//GO:0006351(transcription, DNA-templated)//GO:1902808(positive regulation of cell cycle G1/S phase transition)//GO:0006355(regul…
NC_006088.5	78019739	78019924	MACS_peak_786	95.85	185	NM_001080885.1	PHB2	95.85	6.58	100	771124	prohibitin-2	CGNC:10814|Ensembl:ENSGALG00000014567	prohibitin 2		GO:0005743(mitochondrial inner membrane)//GO:0070062(extracellular exosome)//GO:0009986(cell surface)//GO:0071944(cell periphery)//GO:0043234(protein complex)//GO:0016363(nuclear matrix)//GO:0005741(mitochondrial outer membrane)	GO:0047485(protein N-terminus binding)//GO:0033218(amide binding)//GO:0008022(protein C-terminus binding)	GO:0000060(protein import into nucleus, translocation)//GO:0060762(regulation of branching involved in mammary gland duct morphogenesis)//GO:0043066(negative regulation of apoptotic process)//GO:0033600(negative regulation of mammary gland epithelial cell proliferation)//GO:0006351(transcription, DNA-templated)//GO:1902808(positive regulation of cell cycle G1/S phase transition)//GO:0006355(regul…
NC_006088.5	78053394	78054375	MACS_peak_787	1394.9	981	NM_001030777.1	C1S	1394.9	23.07	100	418294	-	CGNC:10830|Ensembl:ENSGALG00000014603	complement C1s		GO:0070062(extracellular exosome)//GO:0072562(blood microparticle)//GO:0005615(extracellular space)	GO:0004252(serine-type endopeptidase activity)//GO:0005509(calcium ion binding)//GO:0042802(identical protein binding)	GO:0006508(proteolysis)//GO:0001867(complement activation, lectin pathway)
NC_006088.5	78070070	78070229	MACS_peak_788	58.99	159	NM_001278040.1	RBP5	58.99	5.87	100	418296	-	CGNC:10868|Ensembl:ENSGALG00000014662	retinol binding protein 5		GO:0070062(extracellular exosome)	GO:0005215(transporter activity)//GO:0016918(retinal binding)	GO:0006810(transport)
NC_006088.5	78087712	78088689	MACS_peak_789	7.32	977	XM_015293928.2	LOC418298	7.32	4.44	100	418298	-	CGNC:50729	solute carrier family 25 member 33-like
NC_006088.5	78212438	78212576	MACS_peak_790	359.48	138	XM_015293437.2	ZYX	359.48	13.84	100	418300	-	CGNC:10889|Ensembl:ENSGALG00000014688	zyxin	gga04510(Focal adhesion)	GO:0005623(cell)//GO:0001725(stress fiber)//GO:0005829(cytosol)//GO:0005925(focal adhesion)//GO:0005913(cell-cell adherens junction)//GO:0005634(nucleus)//GO:0005737(cytoplasm)	GO:0003723(RNA binding)//GO:0046872(metal ion binding)//GO:0005515(protein binding)//GO:0051393(alpha-actinin binding)	GO:0007229(integrin-mediated signaling pathway)//GO:0007179(transforming growth factor beta receptor signaling pathway)//GO:0007160(cell-matrix adhesion)//GO:0043149(stress fiber assembly)
NC_006088.5	78258174	78259474	MACS_peak_791	113.25	1300	XM_015293940.2	FAM131B	113.25	6.9	100	768450	-	CGNC:10890|Ensembl:ENSGALG00000014689	family with sequence similarity 131 member B		GO:0005654(nucleoplasm)//GO:0005829(cytosol)
NC_006088.5	78716493	78717190	MACS_peak_792	68.42	697	NM_001004387.1	EPHB6	68.42	5.75	100	418308	CEK9|EPHB5	CGNC:50733|Ensembl:ENSGALG00000014749	EPH receptor B6		GO:0005887(integral component of plasma membrane)	GO:0005003(ephrin receptor activity)//GO:0005524(ATP binding)	GO:0018108(peptidyl-tyrosine phosphorylation)//GO:0048013(ephrin receptor signaling pathway)
NC_006088.5	79075429	79075717	MACS_peak_793	3100	288	NM_205406.2	YBX3	3100	65.04	100	396371	CSDA	CGNC:49776|Ensembl:ENSGALG00000031890	Y-box binding protein 3	gga04530(Tight junction)		GO:0003677(DNA binding)	GO:0006355(regulation of transcription, DNA-templated)
NC_006088.5	79079526	79079590	MACS_peak_794	955.26	64	NM_205406.2	YBX3	955.26	11	100	396371	CSDA	CGNC:49776|Ensembl:ENSGALG00000031890	Y-box binding protein 3	gga04530(Tight junction)		GO:0003677(DNA binding)	GO:0006355(regulation of transcription, DNA-templated)
NC_006088.5	79081317	79081351	MACS_peak_795	652.96	34	NM_205406.2	YBX3	652.96	19.27	100	396371	CSDA	CGNC:49776|Ensembl:ENSGALG00000031890	Y-box binding protein 3	gga04530(Tight junction)		GO:0003677(DNA binding)	GO:0006355(regulation of transcription, DNA-templated)
NC_006088.5	79086542	79086665	MACS_peak_796	334.48	123	NM_205406.2	YBX3	334.48	3.68	100	396371	CSDA	CGNC:49776|Ensembl:ENSGALG00000031890	Y-box binding protein 3	gga04530(Tight junction)		GO:0003677(DNA binding)	GO:0006355(regulation of transcription, DNA-templated)
NC_006088.5	79097933	79098105	MACS_peak_797	3100	172	NM_205406.2	YBX3	3100	15.64	100	396371	CSDA	CGNC:49776|Ensembl:ENSGALG00000031890	Y-box binding protein 3	gga04530(Tight junction)		GO:0003677(DNA binding)	GO:0006355(regulation of transcription, DNA-templated)
NC_006088.5	79149744	79150770	MACS_peak_798	3100	1026	XM_001231887.5	GABARAPL1	3100	25.45	100	769118	GABARAPL3	CGNC:10918|Ensembl:ENSGALG00000014723	GABA type A receptor associated protein like 1	gga04068(FoxO signaling pathway)//gga04140(Regulation of autophagy)	GO:0000421(autophagosome membrane)//GO:0005739(mitochondrion)//GO:0005829(cytosol)	GO:0031625(ubiquitin protein ligase binding)//GO:0030957(Tat protein binding)	GO:0006995(cellular response to nitrogen starvation)//GO:0000045(autophagosome assembly)//GO:0000422(autophagy of mitochondrion)
NC_006088.5	79152173	79152292	MACS_peak_799	1601.99	119	XM_001231887.5	GABARAPL1	1601.99	10.22	100	769118	GABARAPL3	CGNC:10918|Ensembl:ENSGALG00000014723	GABA type A receptor associated protein like 1	gga04068(FoxO signaling pathway)//gga04140(Regulation of autophagy)	GO:0000421(autophagosome membrane)//GO:0005739(mitochondrion)//GO:0005829(cytosol)	GO:0031625(ubiquitin protein ligase binding)//GO:0030957(Tat protein binding)	GO:0006995(cellular response to nitrogen starvation)//GO:0000045(autophagosome assembly)//GO:0000422(autophagy of mitochondrion)
NC_006088.5	79885258	79885884	MACS_peak_800	10.33	626	NM_001031485.1	WDR3	10.33	5.07	100	427952	-	CGNC:10970|Ensembl:ENSGALG00000014791	WD repeat domain 3	gga03008(Ribosome biogenesis in eukaryotes)	GO:0031965(nuclear membrane)//GO:0032040(small-subunit processome)//GO:0034388(Pwp2p-containing subcomplex of 90S preribosome)	GO:0030515(snoRNA binding)	GO:0030490(maturation of SSU-rRNA)
NC_006088.5	79892449	79892584	MACS_peak_801	5.99	135	NM_001031485.1	WDR3	5.99	2.66	100	427952	-	CGNC:10970|Ensembl:ENSGALG00000014791	WD repeat domain 3	gga03008(Ribosome biogenesis in eukaryotes)	GO:0031965(nuclear membrane)//GO:0032040(small-subunit processome)//GO:0034388(Pwp2p-containing subcomplex of 90S preribosome)	GO:0030515(snoRNA binding)	GO:0030490(maturation of SSU-rRNA)
NC_006088.5	79952733	79953664	MACS_peak_802	734.09	931	NM_001007972.1	FAM46C	734.09	17.92	100	426544	-	CGNC:10749|Ensembl:ENSGALG00000014453	family with sequence similarity 46 member C
NC_006088.5	79997431	79997691	MACS_peak_803	367.23	260	NM_001030778.1	NAA50	367.23	12.37	100	418319	MAK3|NAT13	CGNC:10980|Ensembl:ENSGALG00000033889	N(alpha)-acetyltransferase 50, NatE catalytic subunit			GO:0008080(N-acetyltransferase activity)
NC_006088.5	80009832	80009969	MACS_peak_804	38.78	137	NM_001030778.1	NAA50	38.78	6.98	100	418319	MAK3|NAT13	CGNC:10980|Ensembl:ENSGALG00000033889	N(alpha)-acetyltransferase 50, NatE catalytic subunit			GO:0008080(N-acetyltransferase activity)
NC_006088.5	80040107	80041869	MACS_peak_805	332.96	1762	NM_001277825.1	USF3	332.96	9.91	100	418320	KIAA2018	CGNC:10982|Ensembl:ENSGALG00000031560	upstream transcription factor family member 3			GO:0046983(protein dimerization activity)
NC_006088.5	80042328	80043397	MACS_peak_806	587.93	1069	NM_001277825.1	USF3	587.93	11.02	100	418320	KIAA2018	CGNC:10982|Ensembl:ENSGALG00000031560	upstream transcription factor family member 3			GO:0046983(protein dimerization activity)
NC_006088.5	80124889	80125284	MACS_peak_807	29.32	395	XM_416545.6	SPICE1	29.32	5.15	100	418322	CCDC52	CGNC:10989|Ensembl:ENSGALG00000045606	spindle and centriole associated protein 1				GO:0090307(mitotic spindle assembly)
NC_006088.5	80145094	80145623	MACS_peak_808	13.83	529	XM_015295165.2	TRIM45	13.83	5.95	100	769776	-	CGNC:55523	tripartite motif containing 45
NC_006088.5	80195051	80196660	MACS_peak_809	799.91	1609	XM_015294558.2	TNFRSF1A	799.91	7.74	100	418325	-	CGNC:50736|Ensembl:ENSGALG00000039461	TNF receptor superfamily member 1A	gga04010(MAPK signaling pathway)//gga04060(Cytokine-cytokine receptor interaction)//gga04210(Apoptosis)//gga04920(Adipocytokine signaling pathway)//gga04931(Insulin resistance)//gga05164(Influenza A)//gga05168(Herpes simplex infection)	GO:0005887(integral component of plasma membrane)//GO:0005739(mitochondrion)	GO:0005031(tumor necrosis factor-activated receptor activity)//GO:0043120(tumor necrosis factor binding)	GO:0007275(multicellular organism development)//GO:0042127(regulation of cell proliferation)//GO:0097190(apoptotic signaling pathway)//GO:0006954(inflammatory response)//GO:0032496(response to lipopolysaccharide)//GO:0006955(immune response)//GO:0033209(tumor necrosis factor-mediated signaling pathway)//GO:0042981(regulation of apoptotic process)
NC_006088.5	80503875	80504545	MACS_peak_810	79.75	670	XM_025143446.1	GTF2E1	79.75	5.95	100	418328	-	CGNC:11099|Ensembl:ENSGALG00000042320	general transcription factor IIE subunit 1	gga03022(Basal transcription factors)		GO:0043565(sequence-specific DNA binding)	GO:0006367(transcription initiation from RNA polymerase II promoter)//GO:0006355(regulation of transcription, DNA-templated)
NC_006088.5	80510516	80510761	MACS_peak_811	216.28	245	XM_025143446.1	GTF2E1	216.28	8.84	100	418328	-	CGNC:11099|Ensembl:ENSGALG00000042320	general transcription factor IIE subunit 1	gga03022(Basal transcription factors)		GO:0043565(sequence-specific DNA binding)	GO:0006367(transcription initiation from RNA polymerase II promoter)//GO:0006355(regulation of transcription, DNA-templated)
NC_006088.5	80605764	80605995	MACS_peak_812	92.05	231	XM_015294998.2	NDUFB4	92.05	5.39	100	769954	-	CGNC:55666|Ensembl:ENSGALG00000027688	NADH dehydrogenase (ubiquinone) 1 beta subcomplex, 4, 15kDa	gga00190(Oxidative phosphorylation)//gga01100(Metabolic pathways)	GO:0016021(integral component of membrane)//GO:0005739(mitochondrion)//GO:0005747(mitochondrial respiratory chain complex I)	GO:0008137(NADH dehydrogenase (ubiquinone) activity)	GO:0055114(oxidation-reduction process)//GO:0032981(mitochondrial respiratory chain complex I assembly)
NC_006088.5	80650829	80650889	MACS_peak_813	446.35	60	NM_204638.2	FSTL1	446.35	12.45	100	395349	FLIK	CGNC:11120|Ensembl:ENSGALG00000014970	follistatin like 1		GO:0070062(extracellular exosome)	GO:0005509(calcium ion binding)	GO:0042594(response to starvation)//GO:1901390(positive regulation of transforming growth factor beta activation)
NC_006088.5	80677992	80678097	MACS_peak_814	148.59	105	NM_204638.2	FSTL1	148.59	10.15	100	395349	FLIK	CGNC:11120|Ensembl:ENSGALG00000014970	follistatin like 1		GO:0070062(extracellular exosome)	GO:0005509(calcium ion binding)	GO:0042594(response to starvation)//GO:1901390(positive regulation of transforming growth factor beta activation)
NC_006088.5	80679236	80679366	MACS_peak_815	78.49	130	NM_204638.2	FSTL1	78.49	8.13	100	395349	FLIK	CGNC:11120|Ensembl:ENSGALG00000014970	follistatin like 1		GO:0070062(extracellular exosome)	GO:0005509(calcium ion binding)	GO:0042594(response to starvation)//GO:1901390(positive regulation of transforming growth factor beta activation)
NC_006088.5	80683486	80683617	MACS_peak_816	10.45	131	NM_204638.2	FSTL1	10.45	3.73	100	395349	FLIK	CGNC:11120|Ensembl:ENSGALG00000014970	follistatin like 1		GO:0070062(extracellular exosome)	GO:0005509(calcium ion binding)	GO:0042594(response to starvation)//GO:1901390(positive regulation of transforming growth factor beta activation)
NC_006088.5	80686255	80686374	MACS_peak_817	126.6	119	NM_204638.2	FSTL1	126.6	8.09	100	395349	FLIK	CGNC:11120|Ensembl:ENSGALG00000014970	follistatin like 1		GO:0070062(extracellular exosome)	GO:0005509(calcium ion binding)	GO:0042594(response to starvation)//GO:1901390(positive regulation of transforming growth factor beta activation)
NC_006088.5	80687841	80687954	MACS_peak_818	956.02	113	NM_204638.2	FSTL1	956.02	15.54	100	395349	FLIK	CGNC:11120|Ensembl:ENSGALG00000014970	follistatin like 1		GO:0070062(extracellular exosome)	GO:0005509(calcium ion binding)	GO:0042594(response to starvation)//GO:1901390(positive regulation of transforming growth factor beta activation)
NC_006088.5	80689006	80689117	MACS_peak_819	754.15	111	NM_204638.2	FSTL1	754.15	14.51	100	395349	FLIK	CGNC:11120|Ensembl:ENSGALG00000014970	follistatin like 1		GO:0070062(extracellular exosome)	GO:0005509(calcium ion binding)	GO:0042594(response to starvation)//GO:1901390(positive regulation of transforming growth factor beta activation)
NC_006088.5	80691033	80694243	MACS_peak_820	818.53	3210	NM_204638.2	FSTL1	818.53	11.63	100	395349	FLIK	CGNC:11120|Ensembl:ENSGALG00000014970	follistatin like 1		GO:0070062(extracellular exosome)	GO:0005509(calcium ion binding)	GO:0042594(response to starvation)//GO:1901390(positive regulation of transforming growth factor beta activation)
NC_006088.5	80749607	80750905	MACS_peak_822	3100	1298	XM_416557.6	GSK3B	3100	113.66	100	418335	GSK3A	CGNC:11127	glycogen synthase kinase 3 beta	gga04012(ErbB signaling pathway)//gga04110(Cell cycle)//gga04310(Wnt signaling pathway)//gga04340(Hedgehog signaling pathway)//gga04510(Focal adhesion)//gga04910(Insulin signaling pathway)//gga04916(Melanogenesis)//gga04931(Insulin resistance)//gga05164(Influenza A)
NC_006088.5	80800686	80800880	MACS_peak_823	1380.68	194	XM_416557.6	GSK3B	1380.68	19.78	100	418335	GSK3A	CGNC:11127	glycogen synthase kinase 3 beta	gga04012(ErbB signaling pathway)//gga04110(Cell cycle)//gga04310(Wnt signaling pathway)//gga04340(Hedgehog signaling pathway)//gga04510(Focal adhesion)//gga04910(Insulin signaling pathway)//gga04916(Melanogenesis)//gga04931(Insulin resistance)//gga05164(Influenza A)
NC_006088.5	81048104	81048209	MACS_peak_824	1433.92	105	NM_205521.1	ATP1A1	1433.92	17.45	100	396530	-	CGNC:49857|Ensembl:ENSGALG00000032247	ATPase Na+/K+ transporting subunit alpha 1	gga04260(Cardiac muscle contraction)//gga04261(Adrenergic signaling in cardiomyocytes)	GO:0016021(integral component of membrane)//GO:0005886(plasma membrane)//GO:1990794(basolateral part of cell)	GO:0005524(ATP binding)//GO:0046872(metal ion binding)//GO:0005391(sodium:potassium-exchanging ATPase activity)	GO:0006814(sodium ion transport)//GO:0010248(establishment or maintenance of transmembrane electrochemical gradient)//GO:0006813(potassium ion transport)//GO:0090662(ATP hydrolysis coupled transmembrane transport)
NC_006088.5	81054009	81054213	MACS_peak_825	3100	204	NM_205521.1	ATP1A1	3100	113.67	100	396530	-	CGNC:49857|Ensembl:ENSGALG00000032247	ATPase Na+/K+ transporting subunit alpha 1	gga04260(Cardiac muscle contraction)//gga04261(Adrenergic signaling in cardiomyocytes)	GO:0016021(integral component of membrane)//GO:0005886(plasma membrane)//GO:1990794(basolateral part of cell)	GO:0005524(ATP binding)//GO:0046872(metal ion binding)//GO:0005391(sodium:potassium-exchanging ATPase activity)	GO:0006814(sodium ion transport)//GO:0010248(establishment or maintenance of transmembrane electrochemical gradient)//GO:0006813(potassium ion transport)//GO:0090662(ATP hydrolysis coupled transmembrane transport)
NC_006088.5	81277694	81277929	MACS_peak_826	40.48	235	XM_004938190.3	VANGL1	40.48	4.88	100	418337	-	CGNC:11171|Ensembl:ENSGALG00000015025	VANGL planar cell polarity protein 1	gga04310(Wnt signaling pathway)	GO:0016021(integral component of membrane)//GO:0016328(lateral plasma membrane)		GO:0007275(multicellular organism development)//GO:0043473(pigmentation)
NC_006088.5	81300290	81300898	MACS_peak_827	238.16	608	XM_004938190.3	VANGL1	238.16	9.08	100	418337	-	CGNC:11171|Ensembl:ENSGALG00000015025	VANGL planar cell polarity protein 1	gga04310(Wnt signaling pathway)	GO:0016021(integral component of membrane)//GO:0016328(lateral plasma membrane)		GO:0007275(multicellular organism development)//GO:0043473(pigmentation)
NC_006088.5	81305642	81305925	MACS_peak_828	27.87	283	XM_004938190.3	VANGL1	27.87	4.56	100	418337	-	CGNC:11171|Ensembl:ENSGALG00000015025	VANGL planar cell polarity protein 1	gga04310(Wnt signaling pathway)	GO:0016021(integral component of membrane)//GO:0016328(lateral plasma membrane)		GO:0007275(multicellular organism development)//GO:0043473(pigmentation)
NC_006088.5	83305902	83305962	MACS_peak_830	8.71	60	XM_015295512.2	ZBTB20	8.71	5.47	100	100859265	-	CGNC:11230	zinc finger and BTB domain containing 20
NC_006088.5	83692144	83693755	MACS_peak_833	3100	1611	XM_004938203.3	ZBTB20	3100	17.47	100	100859265	-	CGNC:11230	zinc finger and BTB domain containing 20
NC_006088.5	83697699	83699742	MACS_peak_834	69.87	2043	XM_004938203.3	ZBTB20	69.87	8.11	100	100859265	-	CGNC:11230	zinc finger and BTB domain containing 20
NC_006088.5	83787223	83787447	MACS_peak_835	293.11	224	XM_015295362.2	CCDC191	293.11	9.63	100	418352	KIAA1407	CGNC:11251	coiled-coil domain containing 191
NC_006088.5	83788261	83788418	MACS_peak_836	56.7	157	XM_015295362.2	CCDC191	56.7	6.03	100	418352	KIAA1407	CGNC:11251	coiled-coil domain containing 191
NC_006088.5	83795653	83795736	MACS_peak_837	8.75	83	XM_015295362.2	CCDC191	8.75	2.7	100	418352	KIAA1407	CGNC:11251	coiled-coil domain containing 191
NC_006088.5	84399403	84400171	MACS_peak_838	25.86	768	XM_025143712.1	BOC	25.86	4.08	100	418361	-	CGNC:11276|Ensembl:ENSGALG00000015152	BOC cell adhesion associated, oncogene regulated		GO:0005887(integral component of plasma membrane)		GO:0045663(positive regulation of myoblast differentiation)//GO:0007411(axon guidance)//GO:0007224(smoothened signaling pathway)
NC_006088.5	84524500	84525144	MACS_peak_839	155.41	644	NM_001006252.1	TAF13	155.41	8.92	100	418365	-	CGNC:50748|Ensembl:ENSGALG00000015185	TATA-box binding protein associated factor 13	gga03022(Basal transcription factors)//gga05168(Herpes simplex infection)	GO:0005730(nucleolus)//GO:0005669(transcription factor TFIID complex)	GO:0046982(protein heterodimerization activity)//GO:0003677(DNA binding)//GO:0008022(protein C-terminus binding)//GO:0003712(transcription cofactor activity)	GO:0006357(regulation of transcription from RNA polymerase II promoter)//GO:0006366(transcription from RNA polymerase II promoter)
NC_006088.5	84674626	84674763	MACS_peak_840	48.7	137	NM_204431.1	CCDC80	48.7	5.75	100	395074	cequarin|equarin-S	CGNC:11305|Ensembl:ENSGALG00000015193	coiled-coil domain containing 80		GO:0005578(proteinaceous extracellular matrix)//GO:0005604(basement membrane)//GO:0005615(extracellular space)//GO:0005614(interstitial matrix)	GO:0008201(heparin binding)//GO:0001968(fibronectin binding)	GO:0010811(positive regulation of cell-substrate adhesion)//GO:0030198(extracellular matrix organization)
NC_006088.5	84701317	84701532	MACS_peak_841	51.25	215	NM_001278070.1	ATG3	51.25	5.39	100	418369	APG3L	CGNC:11313|Ensembl:ENSGALG00000015204	autophagy related 3	gga04140(Regulation of autophagy)	GO:0000153(cytoplasmic ubiquitin ligase complex)//GO:0005829(cytosol)	GO:0019777(Atg12 transferase activity)//GO:0019776(Atg8 ligase activity)//GO:0019899(enzyme binding)	GO:0050765(negative regulation of phagocytosis)//GO:1902017(regulation of cilium assembly)//GO:0043653(mitochondrial fragmentation involved in apoptotic process)//GO:0016567(protein ubiquitination)//GO:0000045(autophagosome assembly)//GO:0044804(autophagy of nucleus)//GO:0015031(protein transport)//GO:0000422(autophagy of mitochondrion)
NC_006088.5	84751439	84753203	MACS_peak_842	112.88	1764	XM_001231900.5	F5	112.88	7.49	100	374052	-	CGNC:11315|Ensembl:ENSGALG00000029298	coagulation factor V
NC_006088.5	84913249	84913478	MACS_peak_843	63.34	229	NM_205520.4	ATP1B1	63.34	5.77	100	396529	-	CGNC:11333|Ensembl:ENSGALG00000015233	ATPase Na+/K+ transporting subunit beta 1	gga04260(Cardiac muscle contraction)//gga04261(Adrenergic signaling in cardiomyocytes)	GO:0043209(myelin sheath)//GO:0005890(sodium:potassium-exchanging ATPase complex)//GO:0014704(intercalated disc)//GO:0016323(basolateral plasma membrane)//GO:0070062(extracellular exosome)//GO:0042383(sarcolemma)//GO:0005622(intracellular)//GO:0016324(apical plasma membrane)	GO:0005391(sodium:potassium-exchanging ATPase activity)//GO:0005524(ATP binding)//GO:0031402(sodium ion binding)//GO:0001671(ATPase activator activity)//GO:0023026(MHC class II protein complex binding)//GO:0019901(protein kinase binding)//GO:0030955(potassium ion binding)//GO:0008144(drug binding)//GO:0005515(protein binding)//GO:0008022(protein C-terminus binding)//GO:0051117(ATPase binding)	GO:0036376(sodium ion export from cell)//GO:0055119(relaxation of cardiac muscle)//GO:1903281(positive regulation of calcium:sodium antiporter activity)//GO:0086009(membrane repolarization)//GO:0032781(positive regulation of ATPase activity)//GO:0090662(ATP hydrolysis coupled transmembrane transport)//GO:1903278(positive regulation of sodium ion export from cell)//GO:0006813(potassium ion transpo…
NC_006088.5	85034494	85034821	MACS_peak_844	3.53	327	XM_001231675.5	DPT	3.53	3.45	100	768904	-	CGNC:13791|Ensembl:ENSGALG00000039376	dermatopontin
NC_006088.5	85240829	85241571	MACS_peak_845	87.03	742	XM_416593.6	TIPRL	87.03	8.21	100	418374	-	CGNC:11345|Ensembl:ENSGALG00000015246	TOR signaling pathway regulator				GO:0000077(DNA damage checkpoint)//GO:0032515(negative regulation of phosphoprotein phosphatase activity)
NC_006088.5	85258467	85259054	MACS_peak_846	343.9	587	XM_416594.5	GPR161	343.9	12.29	100	418375	-	CGNC:11346	G protein-coupled receptor 161		GO:0016021(integral component of membrane)//GO:0005929(cilium)//GO:0055037(recycling endosome)	GO:0004930(G-protein coupled receptor activity)	GO:1901621(negative regulation of smoothened signaling pathway involved in dorsal/ventral neural tube patterning)//GO:0007186(G-protein coupled receptor signaling pathway)//GO:0030819(positive regulation of cAMP biosynthetic process)
NC_006088.5	85265006	85265875	MACS_peak_847	23.51	869	XM_416595.6	TTF2	23.51	4.76	100	418376	-	CGNC:11348|Ensembl:ENSGALG00000015249	transcription termination factor 2		GO:0005829(cytosol)	GO:0005524(ATP binding)//GO:0008270(zinc ion binding)
NC_006088.5	85295359	85295791	MACS_peak_849	633.78	432	XM_416596.6	CPOX	633.78	12.25	100	418377	-	CGNC:11339|Ensembl:ENSGALG00000015240	coproporphyrinogen oxidase	gga00860(Porphyrin and chlorophyll metabolism)//gga01100(Metabolic pathways)	GO:0016020(membrane)//GO:0005739(mitochondrion)//GO:0005829(cytosol)	GO:0004109(coproporphyrinogen oxidase activity)//GO:0005212(structural constituent of eye lens)//GO:0042803(protein homodimerization activity)	GO:0055114(oxidation-reduction process)//GO:0006783(heme biosynthetic process)
NC_006088.5	85378147	85378993	MACS_peak_850	618.81	846	XM_015295670.2	ST3GAL6	618.81	9.08	100	395138	ST3GAL-VI	CGNC:11351|Ensembl:ENSGALG00000015252	ST3 beta-galactoside alpha-2,3-sialyltransferase 6	gga00601(Glycosphingolipid biosynthesis - lacto and neolacto series)//gga01100(Metabolic pathways)	GO:0016021(integral component of membrane)//GO:0000139(Golgi membrane)	GO:0052798(beta-galactoside alpha-2,3-sialyltransferase activity)	GO:0018279(protein N-linked glycosylation via asparagine)//GO:0097503(sialylation)//GO:0009311(oligosaccharide metabolic process)
NC_006088.5	85910708	85910837	MACS_peak_851	2578.91	129	XM_025143898.1	FILIP1L	2578.91	31.15	100	769163	-	CGNC:11367|Ensembl:ENSGALG00000015271	filamin A interacting protein 1 like
NC_006088.5	86002268	86002442	MACS_peak_852	181.32	174	XM_416605.6	TOMM70	181.32	9.24	100	418387	TOMM70A	CGNC:11379|Ensembl:ENSGALG00000015285	translocase of outer mitochondrial membrane 70
NC_006088.5	86010049	86010480	MACS_peak_853	379.31	431	XM_416605.6	TOMM70	379.31	12.73	100	418387	TOMM70A	CGNC:11379|Ensembl:ENSGALG00000015285	translocase of outer mitochondrial membrane 70
NC_006088.5	86102433	86102577	MACS_peak_854	11.57	144	XM_416608.6	TFG	11.57	3.61	100	418391	-	CGNC:11390|Ensembl:ENSGALG00000015299	TRK-fused gene		GO:0070062(extracellular exosome)//GO:0000139(Golgi membrane)//GO:0070971(endoplasmic reticulum exit site)	GO:0004871(signal transducer activity)//GO:0042802(identical protein binding)	GO:0043123(positive regulation of I-kappaB kinase/NF-kappaB signaling)//GO:0048208(COPII vesicle coating)//GO:0007165(signal transduction)
NC_006088.5	86106660	86107421	MACS_peak_855	84	761	XM_416608.6	TFG	84	5	100	418391	-	CGNC:11390|Ensembl:ENSGALG00000015299	TRK-fused gene		GO:0070062(extracellular exosome)//GO:0000139(Golgi membrane)//GO:0070971(endoplasmic reticulum exit site)	GO:0004871(signal transducer activity)//GO:0042802(identical protein binding)	GO:0043123(positive regulation of I-kappaB kinase/NF-kappaB signaling)//GO:0048208(COPII vesicle coating)//GO:0007165(signal transduction)
NC_006088.5	86148064	86148139	MACS_peak_856	22.7	75	XM_015296923.2	ABI3BP	22.7	3.77	100	769237	-	CGNC:11397|Ensembl:ENSGALG00000015307	ABI family member 3 binding protein		GO:0005615(extracellular space)//GO:0005614(interstitial matrix)	GO:0005518(collagen binding)//GO:0008201(heparin binding)	GO:0010811(positive regulation of cell-substrate adhesion)//GO:0030198(extracellular matrix organization)
NC_006088.5	86471575	86471686	MACS_peak_858	229.94	111	NM_001321597.1	RPL24	229.94	7.49	100	418401	-	CGNC:50756|Ensembl:ENSGALG00000015339	ribosomal protein L24	gga03010(Ribosome)
NC_006088.5	86473734	86474036	MACS_peak_859	218.09	302	XM_416617.5	CEP97	218.09	11.89	100	418402	LRRIQ2	CGNC:11426|Ensembl:ENSGALG00000015342	centrosomal protein 97		GO:0005813(centrosome)//GO:0043234(protein complex)//GO:0005829(cytosol)		GO:1902018(negative regulation of cilium assembly)//GO:1901673(regulation of mitotic spindle assembly)
NC_006088.5	86485061	86486065	MACS_peak_860	469.21	1004	XM_416617.5	CEP97	469.21	14.31	100	418402	LRRIQ2	CGNC:11426|Ensembl:ENSGALG00000015342	centrosomal protein 97		GO:0005813(centrosome)//GO:0043234(protein complex)//GO:0005829(cytosol)		GO:1902018(negative regulation of cilium assembly)//GO:1901673(regulation of mitotic spindle assembly)
NC_006088.5	87758386	87759088	MACS_peak_862	239.05	702	XM_416621.6	CBLB	239.05	10.51	100	418406	-	CGNC:11434|Ensembl:ENSGALG00000015351	Cbl proto-oncogene B	gga04012(ErbB signaling pathway)//gga04120(Ubiquitin mediated proteolysis)//gga04144(Endocytosis)//gga04910(Insulin signaling pathway)
NC_006088.5	87764347	87764467	MACS_peak_863	4.85	120	XM_416621.6	CBLB	4.85	4.88	100	418406	-	CGNC:11434|Ensembl:ENSGALG00000015351	Cbl proto-oncogene B	gga04012(ErbB signaling pathway)//gga04120(Ubiquitin mediated proteolysis)//gga04144(Endocytosis)//gga04910(Insulin signaling pathway)
NC_006088.5	87880194	87880353	MACS_peak_864	403.15	159	XM_416621.6	CBLB	403.15	10.35	100	418406	-	CGNC:11434|Ensembl:ENSGALG00000015351	Cbl proto-oncogene B	gga04012(ErbB signaling pathway)//gga04120(Ubiquitin mediated proteolysis)//gga04144(Endocytosis)//gga04910(Insulin signaling pathway)
NC_006088.5	87881128	87881292	MACS_peak_865	17.25	164	XM_004938278.3	CBLB	17.25	6.03	100	418406	-	CGNC:11434|Ensembl:ENSGALG00000015351	Cbl proto-oncogene B	gga04012(ErbB signaling pathway)//gga04120(Ubiquitin mediated proteolysis)//gga04144(Endocytosis)//gga04910(Insulin signaling pathway)
NC_006088.5	88424880	88424958	MACS_peak_866	18.27	78	XM_004938282.3	BBX	18.27	4.33	100	418407	-	CGNC:11436|Ensembl:ENSGALG00000015353	BBX, HMG-box containing
NC_006088.5	89529487	89530286	MACS_peak_867	153.56	799	XM_025144252.1	NECTIN3	153.56	7.65	100	418415	PVRL3	CGNC:11445	nectin cell adhesion molecule 3	gga04514(Cell adhesion molecules (CAMs))//gga04520(Adherens junction)
NC_006088.5	89741482	89741865	MACS_peak_868	63.92	383	XM_015297617.2	PHLDB2	63.92	8.13	100	418418	-	CGNC:50761	pleckstrin homology like domain family B member 2
NC_006088.5	89762947	89763331	MACS_peak_869	580.86	384	XM_015297596.2	PHLDB2	580.86	8.76	100	418418	-	CGNC:50761	pleckstrin homology like domain family B member 2
NC_006088.5	89765371	89765515	MACS_peak_870	284.73	144	XM_015297596.2	PHLDB2	284.73	5.27	100	418418	-	CGNC:50761	pleckstrin homology like domain family B member 2
NC_006088.5	89781842	89781953	MACS_peak_871	87.76	111	XM_015297596.2	PHLDB2	87.76	7.61	100	418418	-	CGNC:50761	pleckstrin homology like domain family B member 2
NC_006088.5	89816639	89817219	MACS_peak_872	3.21	580	XM_416633.6	ABHD10	3.21	2.93	100	418419	-	CGNC:11454|Ensembl:ENSGALG00000015378	abhydrolase domain containing 10
NC_006088.5	89976070	89976397	MACS_peak_873	18.71	327	NM_001030787.1	CD200	18.71	5.43	100	418425	-	CGNC:11468|Ensembl:ENSGALG00000015396	CD200 molecule		GO:0005887(integral component of plasma membrane)//GO:0005913(cell-cell adherens junction)	GO:0004872(receptor activity)//GO:0005102(receptor binding)//GO:0050839(cell adhesion molecule binding)//GO:0042803(protein homodimerization activity)	GO:0008037(cell recognition)//GO:0007156(homophilic cell adhesion via plasma membrane adhesion molecules)//GO:0050776(regulation of immune response)//GO:0043031(negative regulation of macrophage activation)//GO:0007157(heterophilic cell-cell adhesion via plasma membrane cell adhesion molecules)
NC_006088.5	90030563	90032399	MACS_peak_874	3100	1836	XM_004938303.3	CGGBP1	3100	25.29	100	770224	-	CGNC:11472|Ensembl:ENSGALG00000015400	CGG triplet repeat binding protein 1		GO:0005634(nucleus)	GO:0001227(transcriptional repressor activity, RNA polymerase II transcription regulatory region sequence-specific binding)//GO:0003690(double-stranded DNA binding)	GO:0000122(negative regulation of transcription from RNA polymerase II promoter)
NC_006088.5	90079196	90080156	MACS_peak_875	598.76	960	XM_416640.6	C1H3ORF38	598.76	14.27	100	418429	C3orf38	CGNC:11473|Ensembl:ENSGALG00000015402	chromosome 1 open reading frame, human C3orf38		GO:0005634(nucleus)		GO:0043065(positive regulation of apoptotic process)
NC_006088.5	90417945	90418125	MACS_peak_876	11.16	180	XM_015295857.2	EPHA3	11.16	3.77	100	396402	CEK4|ETK1	CGNC:11474|Ensembl:ENSGALG00000015403	EPH receptor A3		GO:0005887(integral component of plasma membrane)//GO:0005769(early endosome)	GO:0005524(ATP binding)//GO:0005003(ephrin receptor activity)//GO:0005004(GPI-linked ephrin receptor activity)	GO:0010976(positive regulation of neuron projection development)//GO:0010717(regulation of epithelial to mesenchymal transition)//GO:0071300(cellular response to retinoic acid)//GO:0048013(ephrin receptor signaling pathway)//GO:0018108(peptidyl-tyrosine phosphorylation)//GO:0016477(cell migration)//GO:0051893(regulation of focal adhesion assembly)//GO:0070507(regulation of microtubule cytoskeleto…
NC_006088.5	90488882	90489543	MACS_peak_877	1059.26	661	NM_205430.2	EPHA3	1059.26	16.18	100	396402	CEK4|ETK1	CGNC:11474|Ensembl:ENSGALG00000015403	EPH receptor A3		GO:0005887(integral component of plasma membrane)//GO:0005769(early endosome)	GO:0005524(ATP binding)//GO:0005003(ephrin receptor activity)//GO:0005004(GPI-linked ephrin receptor activity)	GO:0010976(positive regulation of neuron projection development)//GO:0010717(regulation of epithelial to mesenchymal transition)//GO:0071300(cellular response to retinoic acid)//GO:0048013(ephrin receptor signaling pathway)//GO:0018108(peptidyl-tyrosine phosphorylation)//GO:0016477(cell migration)//GO:0051893(regulation of focal adhesion assembly)//GO:0070507(regulation of microtubule cytoskeleto…
NC_006088.5	91120568	91120691	MACS_peak_880	3.25	123	XM_416641.6	PROS1	3.25	3.73	100	418430	-	CGNC:11480|Ensembl:ENSGALG00000015409	protein S (alpha)		GO:0070062(extracellular exosome)//GO:0072562(blood microparticle)	GO:0005509(calcium ion binding)	GO:0030195(negative regulation of blood coagulation)
NC_006088.5	91125926	91126084	MACS_peak_881	2335.31	158	XM_416641.6	PROS1	2335.31	27.36	100	418430	-	CGNC:11480|Ensembl:ENSGALG00000015409	protein S (alpha)		GO:0070062(extracellular exosome)//GO:0072562(blood microparticle)	GO:0005509(calcium ion binding)	GO:0030195(negative regulation of blood coagulation)
NC_006088.5	91130427	91130588	MACS_peak_882	1611.11	161	XM_416641.6	PROS1	1611.11	26.36	100	418430	-	CGNC:11480|Ensembl:ENSGALG00000015409	protein S (alpha)		GO:0070062(extracellular exosome)//GO:0072562(blood microparticle)	GO:0005509(calcium ion binding)	GO:0030195(negative regulation of blood coagulation)
NC_006088.5	92755917	92756718	MACS_peak_884	200.2	801	XM_025144510.1	CRYBG3	200.2	6.98	100	418437	-	CGNC:50769	crystallin beta-gamma domain containing 3
NC_006088.5	92856396	92856721	MACS_peak_885	9.09	325	XM_025151971.1	DCAF6	9.09	2.93	100	418438	IQWD1	CGNC:11504|Ensembl:ENSGALG00000015435	DDB1 and CUL4 associated factor 6
NC_006088.5	92943023	92943183	MACS_peak_886	24.55	160	XM_416652.6	MPZL1	24.55	5.51	100	418441	-	CGNC:11507	myelin protein zero like 1	gga04514(Cell adhesion molecules (CAMs))
NC_006088.5	92958980	92959253	MACS_peak_887	4.88	273	XM_025144547.1	MPZL1	4.88	5.43	100	418441	-	CGNC:11507	myelin protein zero like 1	gga04514(Cell adhesion molecules (CAMs))
NC_006088.5	92963194	92964059	MACS_peak_888	298.52	865	NM_001030789.1	RCSD1	298.52	8.34	100	418443	-	CGNC:50771|Ensembl:ENSGALG00000040275	RCSD domain containing 1
NC_006088.5	93077478	93078413	MACS_peak_889	2341.15	935	XM_015295868.2	POU2F1	2341.15	30.96	100	396463	Oct-1|chOCT-1	CGNC:49816|Ensembl:ENSGALG00000015446	POU class 2 homeobox 1		GO:0005634(nucleus)	GO:0001223(transcription coactivator binding)//GO:0043565(sequence-specific DNA binding)//GO:0003700(transcription factor activity, sequence-specific DNA binding)	GO:0006351(transcription, DNA-templated)//GO:0006355(regulation of transcription, DNA-templated)
NC_006088.5	93264099	93264432	MACS_peak_890	365.18	333	XM_416658.6	ILDR2	365.18	8.84	100	418447	C1orf32	CGNC:11522|Ensembl:ENSGALG00000015458	immunoglobulin-like domain containing receptor 2		GO:0016021(integral component of membrane)		GO:0009749(response to glucose)//GO:0030073(insulin secretion)//GO:0031016(pancreas development)//GO:0030154(cell differentiation)//GO:0048873(homeostasis of number of cells within a tissue)
NC_006088.5	93284932	93285049	MACS_peak_891	33.72	117	XM_015298162.2	ILDR2	33.72	4.96	100	418447	C1orf32	CGNC:11522|Ensembl:ENSGALG00000015458	immunoglobulin-like domain containing receptor 2		GO:0016021(integral component of membrane)		GO:0009749(response to glucose)//GO:0030073(insulin secretion)//GO:0031016(pancreas development)//GO:0030154(cell differentiation)//GO:0048873(homeostasis of number of cells within a tissue)
NC_006088.5	93286639	93286850	MACS_peak_892	22.65	211	XM_416658.6	ILDR2	22.65	5.95	100	418447	C1orf32	CGNC:11522|Ensembl:ENSGALG00000015458	immunoglobulin-like domain containing receptor 2		GO:0016021(integral component of membrane)		GO:0009749(response to glucose)//GO:0030073(insulin secretion)//GO:0031016(pancreas development)//GO:0030154(cell differentiation)//GO:0048873(homeostasis of number of cells within a tissue)
NC_006088.5	93288861	93289949	MACS_peak_893	3100	1088	XM_416658.6	ILDR2	3100	32.91	100	418447	C1orf32	CGNC:11522|Ensembl:ENSGALG00000015458	immunoglobulin-like domain containing receptor 2		GO:0016021(integral component of membrane)		GO:0009749(response to glucose)//GO:0030073(insulin secretion)//GO:0031016(pancreas development)//GO:0030154(cell differentiation)//GO:0048873(homeostasis of number of cells within a tissue)
NC_006088.5	93435301	93435667	MACS_peak_894	261.23	366	XM_416660.6	PTGFRN	261.23	8.44	100	418449	-	CGNC:11526	prostaglandin F2 receptor inhibitor
NC_006088.5	93436475	93436895	MACS_peak_895	399.05	420	XM_416660.6	PTGFRN	399.05	10.78	100	418449	-	CGNC:11526	prostaglandin F2 receptor inhibitor
NC_006088.5	93440403	93440787	MACS_peak_896	14.77	384	XM_416660.6	PTGFRN	14.77	4.04	100	418449	-	CGNC:11526	prostaglandin F2 receptor inhibitor
NC_006088.5	93444783	93445209	MACS_peak_897	2336.28	426	XM_416660.6	PTGFRN	2336.28	33.03	100	418449	-	CGNC:11526	prostaglandin F2 receptor inhibitor
NC_006088.5	93468817	93469123	MACS_peak_898	113.7	306	XM_416660.6	PTGFRN	113.7	7.69	100	418449	-	CGNC:11526	prostaglandin F2 receptor inhibitor
NC_006088.5	93470314	93471069	MACS_peak_899	3100	755	XM_416660.6	PTGFRN	3100	37.94	100	418449	-	CGNC:11526	prostaglandin F2 receptor inhibitor
NC_006088.5	93623117	93623507	MACS_peak_900	44.18	390	XM_015298225.2	IGSF3	44.18	6.62	100	418451	-	CGNC:11531|Ensembl:ENSGALG00000036738	immunoglobulin superfamily member 3		GO:0016021(integral component of membrane)
NC_006088.5	93660292	93660855	MACS_peak_901	207.3	563	NM_001030790.1	ADPRH	207.3	8.09	100	418452	-	CGNC:50773|Ensembl:ENSGALG00000015473	ADP-ribosylarginine hydrolase			GO:0003875(ADP-ribosylarginine hydrolase activity)//GO:0030955(potassium ion binding)//GO:0000287(magnesium ion binding)	GO:0051725(protein de-ADP-ribosylation)
NC_006088.5	93662122	93662293	MACS_peak_902	57.99	171	NM_001278101.2	ADPRH	57.99	5.99	100	418452	-	CGNC:50773|Ensembl:ENSGALG00000015473	ADP-ribosylarginine hydrolase			GO:0003875(ADP-ribosylarginine hydrolase activity)//GO:0030955(potassium ion binding)//GO:0000287(magnesium ion binding)	GO:0051725(protein de-ADP-ribosylation)
NC_006088.5	93721218	93721328	MACS_peak_903	31.36	110	NM_001012542.1	POGLUT1	31.36	3.89	100	418455	KTELC1	CGNC:50775|Ensembl:ENSGALG00000015480	protein O-glucosyltransferase 1	gga00514(Other types of O-glycan biosynthesis)	GO:0005788(endoplasmic reticulum lumen)//GO:0070062(extracellular exosome)	GO:0035252(UDP-xylosyltransferase activity)//GO:0035251(UDP-glucosyltransferase activity)	GO:0060537(muscle tissue development)//GO:0048339(paraxial mesoderm development)//GO:0006664(glycolipid metabolic process)//GO:0045747(positive regulation of Notch signaling pathway)//GO:0018242(protein O-linked glycosylation via serine)//GO:0072358(cardiovascular system development)//GO:0001756(somitogenesis)//GO:0006493(protein O-linked glycosylation)//GO:0010470(regulation of gastrulation)//GO…
NC_006088.5	93775498	93775632	MACS_peak_904	9.16	134	XM_015298264.2	BCL9	9.16	3.61	100	418456	-	CGNC:11542|Ensembl:ENSGALG00000037655	B-cell CLL/lymphoma 9			GO:0008013(beta-catenin binding)//GO:0003713(transcription coactivator activity)	GO:0060070(canonical Wnt signaling pathway)//GO:1903506(regulation of nucleic acid-templated transcription)
NC_006088.5	93792735	93793040	MACS_peak_905	9.15	305	XM_004938330.3	BCL9	9.15	4.16	100	418456	-	CGNC:11542|Ensembl:ENSGALG00000037655	B-cell CLL/lymphoma 9			GO:0008013(beta-catenin binding)//GO:0003713(transcription coactivator activity)	GO:0060070(canonical Wnt signaling pathway)//GO:1903506(regulation of nucleic acid-templated transcription)
NC_006088.5	93797068	93799190	MACS_peak_906	1517.95	2122	XM_004938330.3	BCL9	1517.95	23.11	100	418456	-	CGNC:11542|Ensembl:ENSGALG00000037655	B-cell CLL/lymphoma 9			GO:0008013(beta-catenin binding)//GO:0003713(transcription coactivator activity)	GO:0060070(canonical Wnt signaling pathway)//GO:1903506(regulation of nucleic acid-templated transcription)
NC_006088.5	93802271	93803909	MACS_peak_907	1270.83	1638	XM_004938330.3	BCL9	1270.83	12.05	100	418456	-	CGNC:11542|Ensembl:ENSGALG00000037655	B-cell CLL/lymphoma 9			GO:0008013(beta-catenin binding)//GO:0003713(transcription coactivator activity)	GO:0060070(canonical Wnt signaling pathway)//GO:1903506(regulation of nucleic acid-templated transcription)
NC_006088.5	93844941	93845589	MACS_peak_908	14.75	648	XM_015295941.1	GJA5	14.75	5.35	100	396502	-	CGNC:49840|Ensembl:ENSGALG00000039452	gap junction protein alpha 5		GO:0016021(integral component of membrane)//GO:0005922(connexin complex)		GO:0007154(cell communication)
NC_006088.5	94287337	94287427	MACS_peak_909	107.52	90	NM_001030792.2	CHMP2B	107.52	10.15	100	418461	-	CGNC:11553|Ensembl:ENSGALG00000015496	charged multivesicular body protein 2B	gga04144(Endocytosis)	GO:0005764(lysosome)//GO:0070062(extracellular exosome)//GO:0005886(plasma membrane)//GO:0005770(late endosome)//GO:0031902(late endosome membrane)//GO:0000815(ESCRT III complex)//GO:0005829(cytosol)	GO:0045296(cadherin binding)//GO:0019904(protein domain specific binding)	GO:0007080(mitotic metaphase plate congression)//GO:1902188(positive regulation of viral release from host cell)//GO:0070050(neuron cellular homeostasis)//GO:0007032(endosome organization)//GO:0039702(viral budding via host ESCRT complex)//GO:0010824(regulation of centrosome duplication)//GO:0000920(cell separation after cytokinesis)//GO:0050890(cognition)//GO:1901673(regulation of mitotic spindl…
NC_006088.5	94356142	94356367	MACS_peak_910	138.2	225	XM_416671.6	VGLL3	138.2	8.09	100	418462	-	CGNC:11554|Ensembl:ENSGALG00000015497	vestigial like family member 3
NC_006088.5	94365302	94365558	MACS_peak_911	110.9	256	XM_416671.6	VGLL3	110.9	5.52	100	418462	-	CGNC:11554|Ensembl:ENSGALG00000015497	vestigial like family member 3
NC_006088.5	94369915	94370416	MACS_peak_912	990.32	501	XM_416671.6	VGLL3	990.32	13	100	418462	-	CGNC:11554|Ensembl:ENSGALG00000015497	vestigial like family member 3
NC_006088.5	94376128	94376853	MACS_peak_913	1481.37	725	XM_416671.6	VGLL3	1481.37	26.32	100	418462	-	CGNC:11554|Ensembl:ENSGALG00000015497	vestigial like family member 3
NC_006088.5	99461311	99462293	MACS_peak_916	55.18	982	NM_001030793.2	HSPA13	55.18	6.42	100	418469	STCH	CGNC:13782|Ensembl:ENSGALG00000019201	heat shock protein family A (Hsp70) member 13		GO:0070062(extracellular exosome)	GO:0005524(ATP binding)
NC_006088.5	99764796	99764952	MACS_peak_917	75.14	156	XM_015298743.2	NRIP1	75.14	7.53	100	101749375	-	CGNC:68846|Ensembl:ENSGALG00000015681	nuclear receptor interacting protein 1
NC_006088.5	99983648	99983780	MACS_peak_918	7.82	132	XM_015298797.2	USP25	7.82	5.56	100	418471	-	CGNC:11706|Ensembl:ENSGALG00000015693	ubiquitin specific peptidase 25		GO:0005783(endoplasmic reticulum)//GO:0005829(cytosol)	GO:0051117(ATPase binding)//GO:0004843(thiol-dependent ubiquitin-specific protease activity)//GO:0031625(ubiquitin protein ligase binding)	GO:0071108(protein K48-linked deubiquitination)//GO:1904293(negative regulation of ERAD pathway)//GO:0006511(ubiquitin-dependent protein catabolic process)//GO:0070536(protein K63-linked deubiquitination)
NC_006088.5	100003156	100003234	MACS_peak_919	56.29	78	XM_004938353.3	USP25	56.29	4.48	100	418471	-	CGNC:11706|Ensembl:ENSGALG00000015693	ubiquitin specific peptidase 25		GO:0005783(endoplasmic reticulum)//GO:0005829(cytosol)	GO:0051117(ATPase binding)//GO:0004843(thiol-dependent ubiquitin-specific protease activity)//GO:0031625(ubiquitin protein ligase binding)	GO:0071108(protein K48-linked deubiquitination)//GO:1904293(negative regulation of ERAD pathway)//GO:0006511(ubiquitin-dependent protein catabolic process)//GO:0070536(protein K63-linked deubiquitination)
NC_006088.5	100004239	100004387	MACS_peak_920	9.05	148	XM_025144801.1	USP25	9.05	3.92	100	418471	-	CGNC:11706|Ensembl:ENSGALG00000015693	ubiquitin specific peptidase 25		GO:0005783(endoplasmic reticulum)//GO:0005829(cytosol)	GO:0051117(ATPase binding)//GO:0004843(thiol-dependent ubiquitin-specific protease activity)//GO:0031625(ubiquitin protein ligase binding)	GO:0071108(protein K48-linked deubiquitination)//GO:1904293(negative regulation of ERAD pathway)//GO:0006511(ubiquitin-dependent protein catabolic process)//GO:0070536(protein K63-linked deubiquitination)
NC_006088.5	100019467	100019630	MACS_peak_921	12.44	163	XM_004938353.3	USP25	12.44	5.79	100	418471	-	CGNC:11706|Ensembl:ENSGALG00000015693	ubiquitin specific peptidase 25		GO:0005783(endoplasmic reticulum)//GO:0005829(cytosol)	GO:0051117(ATPase binding)//GO:0004843(thiol-dependent ubiquitin-specific protease activity)//GO:0031625(ubiquitin protein ligase binding)	GO:0071108(protein K48-linked deubiquitination)//GO:1904293(negative regulation of ERAD pathway)//GO:0006511(ubiquitin-dependent protein catabolic process)//GO:0070536(protein K63-linked deubiquitination)
NC_006088.5	100054147	100054345	MACS_peak_922	8.92	198	XM_004938353.3	USP25	8.92	4.39	100	418471	-	CGNC:11706|Ensembl:ENSGALG00000015693	ubiquitin specific peptidase 25		GO:0005783(endoplasmic reticulum)//GO:0005829(cytosol)	GO:0051117(ATPase binding)//GO:0004843(thiol-dependent ubiquitin-specific protease activity)//GO:0031625(ubiquitin protein ligase binding)	GO:0071108(protein K48-linked deubiquitination)//GO:1904293(negative regulation of ERAD pathway)//GO:0006511(ubiquitin-dependent protein catabolic process)//GO:0070536(protein K63-linked deubiquitination)
NC_006088.5	100754944	100755475	MACS_peak_923	203.04	531	NM_204737.1	C1H21ORF91	203.04	9	100	395489	C21orf91	CGNC:11721|Ensembl:ENSGALG00000028290	chromosome 1 open reading frame, human C21orf91
NC_006088.5	103860098	103860287	MACS_peak_925	562.33	189	XM_001231638.4	ATP5J	562.33	13.04	100	418477	-	CGNC:11749|Ensembl:ENSGALG00000015751	ATP synthase, H+ transporting, mitochondrial Fo complex subunit F6	gga00190(Oxidative phosphorylation)//gga01100(Metabolic pathways)	GO:0000276(mitochondrial proton-transporting ATP synthase complex, coupling factor F(o))	GO:0015078(hydrogen ion transmembrane transporter activity)	GO:0015986(ATP synthesis coupled proton transport)
NC_006088.5	103863649	103863750	MACS_peak_926	418.08	101	NM_001007858.1	GABPA	418.08	11.42	100	418478	-	CGNC:11756|Ensembl:ENSGALG00000015763	GA binding protein transcription factor alpha subunit		GO:0005654(nucleoplasm)//GO:0005634(nucleus)//GO:0000790(nuclear chromatin)	GO:0000978(RNA polymerase II core promoter proximal region sequence-specific DNA binding)//GO:0000981(RNA polymerase II transcription factor activity, sequence-specific DNA binding)//GO:0003682(chromatin binding)//GO:0033613(activating transcription factor binding)//GO:0001077(transcriptional activator activity, RNA polymerase II core promoter proximal region sequence-specific binding)//GO:004698…	GO:0030154(cell differentiation)//GO:0006366(transcription from RNA polymerase II promoter)//GO:0045653(negative regulation of megakaryocyte differentiation)//GO:0045944(positive regulation of transcription from RNA polymerase II promoter)//GO:0000122(negative regulation of transcription from RNA polymerase II promoter)//GO:0006357(regulation of transcription from RNA polymerase II promoter)//GO:…
NC_006088.5	103879762	103879903	MACS_peak_927	12.78	141	NM_001007858.1	GABPA	12.78	5.15	100	418478	-	CGNC:11756|Ensembl:ENSGALG00000015763	GA binding protein transcription factor alpha subunit		GO:0005654(nucleoplasm)//GO:0005634(nucleus)//GO:0000790(nuclear chromatin)	GO:0000978(RNA polymerase II core promoter proximal region sequence-specific DNA binding)//GO:0000981(RNA polymerase II transcription factor activity, sequence-specific DNA binding)//GO:0003682(chromatin binding)//GO:0033613(activating transcription factor binding)//GO:0001077(transcriptional activator activity, RNA polymerase II core promoter proximal region sequence-specific binding)//GO:004698…	GO:0030154(cell differentiation)//GO:0006366(transcription from RNA polymerase II promoter)//GO:0045653(negative regulation of megakaryocyte differentiation)//GO:0045944(positive regulation of transcription from RNA polymerase II promoter)//GO:0000122(negative regulation of transcription from RNA polymerase II promoter)//GO:0006357(regulation of transcription from RNA polymerase II promoter)//GO:…
NC_006088.5	103880758	103880951	MACS_peak_928	186.8	193	NM_001007858.1	GABPA	186.8	6.82	100	418478	-	CGNC:11756|Ensembl:ENSGALG00000015763	GA binding protein transcription factor alpha subunit		GO:0005654(nucleoplasm)//GO:0005634(nucleus)//GO:0000790(nuclear chromatin)	GO:0000978(RNA polymerase II core promoter proximal region sequence-specific DNA binding)//GO:0000981(RNA polymerase II transcription factor activity, sequence-specific DNA binding)//GO:0003682(chromatin binding)//GO:0033613(activating transcription factor binding)//GO:0001077(transcriptional activator activity, RNA polymerase II core promoter proximal region sequence-specific binding)//GO:004698…	GO:0030154(cell differentiation)//GO:0006366(transcription from RNA polymerase II promoter)//GO:0045653(negative regulation of megakaryocyte differentiation)//GO:0045944(positive regulation of transcription from RNA polymerase II promoter)//GO:0000122(negative regulation of transcription from RNA polymerase II promoter)//GO:0006357(regulation of transcription from RNA polymerase II promoter)//GO:…
NC_006088.5	103974893	103975052	MACS_peak_929	20	159	NM_204308.1	APP	20	5.42	100	374198	-	CGNC:49081|Ensembl:ENSGALG00000015770	amyloid beta (A4) precursor protein		GO:0005641(nuclear envelope lumen)//GO:0005768(endosome)//GO:0005886(plasma membrane)//GO:0070062(extracellular exosome)//GO:0045177(apical part of cell)//GO:0043235(receptor complex)//GO:0009986(cell surface)//GO:0005790(smooth endoplasmic reticulum)//GO:0035253(ciliary rootlet)//GO:0048471(perinuclear region of cytoplasm)//GO:0030424(axon)//GO:0016021(integral component of membrane)//GO:0043198…	GO:0046914(transition metal ion binding)//GO:0004867(serine-type endopeptidase inhibitor activity)//GO:0005102(receptor binding)//GO:0019899(enzyme binding)//GO:0008201(heparin binding)//GO:0042802(identical protein binding)//GO:0051425(PTB domain binding)//GO:0003677(DNA binding)	GO:0006979(response to oxidative stress)//GO:0050803(regulation of synapse structure or activity)//GO:0016322(neuron remodeling)//GO:0008542(visual learning)//GO:0016199(axon midline choice point recognition)//GO:1990000(amyloid fibril formation)//GO:0014005(microglia development)//GO:0008285(negative regulation of cell proliferation)//GO:0035235(ionotropic glutamate receptor signaling pathway)//…
NC_006088.5	103997307	103997475	MACS_peak_930	101.5	168	NM_204308.1	APP	101.5	7.14	100	374198	-	CGNC:49081|Ensembl:ENSGALG00000015770	amyloid beta (A4) precursor protein		GO:0005641(nuclear envelope lumen)//GO:0005768(endosome)//GO:0005886(plasma membrane)//GO:0070062(extracellular exosome)//GO:0045177(apical part of cell)//GO:0043235(receptor complex)//GO:0009986(cell surface)//GO:0005790(smooth endoplasmic reticulum)//GO:0035253(ciliary rootlet)//GO:0048471(perinuclear region of cytoplasm)//GO:0030424(axon)//GO:0016021(integral component of membrane)//GO:0043198…	GO:0046914(transition metal ion binding)//GO:0004867(serine-type endopeptidase inhibitor activity)//GO:0005102(receptor binding)//GO:0019899(enzyme binding)//GO:0008201(heparin binding)//GO:0042802(identical protein binding)//GO:0051425(PTB domain binding)//GO:0003677(DNA binding)	GO:0006979(response to oxidative stress)//GO:0050803(regulation of synapse structure or activity)//GO:0016322(neuron remodeling)//GO:0008542(visual learning)//GO:0016199(axon midline choice point recognition)//GO:1990000(amyloid fibril formation)//GO:0014005(microglia development)//GO:0008285(negative regulation of cell proliferation)//GO:0035235(ionotropic glutamate receptor signaling pathway)//…
NC_006088.5	104024072	104024266	MACS_peak_931	227.92	194	NM_204308.1	APP	227.92	5.18	100	374198	-	CGNC:49081|Ensembl:ENSGALG00000015770	amyloid beta (A4) precursor protein		GO:0005641(nuclear envelope lumen)//GO:0005768(endosome)//GO:0005886(plasma membrane)//GO:0070062(extracellular exosome)//GO:0045177(apical part of cell)//GO:0043235(receptor complex)//GO:0009986(cell surface)//GO:0005790(smooth endoplasmic reticulum)//GO:0035253(ciliary rootlet)//GO:0048471(perinuclear region of cytoplasm)//GO:0030424(axon)//GO:0016021(integral component of membrane)//GO:0043198…	GO:0046914(transition metal ion binding)//GO:0004867(serine-type endopeptidase inhibitor activity)//GO:0005102(receptor binding)//GO:0019899(enzyme binding)//GO:0008201(heparin binding)//GO:0042802(identical protein binding)//GO:0051425(PTB domain binding)//GO:0003677(DNA binding)	GO:0006979(response to oxidative stress)//GO:0050803(regulation of synapse structure or activity)//GO:0016322(neuron remodeling)//GO:0008542(visual learning)//GO:0016199(axon midline choice point recognition)//GO:1990000(amyloid fibril formation)//GO:0014005(microglia development)//GO:0008285(negative regulation of cell proliferation)//GO:0035235(ionotropic glutamate receptor signaling pathway)//…
NC_006088.5	104054586	104054716	MACS_peak_932	137.31	130	NM_204308.1	APP	137.31	4.07	100	374198	-	CGNC:49081|Ensembl:ENSGALG00000015770	amyloid beta (A4) precursor protein		GO:0005641(nuclear envelope lumen)//GO:0005768(endosome)//GO:0005886(plasma membrane)//GO:0070062(extracellular exosome)//GO:0045177(apical part of cell)//GO:0043235(receptor complex)//GO:0009986(cell surface)//GO:0005790(smooth endoplasmic reticulum)//GO:0035253(ciliary rootlet)//GO:0048471(perinuclear region of cytoplasm)//GO:0030424(axon)//GO:0016021(integral component of membrane)//GO:0043198…	GO:0046914(transition metal ion binding)//GO:0004867(serine-type endopeptidase inhibitor activity)//GO:0005102(receptor binding)//GO:0019899(enzyme binding)//GO:0008201(heparin binding)//GO:0042802(identical protein binding)//GO:0051425(PTB domain binding)//GO:0003677(DNA binding)	GO:0006979(response to oxidative stress)//GO:0050803(regulation of synapse structure or activity)//GO:0016322(neuron remodeling)//GO:0008542(visual learning)//GO:0016199(axon midline choice point recognition)//GO:1990000(amyloid fibril formation)//GO:0014005(microglia development)//GO:0008285(negative regulation of cell proliferation)//GO:0035235(ionotropic glutamate receptor signaling pathway)//…
NC_006088.5	104081941	104082109	MACS_peak_933	95.75	168	NM_204308.1	APP	95.75	6.93	100	374198	-	CGNC:49081|Ensembl:ENSGALG00000015770	amyloid beta (A4) precursor protein		GO:0005641(nuclear envelope lumen)//GO:0005768(endosome)//GO:0005886(plasma membrane)//GO:0070062(extracellular exosome)//GO:0045177(apical part of cell)//GO:0043235(receptor complex)//GO:0009986(cell surface)//GO:0005790(smooth endoplasmic reticulum)//GO:0035253(ciliary rootlet)//GO:0048471(perinuclear region of cytoplasm)//GO:0030424(axon)//GO:0016021(integral component of membrane)//GO:0043198…	GO:0046914(transition metal ion binding)//GO:0004867(serine-type endopeptidase inhibitor activity)//GO:0005102(receptor binding)//GO:0019899(enzyme binding)//GO:0008201(heparin binding)//GO:0042802(identical protein binding)//GO:0051425(PTB domain binding)//GO:0003677(DNA binding)	GO:0006979(response to oxidative stress)//GO:0050803(regulation of synapse structure or activity)//GO:0016322(neuron remodeling)//GO:0008542(visual learning)//GO:0016199(axon midline choice point recognition)//GO:1990000(amyloid fibril formation)//GO:0014005(microglia development)//GO:0008285(negative regulation of cell proliferation)//GO:0035235(ionotropic glutamate receptor signaling pathway)//…
NC_006088.5	104121967	104122174	MACS_peak_934	3100	207	XM_015299094.2	APP	3100	39.61	100	374198	-	CGNC:49081|Ensembl:ENSGALG00000015770	amyloid beta (A4) precursor protein		GO:0005641(nuclear envelope lumen)//GO:0005768(endosome)//GO:0005886(plasma membrane)//GO:0070062(extracellular exosome)//GO:0045177(apical part of cell)//GO:0043235(receptor complex)//GO:0009986(cell surface)//GO:0005790(smooth endoplasmic reticulum)//GO:0035253(ciliary rootlet)//GO:0048471(perinuclear region of cytoplasm)//GO:0030424(axon)//GO:0016021(integral component of membrane)//GO:0043198…	GO:0046914(transition metal ion binding)//GO:0004867(serine-type endopeptidase inhibitor activity)//GO:0005102(receptor binding)//GO:0019899(enzyme binding)//GO:0008201(heparin binding)//GO:0042802(identical protein binding)//GO:0051425(PTB domain binding)//GO:0003677(DNA binding)	GO:0006979(response to oxidative stress)//GO:0050803(regulation of synapse structure or activity)//GO:0016322(neuron remodeling)//GO:0008542(visual learning)//GO:0016199(axon midline choice point recognition)//GO:1990000(amyloid fibril formation)//GO:0014005(microglia development)//GO:0008285(negative regulation of cell proliferation)//GO:0035235(ionotropic glutamate receptor signaling pathway)//…
NC_006088.5	104339044	104341148	MACS_peak_935	3100	2104	XM_015299177.2	ADAMTS1	3100	65.55	100	418479	-	CGNC:50780|Ensembl:ENSGALG00000040342	ADAM metallopeptidase with thrombospondin type 1 motif 1		GO:0005578(proteinaceous extracellular matrix)	GO:0008270(zinc ion binding)//GO:0004222(metalloendopeptidase activity)	GO:0006508(proteolysis)
NC_006088.5	104345405	104345974	MACS_peak_936	2332.5	569	XM_015299177.2	ADAMTS1	2332.5	14.19	100	418479	-	CGNC:50780|Ensembl:ENSGALG00000040342	ADAM metallopeptidase with thrombospondin type 1 motif 1		GO:0005578(proteinaceous extracellular matrix)	GO:0008270(zinc ion binding)//GO:0004222(metalloendopeptidase activity)	GO:0006508(proteolysis)
NC_006088.5	105316964	105317753	MACS_peak_937	152.69	789	NM_001305161.2	LTN1	152.69	8.78	100	418482	ZNF294|Zfp-294	CGNC:11789|Ensembl:ENSGALG00000015804	listerin E3 ubiquitin protein ligase 1			GO:0008270(zinc ion binding)//GO:0061630(ubiquitin protein ligase activity)	GO:0051865(protein autoubiquitination)
NC_006088.5	105326604	105327430	MACS_peak_938	178.03	826	XM_416692.6	RWDD2B	178.03	9.28	100	418484	-	CGNC:11792|Ensembl:ENSGALG00000015807	RWD domain containing 2B
NC_006088.5	105330229	105330409	MACS_peak_939	3.51	180	XM_015299532.2	USP16	3.51	5.75	100	418485	-	CGNC:11798|Ensembl:ENSGALG00000015813	ubiquitin specific peptidase 16		GO:0005634(nucleus)	GO:0008270(zinc ion binding)//GO:0004197(cysteine-type endopeptidase activity)//GO:0042393(histone binding)//GO:0043130(ubiquitin binding)//GO:0004843(thiol-dependent ubiquitin-specific protease activity)//GO:0003713(transcription coactivator activity)	GO:0070537(histone H2A K63-linked deubiquitination)//GO:0051289(protein homotetramerization)//GO:0006974(cellular response to DNA damage stimulus)//GO:0035522(monoubiquitinated histone H2A deubiquitination)//GO:0140014(mitotic nuclear division)//GO:0051301(cell division)//GO:0006351(transcription, DNA-templated)//GO:0051726(regulation of cell cycle)//GO:0045944(positive regulation of transcriptio…
NC_006088.5	105332805	105332904	MACS_peak_940	13.25	99	XM_416693.6	USP16	13.25	3.33	100	418485	-	CGNC:11798|Ensembl:ENSGALG00000015813	ubiquitin specific peptidase 16		GO:0005634(nucleus)	GO:0008270(zinc ion binding)//GO:0004197(cysteine-type endopeptidase activity)//GO:0042393(histone binding)//GO:0043130(ubiquitin binding)//GO:0004843(thiol-dependent ubiquitin-specific protease activity)//GO:0003713(transcription coactivator activity)	GO:0070537(histone H2A K63-linked deubiquitination)//GO:0051289(protein homotetramerization)//GO:0006974(cellular response to DNA damage stimulus)//GO:0035522(monoubiquitinated histone H2A deubiquitination)//GO:0140014(mitotic nuclear division)//GO:0051301(cell division)//GO:0006351(transcription, DNA-templated)//GO:0051726(regulation of cell cycle)//GO:0045944(positive regulation of transcriptio…
NC_006088.5	105335119	105335298	MACS_peak_941	15.79	179	XM_416693.6	USP16	15.79	4.56	100	418485	-	CGNC:11798|Ensembl:ENSGALG00000015813	ubiquitin specific peptidase 16		GO:0005634(nucleus)	GO:0008270(zinc ion binding)//GO:0004197(cysteine-type endopeptidase activity)//GO:0042393(histone binding)//GO:0043130(ubiquitin binding)//GO:0004843(thiol-dependent ubiquitin-specific protease activity)//GO:0003713(transcription coactivator activity)	GO:0070537(histone H2A K63-linked deubiquitination)//GO:0051289(protein homotetramerization)//GO:0006974(cellular response to DNA damage stimulus)//GO:0035522(monoubiquitinated histone H2A deubiquitination)//GO:0140014(mitotic nuclear division)//GO:0051301(cell division)//GO:0006351(transcription, DNA-templated)//GO:0051726(regulation of cell cycle)//GO:0045944(positive regulation of transcriptio…
NC_006088.5	105432042	105432223	MACS_peak_942	976.33	181	XM_416696.6	BACH1	976.33	23.35	100	418488	-	CGNC:11810|Ensembl:ENSGALG00000015828	BTB domain and CNC homolog 1		GO:0005634(nucleus)//GO:0031463(Cul3-RING ubiquitin ligase complex)//GO:0005829(cytosol)	GO:0003700(transcription factor activity, sequence-specific DNA binding)//GO:0004842(ubiquitin-protein transferase activity)//GO:0001078(transcriptional repressor activity, RNA polymerase II core promoter proximal region sequence-specific binding)//GO:0001206(transcriptional repressor activity, RNA polymerase II distal enhancer sequence-specific binding)//GO:0001205(transcriptional activator acti…	GO:0000083(regulation of transcription involved in G1/S transition of mitotic cell cycle)//GO:0000117(regulation of transcription involved in G2/M transition of mitotic cell cycle)//GO:0016567(protein ubiquitination)//GO:0006366(transcription from RNA polymerase II promoter)//GO:0045944(positive regulation of transcription from RNA polymerase II promoter)//GO:0000122(negative regulation of transc…
NC_006088.5	105511297	105511463	MACS_peak_943	9.97	166	XM_015299620.2	GRIK1	9.97	7.26	100	418489	-	CGNC:11815|Ensembl:ENSGALG00000015835	glutamate ionotropic receptor kainate type subunit 1	gga04080(Neuroactive ligand-receptor interaction)	GO:0016021(integral component of membrane)//GO:0030054(cell junction)//GO:0045211(postsynaptic membrane)	GO:0004970(ionotropic glutamate receptor activity)//GO:0005234(extracellular-glutamate-gated ion channel activity)	GO:0035235(ionotropic glutamate receptor signaling pathway)//GO:0060079(excitatory postsynaptic potential)//GO:0034220(ion transmembrane transport)
NC_006088.5	105513874	105514125	MACS_peak_944	5.5	251	XM_015299614.2	GRIK1	5.5	3.63	100	418489	-	CGNC:11815|Ensembl:ENSGALG00000015835	glutamate ionotropic receptor kainate type subunit 1	gga04080(Neuroactive ligand-receptor interaction)	GO:0016021(integral component of membrane)//GO:0030054(cell junction)//GO:0045211(postsynaptic membrane)	GO:0004970(ionotropic glutamate receptor activity)//GO:0005234(extracellular-glutamate-gated ion channel activity)	GO:0035235(ionotropic glutamate receptor signaling pathway)//GO:0060079(excitatory postsynaptic potential)//GO:0034220(ion transmembrane transport)
NC_006088.5	105538953	105539061	MACS_peak_945	625.12	108	XM_015299614.2	GRIK1	625.12	13.36	100	418489	-	CGNC:11815|Ensembl:ENSGALG00000015835	glutamate ionotropic receptor kainate type subunit 1	gga04080(Neuroactive ligand-receptor interaction)	GO:0016021(integral component of membrane)//GO:0030054(cell junction)//GO:0045211(postsynaptic membrane)	GO:0004970(ionotropic glutamate receptor activity)//GO:0005234(extracellular-glutamate-gated ion channel activity)	GO:0035235(ionotropic glutamate receptor signaling pathway)//GO:0060079(excitatory postsynaptic potential)//GO:0034220(ion transmembrane transport)
NC_006088.5	105552983	105553127	MACS_peak_946	306.2	144	XM_015299614.2	GRIK1	306.2	9.67	100	418489	-	CGNC:11815|Ensembl:ENSGALG00000015835	glutamate ionotropic receptor kainate type subunit 1	gga04080(Neuroactive ligand-receptor interaction)	GO:0016021(integral component of membrane)//GO:0030054(cell junction)//GO:0045211(postsynaptic membrane)	GO:0004970(ionotropic glutamate receptor activity)//GO:0005234(extracellular-glutamate-gated ion channel activity)	GO:0035235(ionotropic glutamate receptor signaling pathway)//GO:0060079(excitatory postsynaptic potential)//GO:0034220(ion transmembrane transport)
NC_006088.5	105663428	105663630	MACS_peak_947	776	202	XM_025144972.1	GRIK1	776	10.14	100	418489	-	CGNC:11815|Ensembl:ENSGALG00000015835	glutamate ionotropic receptor kainate type subunit 1	gga04080(Neuroactive ligand-receptor interaction)	GO:0016021(integral component of membrane)//GO:0030054(cell junction)//GO:0045211(postsynaptic membrane)	GO:0004970(ionotropic glutamate receptor activity)//GO:0005234(extracellular-glutamate-gated ion channel activity)	GO:0035235(ionotropic glutamate receptor signaling pathway)//GO:0060079(excitatory postsynaptic potential)//GO:0034220(ion transmembrane transport)
NC_006088.5	105805345	105806192	MACS_peak_948	106.43	847	XM_416699.4	TIAM1	106.43	7.61	100	418491	-	CGNC:11819|Ensembl:ENSGALG00000015842	T-cell lymphoma invasion and metastasis 1	gga04810(Regulation of actin cytoskeleton)	GO:0005622(intracellular)	GO:0005089(Rho guanyl-nucleotide exchange factor activity)//GO:0005057(signal transducer activity, downstream of receptor)	GO:0035556(intracellular signal transduction)//GO:0090630(activation of GTPase activity)//GO:0035023(regulation of Rho protein signal transduction)
NC_006088.5	105884888	105885868	MACS_peak_949	121.64	980	XM_416699.4	TIAM1	121.64	5.59	100	418491	-	CGNC:11819|Ensembl:ENSGALG00000015842	T-cell lymphoma invasion and metastasis 1	gga04810(Regulation of actin cytoskeleton)	GO:0005622(intracellular)	GO:0005089(Rho guanyl-nucleotide exchange factor activity)//GO:0005057(signal transducer activity, downstream of receptor)	GO:0035556(intracellular signal transduction)//GO:0090630(activation of GTPase activity)//GO:0035023(regulation of Rho protein signal transduction)
NC_006088.5	105995889	105995983	MACS_peak_950	1453.84	94	NM_205064.1	SOD1	1453.84	16.72	100	395938	-	CGNC:11821|Ensembl:ENSGALG00000015844	superoxide dismutase 1, soluble	gga04146(Peroxisome)	GO:0005777(peroxisome)//GO:0043209(myelin sheath)//GO:0005623(cell)//GO:0043234(protein complex)//GO:0005886(plasma membrane)//GO:0005829(cytosol)//GO:0070062(extracellular exosome)//GO:0005739(mitochondrion)//GO:0032839(dendrite cytoplasm)//GO:0031410(cytoplasmic vesicle)//GO:0031012(extracellular matrix)//GO:1904115(axon cytoplasm)//GO:0005654(nucleoplasm)//GO:0005634(nucleus)//GO:0005615(extra…	GO:0008270(zinc ion binding)//GO:0004784(superoxide dismutase activity)//GO:0005507(copper ion binding)//GO:0042802(identical protein binding)//GO:0051087(chaperone binding)//GO:0048365(Rac GTPase binding)//GO:0030346(protein phosphatase 2B binding)//GO:0005515(protein binding)	GO:0019226(transmission of nerve impulse)//GO:0032930(positive regulation of superoxide anion generation)//GO:0060087(relaxation of vascular smooth muscle)//GO:0019430(removal of superoxide radicals)//GO:0050665(hydrogen peroxide biosynthetic process)//GO:0007283(spermatogenesis)//GO:0001895(retina homeostasis)//GO:0006879(cellular iron ion homeostasis)//GO:0042554(superoxide anion generation)//G…
NC_006088.5	106003161	106004315	MACS_peak_951	3100	1154	NM_001012822.1	SCAF4	3100	137.1	100	418492	SFRS15	CGNC:11826|Ensembl:ENSGALG00000033965	SR-related CTD associated factor 4		GO:0016021(integral component of membrane)	GO:0003723(RNA binding)
NC_006088.5	106025601	106025769	MACS_peak_952	5.9	168	NM_001012822.1	SCAF4	5.9	3.69	100	418492	SFRS15	CGNC:11826|Ensembl:ENSGALG00000033965	SR-related CTD associated factor 4		GO:0016021(integral component of membrane)	GO:0003723(RNA binding)
NC_006088.5	106047040	106047331	MACS_peak_953	7.08	291	XM_015299359.2	SCAF4	7.08	4.08	100	418492	SFRS15	CGNC:11826|Ensembl:ENSGALG00000033965	SR-related CTD associated factor 4		GO:0016021(integral component of membrane)	GO:0003723(RNA binding)
NC_006088.5	106074246	106074755	MACS_peak_954	374.11	509	XM_015299710.2	HUNK	374.11	10.31	100	418493	-	CGNC:11844|Ensembl:ENSGALG00000015879	hormonally up-regulated Neu-associated kinase		GO:0005634(nucleus)//GO:0005737(cytoplasm)	GO:0005524(ATP binding)//GO:0004674(protein serine/threonine kinase activity)	GO:0006468(protein phosphorylation)//GO:0035556(intracellular signal transduction)
NC_006088.5	106093602	106093895	MACS_peak_955	710.57	293	XM_015299710.2	HUNK	710.57	10.59	100	418493	-	CGNC:11844|Ensembl:ENSGALG00000015879	hormonally up-regulated Neu-associated kinase		GO:0005634(nucleus)//GO:0005737(cytoplasm)	GO:0005524(ATP binding)//GO:0004674(protein serine/threonine kinase activity)	GO:0006468(protein phosphorylation)//GO:0035556(intracellular signal transduction)
NC_006088.5	106128520	106130548	MACS_peak_956	655.71	2028	XM_015299710.2	HUNK	655.71	10.07	100	418493	-	CGNC:11844|Ensembl:ENSGALG00000015879	hormonally up-regulated Neu-associated kinase		GO:0005634(nucleus)//GO:0005737(cytoplasm)	GO:0005524(ATP binding)//GO:0004674(protein serine/threonine kinase activity)	GO:0006468(protein phosphorylation)//GO:0035556(intracellular signal transduction)
NC_006088.5	106243318	106243818	MACS_peak_957	116.84	500	XM_003640479.4	URB1	116.84	5.01	100	427975	-	CGNC:11849|Ensembl:ENSGALG00000015887	URB1 ribosome biogenesis 1 homolog (S. cerevisiae)		GO:0001650(fibrillar center)	GO:0003723(RNA binding)
NC_006088.5	106244444	106245038	MACS_peak_958	39.76	594	XM_003640479.4	URB1	39.76	6.13	100	427975	-	CGNC:11849|Ensembl:ENSGALG00000015887	URB1 ribosome biogenesis 1 homolog (S. cerevisiae)		GO:0001650(fibrillar center)	GO:0003723(RNA binding)
NC_006088.5	106345653	106345721	MACS_peak_959	61.66	68	NM_001006258.1	C1H21ORF59	61.66	5.43	100	418497	C21orf59	CGNC:11853|Ensembl:ENSGALG00000037962	chromosome 1 open reading frame, human C21orf59				GO:0048858(cell projection morphogenesis)
NC_006088.5	106348041	106348250	MACS_peak_960	143.18	209	NM_001006258.1	C1H21ORF59	143.18	7.26	100	418497	C21orf59	CGNC:11853|Ensembl:ENSGALG00000037962	chromosome 1 open reading frame, human C21orf59				GO:0048858(cell projection morphogenesis)
NC_006088.5	106352145	106353313	MACS_peak_961	1112.19	1168	XM_015299803.1	SYNJ1	1112.19	18.75	100	418498	-	CGNC:11868|Ensembl:ENSGALG00000034317	synaptojanin 1	gga00562(Inositol phosphate metabolism)//gga01100(Metabolic pathways)//gga04070(Phosphatidylinositol signaling system)	GO:0045202(synapse)//GO:0005622(intracellular)	GO:0003723(RNA binding)//GO:0034595(phosphatidylinositol phosphate 5-phosphatase activity)	GO:0048488(synaptic vesicle endocytosis)//GO:0046856(phosphatidylinositol dephosphorylation)
NC_006088.5	106440309	106441206	MACS_peak_962	408.43	897	XM_416707.6	PAXBP1	408.43	10.17	100	418499	BM020|C21orf66|FSAP105|GCFC|GCFC1	CGNC:11891|Ensembl:ENSGALG00000036833	PAX3 and PAX7 binding protein 1
NC_006088.5	106590777	106591467	MACS_peak_963	27.38	690	NM_204858.1	IFNAR2	27.38	8.19	100	395664	-	CGNC:11896|Ensembl:ENSGALG00000041867	interferon alpha and beta receptor subunit 2	gga04060(Cytokine-cytokine receptor interaction)//gga04620(Toll-like receptor signaling pathway)//gga04630(Jak-STAT signaling pathway)//gga05164(Influenza A)//gga05168(Herpes simplex infection)	GO:0016021(integral component of membrane)		GO:0007596(blood coagulation)
NC_006088.5	106803696	106803895	MACS_peak_964	236.36	199	XM_015299993.2	ITSN1	236.36	11.97	100	418506	-	CGNC:11953|Ensembl:ENSGALG00000036677	intersectin 1		GO:0005622(intracellular)	GO:0005089(Rho guanyl-nucleotide exchange factor activity)//GO:0005509(calcium ion binding)	GO:0035556(intracellular signal transduction)//GO:0035023(regulation of Rho protein signal transduction)//GO:0043547(positive regulation of GTPase activity)
NC_006088.5	106830164	106830224	MACS_peak_965	19.31	60	XM_416715.6	ITSN1	19.31	4.24	100	418506	-	CGNC:11953|Ensembl:ENSGALG00000036677	intersectin 1		GO:0005622(intracellular)	GO:0005089(Rho guanyl-nucleotide exchange factor activity)//GO:0005509(calcium ion binding)	GO:0035556(intracellular signal transduction)//GO:0035023(regulation of Rho protein signal transduction)//GO:0043547(positive regulation of GTPase activity)
NC_006088.5	106834573	106834666	MACS_peak_966	146.74	93	XM_416715.6	ITSN1	146.74	7.53	100	418506	-	CGNC:11953|Ensembl:ENSGALG00000036677	intersectin 1		GO:0005622(intracellular)	GO:0005089(Rho guanyl-nucleotide exchange factor activity)//GO:0005509(calcium ion binding)	GO:0035556(intracellular signal transduction)//GO:0035023(regulation of Rho protein signal transduction)//GO:0043547(positive regulation of GTPase activity)
NC_006088.5	106870177	106870299	MACS_peak_967	1164.81	122	XM_416715.6	ITSN1	1164.81	8.16	100	418506	-	CGNC:11953|Ensembl:ENSGALG00000036677	intersectin 1		GO:0005622(intracellular)	GO:0005089(Rho guanyl-nucleotide exchange factor activity)//GO:0005509(calcium ion binding)	GO:0035556(intracellular signal transduction)//GO:0035023(regulation of Rho protein signal transduction)//GO:0043547(positive regulation of GTPase activity)
NC_006088.5	106990529	106991015	MACS_peak_968	410.43	486	XM_025151185.1	MRPS6	410.43	12.25	100	427978	-	CGNC:53235|Ensembl:ENSGALG00000027579	mitochondrial ribosomal protein S6	gga03010(Ribosome)	GO:0005763(mitochondrial small ribosomal subunit)	GO:0019843(rRNA binding)//GO:0003735(structural constituent of ribosome)//GO:0070181(small ribosomal subunit rRNA binding)	GO:0006412(translation)
NC_006088.5	106994501	106995462	MACS_peak_969	2755.15	961	XM_025151206.1	MRPS6	2755.15	27.67	100	427978	-	CGNC:53235|Ensembl:ENSGALG00000027579	mitochondrial ribosomal protein S6	gga03010(Ribosome)	GO:0005763(mitochondrial small ribosomal subunit)	GO:0019843(rRNA binding)//GO:0003735(structural constituent of ribosome)//GO:0070181(small ribosomal subunit rRNA binding)	GO:0006412(translation)
NC_006088.5	107025426	107025566	MACS_peak_970	52.51	140	NM_001031486.1	MRPS6	52.51	4.24	100	427978	-	CGNC:53235|Ensembl:ENSGALG00000027579	mitochondrial ribosomal protein S6	gga03010(Ribosome)	GO:0005763(mitochondrial small ribosomal subunit)	GO:0019843(rRNA binding)//GO:0003735(structural constituent of ribosome)//GO:0070181(small ribosomal subunit rRNA binding)	GO:0006412(translation)
NC_006088.5	107291985	107292351	MACS_peak_971	4.22	366	XM_015299390.2	RCAN1	4.22	3.92	100	418510	-	CGNC:11960|Ensembl:ENSGALG00000016014	regulator of calcineurin 1		GO:0005737(cytoplasm)	GO:0003676(nucleic acid binding)//GO:0008597(calcium-dependent protein serine/threonine phosphatase regulator activity)	GO:0033173(calcineurin-NFAT signaling cascade)//GO:0050790(regulation of catalytic activity)//GO:0070884(regulation of calcineurin-NFAT signaling cascade)
NC_006088.5	107423470	107424096	MACS_peak_972	154.42	626	XM_025146753.1	RUNX1	154.42	9.45	100	396152	-	CGNC:49673|Ensembl:ENSGALG00000016022	runt-related transcription factor 1		GO:0005654(nucleoplasm)//GO:0005829(cytosol)	GO:0005524(ATP binding)//GO:0001047(core promoter binding)//GO:0000977(RNA polymerase II regulatory region sequence-specific DNA binding)//GO:0001228(transcriptional activator activity, RNA polymerase II transcription regulatory region sequence-specific binding)	GO:0030097(hemopoiesis)//GO:0006366(transcription from RNA polymerase II promoter)//GO:0032743(positive regulation of interleukin-2 production)//GO:0045944(positive regulation of transcription from RNA polymerase II promoter)//GO:0030854(positive regulation of granulocyte differentiation)
NC_006088.5	107994995	107995818	MACS_peak_974	76.07	823	NM_001257224.2	MORC3	76.07	5.84	100	418513	MORC4	CGNC:11977|Ensembl:ENSGALG00000036556	MORC family CW-type zinc finger 3			GO:0008270(zinc ion binding)
NC_006088.5	108317781	108318051	MACS_peak_975	360.21	270	XM_416725.6	HLCS	360.21	13.24	100	418516	-	CGNC:11987|Ensembl:ENSGALG00000016047	holocarboxylase synthetase	gga00780(Biotin metabolism)//gga01100(Metabolic pathways)	GO:0016363(nuclear matrix)//GO:0005739(mitochondrion)//GO:0005652(nuclear lamina)//GO:0005829(cytosol)//GO:0000785(chromatin)	GO:0004077(biotin-[acetyl-CoA-carboxylase] ligase activity)//GO:0019899(enzyme binding)//GO:0004080(biotin-[propionyl-CoA-carboxylase (ATP-hydrolyzing)] ligase activity)//GO:0009374(biotin binding)	GO:0070781(response to biotin)//GO:0008283(cell proliferation)//GO:0071110(histone biotinylation)
NC_006088.5	108869300	108870944	MACS_peak_978	1251.3	1644	XM_425554.6	KCNJ15	1251.3	17.84	100	427984	-	CGNC:11994|Ensembl:ENSGALG00000016055	potassium voltage-gated channel subfamily J member 15		GO:0005887(integral component of plasma membrane)	GO:0005242(inward rectifier potassium channel activity)	GO:0034765(regulation of ion transmembrane transport)//GO:0010107(potassium ion import)
NC_006088.5	108926596	108926800	MACS_peak_979	4.08	204	NM_204280.1	ERG	4.08	2.66	100	374146	-	CGNC:49062|Ensembl:ENSGALG00000016058	ERG, ETS transcription factor		GO:0005634(nucleus)	GO:0000981(RNA polymerase II transcription factor activity, sequence-specific DNA binding)//GO:0043565(sequence-specific DNA binding)	GO:0006357(regulation of transcription from RNA polymerase II promoter)//GO:0006351(transcription, DNA-templated)//GO:0030154(cell differentiation)
NC_006088.5	108929630	108929782	MACS_peak_980	19.06	152	NM_204280.1	ERG	19.06	5.63	100	374146	-	CGNC:49062|Ensembl:ENSGALG00000016058	ERG, ETS transcription factor		GO:0005634(nucleus)	GO:0000981(RNA polymerase II transcription factor activity, sequence-specific DNA binding)//GO:0043565(sequence-specific DNA binding)	GO:0006357(regulation of transcription from RNA polymerase II promoter)//GO:0006351(transcription, DNA-templated)//GO:0030154(cell differentiation)
NC_006088.5	109327163	109327551	MACS_peak_982	208.89	388	NM_205106.2	HMGN1	208.89	10.03	100	395999	HMG14	CGNC:49596|Ensembl:ENSGALG00000016067	high mobility group nucleosome binding domain 1	gga05168(Herpes simplex infection)
NC_006088.5	109329641	109329773	MACS_peak_983	812.86	132	NM_205106.2	HMGN1	812.86	14.79	100	395999	HMG14	CGNC:49596|Ensembl:ENSGALG00000016067	high mobility group nucleosome binding domain 1	gga05168(Herpes simplex infection)
NC_006088.5	109332831	109333048	MACS_peak_984	631.02	217	NM_205106.2	HMGN1	631.02	10.98	100	395999	HMG14	CGNC:49596|Ensembl:ENSGALG00000016067	high mobility group nucleosome binding domain 1	gga05168(Herpes simplex infection)
NC_006088.5	109525022	109525376	MACS_peak_985	3.66	354	NM_001278148.1	PCP4	3.66	4	100	771220	-	CGNC:15750	Purkinje cell protein 4		GO:0043234(protein complex)//GO:0005634(nucleus)//GO:0005829(cytosol)	GO:0005516(calmodulin binding)//GO:0005509(calcium ion binding)	GO:0099004(calmodulin dependent kinase signaling pathway)//GO:0045666(positive regulation of neuron differentiation)
NC_006088.5	110390150	110391272	MACS_peak_987	986.63	1122	XM_015301042.2	PRDM15	986.63	16.02	100	418531	-	CGNC:50783|Ensembl:ENSGALG00000019178	PR/SET domain 15			GO:0003676(nucleic acid binding)
NC_006088.5	110424591	110426425	MACS_peak_988	607.04	1834	XM_416741.6	C2CD2	607.04	10.76	100	418532	-	CGNC:12073|Ensembl:ENSGALG00000016148	C2 calcium dependent domain containing 2		GO:0016021(integral component of membrane)//GO:0005634(nucleus)//GO:0005829(cytosol)
NC_006088.5	110431510	110431826	MACS_peak_989	607.07	316	XM_416741.6	C2CD2	607.07	13.4	100	418532	-	CGNC:12073|Ensembl:ENSGALG00000016148	C2 calcium dependent domain containing 2		GO:0016021(integral component of membrane)//GO:0005634(nucleus)//GO:0005829(cytosol)
NC_006088.5	110486942	110487397	MACS_peak_990	17.92	455	XM_004934576.3	ZBTB21	17.92	5.87	100	427986	ZNF295	CGNC:12072|Ensembl:ENSGALG00000016147	zinc finger and BTB domain containing 21		GO:0005654(nucleoplasm)//GO:0005829(cytosol)	GO:0008327(methyl-CpG binding)
NC_006088.5	110864910	110865039	MACS_peak_991	41.6	129	XM_416748.6	PDE9A	41.6	6.34	100	418538	-	CGNC:12098|Ensembl:ENSGALG00000016186	phosphodiesterase 9A	gga00230(Purine metabolism)		GO:0047555(3',5'-cyclic-GMP phosphodiesterase activity)//GO:0046872(metal ion binding)	GO:0046069(cGMP catabolic process)//GO:0010613(positive regulation of cardiac muscle hypertrophy)//GO:0007165(signal transduction)
NC_006088.5	110866546	110867290	MACS_peak_992	28.17	744	XM_416748.6	PDE9A	28.17	3.77	100	418538	-	CGNC:12098|Ensembl:ENSGALG00000016186	phosphodiesterase 9A	gga00230(Purine metabolism)		GO:0047555(3',5'-cyclic-GMP phosphodiesterase activity)//GO:0046872(metal ion binding)	GO:0046069(cGMP catabolic process)//GO:0010613(positive regulation of cardiac muscle hypertrophy)//GO:0007165(signal transduction)
NC_006088.5	110882295	110882870	MACS_peak_993	427.64	575	NM_001321598.1	WDR4	427.64	12.57	100	418540	-	CGNC:12099|Ensembl:ENSGALG00000016187	WD repeat domain 4		GO:0005634(nucleus)		GO:0030488(tRNA methylation)//GO:0036265(RNA (guanine-N7)-methylation)
NC_006088.5	110901910	110902129	MACS_peak_994	67.37	219	NM_001321598.1	WDR4	67.37	6.07	100	418540	-	CGNC:12099|Ensembl:ENSGALG00000016187	WD repeat domain 4		GO:0005634(nucleus)		GO:0030488(tRNA methylation)//GO:0036265(RNA (guanine-N7)-methylation)
NC_006088.5	110904380	110905259	MACS_peak_995	1601.35	879	NM_001199170.1	NDUFV3	1601.35	13.32	100	418541	-	CGNC:15744|Ensembl:ENSGALG00000022813	NADH:ubiquinone oxidoreductase subunit V3	gga00190(Oxidative phosphorylation)//gga01100(Metabolic pathways)	GO:0005747(mitochondrial respiratory chain complex I)
NC_006088.5	110908922	110909247	MACS_peak_996	4.7	325	NM_001199170.1	NDUFV3	4.7	5.07	100	418541	-	CGNC:15744|Ensembl:ENSGALG00000022813	NADH:ubiquinone oxidoreductase subunit V3	gga00190(Oxidative phosphorylation)//gga01100(Metabolic pathways)	GO:0005747(mitochondrial respiratory chain complex I)
NC_006088.5	111222796	111223342	MACS_peak_998	3100	546	XM_025154772.1	SIK1	3100	26.46	100	395417	SIK2|SNF1LK	CGNC:49309|Ensembl:ENSGALG00000041988	salt inducible kinase 1		GO:0005622(intracellular)	GO:0005524(ATP binding)//GO:0004674(protein serine/threonine kinase activity)//GO:0000287(magnesium ion binding)	GO:0006468(protein phosphorylation)//GO:0035556(intracellular signal transduction)
NC_006088.5	111555078	111555884	MACS_peak_999	949.91	806	XM_416756.6	AGPAT3	949.91	22.4	100	418550	-	CGNC:50787|Ensembl:ENSGALG00000031932	1-acylglycerol-3-phosphate O-acyltransferase 3	gga00561(Glycerolipid metabolism)//gga00564(Glycerophospholipid metabolism)//gga01100(Metabolic pathways)	GO:0016021(integral component of membrane)	GO:0016746(transferase activity, transferring acyl groups)	GO:0008152(metabolic process)
NC_006088.5	111706598	111706961	MACS_peak_1000	8.23	363	NM_205084.2	ICOSLG	8.23	6.26	100	395968	-	CGNC:12120|Ensembl:ENSGALG00000031637	inducible T-cell costimulator ligand	gga04514(Cell adhesion molecules (CAMs))//gga04672(Intestinal immune network for IgA production)	GO:0016021(integral component of membrane)
NC_006088.5	112130914	112131203	MACS_peak_1001	8.29	289	XM_416761.6	C1HXORF36	8.29	5.14	100	418555	CXorf36	CGNC:12123|Ensembl:ENSGALG00000016215	chromosome 1 open reading frame, human CXorf36				GO:0009966(regulation of signal transduction)
NC_006088.5	112132373	112133951	MACS_peak_1002	1469.89	1578	XM_416761.6	C1HXORF36	1469.89	9.18	100	418555	CXorf36	CGNC:12123|Ensembl:ENSGALG00000016215	chromosome 1 open reading frame, human CXorf36				GO:0009966(regulation of signal transduction)
NC_006088.5	112184538	112185314	MACS_peak_1003	132.49	776	XM_015300628.2	KDM6A	132.49	5.98	100	418556	UTX	CGNC:50790|Ensembl:ENSGALG00000016217	lysine demethylase 6A			GO:0046872(metal ion binding)//GO:0071558(histone demethylase activity (H3-K27 specific))	GO:0071557(histone H3-K27 demethylation)//GO:0010468(regulation of gene expression)
NC_006088.5	112336556	112336713	MACS_peak_1004	5.53	157	NM_001276363.1	FUNDC1	5.53	3.53	100	418558	-	CGNC:12126|Ensembl:ENSGALG00000028187	FUN14 domain containing 1		GO:0031307(integral component of mitochondrial outer membrane)		GO:0001666(response to hypoxia)//GO:0000422(autophagy of mitochondrion)
NC_006088.5	112349932	112351015	MACS_peak_1005	73.16	1083	NM_001276363.1	FUNDC1	73.16	5.31	100	418558	-	CGNC:12126|Ensembl:ENSGALG00000028187	FUN14 domain containing 1		GO:0031307(integral component of mitochondrial outer membrane)		GO:0001666(response to hypoxia)//GO:0000422(autophagy of mitochondrion)
NC_006088.5	112630869	112631007	MACS_peak_1006	7.55	138	NM_001030799.1	MAOA	7.55	5.19	100	418563	-	CGNC:50792|Ensembl:ENSGALG00000016224	monoamine oxidase A	gga00260(Glycine, serine and threonine metabolism)//gga00330(Arginine and proline metabolism)//gga00340(Histidine metabolism)//gga00350(Tyrosine metabolism)//gga00360(Phenylalanine metabolism)//gga00380(Tryptophan metabolism)//gga00982(Drug metabolism - cytochrome P450)//gga01100(Metabolic pathways)	GO:0016021(integral component of membrane)//GO:0005739(mitochondrion)	GO:0008131(primary amine oxidase activity)	GO:0055114(oxidation-reduction process)//GO:0042420(dopamine catabolic process)
NC_006088.5	112634495	112634590	MACS_peak_1007	16.6	95	NM_001030799.1	MAOA	16.6	5.47	100	418563	-	CGNC:50792|Ensembl:ENSGALG00000016224	monoamine oxidase A	gga00260(Glycine, serine and threonine metabolism)//gga00330(Arginine and proline metabolism)//gga00340(Histidine metabolism)//gga00350(Tyrosine metabolism)//gga00360(Phenylalanine metabolism)//gga00380(Tryptophan metabolism)//gga00982(Drug metabolism - cytochrome P450)//gga01100(Metabolic pathways)	GO:0016021(integral component of membrane)//GO:0005739(mitochondrion)	GO:0008131(primary amine oxidase activity)	GO:0055114(oxidation-reduction process)//GO:0042420(dopamine catabolic process)
NC_006088.5	112647707	112647824	MACS_peak_1008	170.05	117	XM_015300467.2	MAOA	170.05	10.59	100	418563	-	CGNC:50792|Ensembl:ENSGALG00000016224	monoamine oxidase A	gga00260(Glycine, serine and threonine metabolism)//gga00330(Arginine and proline metabolism)//gga00340(Histidine metabolism)//gga00350(Tyrosine metabolism)//gga00360(Phenylalanine metabolism)//gga00380(Tryptophan metabolism)//gga00982(Drug metabolism - cytochrome P450)//gga01100(Metabolic pathways)	GO:0016021(integral component of membrane)//GO:0005739(mitochondrion)	GO:0008131(primary amine oxidase activity)	GO:0055114(oxidation-reduction process)//GO:0042420(dopamine catabolic process)
NC_006088.5	113149680	113149793	MACS_peak_1011	60.97	113	XM_015301645.2	CASK	60.97	6.34	100	418565	-	CGNC:12132|Ensembl:ENSGALG00000042400	calcium/calmodulin dependent serine protein kinase	gga04530(Tight junction)		GO:0004672(protein kinase activity)//GO:0005524(ATP binding)	GO:0006468(protein phosphorylation)
NC_006088.5	113271473	113271589	MACS_peak_1012	8.97	116	XM_015301639.2	CASK	8.97	3.77	100	418565	-	CGNC:12132|Ensembl:ENSGALG00000042400	calcium/calmodulin dependent serine protein kinase	gga04530(Tight junction)		GO:0004672(protein kinase activity)//GO:0005524(ATP binding)	GO:0006468(protein phosphorylation)
NC_006088.5	113275990	113276071	MACS_peak_1013	282.07	81	XM_015301639.2	CASK	282.07	8.33	100	418565	-	CGNC:12132|Ensembl:ENSGALG00000042400	calcium/calmodulin dependent serine protein kinase	gga04530(Tight junction)		GO:0004672(protein kinase activity)//GO:0005524(ATP binding)	GO:0006468(protein phosphorylation)
NC_006088.5	113279520	113279723	MACS_peak_1014	350	203	XM_015301639.2	CASK	350	12.69	100	418565	-	CGNC:12132|Ensembl:ENSGALG00000042400	calcium/calmodulin dependent serine protein kinase	gga04530(Tight junction)		GO:0004672(protein kinase activity)//GO:0005524(ATP binding)	GO:0006468(protein phosphorylation)
NC_006088.5	113456455	113456709	MACS_peak_1016	564.88	254	XM_015301733.2	USP9X	564.88	12.29	100	418569	USP9Y	CGNC:50795|Ensembl:ENSGALG00000016236	ubiquitin specific peptidase 9, X-linked		GO:0005737(cytoplasm)	GO:0036459(thiol-dependent ubiquitinyl hydrolase activity)	GO:0016579(protein deubiquitination)//GO:0006511(ubiquitin-dependent protein catabolic process)//GO:0016477(cell migration)
NC_006088.5	113671448	113671682	MACS_peak_1018	5.56	234	XM_025146057.1	BCOR	5.56	3.73	100	418574	-	CGNC:12146|Ensembl:ENSGALG00000016245	BCL6 corepressor
NC_006088.5	113703091	113705905	MACS_peak_1020	519.02	2814	XM_015302080.2	BCOR	519.02	5.85	100	418574	-	CGNC:12146|Ensembl:ENSGALG00000016245	BCL6 corepressor
NC_006088.5	113728993	113729788	MACS_peak_1021	607.74	795	XM_015302080.2	BCOR	607.74	14.71	100	418574	-	CGNC:12146|Ensembl:ENSGALG00000016245	BCL6 corepressor
NC_006088.5	114046399	114047548	MACS_peak_1022	3100	1149	NM_213575.1	MID1IP1	3100	40.9	100	404752	-	CGNC:12148|Ensembl:ENSGALG00000041078	MID1 interacting protein 1		GO:0005634(nucleus)//GO:0015630(microtubule cytoskeleton)//GO:0005829(cytosol)	GO:0008022(protein C-terminus binding)	GO:0051351(positive regulation of ligase activity)//GO:0045723(positive regulation of fatty acid biosynthetic process)//GO:0007026(negative regulation of microtubule depolymerization)//GO:0051258(protein polymerization)
NC_006088.5	114270858	114272545	MACS_peak_1023	1975.78	1687	XM_025152032.1	RPGR	1975.78	10.08	100	418578	-	CGNC:12151|Ensembl:ENSGALG00000036284	retinitis pigmentosa GTPase regulator				GO:0060271(cilium assembly)//GO:0007601(visual perception)
NC_006088.5	114440905	114440997	MACS_peak_1025	48.2	92	NM_001277734.1	DYNLT3	48.2	7.22	100	418580	TCTE1L	CGNC:12155|Ensembl:ENSGALG00000016259	dynein light chain Tctex-type 3		GO:0000776(kinetochore)//GO:0005868(cytoplasmic dynein complex)	GO:0042802(identical protein binding)
NC_006088.5	114443360	114443484	MACS_peak_1026	6.73	124	NM_001277734.1	DYNLT3	6.73	5.47	100	418580	TCTE1L	CGNC:12155|Ensembl:ENSGALG00000016259	dynein light chain Tctex-type 3		GO:0000776(kinetochore)//GO:0005868(cytoplasmic dynein complex)	GO:0042802(identical protein binding)
NC_006088.5	114445672	114446446	MACS_peak_1027	33.39	774	NM_001277734.1	DYNLT3	33.39	5.43	100	418580	TCTE1L	CGNC:12155|Ensembl:ENSGALG00000016259	dynein light chain Tctex-type 3		GO:0000776(kinetochore)//GO:0005868(cytoplasmic dynein complex)	GO:0042802(identical protein binding)
NC_006088.5	114582664	114583610	MACS_peak_1028	3100	946	NM_001277736.1	PRRG1	3100	38.54	100	418582	-	CGNC:12161|Ensembl:ENSGALG00000016266	proline rich and Gla domain 1		GO:0016021(integral component of membrane)//GO:0005576(extracellular region)	GO:0005509(calcium ion binding)
NC_006088.5	114590548	114590709	MACS_peak_1029	433.05	161	NM_001277736.1	PRRG1	433.05	12.77	100	418582	-	CGNC:12161|Ensembl:ENSGALG00000016266	proline rich and Gla domain 1		GO:0016021(integral component of membrane)//GO:0005576(extracellular region)	GO:0005509(calcium ion binding)
NC_006088.5	114609213	114609326	MACS_peak_1030	141.87	113	XM_015301827.2	PRRG1	141.87	8.05	100	418582	-	CGNC:12161|Ensembl:ENSGALG00000016266	proline rich and Gla domain 1		GO:0016021(integral component of membrane)//GO:0005576(extracellular region)	GO:0005509(calcium ion binding)
NC_006088.5	116011140	116011329	MACS_peak_1031	21.42	189	XM_416787.6	TAB3	21.42	3.17	100	418588	MAP3K7IP3	CGNC:12176|Ensembl:ENSGALG00000016284	TGF-beta activated kinase 1/MAP3K7 binding protein 3	gga04621(NOD-like receptor signaling pathway)	GO:0070062(extracellular exosome)	GO:0046872(metal ion binding)
NC_006088.5	116012806	116014256	MACS_peak_1032	3100	1450	XM_416787.6	TAB3	3100	25.57	100	418588	MAP3K7IP3	CGNC:12176|Ensembl:ENSGALG00000016284	TGF-beta activated kinase 1/MAP3K7 binding protein 3	gga04621(NOD-like receptor signaling pathway)	GO:0070062(extracellular exosome)	GO:0046872(metal ion binding)
NC_006088.5	116085860	116085934	MACS_peak_1033	247.93	74	XM_003640510.4	GK	247.93	8.17	100	418589	GK2	CGNC:50798|Ensembl:ENSGALG00000016285	glycerol kinase	gga00561(Glycerolipid metabolism)//gga01100(Metabolic pathways)//gga03320(PPAR signaling pathway)		GO:0004370(glycerol kinase activity)	GO:0016310(phosphorylation)//GO:0005975(carbohydrate metabolic process)//GO:0006072(glycerol-3-phosphate metabolic process)
NC_006088.5	116093598	116093801	MACS_peak_1034	265.39	203	XM_003640510.4	GK	265.39	15.3	100	418589	GK2	CGNC:50798|Ensembl:ENSGALG00000016285	glycerol kinase	gga00561(Glycerolipid metabolism)//gga01100(Metabolic pathways)//gga03320(PPAR signaling pathway)		GO:0004370(glycerol kinase activity)	GO:0016310(phosphorylation)//GO:0005975(carbohydrate metabolic process)//GO:0006072(glycerol-3-phosphate metabolic process)
NC_006088.5	119567215	119567431	MACS_peak_1038	32.5	216	NM_001006259.1	PDK3	32.5	6.18	100	418595	-	CGNC:12210|Ensembl:ENSGALG00000016323	pyruvate dehydrogenase kinase 3		GO:0005730(nucleolus)//GO:0005739(mitochondrion)	GO:0005524(ATP binding)//GO:0004740(pyruvate dehydrogenase (acetyl-transferring) kinase activity)//GO:0004674(protein serine/threonine kinase activity)	GO:0097411(hypoxia-inducible factor-1alpha signaling pathway)//GO:0010906(regulation of glucose metabolic process)//GO:0035357(peroxisome proliferator activated receptor signaling pathway)//GO:2000377(regulation of reactive oxygen species metabolic process)//GO:0018105(peptidyl-serine phosphorylation)//GO:0071398(cellular response to fatty acid)//GO:0010510(regulation of acetyl-CoA biosynthetic p…
NC_006088.5	119616771	119618454	MACS_peak_1039	1194.98	1683	XM_015272494.2	ZFX	1194.98	7.01	100	418596	ZFY	CGNC:50801|Ensembl:ENSGALG00000016327	zinc finger protein, X-linked		GO:0005634(nucleus)	GO:0046872(metal ion binding)//GO:0003677(DNA binding)	GO:0007275(multicellular organism development)//GO:0006355(regulation of transcription, DNA-templated)
NC_006088.5	119749508	119749754	MACS_peak_1040	8.44	246	NM_204186.1	SAT1	8.44	5.45	100	374006	SAT	CGNC:49000|Ensembl:ENSGALG00000016348	spermidine/spermine N1-acetyltransferase 1	gga00330(Arginine and proline metabolism)//gga01100(Metabolic pathways)	GO:0005829(cytosol)	GO:0004145(diamine N-acetyltransferase activity)//GO:0019809(spermidine binding)	GO:0009447(putrescine catabolic process)//GO:0046208(spermine catabolic process)//GO:0042127(regulation of cell proliferation)//GO:0032918(spermidine acetylation)//GO:0001525(angiogenesis)
NC_006088.5	119785651	119785769	MACS_peak_1041	1221.4	118	XM_416800.6	PRDX4	1221.4	25.14	100	418601	-	CGNC:12239|Ensembl:ENSGALG00000016357	peroxiredoxin 4		GO:0005783(endoplasmic reticulum)//GO:0005739(mitochondrion)//GO:0005634(nucleus)//GO:0070062(extracellular exosome)//GO:0005829(cytosol)	GO:0051920(peroxiredoxin activity)//GO:0042803(protein homodimerization activity)	GO:0055114(oxidation-reduction process)//GO:0072593(reactive oxygen species metabolic process)//GO:2000255(negative regulation of male germ cell proliferation)//GO:0030198(extracellular matrix organization)//GO:0019471(4-hydroxyproline metabolic process)//GO:0007283(spermatogenesis)//GO:0098869(cellular oxidant detoxification)//GO:0045454(cell redox homeostasis)//GO:0022417(protein maturation by …
NC_006088.5	119786890	119787313	MACS_peak_1042	1811.43	423	XM_416800.6	PRDX4	1811.43	31.28	100	418601	-	CGNC:12239|Ensembl:ENSGALG00000016357	peroxiredoxin 4		GO:0005783(endoplasmic reticulum)//GO:0005739(mitochondrion)//GO:0005634(nucleus)//GO:0070062(extracellular exosome)//GO:0005829(cytosol)	GO:0051920(peroxiredoxin activity)//GO:0042803(protein homodimerization activity)	GO:0055114(oxidation-reduction process)//GO:0072593(reactive oxygen species metabolic process)//GO:2000255(negative regulation of male germ cell proliferation)//GO:0030198(extracellular matrix organization)//GO:0019471(4-hydroxyproline metabolic process)//GO:0007283(spermatogenesis)//GO:0098869(cellular oxidant detoxification)//GO:0045454(cell redox homeostasis)//GO:0022417(protein maturation by …
NC_006088.5	119862446	119864375	MACS_peak_1043	601.45	1929	XM_425565.6	PTCHD1	601.45	9.79	100	427995	-	CGNC:12240|Ensembl:ENSGALG00000016358	patched domain containing 1		GO:0005886(plasma membrane)//GO:0016021(integral component of membrane)		GO:0021794(thalamus development)//GO:0050890(cognition)//GO:0007224(smoothened signaling pathway)//GO:0035176(social behavior)
NC_006088.5	119891469	119891981	MACS_peak_1044	54.1	512	XM_425565.6	PTCHD1	54.1	6.38	100	427995	-	CGNC:12240|Ensembl:ENSGALG00000016358	patched domain containing 1		GO:0005886(plasma membrane)//GO:0016021(integral component of membrane)		GO:0021794(thalamus development)//GO:0050890(cognition)//GO:0007224(smoothened signaling pathway)//GO:0035176(social behavior)
NC_006088.5	120408774	120408979	MACS_peak_1045	69.8	205	XM_015302343.2	PHEX	69.8	8.8	100	395777	-	CGNC:12254|Ensembl:ENSGALG00000016375	phosphate regulating endopeptidase homolog, X-linked		GO:0005783(endoplasmic reticulum)//GO:0016021(integral component of membrane)//GO:0048471(perinuclear region of cytoplasm)//GO:0005794(Golgi apparatus)	GO:0004222(metalloendopeptidase activity)	GO:0006508(proteolysis)//GO:0030282(bone mineralization)//GO:0019637(organophosphate metabolic process)
NC_006088.5	120468356	120468447	MACS_peak_1046	67.32	91	NM_001030803.1	SMS	67.32	5.63	100	418602	-	CGNC:12257|Ensembl:ENSGALG00000016379	spermine synthase	gga00270(Cysteine and methionine metabolism)//gga00330(Arginine and proline metabolism)//gga00410(beta-Alanine metabolism)//gga00480(Glutathione metabolism)//gga01100(Metabolic pathways)	GO:0070062(extracellular exosome)	GO:0016768(spermine synthase activity)	GO:0006597(spermine biosynthetic process)
NC_006088.5	121157513	121157791	MACS_peak_1047	1171.44	278	XM_015272662.2	RPS6KA3	1171.44	18.7	100	418605	-	CGNC:12282|Ensembl:ENSGALG00000016406	ribosomal protein S6 kinase A3	gga04010(MAPK signaling pathway)//gga04114(Oocyte meiosis)//gga04150(mTOR signaling pathway)//gga04914(Progesterone-mediated oocyte maturation)//gga04931(Insulin resistance)
NC_006088.5	121171668	121171725	MACS_peak_1048	137.32	57	XM_015272662.2	RPS6KA3	137.32	10.82	100	418605	-	CGNC:12282|Ensembl:ENSGALG00000016406	ribosomal protein S6 kinase A3	gga04010(MAPK signaling pathway)//gga04114(Oocyte meiosis)//gga04150(mTOR signaling pathway)//gga04914(Progesterone-mediated oocyte maturation)//gga04931(Insulin resistance)
NC_006088.5	121229300	121229481	MACS_peak_1049	2284.72	181	NM_001030804.1	EIF1AY	2284.72	10.31	100	418606	EIF1AX	CGNC:50803|Ensembl:ENSGALG00000016410	eukaryotic translation initiation factor 1A, Y-linked	gga03013(RNA transport)		GO:0003743(translation initiation factor activity)	GO:0006413(translational initiation)
NC_006088.5	121346381	121346561	MACS_peak_1050	10.89	180	XM_025146578.1	CXorf23	10.89	3.61	100	100858121	C1HXorf23	CGNC:64953|Ensembl:ENSGALG00000016418	chromosome X open reading frame 23
NC_006088.5	121384414	121384824	MACS_peak_1051	2476.13	410	XM_015302495.1	SH3KBP1	2476.13	21.13	100	418608	-	CGNC:12292|Ensembl:ENSGALG00000016420	SH3 domain containing kinase binding protein 1	gga04144(Endocytosis)	GO:0030139(endocytic vesicle)//GO:0005911(cell-cell junction)	GO:0005515(protein binding)	GO:0008360(regulation of cell shape)//GO:0007010(cytoskeleton organization)//GO:0016477(cell migration)
NC_006088.5	121549536	121549612	MACS_peak_1052	163.57	76	NM_001030805.1	SH3KBP1	163.57	4.73	100	418608	-	CGNC:12292|Ensembl:ENSGALG00000016420	SH3 domain containing kinase binding protein 1	gga04144(Endocytosis)	GO:0030139(endocytic vesicle)//GO:0005911(cell-cell junction)	GO:0005515(protein binding)	GO:0008360(regulation of cell shape)//GO:0007010(cytoskeleton organization)//GO:0016477(cell migration)
NC_006088.5	122179263	122179404	MACS_peak_1053	154.5	141	XM_015272982.2	RAI2	154.5	9	100	418614	-	CGNC:12385|Ensembl:ENSGALG00000016538	retinoic acid induced 2
NC_006088.5	122701644	122701781	MACS_peak_1054	394.57	137	NM_001030806.1	REPS2	394.57	9.95	100	418617	-	CGNC:12389|Ensembl:ENSGALG00000016545	RALBP1 associated Eps domain containing 2			GO:0005509(calcium ion binding)
NC_006088.5	122802408	122802504	MACS_peak_1055	5.71	96	XM_416817.6	TXLNG	5.71	3.13	100	418618	-	CGNC:50806	taxilin gamma
NC_006088.5	122812487	122812800	MACS_peak_1056	206.4	313	XM_416817.6	TXLNG	206.4	8.48	100	418618	-	CGNC:50806	taxilin gamma
NC_006088.5	122819251	122819593	MACS_peak_1057	5.33	342	XM_416817.6	TXLNG	5.33	5.27	100	418618	-	CGNC:50806	taxilin gamma
NC_006088.5	122833848	122833994	MACS_peak_1058	72.03	146	NM_001277737.1	SYAP1	72.03	4.8	100	418619	-	CGNC:12392	synapse associated protein 1		GO:0005654(nucleoplasm)//GO:0070062(extracellular exosome)//GO:0005794(Golgi apparatus)//GO:0005829(cytosol)
NC_006088.5	123275219	123275292	MACS_peak_1059	372.62	73	XM_004934707.3	ZRSR2	372.62	11.92	100	428002	-	CGNC:53238|Ensembl:ENSGALG00000016552	zinc finger CCCH-type, RNA binding motif and serine/arginine rich 2		GO:0089701(U2AF)//GO:0005681(spliceosomal complex)	GO:0046872(metal ion binding)//GO:0030628(pre-mRNA 3'-splice site binding)	GO:0000398(mRNA splicing, via spliceosome)
NC_006088.5	123415536	123416079	MACS_peak_1060	215.5	543	NM_204568.2	VEGFD	215.5	9.75	100	395255	FIGF	CGNC:12402|Ensembl:ENSGALG00000016558	vascular endothelial growth factor D	gga04060(Cytokine-cytokine receptor interaction)//gga04510(Focal adhesion)//gga04933(AGE-RAGE signaling pathway in diabetic complications)
NC_006088.5	124164306	124164730	MACS_peak_1061	116.18	424	XM_416829.5	GEMIN8	116.18	7.18	100	418631	-	CGNC:12415|Ensembl:ENSGALG00000016574	gem nuclear organelle associated protein 8	gga03013(RNA transport)	GO:0032797(SMN complex)		GO:0000387(spliceosomal snRNP assembly)
NC_006088.5	124357465	124358486	MACS_peak_1062	18.82	1021	XM_416834.5	TCEANC	18.82	4.28	100	418636	-	CGNC:50813|Ensembl:ENSGALG00000016581	transcription elongation factor A N-terminal and central domain containing		GO:0005634(nucleus)		GO:0006351(transcription, DNA-templated)
NC_006088.5	124872664	124872993	MACS_peak_1064	1130.4	329	NM_001277738.1	EGFL6	1130.4	20.73	100	418637	-	CGNC:12425|Ensembl:ENSGALG00000016584	EGF like domain multiple 6		GO:0005604(basement membrane)//GO:0016020(membrane)	GO:0005509(calcium ion binding)	GO:0010811(positive regulation of cell-substrate adhesion)//GO:0030198(extracellular matrix organization)
[truncated: 11,038 more rows]

## Sheet: F-AF-2
Methylated RNA sites Column A ~ E: the coordinates of the methylated RNA sites in bed format, please ref http://genome.ucsc.edu/FAQ/FAQformat.html#format1. Column F: the length of the methylated RNA sites Column G ~ H: the transcript id and gene symbol of methylated RNA. Column I ~ K: the enrichment results calculated by MACS. Column L ~ S: the annotation of the methylated gene. Legend: transcrip…
[truncated: 12,960 more rows]

[truncated: 4 more sheets: F-AF-3, L-AF-1, L-AF-2, L-AF-3]
