# Supplementary material for: Profiling of RNA N6-Methyladenosine Methylation Reveals the Critical Role of m6A in Chicken Adipose Deposition
Source: Front Cell Dev Biol. 2021 Feb 5;9:590468. doi: 10.3389/fcell.2021.590468 (PMC7892974; doi:10.3389/fcell.2021.590468)
Supplement: Supplementary file 4 [file Table_3.XLSX]

## Sheet: common m6A genes
MGA
HGS
ASAH1
VSTM4
PRRX1
SC5D
NCS1
CTTN
QRICH1
GLI2
LOC107056280
LOC776275
ZNF704
LOC112530907
CRK
RNF19B
RAB5B
CPQ
RFLNB
WNT5A
QSER1
PPM1A
PHLDB2
SPINT1
OTUD6B
MN1
PPIH
MERTK
KLF10
EHMT1
NOL12
CHAF1A
OSR2
SLC35B2
MYO1D
TECPR1
PBX1
BCL9L
PHF12
UHRF2
PHPT1
OSBPL1A
YIPF5
TSKU
GPR162
C16orf72
EMILIN2
AUH
MMP28
COL18A1
SDCBP
MNT
PI4KB
SVIP
AFF2
PRIMA1
ADIPOQ
PPFIBP1
PLXNA2
USP21
UHMK1
CARMIL1
GOLGB1
PRAG1
MRPL10
LZTS2
ADPRH
MANF
TMEM222
BMP4
TAL1
FBXO11
CHGB
C15H12orf43
PRRC1
UBN1
MORC2
SLC25A10
IGFALS
SCAMP3
TUSC2
FGFR1
TOR1AIP2
ANGPT4
LOC112532969
MTF1
LZTS3
LOC107056278
ZGPAT
MYH11
ZBTB46
LOC107049543
TPD52L2
PLCL2
KLF-4
PPM1G
PPP1R2
KIAA0319L
HSPBP1
SLC35B4
NUDT4
ARHGEF11
MAP1S
RNF208
TGIF2
SNCAIP
PAM
MYCBP2
KHDRBS3
HS6ST2
NCOA7
PIP4K2A
WBP4
ZC3H12A
LOC426820
ASTE1
MRPL51
AKAP2
OPN1LW
CEBPD
HEG1
DDX23
MFNG
GRK2
ATP8B2
RAB11B
ENDOD1
LRP3
OLFM2
UQCRC1
MRPL1
LDLRAD4
BAZ2A
LOC107050871
NONO
FKBP8
NPAS3
FNBP4
CUX1
NDUFS5
ASB8
DPY19L4
SENP6
PLEKHG1
ACVR1
MFGE8
UPF3B
POLH
LOC101751399
DROSHA
RAB11FIP3
GAS2L1
CREBBP
FYCO1
SNRKL
CDKN2C
H2AFV
PLBD1
TLR21
MAP3K1
HERPUD2
RASSF5
PDKI2
MAP7D3
SBF1
PGP
AKNA
SEMA6D
LOC107054715
MAPK14
SPAG1
TMCO6
TOB2
CDKN1B
RFFL
ARHGAP32
ST3GAL2
PCDH19
LBP
PSMD4
TULP4
GALNT1
URI1
SMAD3
SRGAP2
DPYSL3
SPRN
TUBA4B
ANKRD11
TTC28
PRRX2
TINAGL1
LOXL2
ADAR
TRMT10B
PIBPPDD4L
AGFG1
RAP2B
GMIP
ENTPD1
PDIA4
GINS2
TBC1D1
NCK2
LOX
C26H6orf106
ATG13
RHEB
TUFT1
PBXIP1
GFRA2
EXOC7
NUAK1
KMT2C
GPATCH4
DNM2L
ZBTB32
TBC1D4
HYAL2
FAM174A
HARS2
BRD3
ANKRD39
FLOT2
LOC771545
ZC3H10
NDUFA13
ADAM9
CTNNB1
MYCN
ZCCHC7
C23H1orf216
C5H11orf58
ATG4C
NPTX2
TMTC1
VPS72
LOC112530449
SP2
LOC107055297
LOC101747860
PDZD2
SMARCC1
GPC6
SRI
DHX38
IRS2
LOC101748543
DBF4B
IRF2BP2
KIAA1958
PIK3R5
TRIM7.2
STK24
LOC107052520
PTGFRN
WSCD1
LOC107057099
ARHGEF12
AES
RRAGD
EXOC6
FOXS1
TIMM10
LOC107052489
LMO7
TMEM9B
MTO1
ZNF516
LHX6
EHD2
2020-09-07
VPS37B
CBX6
NRBP1
PCMTD1
NDOR1
LOC101750889
INTS1
HIST1H2BF
ZNF398L
PPP1R15B
FARP1
ATP10D
NECTIN1
PNPLA6
LOC107051537
CHTOP
CEP68
AEBP1
PRKAB2
ADM
YWHAH
RASD1
VDAC1
TNS1
NAB1
TLR1B
PEAK1
EPHA5
SASH1
BIN1
SPATS2L
APLP2
BCL2
HPS6
MUL1L
RGMB
CTBP1
STX8
EFCAB5
CD2AP
JPH2
PPARGC1B
MAFG
EGLN1
MAML1
THRA
CARD11
ATP6V1E1
MGAT3
LOC424918
RAPGEF2
DLL4
GSTT1L
KCNK5
LOC407092
LOC112531890
RAPGEF1
ABHD5
DNM1L
CTSB
RAPGEF3
CLK3
FOXK1
C2orf88
ITPKB
WNT2
MICALL1
PIEZO1
EIF2AK4
DCTN2
CAPN15
C3H1orf95
KSR1
FBXO18
GUCY1A2
VSIG10L
LOC107052968
WAPL
ARHGAP42
TCF7
NAB2
TTBK2
HIST1H2A4L2
TBL2
CCL26
CBX1
PSAP
URM1
TXNIP
ABI2
APBA3
NAGLU
ATP1B3
CCDC43
TIMP2
GBGT1
CDC42SE1
GLI3
RPL26L1
PHF20L1
LOC770617
AMBRA1
ELP3
CLN5
MAPKKK3L
SPATA13
CACNA1C
TUSC1
LOC101748080
HACD1
TAF4
PTP4A3
CHRM4
FTH1
ZHX3
MAP4K4
CDAN1
APBB1
COBLL1
PHKG1
SAMD8
RASSF8
SLC9A3R2
USP49
PCDHA7
LOC107050692
EIF3J
EDF1
SYTL2
SNRPD2
TAGAP
ACE
PRDX4
TGFBR3
PCDHGC3
PIN4
COL27A1
EDC3
MCRS1
LOC107049485
STUB1
GAB3
CNOT1
ABL1
HIP1
NEK6
KLHL21
ZCCHC2
COL6A3
TBX2
ETS1
GADD45B
BF2
PPIA
CEP85
CLIC4
TUBB2A
SOX13
PPP1R3B
RBFOX2
RIC8A
HOMER3
LOC107050614
THSD4
CSPG4
JUP
BZFP1
COL28A1
ZBTB47
CHST14
RPUSD1
RIC8B
DIEXF
LOC112533563
LOC112531360
COX5A
RXRA
SOGA1
MCM2
LOC107050638
PTK7
DOK2
BLA
EPHA4
PLS3
MICU1
CETP
DHX36
PIN1
RPRD1A
SMARCA4
RBMS3
KIAA0430
CASC4
AZIN2
USP37
KDELR3
SRP9
IQGAP3
GOLPH3
DYNLL2
MAT2A
RAB8B
LOC107054662
DHRS7
GZMM
UBE2N
DDIT4
ATP5C1
ZFC3H1
PROS1
MRPS6
SLC9A1
SAFB2
RNF217
CPEB3
UBE2S
PPP6R2
UBB
GSK3B
ADGRF5
SH3GLB1
DET1
RBM6
SOX5
LOC107050951
LOC107050254
FAM160B2
HIST1H46L6
MECP2
UEVLD
NR2F2
FUS
RNPEP
TMEM164
ANP32E
PLXNA1
TRANK1
EWSR1
ELMSAN1
LHFPL2
GST2L
ALKBH1
AKAP13
LOC396224
HINFP
MIOS
B3GNT9
SRGAP1
PCYOX1L
PA2G4
SLC19A1
EVC2
CTNND1
MHCIY
AVPI1
RBM42
HNRNPU
TLE3
COQ4
EIF4EBP1
AFDN
CDC42BPB
FRMD4B
LOC112531067
MTIF3
ATP8B4
FAM65B
LEO1
KIF7
CANX
STAR
SNRPD1
TMEM173
P3H1
RPS6KA3
FKBP5
DDHD2
KDM6A
HIST1H3H
GLS
SOCS2
PARVB
TNS2
DISC1
HIPK2
WNT4
THSD7A
LFNG
CZH5ORF51
YAP1
LOC107051050
NUCKS1
MEF2A
GATA2
STK26
QSOX1
SPRY1
SNX11
MAZ
GNAL
TXN
ACHRB
MYO5A
ABCD2
PHF3
CEP170
CLN8
LOC421255
ACTN1
PTCRA
F8A3
ADAMTS2
PKM
ACACB
GMFB
GATAD2A
TNFRSF21
PHC2
LOC107050883
LRCH2
GIPC1
DDHD1
GOLPH3L
CNN3
LOC107050031
SPOUT1
PEF1
C1QB
PYM1
CREBL2
ANKRD12
PPP1R3G
PRKAB1
CEP131
MARCKS
R3HCC1
MXRA8
ZC3H12B
SCAF4
HIPK3
MICAL1
REM1
NPR2
BANF1
UBE2O
MET
RSRC1
G0S2
TCF7L1
CHMP4C
NOP16
CSRNP2
TNRC18
VEGFA
ZBTB20
GID4
PSMC3
PITX2
SPCS1
ADRA1B
TMEM203
PTPRU
MRPS2
ZFP36L1
PHLDA2
SETD6
MARK3
HES1
PPP1R7
RP2
HBBA
SDPR
LOC112531785
ATG101
NCKAP5L
PODXL
TOP1
TGM2
PCSK7
ARF3
DNTTIP1
JOSD1
KIAA0100
GIMAP8L1
LOC107049885
CCNE1
HIVEP2
GJB1
LOC107050833
ZNF555
ANKRD50
CD34
UBE2H
HSD17B4
ZMYND11
LRRC59
RIN2
PWP1
PLEKHM3
MKL1
ZNF740
SNX12
ERC1
HELT
TMEM104
RCCD1
MMP15
EXOC6B
IL17RA
NMT2
TRIM41
SEC22B
EIF3L
NOS1AP
TP53BP1
FKBP4
LRRFIP1
PPP3CC
ZNF638
FAM129B
PANK3
LOC101749377
ITGA7
LOC101750805
LOC770705
NF2
SNAPC4
LOC107050835
FAM192A
HIST1H2A4L1
RILPL1
GPR27
CBFA2T3
COBL
MFHAS1
TRIM69
LOC426023
TTF1
TMC6
MBNL1
MED9
KPNA6
TAB2
TMA16
SELENBP1
KLHL24
BCAP31
C9orf69
KANK4
ATP6V1AL
SAMD11
ERP44
MXD4
HIF1AN
LOC101748312
CHST7
TIMM13
ZRANB1
MYO9A
RNF10
EPHB1
JUN
NGEF
FN1
APOA1
SLC25A39
LONRF1
AMOTL1
SLCO3A1
NCALD
PITPNC1L
CSNK1G1
IGFBP2
C6H10orf54
PNN
MPG
MTCL1
PXYLP1
NUDT3
MAGI1
NBL1
UTP3
GALNT10
TEX264
SLC25A20
TBC1D10A
CBARP
C20H20ORF24
RAI1
EVI5L
YLPM1
TRUB2
TAGLN
CLTB
PIK3R2
UHRF1BP1L
LOC112530990
EZH1
NPHP1
AKT3
HDGFRP3
TARBP2
PAK3
EMC2
OGDH
INPP1
SNRPA1
PHTF1
LOC112531553
ATF3
CEP63
THRSPB
GOLGA4
B4GALNT3
DR1
LRRC3C
ACTG1
HDAC9
GLYATL3W
LOC112533431
LIMD1
WLS
MAPRE2
EIF4E3
NUP50
FNBP1
DNAJC16
FAM179B
UBAC1
RSFR
TRIM2
NXN
TMEM119
CUL9
GIMAP1
SUMO1
SOCS4
WFIKKN1
RGP1
FAM122A
ATRN
ZNF276
TBCEL
CCDC102A
RARA
LOC431653
BLOC1S1
LOC107050958
PGAM1
ATXN7L3
BCOR
ORMDL3
DYNC1LI1
COX19
HRAS
LRP5
LARP6
UBE2K
COL4A2
USF3
HGH1
PRDM16
ANAPC16
SH3D19
ARRDC1
C20H20ORF112
FBXL3
KDM1A
LAMB2
S100A10
MTRF1L
MDFI
NR2F6
PPP1R12B
LOC100858796
UBAP2L
NDST1
FBXO45
EGFR
LOC107051082
MIEN1
IGF2
AGAP1
KIF1B
ARVCF
MTCH1
COIL
PDCL3
COL1A1
SORT1
ANKS6
KIAA0930
ARHGAP5
INTS5
LOC107051419
NFATC1
PPP1CB
HIST1H4I
SLC25A44
NRIP1
TMEM127
KDM5B
PLBD2
USP25
FOSL2
SH3BP5
FAM124B
TMEM198
MBD3
CDK11A
SUMO2
LOXL1
EPHB3
CHMP4B
IFRD1
UBTD1
KLHL7
ST6GAL1
DBN1
TAF2
PPP4R3A
PLAC9
LATS2
TRMT6
OAF
ZBTB7A
TMEM184B
FLT4
UBQLN1
ZNF706
SMIM12
PDE5A
GNAQ
OTUD7B
DNAJC3
BCL9
CXCL12
C4H4ORF32
FAM107B
TMX2
LOC107056270
LOC107050463
KIF13B
SOCS1
KDM4A
TOMM40L
RPUSD4
PDIA3
TGFBI
KXD1
C22H8ORF4
LRFN1
SLC1A2
PRKAG1
EFCC1
COA6
LOC107055568
DNAJC11
PAWR
RNF150
WNT5B
HIST1H4D
SLC20A2
PCDHA12
HIST2H3
PURG
CRYBA1
SRC
TMEM229B
TIMM50
PLAT
SLC35A4
CHST3
FAXC
CASZ1
SMAP1
MGAT5
MRPL55
LSP1
DYM
GIT1
BBS4
BAG2
GNA11
LOC776273
LOC101748630
RUVBL1
BLB2
KLHL9
HNRNPA0
TLN1
HECA
ABR
TCERG1
APBA1
METAP2
KPNB1
USP36
USO1
KDM2A
TPCN1
NEMF
LAMTOR1
SUFU
TUBA1C
SDF2
CADM3
TMEM123
IL20RA
LOC100859302
MRI1
RENBP
BAIAP2L1
PDZRN3
KLHL25
SAE1
LUZP1
IMMT
CDKN2AIP
KLF11
ZSWIM6
GTPBP2
TPPNR1L
CDK13
RNF20
PGPEP1
BAHD1
MAP2K5
FADS2
TCF15
MAN1A1
THAP4
KCNMA1
RASAL2
RPL17
PPP1R1B
ID3
SNTA1
TRIR
GMEB2
STK38L
PITPNM1
ABCB8
MRPL2
ANXA2
TET3
HNRNPUL1
PHRF1
ODF3L15
PSMC6
ACADL
PDE8A
SPTBB4L
SERPING1
CEP170B
LOC112530227
DTX2
CEP120
ADAMTS8
PPP1R3E
LOC421232
MAP3K14
ULK1
TSHZ1
S1PR2
TP53RK
LOC101749773
MIB1
PGR
PDIK1L
ILDR2
RAB10
PTPN21
PLVAP
CCDC15
TNC
DAAM1
HIST1H110
IKZF4
EEPD1
TTBK1
DDX51
RFX5
RGS19
ADRA2A
TRIB2
DCUN1D3
TPM3
FASTKD2
MCOLN1
LOC107050083
ACSS2
ENAH
DAGLA
LOC107051192
SOD1
SAR1A
BPTF
ZDHHC14
ARMC6
LIN54
WNK2
SLC25A38
C1QTNF5
RXRG
PICK1
XPR1
SYS1
PCNX1
RASAL3
MXI1
SEMA7A
CRIM1
FHL1
NDST2
DUSP10
UBN2
OLFML2A
SSH1
BRMS1L
RAVER2
CTCF
NFASC
SPEG
CTSA
XYLT2
MMRN2
PTPRCAPL
AGBL5
ITGB2
SH2B3
CHRD
TENM3
WNK4
COX14
SARS
CRIP1
SPCS2
CTSD
THUMPD1
R3HDM4
YBX3
LOC425431
UBA5
CHCHD5
ZNF618
NOP58
IGFBP7
PNPLA2
STRN
PAXIP1
VPS37C
LOC107050371
ARID1A
SMARCC2
GOLGA2
PPFIA1
LOC107057287
PXDN
ZDHHC5
KEAP1
FGF2
FOXO4
SOD2
GAS1
FBF1
CFP
PRR7
TUBB
CORO1C
LSM10
USP6NL
CLUH
LOC112533508
KIAA0895
NFIX
VGLL3
ARHGEF6
HMGA1
MID2
CCNYL1
TMEM63C
TNFAIP2
PARP1
SMTN
MGAT1
MAVS
LOC101747338
FAM160A2
MCAM
UBQLN4
OAZ2
PAQR8
HIST1H111R
PHF20
ZNF609
MID1
LRRC41
SGSH
CCDC177
PRDM2
NASP
TRIB1
GBF1
SLC12A9
RLIM
SLC39A14
ANP32A
ZFYVE26
ARL8B
LPP
SAP30BP
CYTH4
BRPF1
UBE2Z
SPAG9
TRAPPC5
PRDX6
UBALD1
ARL5A
POLE4
SOX4
EIF4G1
PKNOX2
LOC107051165
GPATCH3
ATAD3A
SLIT2
PRPF8
ABL2
C4H4ORF46
PRPS1
MEPCE
GTF3C6
FBXO31
PRICKLE2
AJAP1
NSD1
RPS8
TRIO
OGFR
HNRNPA1
HH3L
LOC101748744
TNFRSF25
LOC770165
TRAPPC9
CLC2DL5
SPSB3
PLCB2
ROCK2
TRIM3
CRIP2
AKR1B10L2
PTRF
ANO5
PALD1
DDX49
FBXO9
TOP2B
MRPL57
TNIP1
PKD1
EPM2A
TRIM24
COL4A1
MAML3
CHSY1
BRSK2
CD151
DMTN
EDC4
RAC1
CHP1
WNK1
EIF1AY
RHOG
STAU2
LOC423110
SREBF1
PCYT1A
TYRO3
RAD23B
SLC2A1
MARVELD1
SERINC4
RALBP1
BUD13
KLHL6
RHBDF1
PFKFB3
DAPK1
C1D
SSTR2
DCTN6
TANC2
LRRC27
HIVEP1
FERMT2
TNKS2
CDK9
LOC107049469
APP
RUNX1T1
KLHDC4
TCF21
SPEN
PLXND1
DOT1L
PSD
LY6E
ASB7
LBH
RIOK1
GRIPAP1
LOC107050990
GAS8
TMBIM6
LRP1
ST3GAL3
SKAP2
OGFOD2
IER5
RNF149
MAP7D1
SYDE1
CLTA
RPP14
LAMB1
MAPK8IP3
LOC112530279
BRI3
NANS
BHLHE40
U2AF2
SMC1A
CCDC130
ACOX1
PRRC2B
CITED4
TUBA1A1
FAM134A
GNB1
AP2M1
LOC107055115
METTL21A
LOC112531269
LOC107049075
SPATA5
SLC7A6
NUDT16L1
TXLNG
NEU3
OASL
SOWAHC
UNC45A
NEURL1B
CPSF7
S100A16
JDP2
DTYMK
MGMT
ARHGAP17
RBM8A
RUSC2
IDH3B
TPM2
GARS
LDHB
LOC100857932
PSD3
DAZAP1
CSRP1
SNRNP200
KPNA1
LCAT
FNDC3B
TGOLN2
SMARCD2
LSG1
PHF5A
DNAJB11
HDAC3
UIMC1
NPR3
RAP2C
LOC107049542
AP3S2
NRP1
FBXL14
DMTF1
MLLT1
UNC93B1
AKIRIN2
TSC2
FBXL15
FAM117A
SNX4
CSTB
LOC107052850
LOC107049146
SETDB1
ATXN1
ZHX2
WWP1
CNN2
MOGS
LDB1
NAA38
CAT
VPS26B
RAD54L2
CYB5D2
LOC107054877
SYNM
ETF1
UPRT
FBXO46
CIAO1
NTN4
NACC2
LOC101749138
CIC
BAHCC1
PIK3R6
SPAST
UCK2
TACC1
SLC28A2
WTAP
HARS
AIDA
BIRC6
MCL1
RUBCN
CPXM1
TLK2
GLCE
NLK
ANKS1A
WDR91
ATN1
BCR
AP2A2
PDLIM7
E2F4
NCOR2
SNX19
ACTC2L
PTAFR
WWTR1
FRZB
AP3B1
EXOC3
RAB1B
SCARF2
DSTYK
STAT5B
CYB5A
JUND
CLINT1
MAN2A1
PSMD3
CNNM1
AMER1
ARIH1
FOXC1
RRBP1
SUPT5H
DUSP8
LOC107050411
NEDD8
FZD8
KIRREL
CD99L2
NAV1
NFIC
IL2RG
LOC101749287
HDGF
LOC107049011
PLPP3
TSC22D2
TMEM259
ASXL1
BRPF3
PMEPA1
MPP1
ALKBH5
ZNF687
LOC107050964
XKR6
YTHDF3
NEO1
MRPL46
LOC107054849
FNIP1
ITPRIP
LOC107050978
MAPKAP1
AMDHD2
LSM14A
C1orf145
BOP1
NHSL2
DENND6B
EPHX2
GDF11
EMILIN1
B4GALT1
IKZF1
PPARD
AVEN
ZNF767
ESAM
HIST1H103
LCA5
CSNK1G2
GLTSCR2
WASF2
LOC112530996
RNF216
PRELP
LUC7L3
ANKIB1
SLC11A2
ATP6V1G1
ITSN2
PARD3B
GTF2E1
GPSM1
PHAX
IKZF5
SMUG1
NR3C1
LOC107056305
UPF2
BAK1
LOC416755
OSBP
RRS1
OSBP2
KIAA1671
ZNF629L
NEK9
KAT5
FAM133B
LOC107051305
GIGYF2
R3HDM2
AS3MT
LOC107050595
DNAJC18
YWHAQ
NCBP2
CAPZB
SLC22A23
EIF3B
PPTC7
PCNT
GATAD2B
MEOX2
CEP350
FUNDC2
NDUFS7
TNIK
SPICE1
SRPRB
SLC35C1
PPP2R5D
BTBD2
RGS2
SP1
RHOB
RCC2
ZC3H4
WHSC1
PRSS35
ZHX1
PLCE1
NPLOC4
RAB40C
CHUK
MTMR10
ARHGAP21
SPSB4
ADA
SH2D3C
MBTPS1
FAM184A
TMEM100
C5H14ORF169
CWC27
DBNL
MED11
AFF1
PTPRG
ABCF3
PTPRS
LRP6
WWC3
EFL1
PRDM4
C13H5orf24
LOC100857358
CAPN11
DAB2IP
C2CD2
GPR146
CDC42
NOTCH1
UBTD2
C1QA
NAT8B
FLNB
CBX4
ERLIN2
KMT2E
ADGRA2
KIDINS220
LCOR
LYPLA2
LRSAM1
LOC112532901
MAPKAPK2
NOP56
AEBP2
TF
PLEKHG3
GPC1
RCN1L
LOC107057415
NBEA
DNMT3A
MID1IP1
LOC107052491
SMIM14
SYVN1
HSPG2
UTP14A
STARD13
POLR3D
NDFIP1
CBFB
MHCIA9
ATG9A
FNDC3AL
NCOA5
NAPA
ATP2B4
BICC1
UBL5
TXLNA
PPP1R16B
FAM219A
TBC1D2
UBTF
FOXO3
CEBPB
B4GALT3
VASN
FAM57A
MXRA7
GADD45GIP1
PPP2CB
CANT1
GFOD2
RTKN
MUM1
MACROD2
GLB1
SUV39H1
FAM46B
FAM208B
ADAMTS15
PES1
LOC107051531
SMPD1
MYO10L
IDUA
SLC2A5
NTMT1
EXTL3
TPST2
MRPL45
TMEM131
LOC100859084
UQCRQ
SOX17
SH3GLB2
DEPDC6
EIF4G3
ZNF71L
ZBTB42
HELB
CCNI
MAP3K3
WDR86
PALM
MRC2
CTDSPL
ERRFI1
GNG7
NCKAP1
LOC107050163
LOC112533402
NANOS1
ABCA2
KCTD6
INAFM2
FAM78B
ZNF710
TAPBP
TPM4
NR4A3
RAPGEF5
SMG8
SIN3A
PTMA
SMG7
RND3
BICD2
ERGIC2
SDE2
ATP5G3
NMT1
SMG6
AFAP1L1
C5H11ORF96
WDR53
PCBP4
PIK3R1
TNS3
ARHGDIB
TBC1D12
EIF2B4
C12orf75
LOC100857622
EBF1
METRNL
LOC112530576
NDUFS2
LENG8
MARK2
TIE1
DLST
EFHD1
UBE2M
E2F1
MAFF
CCDC34
ROBO4
AGPS
CALM1
WDR33
LONRF3
FBRSL1
LOC112530249
LOC107051197
WDR60
TCEA2
NCOA1
FTSJ3
COL5A1
RIC3
NOB1
C14H7orf50
ZNF142
TBX3
VCPIP1
ABHD6
ODF3L6
CCDC85A
ADIPOR1
RAB43
MDC1
TEAD1
KIAA1468
BTRC
PLEKHM1
CAPG
SDK2
PKD2
CHPF
NUMA1
PAK2
RABIF
H6PD
LMBR1
MAPK6
MARCKSL1
MYO1F
SLAINL
CPAMD8
FAM212A
NDUFB7
LOC101747516
PRPF6
LOC107051290
PRR16
GSTAL3
HERC2
SLC25A28
ARIH2
SESN1
MLA3A
FXYD6
RB1
TRIM58
FMO3
UBE2Q2
AAK1
ZC3H18
KIF26A
NAGPA
PCDH1
CLC2DL3
MYL6
VASH1
KDR
SENP5
FZD9
RGS9BP
SMG5
DDIT3
EFTUD2
LOC768709
PPP3R1
MAPKBP1
DISP3
BFAR
CD81
LARP1B
ARID3A
GSE1
HLCS
MGAT2
KLC4
KIAA0040
SARNP
HAND2
MLEC
PTPRA
KLF9
MYBBP1A
EIF4EBP2
DNAJA3
P2RY6
ADCY7
HBE1
SLC25A42
LPAR4
APBB2
LMF1
KHDRBS1
ANGEL1
DENND2C
HIST1H3G
KLF4
PPL
AARS
LOC112533549
TMED3
MRM3
LOC112530196
IFFO2
LOC112531093
CYB5B
PKP4
BCL2L1
LOC100858962
PIP5K1C
RPN1
ADRB1
ITPK1
CACUL1
VPS16
FAM43A
ANXA6
PPP1R9A
ALMS1
KAZN
YAF2
AMOT
HIF1A
CLP1
ZNF853
MROH1L1
HIST1H4B
2020-09-09
HIST1H2A4
BRAF
PPIC
ALDH1A3
RRP12
SH3RF3
COG4
VEGFRKDRL
PGAP2
MRPS28
GGCX
NOL6
GTF2F2
EPB41
NUDCD3
MIB2
RGS9
BMP2K
CWF19L2
THBD
EXT2
MAPKAPK3
NT5M
JMJD6
CLEC3B
MITF
SCRIB
PMLL
OLFML2B
PTGDR
PSMD2
ISLR
SUN2
CRAMP1
RPS6KL1
TFG
PSKH1
CROCC
GNG11
YY2
DYNC1I1
YF5
C25H1ORF43
PLD1
FUT10
LOC112530040
ZNF423
TUBAL3
ASXL2
CRCP
CPOX
SAV1
VANGL1
PHLDB1
ACBD4
TGFB1
FBXO42
H2A2BL
MFSD5
EPN3
CASC3
SERBP1
DACT1
LOC107050604
RANBP10
COL6A2
SPSB1
RPL15
TMEM132A
RHOGL
HIST2H3L
RASA1
TAOK3
SIK1
CGGBP1
RASSF1
ARHGAP39
WIPF2
GCGR
LMAN2
TMEM72
NFKBIB
KTN1
C5H14orf4
SCYL1
LOC112532077
DBNDD2
TCHP
CDK6
GPATCH2L
MAGI2
ICMT
SLC1A6
PPM1K
ZNF821
RPRD1B
NCSTN
PAF1
TFCP2
AKT1
XPC
RREB1
ATP1A1
KLF2
LOC112530167
MAP4
EP300
LOC112530344
CCT3
LOC429800
SMPDL3B
NPEPPS
CCDC71L
PTPN23
LOC101750015
PSPC1
PRKAR1B
TRAIL-LIKE
ASCC2
CLC2DL4
TAPT1
NT5DC2
FAM109B
SH3RF1
TADA2B
PHLPP1
STK40
NOLC1
PPP1R12A
LYSMD2
NES
LOC112532542
TMEM168
TPM1
FOXO6
ALDH4A1
LOC107050551
[truncated: 1,325 more rows]

## Sheet: L-AF unique m6A genes
SUZ12
RNF24
XBP1
SEMA6A
RCAN1
DOCK4
PDDC1
CEP152
EMC8
LOC112531968
KRT18
QRICH2
TTC6
PTMS
MSC
TMCO3
FAM20C
LAD1
ALPK3
GALNT3
PIK3C2A
ST6GALNAC1
SRR
CMIP
PTPN12
MYLPF
ZBTB2
MAP2K3
CGREF1
SS18
RHOQ
LOC112532140
ACYP1
CLIC3
TTLL11
PNPLA7
RNF38
HMOX2
FAM76A
TMSB4Y
TAS1R1
SLC25A30
ELMO1
LMX1A
CCDC92
NHS
IPCEF1
SPECC1L
TRMT12
DTL
GNAS
CDC123
RASEF
KLHL3
EIF2AK3
SLC25A24
SUSD6
GAAGSD
TESK1
SOX6
LOC101748581
RGS4
OCRL
PLAGL1
KMT5A
ANAPC13
P3H2
TMEM263
WIPF1
SHB
ANGPTL4
LOC101747869
SLC41A2
HOXC10
EXOC8
DBNDD1
PIK3IP1
RTCB
NAA10L
C3orf33
CAPRIN1
C4H4orf54
SMAP2
LOC112533462
LOC769660
ANGPTL1
DUSP11RC1I
HYKK
IL2RB
CEP57
MRPS12
TERF2
MORF4L1
AXIN2
MRPL34
RAD9A
BOK
GRSF1
NUDT6
PCYOX1
YIPF1
CCDC91
ZBTB26
GALNT5
LOC101747821
RAB20
TNXB
MTG2
RASGEF1C
L3MBTL4
MAPK1IP1L
CLDN18
MRPL54
MLH3
KIF26B
EXOC3L
PAK4
PLEKHA5
ZC2HC1C
FGD4
RP11-400G3.5
LAMB3
DGUOK
DTHD1
GIMAP5
WNT11
2020-03-02
VRK3
KIAA1429
CD8A
SWAP70
TCEA3
ITGA11
SIPA1L3L
MATN2
VEGFD
PDCD4
PUS1
IK
CCDC83
LOC107050886
ENPP6
SAXO2
LGR4
CDK17
SMTNL2
CLPP
PUM3
LOC107053414
DNAJB12
FAM129A
DCDC2B
GINS3
FAAH
TMEM269
ARHGEF1
C9ORF152
C11orf88
TYK2
SF3A3
NKX2-8
TRIM7
HMGXB4
TUBA4A
MRPL16
COL15A1
FBXO28
LAPTM5
GJC1
CDKN1C
SMOC2
TUBB6
FBXL17
TRAF6
RBM15B
PKN3
MYC
xcc-b100_1894L
CCDC153
BDH1A
TSTD3
HERC4
HOXC8
FAM214A
LOC101748439
ESD
ZMYM2
DNAJA1
AKAP1
ASRGL1
EVC
OTUD3
MED7
ELF3
MYOZ3
LOC107057116
TBC1D2B
FAM83H
SETX
CECR1
LOC771994
CD93
GCOM1
FAM20B
WDR6
HDX
TLR4
TXNL4A
CAAP1
RAB14
B3GALT2
TET2
VAMP4
PUM1
DCAF5
TWIST1
HSPB1
AMT
SYNE3
RPSA
GTF3C4
SOWAHA
CNOT9
ALDH5A1
ZNF385A
IRX2
CHFR
SEC14L3
LOC112531913
C2CD3
HIC1
PTER
CDK5RAP1
C8H14ORF80
ALDH1A1
MYCBP
PPM1E
TREM2
PRR15L
TMTC4
TSPO2
NAV2
LOC107050775
KLF15
EHHADH
PSCA
ENTPD8L
PHLPP2
HRH2
CEBPZ
LOC112531814
CWC25
SRSF4
ASAP1
FBXW8
WDR48
TST
CDO1
DCDC2
TBC1D31
TBCC
ESPN
BCDIN3D
MICA
SPG7
NEGR1
UBXN4
GALNT14
BRD9
RPTOR
TPBG
TUBG1
MRPL23
NBEAL1
TNIP2
UQCC1
CORIN
ZNF622
FBXL18
ATP6V1C1
LOC101748913
BMPR2
FBXO8
GRK4
SIRT7
ARHGAP6
AKAP7
KIFC3
EPB41L4A
ECM1
PTGES
NDUFAF4
SLC27A1
DOK7
LOC107050363
CAMKK2
EGR3
TARSL2
SRPX
TMEM132C
ARSH
VHL
CDS1
JPH1
C3H1ORF131
ITPR2
FRMD8
TRERF1
ARL4A
NDRG4
CRADD
LOC112530184
INO80C
LOC112530161
SYT9
ETS2
LOC419584
SPATS2
CADPS2
MTMR3
IRF5
PPCS
TEAD3
LOC425214
PIK3CG
MMP17
CMTM4
SIX4
CHRDL1
MIER2
PDAP1
YDJC
CX3CR1
ATG14
DYRK2
NPHP3
MAGI3
P2RY2
LOC107049129
GOSR1
B3GNT5
ALG9
PEX14
TMEM108
HOXD8
CTTNBP2NL
LOC107050177
MSRA
TBL1XR1
RNF139
CCND2
LOC107049569
CDCA7L
SIRT4
TM2D2
UBP1
CNNM2
CAMK2N1
IP6K1
SIX1
CHN1
MAP2K1
SEMA3C
RYBP
BTBD9
ST3GAL4
TNRC6A
TWSG1
CCDC65
ILKAP
C24H11orf57
BCO1
EIF6
EMX2
CHMP7
INCENP
LOC416147
LOC422894
LRRC8D
KIAA1161
LOC101751423
FUBP3
CYSRT1
TRNT1
C10H15ORF58
BMP2
PC
DRC1
TMEM167B
BCAT1
IKZF2
ITPKA
GEN1
ZNF532
DDA1
RABGAP1
IFITM3
PANK2
ZDHHC1
ID4
FEZ2
GIF
BZW2
SBK2
FASTKD5
ZC3H11A
USP51
HMG20A
ZBTB8B
CPTP
SLC4A3
RPS4X
PYGO2
TRIQK
PLXDC1
GJB3
PURA
IRX5
ARSI
ARID5A
SPIK5
NTN4L
FBXL8
MPHOSPH9
MOCS3
ZC3H6
HIST1H2A3
UBE2Q1
CDH13
TPP1
MLF1
SMG1
DPT
ZNF598
TAP1
DNAH3
KPNA3
EPHA7
CDH4
ANK2
MEAF6
FBLN7
DCBLD1
ARF5
C17H9orf16
ZNRF1
NUPL2
SLC7A3
KALRN
CHRM3
CHMP6
AGTR2
POLG
VPS18
BLOC1S4
LOC112530984
KBTBD4
LANCL2
HNRNPAB
CEP350L
INTU
FZD5
GSC
HTR2A
PFKFB4
CEP19
RNF128
LOC107051134
PDGFRA
GPRC5A
NSMCE4A
CHPF2
CYTIP
PGAM5
NEDD9
LOC112529954
ASH1L
RAB25
RNASEL
HR
SHH
NAALADL2
PTPN2
SCNN1G
WDTC1
SCARB1
MYH1E
TNNT3
NSMCE3
ZNF764L
NAMPT
SOS1
FAM84B
BRF2
ADI1
GPT2
ATP2A2
CCNK
RBM34
NCOR1
RSPO1
STX7
NHLRC4
NUTF2
ECSCR
RPL10A
KLHDC10
PRKRIP1
TRIP13
TOR3A
POLE3
KIAA1522
CCDC78
RAB30
ABCA8
LOC107050706
MAP7D2
CCSAP
POP1
CARS
TAF10
LOC112531361
SATB1
LOC107052763
LCLAT1
REST
MYH1F
PRPF38B
RPS19BP1
DCAF7
SEC23IP
BRD7
APMAP
C3H8ORF80
ARHGEF7
HEP21
HSF1
TMEM184A
NKX2-1
CHD7
DEF8
CFAP126
SMARCD3
DOCK11
SKIV2L
PTPN14
CNPY2
TLR2B
KRT14
ERCC5
LOC107049500
ZNF624
LARP7
MDFIC
CPED1
CGN
TMEM41A
LOC107051524
PPP4R1
IPO13
MISP
SLC15A4
FRK
SLC25A11
HBM
UBFD1
SMIM15
ADAMTS3
PER2
LOC112532561
LETM1
ZNF606L
SERTAD2
MOSPD1
SNRK
YWHAE
TMEM132B
ATF1
LONP2
NEDD4L
FEM1A
C1H3ORF38
WWC1
ID1
YPEL5
RPS6KB2
ZBTB7C
SUPT20H
RWDD3
CRLF3
MGAT5B
GSTA2
MFAP3L
KIAA1191
COL14A1
LRIG2
NCOA2
CNDP2
DGKH
POU3F2
OCLN
USP19
PRRG3
SNRPE
RPGR
TEX2
PDHX
FAM198B
TBX18
TMEM140
DHX57
TRNAU1AP
FYN
GRIN2A
MRPL18
MKI67
PEAR1
CASQ2
MMEL1
LOC112533507
TSHZ2
DGCR6L
LOC112533547
SCAF8
FZD7
NDUFS6
LOC112533545
NELFE
NUDT9
LOC419851
PLEKHH2
SCNN1A
RRAGC
SNX16
PITPNB
SIRT2
ADSSL1
PCSK2
PREX1
BMS1
TMEM60
ZNF407
ZRSR2
GAPVD1
KIAA1755
LOC101752260
UTP18
ARPC5
ADAM23
PTH1R
LOC107056441
CPEB2
PAIP2
ACACA
LOC107050437
ZFPM1
WIPI2
LOC107055343
COPS7A
HOMER2
C17ORF80
CARHSP1
C1H2ORF49
PLIN4
KLF6
HECW2
MRPL50
UBC
ZMYND19
LEMD2
SEMA4D
DCAF1
DDX54
KIAA1328
SYNGR2
IFT46
SPON1
NXPE3
HTR1B
TAF7
LOC107053353
PIAS1
BF1
C1HXORF36
STAGL
TRIP12
CEP128
GREB1L
PYGB
STX19
LOC101748084
TSPAN18
ABHD12
LOC112532686
MGTNIPA2L
BANP
STARD3NL
PDGFB
FOXQ1
ASB1
INPP5D
EI24
SMS
RPS20
MEGF9
SLC4A4
CPLX2
MAP3K5
FOS
GOSR2
C6H10ORF88
DAPK3
LOC107050028
COL4A6
ZNF737L
NECAP1
COLEC10
CZH9ORF3
CIPC
DACT2
ERBB3
NDUFS8
PHACTR4
NKX2-3
GNLY
SMARCA1
TMEM51
RNASE6
MPND
FRS3
SPRED1
SELP
UQCR10
MAP3K9
MYL1
TMEM45B
SLC24A3
XKR5
ERGIC3
LOC107050906
GBP4L
KLF5
PSPH
RASAL1
BDP1L
LOC425940
ENTPD7
NPL
LSAMP
SNRPL
CMKLR1
LOC107051508
RFC1
PHYH
POLR2I
SPIRE1
RNF43
AK4
PDLIM3
STK3
LOC112531697
FOXP1
TJP2
BRD8
LOC112532921
FOXJ2
GM2A
ADGRB1
MYH1B
TMEM243
SEMA3E
CENPC
TMEM19
DSG2
LOC423693
ARSA
TMSB15B
CDH3
LRRN4
GRAMD1C
SEC14L2
FAM188B
MIF4GD
THAP9
EVPL
KRT8
TIMM22
EDRF1
C22H2ORF42
HEPH
SUGP2
ZDHHC8
DDX27
EIF3H
TRPC3
SLC4A1
SAMD4A
STK35
IRS4
TNFSF10
PRODH
MAX
DDB2
KLF12
C6orf132
SNRNP27
THAP7
LOC107055169
DUSP14
CNPPD1
TPST1
C10orf10
FAM110B
APEH
LARS2
ANKRD6
LOC426514
PAG1
CCDC59
RBM17
CD69L
LOC112532128
ABTB1
PPM1B
BEND7
PUS7L
EMC1
DHX33
ZBTB25
NTNG1
RWDD2B
CARNMT1
ITIH5
NRDE2
PRKD3
SCYL3
HIVEP3
LOC101752242
CCDC71
POLR3E
GAS7
FMNL2
NSRP1
LOC112530987
GJB5
SHF
LOC430700
C1orf167
CENPV
GNA12
OTUD5
FAM103A1
ARFGAP1
MRPL12
ARNT
COQ5
CDK5
LOC112530945
C5H11ORF9
PM20D2
NUDT15
TRAF4
NUFIP1
AKR7A2
AGRN
PXMP4
PTPRF
POMGNT2
DMD
HYDIN
CHD5
HTR7
AZIN1
MAP2
CEP97
SOX9
HIST1H2B7L4
BCAS3
LOC112530471
RAB22A
SEMA3F
EIF4ENIF1
GREM2
RNASEH1
A4GALT
IFT74
KDSR
LOC100858196
NEK1
COPS9
HMGXB3
BARX2
KANSL1L
PTDSS2
UTP15
PCASP1
PAPSS2
ARHGAP20
OSER1
BEND3
USP7
DTD1
INTS4
TEX10
CCDC124
XDH
NRBP2
CTSG
ARL16
MRPL4
CCDC120
LOC112530484
TDRD1
FUCA2
PRKCE
ANXA5
LOC107052288
NR1D2
LOC101750445
FBXW9
CMC4
FGFBP1
IGSF10
SIRT1
LOC107051255
UPK3BL
PAPLN
TMEM106C
WDR89
TJP1
LOC107050626
POLR3F
DYRK3
CRCBL
FHAD1
RPS6KA6
SELENON
LOC107049033
NFYA
CAD
OSGEPL1
GAS2L2
PAQR7
RSPH1
LOC107050659
LRIG1
CAP2
LOC107053919
LOC107054982
DNLZ
RPL32
DGCR2
S100A6
TBC1D13
LOC107051154
C1H21ORF91
CNN1
MRPS5
KCNQ5
PIK3R4
MFN1
SF3B6
NBN
CNTFR
CSRNP1
FAM134B
PIGH
SNN
CEPT1
VCL
BCL11A
CLDN3
FGFR2
RHBG
CELSR1
CCSER1
GOT2
HPS5
HTT
PRDM15
SP3
ZBTB5
STYXL1
RGS18
CDK14
CDK5RAP3
LOC420107
IFNAL6
LY9
SH3BP4
SEC16A
FAM98A
ATP10B
FHOD3
OXR1
MAP7
ARHGAP45
EXOSC2
CKAP2L
ZNF521
RASSF7
BCL2A1
UQCRH
CLDN2
COQ8A
FAM32A
ZFR
HOXA4
SMAD5
MMRN1
ST5
UGT8
C3orf70
SDCCAG8
ANGPTRL2
SLMAP
FRYL
PLAC8L1
SDC4
RRP7A
DNAJC28
LOC100859910
PSMC3IP
HS2ST1
NPAS2
CEBPG
OTUD4
LOC107050901
CWC15
SRP72
COG8
PDE3B
CDKN1A
TCF20
PCP4
ADGRG2
SFTPC
MMP16
CTDSPL2
GPC2
PDE6D
LOC112530469
KRT19
ANGPTRL1
MRPL9
GAR1
B3GNT2
CIB1
C1QTNF2
ACTG2
MANBAL15
PHF19
DOK1
BRWD3
ATP5H
CNR1
ARSJ
SLC38A7
C1QBP
EDEM2
MMAB
NRXN1
ERICH3
LPAR6
ZFYVE1
GALNT7
UBE4A
HTATSF1
PACSIN3
PRCC
LOC112533491
MRPL19
TCF12
ABCG2
C10H15ORF59
KRT7
KRT17
MYO18B
CDH6
CRTC1
TNPO3
MDM2
SLC39A10
THBS2
ARHGAP25
LOC112530944
WIPF3
GSL
RPS10
FEM1C
COMMD4
CUEDC1
KLHL18
TXNDC15
CHKA
L3MBTL3
TRADD
DEAF1
SPDEF
FKBP9
FOXP4L
TTC25
SNX7
PID1
PLEKHJ1
HAPLN3
MED1
CCDC33
KLF8
VEZF1
DPH7
ZNF648
METTL14
ATP1B1
GJA4
ANK1
FAM185A
DKC1
IRF7
TMEM200C
CD200
PLEKHA6
CDH1
TAB1
STEAP4
BAG3
CAV1
N4BP2L1
KLHL22
TUBGCP6
AGPAT2
HPX
LOC112530086
SH3BP2
DND1
GTDC1
DECR2
ARHGEF4
SCAMP2
ARF4
BG8
LOC112532873
RNF214
LOC112530189
PI4K2B
LOC100859020
MARVELD2
PDK3
FOXA1
POLR1B
CDH20
MGP
WAC
MLX
CCDC167
CCDC171
STX6
ECHDC1
ARL4C
ANKZF1
GALNT13
NUDT2
BICD1
LOC107050476
CPEB4
RAB3IL1
DZIP1
UBE2G2
CD7
NOG
IRAK2
LOC100858068
GGNBP2
RALGAPB
LOC100858381
ZEB1
LOC112529957
GBP
GLIPR1L
CTDNEP1
CFAP45
ECE1
CDPF1
PLEKHA2
TIMM9
F2RL1
AMH
GHITM
PBDC1
C2CD4A
PCNP
GPATCH11
CHST15
ACADS
ASNSD1
LOC107055358
CWF19L1
MAN2C1
LOC112530367
MKNK2
TM9SF2
JADE1
SLC25A29
SYNRG
ADD2
TTC38
MUSTN1
FAM110C
TSEN2
SMIM19
CLK2
MEX3B
LOC112531917
MFSD6
LGI3
SOX21
SMIM11
FAM180B
ANAPC1
ZFP92
GATSL2
MYOCD
LOC101750739
PHOSPHO2
CD47
FBXO34
EHBP1L1
SEC24B
MUC2
CEP85L
ESRRG
MYOM3
FGF10
RTN4
PAK5
PEX1
HSD11B1L
GABPA
ZXDC
DENND5A
RP9
NFIB
LRTOMT
CCR5
BLB1
CTSS
KDM5A
PI3
THAP11
DUS3L
PRPSAP1
BTN3A3L2
SEMA4B
HES4
LIG3
C3H2ORF3
CARF
LPAR2
WDR77
VPS35
FOXN2
ORAI1
PPP1R14C
LOC100858315
LOC107053714
PDRG1
ZNF628
GPRC5B
AMHR2
PALLD
PRPF3
HHATL
LRP4
ZBTB48
RBP5
DCLRE1B
ABHD14A
CCDC149
TDP1
CLIC6
PLEKHS1
PLEKHG5
WDR25
CFD
BUD31
REEP4
ANAPC7
HIPK1
SYTL2L
AP3B2

## Sheet: F-AF unique m6A genes
ADORA2B
RPLP2
SIPA1L1
NT5C1B
SOST
NR1H3
LOC112531906
SAP18
RAP1A
CKLF
MAP9
ESYT1
SLC12A7
SDHAF2
APOLD1
SPTAN1
MRPL14
PFN2
USP16
BCL11B
CMAS
RUNX1
HOXC9
STXBP1
PTS
OTUD1
LOC107055013
TBC1D22A
LOC107049688
LOC100858040
LOC112531693
YF6
C2H1orf35
SSH3
ZBTB24
GRB10
GJC2
MDM1
B3GALNT2
PTPN6
CNTNAP1
GPRIN3
FAM222B
LAS1L
PDLIM4
LOC107049114
GLYCTK
EDA
CTTNBP2
AKAP10
DCPS
DENR
ATP8A1
PODN
MTCH2
CHRDL2
LOC107049691
RPS6KB1
B4GALT2
TUBE1
LOC107048987
MIF
CMPK2
IL1RAPL2
CSTA
RCBTB1
ENC1
MLXIP
TMEM37
YTHDF2
RNF185
UFD1L
GOLGA3
RNF25
PSMA7
DGAT2
PANK1
SAP130
UBE4B
RPE
PDIA6
TPI1
WDR26
C2CD2L
SIK2
GID8
ZCCHC24
UNC119
KCNE4
ANP32B
SIVA1
KBTBD8
LOC418298
CORO7
IFI30
CROT
TMCO1
MANEA
TECPR2
SPRY4
CNP
LOC107049096
CFTR
POLD3
SLF2
C14H7orf26
RAPH1
LOC112529999
TMCC1
GIMAP5L
MRPS30
KHDC4
TTF2
HNRNPH2
PHEX
TRMT2A
SHPRH
FBXW2
CMTR2
LOC101749846
GOPC
NUP98
LOC100858937
NATD1
HLX
STK38
FYB
NLRC5
EEF2
PTPRD
ERAP1
SNRNP25
USMG5
SLC25A4
IPMK
SEPT2L
NDUFV3
MRPS11
SCARF1
STRN3
AHSA1
C14H16ORF52
ATXN2
LOC107050086
MVP
SLC8A1
LOC112530294
PRR14L
VPS13B
ZNF711
PHOSPHO1
2020-09-05
STK4
LGALSL
PIKFYVE
SACS
AP5M1
DDR1
HSPA9
ASH2L
RHBDD1
RAB23
TMEM52
MUT
GPC3
LOC112533474
SOCS5
MICU2
SEC61A1
ANKRD54
TMEM186
PRPF19
PLEKHA7
C7orf73
SARAF
MORN4
SLC9A9
ADARB1
SSRP1
MAU2
TAB3
SYNPO2
UBXN7
ELK3
STT3A
KPNA4
TMED10
TDRP
DAPK2
MYLIP
SLC16A7
S100A11
UBE2D3
LOC425117
ACVRL1
PTPN9
ATP13A1
DNAJB6
LYSMD4
XRN2
RHBDF2
TWF2
RARRES1
LIPT1
NARS
LAMP1
MALSU1
INPP4A
AZI2
CERS5
ACOT8
RASSF2
CYP8B1
MAN2A2
MSANTD2
ZMAT3
KLHL36
STXBP5
SRPK1
ERBIN
PTGER4
HSBP1
HADH
ZFX
LOC100859022
PNAT3
MANBA
NRDC
ENPP3
CALR
RHOU
PPARA
FAM35A
LOC112532382
IWS1
GFOD1
TMEM132E
MTHFR
NAPRT
SLC35E1
LOC107054485
PECR
ZNF131
ADORA2A
FAF1
CDC40
PSMG3
EDEM3
LOC112532384
DAAM2
NFE2L2
TFDP2
OLFM1
CELF6
BAG5
PGA5
PPP2CA
DNAJB14
TAF13
LOXL3
PRSS23
ACVR2A
FRG1
TLR5
C15H12ORF65
MLYCD
DALRD3
COX7C
LOC107055157
LOC107054487
SEL1L
C8orf59
C3H6ORF203
FKBP7
CPSF6
MAGOH
LARS
SLTM
G3BP2
AOX1
CYP2J23
IVNS1ABP
LOC112531973
PPP2R3C
HSPA14
TSNAX
COL4A5
RPP38
SIGLEC1
POMK
LOC112530163
CLPTM1L
SERP1
CRMP1
ARPC5L
ATG12
IQCE
LOC112530131
TRAPPC8
FREM2
SRXN1
GFPT1
AFAP1
SDF2L1
NUCB2
MSMO1
CLCN6
PLEKHB1
NR5A2
MEIS2
CTBP2
HM13
CTGFL
GATC
CHURC1
SLC7A5
TEAD4
ANGPTL5
AP1B1
EIF4E2
MTMR4
LZTR1
KDM4B
CAND2
CDCA4
TTI1
PSMD11
SRSF5A
HSD17B11
SPHK1
PDE1A
CA6
KIF5B
KCNB1
TTC33
RELT
LOC107054696
FRAS1
SPOCK2
VAV2
RAB18
EIF3D
DNAJC9
PELI1
EEF1G
ABI3
NR2C1
SOS2
HPGD
RPL27
POU2F1
SETD3
RNF166
NRROS
NR3C2
SLC9A6
BLOC1S5
RASGEF1B
PGS1
GRASP
SLC4A1AP
PCDHAC1
GTF2E2
CEP192
LOC107052005
TOR2A
CD63
CKB
IPO9
LOC112531889
SZT2
FUT8
SEC31A
ZYX
TXNDC9
DSEL
MTMR9
APPL2
C1H11ORF87
SEC31B
SLC16A2
EPC1
RBBP4
TBC1D30
C14H16orf91
BPGM
URB1
CHCHD6
NNF1
NAP1L1
CCDC174
USP34
NSMF
LGALS1
GIMAP7L5
BOC
LOC112532284
SEMA3A
CETN3
NMRK1
PIP4K2B
CS
RANBP9
RRP9
NDUFV2
HPD
ZNHIT3
IGDCC4
LOC112532876
ZBTB6
TSEN54
SLC47A1
FKBP14
DAP
MAPK1
PPIP5K1
HSPA13
GGH
C4HCXorf57
ATM
OPTN
HSD17B7
MED10
GNA13
LOC415641
LOC107056861
HTRA3
PACSIN1
SET
MGAT4A
LOC112530145
PAPSS1
IGF1R
TMEM178B
LOC107051159
NXPH2
LOC107050830
CDC34
LOC112530228
KMT5B
TMEM169
DLL1
TRMT10A
NOTCH2
CHST12
LMAN2L
NUP188
TRAF3IP2
SOCS6
EGFL6
PMAIP1
SCAMP1
RAB12
TXNDC12
HS3ST1
SMARCAD1
MIER3
PRKAR1A
SMC6
ZBTB41
UST
CAMK1D
SULT1E1
LOC112529955
CAPRIN2
LOC770141
LOC107049672
UBE2R2
FPGS
RBM38
CCM2L
RBBP5
COL1A2
MYCBPAP
RXFP2
SFRP2
MDH2
SETMAR
EGFL7
LOC107050538
SRSF7
MANBAL4
HLA-F10AL4
WDR4
TMEM201
LSM12
INA
WIPI1
PSMD9
PARG
FAM199X
LOC427400
CENPT
FLT1
LOC101747625
TOR1A
FILIP1
PPP1R1A
CIR1
LOC772071
PPP4R3B
NET1
SLC25A25
AFG3L2
TWIST2
MMD
RPS17
SCAMP4
ADAMTSL2
GALK1
NAA60
DHX34
TNFAIP8L3
LOC107053371
RPF1
UAP1
GADD45G
CCDC51
LOC426355
SMARCA2
AMMECR1L
MTUS1
FOXK2
ANKRA2
POMGNT1
TSPAN3
CLIP1
FAM229A
MT4L
LOC112530083
LOC107049719
AADAC
SRSF7L
CCNY
DNAJB2
CHMP2B
GTF2A1
CCNT2
CBL
RIN3
ARFGEF1
ERLIN1
IRF1
CX3CL1
CHST10
DDX28
SLC8B1
CTR9
THUMPD2
GK
TBC1D25
C1S
TMEM59
LOC107054036
SPI1
FAM63B
NUP85
LOC100859067
CREG2
LTN1
ZNF414
CABLES1
P2RY14
PPP1R17
EXD2
XPOT
SLC40A1
KIFC1
DENND4C
IDH2
DDX20
DNAJC10
TMEM11
CZH9orf64
CAP1
ZNF302
LOC107049580
WRNIP1
LOC112530995
LUC7L
BCAR1
ZNF512
TWNK
MYO9B
ZYG11B
NDEL1
LOC112531801
RAB33B
OXSR1
FAM173A
TGFBRAP1
RORA
TTC38L
XKR8
RPS15
NDUFB4
RNF219
MXD1
PDS5B
LOC769729
PIGK
LOC107052494
TXNRD1
MAP4K3
GOLGA5
ATP5E
MVB12A
PPDPF
ETFRF1
C2H18ORF21
RELL1
SMARCAL1
TOE1
TOMM7
ADD1
LOC107053870
CCDC92B
PLEKHB2
GLCCI1
TRMT61B
KCNK13
TRABD
FGD6
TRPC4AP
EFCAB14
CHAMP1
C1H21ORF59
SAYSD1
TIRAP
GOLGA7
GNAI1
TAF5L
ESF1
PTGES2
LOC107054480
MIS18BP1
LMNB2
SFPQ
SLCO2B1
COPS5
PTK2
FZR1
SMOC1
MIEF2
ERLEC1
LOC417056
ZMAT4
FBXW11
CZH5ORF30
SLC9A5
SLC25A37
LOC112530959
PCNX4
LYST
KCTD10
EPG5
LDB2
RPL8
PDE1C
HOXA7
FLCN
NPC1
TCTA
ABHD12B
LCORL
C5H14orf1
AUP1
KIF2A
STRADA
PLA2G6
MYRIP
CRISPLD2
TDRD7
RASL11A
SERTAD4
NR2C2
PON2
FIGN
TMLHE
IMPA2
LAMP2
IRX6
ACAD9
ZNF593
DARS
TRAK2
GAREM1
PCASP2
MRPL28
MFSD14A
PHF14
SLC35E3
LY75
NDUFA12
THYN1
PSMB3
GTF2I
SLC6A20
SLC30A4
FABP3
LOC112533403
HSP90AB1
CTSH
BTF3
HDDC2
GDF6
RUFY1
PHF13
EPHA3
TMCC3
COL5A2
SLIT3
FBXO33
PRNP
AHSA2
HBP1
ACSF2
MEIS1
SLC25A5
PDE3A
GPR155
CSK
LPAR1
TP53I11
MINPP1
DACH1
COQ10A
ACO2
SP4
PIGQ
HIST2H4B
NUAK2
PLCL1
PRPF39
AKAP11
PXN
ANTXR1
MNAT1
SIAH2
ZNF106
TTLL12
SLC43A2
PXK
LYSMD3
P4HA3
TAF12
JAG1
SUGT1
UMPS
PLEKHA3
ZBTB43
OPHN1
LOC107049124
BAIAP2
MAP4K5
STEAP2
MTA2
CCL4
KIAA1210
TTC39B
BCL6
FAM160B1
NDUFAB1
LOC107052490
PSEN2
TCF4Z
L3MBTL2
MSL2
SMAD6
ZMIZ1
SLC29A3
NUDT14
KCTD15
FARP2
UNC5B
IFI35
PARD3
NPTN
NIPA1
BORCS5
EPC2
CCR2
S100A13
AURKAIP1
PLCB1
B4GALT7
CCDC127
CRYBG3
EN1
FAM177A1
HHIPL1
PCDHGA2L
HLA-F10AL1
LOC100857512
HECW1
ADPGK
ACP5
MRPS31
LOC427439
KIF9
TDRD3
CD14
PIP5K1A
SMARCE1
COLGALT2
MRPL17
DDAH1
PCMT1
MED18
C33H11orf95
VAMP3
TMEM268
UBE2E1
RMDN2
KIN
SOCS3
RBBP6
ZDHHC17
TP53BP2
MEX3D
KLC1
ST3GAL5
ES1ML1
BMPER
CD99
RBMX2
CSTF2
FAM120B
DENND1A
TATDN1
BAP1
FBLN2
ARPP19
VSTM2B
SAP30
INO80D
NAV3
EIF2A
KCNQ1
TRAF2
UBL3
SGTA
PPP2R3A
SMPDL3A
BZW1
CDK2AP2
PDE9A
ZNF319
2020-09-12
NAT10
LOC112530473
RSPO3
KLHL33
GCC2
PAPPA
PLEKHN1
CEP250
ESYT2
CBLB
FRMD4A
RIOK3
SEMA6C
KIAA1462
MXRA5
RD3
CDC73
TTLL5
STK11
KLHL5
TRIM45
MCRIP1
RAMP2
CXXC5
INVS
SF3B3
BLEC1
UBE3A
FAM174B
ADM2
UBE3B
SREK1IP1
CD300LG
SPP1
RNF44
MRPP3
FAM171A1
CREB3L1
CHAD
ATP6V0D1
DPM2
TM7SF3
PRIM1
MAPT
ADORA1
MOV10
RAB39B
ARL8BL
CXCR4
KCNQ2
PABPC1
RMDN3
RNF130
AVD
ADAMTS12
MPL
PLK2
TMUB1
APOA1BP
SMCO4
ST6GALNAC3
COMP
FAM102A
ATXN1L
HELZ2
BTBD6
OSBPL2
MTSS1
SNAI1
GEMIN8
PLEKHF2
CLCN3
LOC112530082
PLEKHD1
CREB5
ARHGEF9
CNOT6L
MRC1
POLR2C
VSIG4
CCDC88A
CHD4
TCEANC
C2H7orf25
STAT3
GLYATL3
LOC107054704
2020-09-11
THUMPD3
C1QC
BLOC1S3
LOC101747373
RHOJ
AFAP1L2
GORAB
PLCD4
PEMT
TEK
CCDC191
TRMT11
MLLT11
IFI27L2
WASHC1
LOC107057170
SLC25A43
EXOC5
ODF2
LOC419389
EIF1B
ZCCHC9
PAIP1
ANKRD13C
ORMDL1
FEN1
IST1
NAP1L4
TMEM121L
RPS6KC1
ADRA2B
PAXBP1
LOC416169
PCGF6
ZCCHC6
PAFAH1B2
UBXN2B
NAIF1
GP1BA
DDX42
RNF7
ACAD8
GPN1
SLC25A51
GDPD5
ANTXRL
TADA3
NOL9
AGO1
FLII
ABI1
QSOX2
ACSL5
AOAH
PCMT1L
KCNJ8
ABLIM1
COTL1
C8G
HMGN5
NDUFA4
BACH2
COQ9
SUDS3
ARF1
SDHAF3
DYSF
TMEM68
ARHGEF3
LOC107054452
CWC22
CAMK2N2
STRIP1
FUNDC1
LOC107051274
CDS2
PRICKLE1
ALG2
FAT4
MYSM1
ASB3
MCTP2
CLASP1
KIAA1109
IMPAD1
GKAP1
MYLK3
DEF6
SEMA3DL
LOC101749023
RUSC1
BG2
TMEM101
RAB44
KIAA0922
DDOST
ISCA2
LOC112533354
ABCD3
IPO8
CNOT11
GSTM2
GFPT2
CDYL2
HLF
HMBOX1
MSN
LOC427799
C4H20ORF194
NUB1
SUPT7L
TRAF5
TCEB3
MRPS33
VWA8
AMFR
ANAPC2
LIG4
REXO1
GDAP1L1
TLE1
LRIF1
SAT1
CBLL1
SRGN
COMMD5
CC2D1B
LOC427618
CNOT2
APTX
FZD1
UBIAD1
DLG3
KATNA1
FAM65C
RANBP3L
RBMS1
GSKIP
COL3A1
QKI
LOC107057249
GPER1
ASB6
PPA1
PIK3C2B
MFAP1
ZNF410
HIRA
FAM46C
HOXB1
DEDD
RSF1
LOC112530159
ZRANB2
OSBPL5
CYP2W1
FAM69B
HOXA6
EPHB6
IFT27
USP5
TMEM136-2
MICU3
RAB2A
PUS7
ARSK
HMGN1
RUNX3
PTCHD1
LOC422214
SLC25A1
MIER1
SF3B1
GRK5
HOXA3
DHCR7
