# Supplementary material for: Profiling of RNA N6-Methyladenosine Methylation Reveals the Critical Role of m6A in Chicken Adipose Deposition
Source: Front Cell Dev Biol. 2021 Feb 5;9:590468. doi: 10.3389/fcell.2021.590468 (PMC7892974; doi:10.3389/fcell.2021.590468)
Supplement: Supplementary file 5 [file Table_4.XLS]

## Sheet: Common m6A genes
#Column "GO.ID" stands for the ID of gene ontology term
#Column "Term" stands for the name of gene ontology term
#Column "Ontology" stands for the ontology of GOID belongs to
#Column "Count" stands for the number of DE genes associated with the listed GOID
#Column "Pop.Hits" stands for the number of background population genes associated with the listed GOID
#Column "List.Total" stands for the total number of DE genes
#Column "Pop.Total" stands for the total number of background population genes
#Column "Fold.Enrichment" stands for the Fold Enrichment value of the GOID, it equals (Count/Pop.Hits)/(List.Total/Pop.Total)
#Column "Pvalue" stands for the significance testing value of the GOID
#Column "FDR" stands for the false discovery rate of the GOID, using Benjamini & Hochberg (1995) method
#Column "Enrichment.Score" stands for the Enrichment Score value of the GOID, it equals (-log10(Pvalue))
#Column "Gene.Ratio" stands for the Gene Ratio value genes associated with the GOID, it equals (Count/List.Total)
#Column "GENES" stands for the DE genes associated with the GOID
GO.ID	Term	Ontology	Count	Pop.Hits	List.Total	Pop.Total	Fold.Enrichment	Pvalue	FDR	Enrichment.Score	Gene.Ratio	GENES
GO:0045892	negative regulation of transcription, DNA-templated	Biological process	55	144	442	2047	1.76887	1.82824e-06	0.00185156	5.73797	0.124434	PRRX1//NR2F2//IGF2//RARA//HOPX//HOXB3//HDAC3//RREB1//LDB1//NFKB1//SOX11//E2F1//BMP4//HHEX//NFIX//NFIC//NFIA//THRA//RARB//CCND1//TXN//FGFR1//GATA2//LOXL2//HDAC9//BRMS1L//DR1//JUN//IKZF5//BMI1//TGFB1//JUND//HIST1H110//HISTH1//HIST1H111L//HIST1H111R//H1F0//HIST1H103//DNMT1//HDAC4//BASP1//KHDRBS1//TBX3//RB1//ZBTB7A//WNT4//GREM1//IKZF1//CEBPB//CBFA2T3//PSPC1//GLI3//JARID2//C5H14ORF169//ZNF706
GO:1902679	negative regulation of RNA biosynthetic process	Biological process	55	146	442	2047	1.74464	3.04533e-06	0.00185156	5.51637	0.124434	PRRX1//NR2F2//IGF2//RARA//HOPX//HOXB3//HDAC3//RREB1//LDB1//NFKB1//SOX11//E2F1//BMP4//HHEX//NFIX//NFIC//NFIA//THRA//RARB//CCND1//TXN//FGFR1//GATA2//LOXL2//HDAC9//BRMS1L//DR1//JUN//IKZF5//BMI1//TGFB1//JUND//BASP1//KHDRBS1//TBX3//HDAC4//RB1//ZBTB7A//WNT4//GREM1//IKZF1//CEBPB//CBFA2T3//PSPC1//GLI3//JARID2//C5H14ORF169//ZNF706//HIST1H110//HISTH1//HIST1H111L//HIST1H111R//H1F0//HIST1H103//DNMT1
GO:1903507	negative regulation of nucleic acid-templated transcription	Biological process	55	146	442	2047	1.74464	3.04533e-06	0.00185156	5.51637	0.124434	PRRX1//NR2F2//IGF2//RARA//HOPX//HOXB3//HDAC3//RREB1//LDB1//NFKB1//SOX11//E2F1//BMP4//HHEX//NFIX//NFIC//NFIA//THRA//RARB//CCND1//TXN//FGFR1//GATA2//LOXL2//HDAC9//BRMS1L//DR1//JUN//IKZF5//BMI1//TGFB1//JUND//BASP1//KHDRBS1//TBX3//HDAC4//RB1//ZBTB7A//WNT4//GREM1//IKZF1//CEBPB//CBFA2T3//PSPC1//GLI3//JARID2//C5H14ORF169//ZNF706//HIST1H110//HISTH1//HIST1H111L//HIST1H111R//H1F0//HIST1H103//DNMT1
GO:0051253	negative regulation of RNA metabolic process	Biological process	56	157	442	2047	1.6519	1.73607e-05	0.00791647	4.76043	0.126697	PRRX1//NR2F2//IGF2//RARA//HOPX//HOXB3//HDAC3//RREB1//LDB1//NFKB1//SOX11//E2F1//BMP4//HHEX//NFIX//NFIC//NFIA//THRA//RARB//CCND1//TXN//FGFR1//GATA2//LOXL2//HDAC9//BRMS1L//DR1//JUN//IKZF5//BMI1//TGFB1//JUND//BASP1//KHDRBS1//TBX3//HDAC4//RB1//ZBTB7A//WNT4//GREM1//IKZF1//CEBPB//CBFA2T3//PSPC1//GLI3//JARID2//C5H14ORF169//ZNF706//HIST1H110//HISTH1//HIST1H111L//HIST1H111R//H1F0//HIST1H103//DNMT1//CDK9
GO:0006464	cellular protein modification process	Biological process	123	424	442	2047	1.34349	3.10359e-05	0.00943492	4.50814	0.278281	CCND1//CCNE1//TAOK3//BRAF//MAPK6//TGFB1//FGF2//BCL2//STUB1//PPIB//APOA1//CTDSPL//CHP1//VEGFA//ANXA2//DOHH//CISH//FEM1B//CRBN//MIB2//KLHL7//KLHL9//TMEM129//UVSSA//UBAC1//CSNK1E//STK40//RARA//ACVR1//SIK1//ST3GAL1//TGFBR2//MYLK//CDK9//TGFB2//THY1//DNAJC3//PTPRG//PTPRU//PPP1CB//PPP2CB//PTPRS//TPST2//PCMTD1//JMJD6//FUT10//RPN1//GBGT1//PARK7//YAP1//GREM1//CHUK//RNF20//BMP4//TGFB3//ELP3//BMI1//HOPX//BRM…
GO:0036211	protein modification process	Biological process	123	424	442	2047	1.34349	3.10359e-05	0.00943492	4.50814	0.278281	CCND1//CCNE1//TAOK3//BRAF//MAPK6//TGFB1//FGF2//BCL2//STUB1//PPIB//APOA1//CTDSPL//CHP1//VEGFA//ANXA2//DOHH//CISH//FEM1B//CRBN//MIB2//KLHL7//KLHL9//TMEM129//UVSSA//UBAC1//CSNK1E//STK40//RARA//ACVR1//SIK1//ST3GAL1//TGFBR2//MYLK//CDK9//TGFB2//THY1//DNAJC3//PTPRG//PTPRU//PPP1CB//PPP2CB//PTPRS//TPST2//PCMTD1//JMJD6//FUT10//RPN1//GBGT1//PARK7//YAP1//GREM1//CHUK//RNF20//BMP4//TGFB3//ELP3//BMI1//HOPX//BRM…
GO:0043412	macromolecule modification	Biological process	126	443	442	2047	1.31723	6.96859e-05	0.0181582	4.15685	0.285068	CCND1//CCNE1//TAOK3//BRAF//MAPK6//TGFB1//FGF2//BCL2//STUB1//PPIB//FTSJ3//APOA1//CTDSPL//CHP1//VEGFA//ANXA2//URM1//ELP3//DOHH//CISH//FEM1B//CRBN//MIB2//KLHL7//KLHL9//TMEM129//UVSSA//UBAC1//DNMT3A//BMI1//CSNK1E//STK40//RARA//ACVR1//SIK1//ST3GAL1//TGFBR2//MYLK//CDK9//TGFB2//THY1//DNAJC3//PTPRG//PTPRU//PPP1CB//PPP2CB//PTPRS//TPST2//PCMTD1//JMJD6//FUT10//RPN1//GBGT1//PARK7//YAP1//GREM1//CHUK//RNF20//D…
GO:0045934	negative regulation of nucleobase-containing compound metabolic process	Biological process	57	171	442	2047	1.54374	0.000136952	0.0267969	3.86343	0.128959	PRRX1//NR2F2//IGF2//RARA//HOPX//HOXB3//HDAC3//RREB1//LDB1//NFKB1//SOX11//E2F1//BMP4//HHEX//NFIX//NFIC//NFIA//THRA//RARB//CCND1//TXN//FGFR1//GATA2//LOXL2//HDAC9//BRMS1L//DR1//JUN//IKZF5//BMI1//TGFB1//JUND//BASP1//KHDRBS1//TBX3//HDAC4//RB1//ZBTB7A//WNT4//GREM1//IKZF1//CEBPB//CBFA2T3//PSPC1//GLI3//JARID2//C5H14ORF169//ZNF706//HIST1H110//HISTH1//HIST1H111L//HIST1H111R//H1F0//HIST1H103//DNMT1//CDK9//N…
GO:2000113	negative regulation of cellular macromolecule biosynthetic process	Biological process	57	171	442	2047	1.54374	0.000136952	0.0267969	3.86343	0.128959	PRRX1//NR2F2//IGF2//RARA//HOPX//HOXB3//HDAC3//RREB1//LDB1//NFKB1//SOX11//E2F1//BMP4//HHEX//NFIX//NFIC//NFIA//THRA//RARB//CCND1//TXN//FGFR1//GATA2//LOXL2//HDAC9//BRMS1L//DR1//JUN//IKZF5//BMI1//TGFB1//JUND//BASP1//KHDRBS1//TBX3//HDAC4//RB1//ZBTB7A//WNT4//GREM1//IKZF1//CEBPB//CBFA2T3//PSPC1//GLI3//JARID2//C5H14ORF169//ZNF706//HIST1H110//HISTH1//HIST1H111L//HIST1H111R//H1F0//HIST1H103//ITM2B//AATF//D…
GO:0043542	endothelial cell migration	Biological process	11	17	442	2047	2.99667	0.000146913	0.0267969	3.83294	0.0248869	GREM1//ETS1//NR2F2//NRP1//MYH9//APOA1//FGF2//FGFR1//TGFB1//GATA2//LOXL2
GO:0031324	negative regulation of cellular metabolic process	Biological process	82	270	442	2047	1.40652	0.000179812	0.0298161	3.74518	0.18552	PRRX1//NR2F2//IGF2//RARA//HOPX//HOXB3//HDAC3//RREB1//LDB1//NFKB1//SOX11//E2F1//BMP4//HHEX//NFIX//NFIC//NFIA//THRA//RARB//CCND1//TXN//FGFR1//GATA2//LOXL2//HDAC9//BRMS1L//DR1//JUN//IKZF5//BMI1//TGFB1//JUND//CTDSPL//CHP1//THY1//DNAJC3//BCL2//TGFB2//TIMP2//CRIM1//TIMP3//COL6A3//BASP1//KHDRBS1//TBX3//HDAC4//RB1//ZBTB7A//WNT4//GREM1//IKZF1//CEBPB//CBFA2T3//PSPC1//GLI3//JARID2//C5H14ORF169//ZNF706//HIST…
GO:0019216	regulation of lipid metabolic process	Biological process	13	23	442	2047	2.61765	0.000251942	0.0316384	3.5987	0.0294118	STAR//APOA1//NFKB1//STUB1//WNT4//CISH//PIK3R5//WDR91//CDC42//FGR//TGFB1//DISP3//PSAP
GO:0048585	negative regulation of response to stimulus	Biological process	47	137	442	2047	1.58881	0.000260283	0.0316384	3.58455	0.106335	APOA1//RGS9BP//ACVR1//TGFBR2//TGFB3//TGFB2//TGFB1//YWHAB//CSNK1E//FRZB//TSKU//STUB1//SKI//GREM1//SIK1//FAM65B//WNT4//SPRY1//SPRY2//GPC1//ANXA2//GATA2//TAOK3//CISH//RGMA//EPHA4//PTPRS//SEMA3D//C26H6ORF106//NFKB1//THY1//ADA//TIMP3//CHP1//DKK3//BCL2L1//LFNG//TXN//DNAJC3//YOD1//RNF152//THOC5//NUDT16L1//BMI1//SRC//EYA3//BCL2
GO:0010558	negative regulation of macromolecule biosynthetic process	Biological process	57	175	442	2047	1.50846	0.000278478	0.0316384	3.55521	0.128959	PRRX1//NR2F2//IGF2//RARA//HOPX//HOXB3//HDAC3//RREB1//LDB1//NFKB1//SOX11//E2F1//BMP4//HHEX//NFIX//NFIC//NFIA//THRA//RARB//CCND1//TXN//FGFR1//GATA2//LOXL2//HDAC9//BRMS1L//DR1//JUN//IKZF5//BMI1//TGFB1//JUND//BASP1//KHDRBS1//TBX3//HDAC4//RB1//ZBTB7A//WNT4//GREM1//IKZF1//CEBPB//CBFA2T3//PSPC1//GLI3//JARID2//C5H14ORF169//ZNF706//HIST1H110//HISTH1//HIST1H111L//HIST1H111R//H1F0//HIST1H103//ITM2B//AATF//D…
GO:1902275	regulation of chromatin organization	Biological process	14	26	442	2047	2.49373	0.00028794	0.0316384	3.5407	0.0316742	SPTY2D1//IGF2//JARID2//TGFB1//HIST1H110//HISTH1//HIST1H111L//HIST1H111R//H1F0//HIST1H103//CDK9//GATA2//DNMT1//CEBPB
GO:0060996	dendritic spine development	Biological process	9	13	442	2047	3.20623	0.000293535	0.0316384	3.53234	0.020362	CDC42//EPHB1//EPHB3//EPHB2//MAPK6//PALM//PTPRS//EPHA4//DBN1
GO:0009890	negative regulation of biosynthetic process	Biological process	59	183	442	2047	1.49313	0.000294875	0.0316384	3.53036	0.133484	PRRX1//NR2F2//IGF2//RARA//HOPX//HOXB3//HDAC3//RREB1//LDB1//NFKB1//SOX11//E2F1//BMP4//HHEX//NFIX//NFIC//NFIA//THRA//RARB//CCND1//TXN//FGFR1//GATA2//LOXL2//HDAC9//BRMS1L//DR1//JUN//IKZF5//BMI1//TGFB1//JUND//BASP1//KHDRBS1//TBX3//HDAC4//RB1//ZBTB7A//WNT4//GREM1//IKZF1//CEBPB//CBFA2T3//PSPC1//GLI3//JARID2//C5H14ORF169//ZNF706//HIST1H110//HISTH1//HIST1H111L//HIST1H111R//H1F0//HIST1H103//ITM2B//AATF//P…
GO:0019538	protein metabolic process	Biological process	161	608	442	2047	1.22636	0.000346001	0.0350615	3.46092	0.364253	CCND1//CCNE1//TAOK3//BRAF//MAPK6//TGFB1//FGF2//BCL2//STUB1//PPIB//EIF3J//EIF3L//APOA1//CTDSPL//CHP1//VEGFA//ANXA2//RPLP1//RPL26L1//ZC3H15//RPL15//IGLL1//DOHH//CISH//FEM1B//CRBN//MIB2//KLHL7//KLHL9//TMEM129//UVSSA//UBAC1//RPL22//RPL13//UBA52//MRPL51//MRPS6//ZNF706//LOC107050352//CSNK1E//STK40//RARA//ACVR1//SIK1//ST3GAL1//TGFBR2//MYLK//CDK9//TGFB2//THY1//DNAJC3//PTPRG//PTPRU//PPP1CB//PPP2CB//PTPRS/…
GO:0031327	negative regulation of cellular biosynthetic process	Biological process	58	182	442	2047	1.47588	0.000471067	0.0452224	3.32692	0.131222	PRRX1//NR2F2//IGF2//RARA//HOPX//HOXB3//HDAC3//RREB1//LDB1//NFKB1//SOX11//E2F1//BMP4//HHEX//NFIX//NFIC//NFIA//THRA//RARB//CCND1//TXN//FGFR1//GATA2//LOXL2//HDAC9//BRMS1L//DR1//JUN//IKZF5//BMI1//TGFB1//JUND//BASP1//KHDRBS1//TBX3//HDAC4//RB1//ZBTB7A//WNT4//GREM1//IKZF1//CEBPB//CBFA2T3//PSPC1//GLI3//JARID2//C5H14ORF169//ZNF706//HIST1H110//HISTH1//HIST1H111L//HIST1H111R//H1F0//HIST1H103//ITM2B//AATF//P…
GO:0051128	regulation of cellular component organization	Biological process	72	238	442	2047	1.40104	0.000546603	0.0498502	3.26233	0.162896	GREM1//CAPZB//CDC42//FN1//MYH9//FGR//CDC42SE1//PALM//CHMP4B//SPTY2D1//APOA1//NCS1//FGFR1//RAB5B//BCL2//TGFB2//FAM122A//JUN//TGFB1//CTTN//PTPRS//IGF2//JARID2//MAPRE2//TUBB2B//SPAST//VEGFA//ANXA2//HIST1H110//HISTH1//HIST1H111L//HIST1H111R//H1F0//HIST1H103//PODXL//EPHA5//CDK9//GATA2//FMN1//TAPT1//NTN1//PACSIN2//WNT4//DR1//LOC107050352//BRAF//RGMA//EPHA4//SEMA3D//EPHB3//THY1//TUBB//NRP1//FAM65B//CAPN…
GO:0051172	negative regulation of nitrogen compound metabolic process	Biological process	76	255	442	2047	1.38029	0.000624407	0.0527619	3.20453	0.171946	PRRX1//NR2F2//IGF2//RARA//HOPX//HOXB3//HDAC3//RREB1//LDB1//NFKB1//SOX11//E2F1//BMP4//HHEX//NFIX//NFIC//NFIA//THRA//RARB//CCND1//TXN//FGFR1//GATA2//LOXL2//HDAC9//BRMS1L//DR1//JUN//IKZF5//BMI1//TGFB1//JUND//CTDSPL//CHP1//THY1//DNAJC3//TIMP2//CRIM1//TIMP3//COL6A3//BASP1//KHDRBS1//TBX3//HDAC4//RB1//ZBTB7A//WNT4//GREM1//IKZF1//CEBPB//CBFA2T3//PSPC1//GLI3//JARID2//C5H14ORF169//ZNF706//HIST1H110//HISTH1…
GO:0006325	chromatin organization	Biological process	39	112	442	2047	1.61266	0.000636383	0.0527619	3.19628	0.0882353	HIST1H110//HIST1H2B7//SPTY2D1//HISTH1//HIST1H111L//HIST1H111R//H1F0//HIST1H4B//CHAF1A//HIST1H103//ANP32E//PBRM1//SMARCB1//HDAC4//ZBTB7A//JARID2//KDM5B//DR1//BMI1//RNF20//ELP3//HOPX//BRMS1L//EYA3//IGF2//TGFB1//CDK9//C5H14ORF169//GATA2//SETD1B//JMJD6//LOXL2//HDAC3//HDAC9//DNMT1//CEBPB//RB1//DNMT3A//H2AFV
GO:0000122	negative regulation of transcription by RNA polymerase II	Biological process	33	91	442	2047	1.67945	0.000743557	0.0589673	3.12869	0.0746606	HDAC4//PRRX1//NR2F2//IGF2//RARA//HOPX//HOXB3//HDAC3//RREB1//LDB1//NFKB1//SOX11//E2F1//BMP4//HHEX//NFIX//NFIC//NFIA//THRA//RARB//CCND1//TXN//FGFR1//GATA2//LOXL2//HDAC9//BRMS1L//DR1//JUN//IKZF5//BMI1//TGFB1//JUND
GO:0043170	macromolecule metabolic process	Biological process	260	1066	442	2047	1.12957	0.000788274	0.0599088	3.10332	0.588235	NFIX//NFIC//NFIA//CHAF1A//CCND1//CCNE1//PRRX1//NR2F2//IGF2//RARA//HOPX//HOXB3//HDAC3//RREB1//LDB1//NFKB1//SOX11//E2F1//BMP4//HHEX//THRA//RARB//TXN//FGFR1//GATA2//LOXL2//HDAC9//BRMS1L//DR1//JUN//IKZF5//BMI1//TGFB1//JUND//TAOK3//BRAF//MAPK6//FGF2//BCL2//STUB1//KHDRBS1//MBNL1//WBP4//BUD13//EFTUD2//PPIB//FTSJ3//DIEXF//TOP2B//XPA//EIF3J//EIF3L//ANXA2//APOA1//CTDSPL//CHP1//VEGFA//GREM1//URM1//RPLP1//RP…
GO:0007155	cell adhesion	Biological process	49	152	442	2047	1.49296	0.00100433	0.0704577	2.99812	0.11086	BCL2//ACVR1//SDK1//SDK2//NFASC//BSG//ITGB1//LAMB1//FAM65B//TGFB2//WNT4//EPHB3//PODXL//PPP1CB//PPP1R12A//EPHB1//BMI1//APOA1//LAMB2//IGF2//CEBPB//TGFB1//RARA//THY1//CTTN//GREM1//VEGFA//S100A10//STK10//LPP//FGFRL1//PTPRS//BRAF//SDC3//PTPRU//TLN1//TYRO3//MXRA8//EPHA4//NRP1//NEO1//COL6A1//FN1//COL6A2//TNC//SRC//COL6A3//AATF//PTK7
GO:0022610	biological adhesion	Biological process	49	152	442	2047	1.49296	0.00100433	0.0704577	2.99812	0.11086	BCL2//ACVR1//LAMB2//PTPRU//TLN1//TYRO3//MXRA8//EPHA4//NRP1//PODXL//NEO1//COL6A1//FN1//COL6A2//TNC//SRC//COL6A3//AATF//FAM65B//PTK7//LPP//SDK1//SDK2//NFASC//BSG//ITGB1//LAMB1//TGFB2//WNT4//EPHB3//PPP1CB//PPP1R12A//EPHB1//BMI1//APOA1//IGF2//CEBPB//TGFB1//RARA//THY1//CTTN//GREM1//VEGFA//S100A10//STK10//FGFRL1//PTPRS//BRAF//SDC3
GO:0031099	regeneration	Biological process	11	20	442	2047	2.54717	0.00105131	0.0710216	2.97827	0.0248869	BCL2//LARGE1//HOPX//BRAF//RGMA//EPHA4//PTPRS//PRRX1//RARB//FGF2//CEBPB
GO:0051098	regulation of binding	Biological process	16	35	442	2047	2.11713	0.0011452	0.0746017	2.94112	0.0361991	STUB1//LFNG//TXN//EDF1//C26H6ORF106//HDAC4//HOPX//BCL2//RARA//S100A10//CDK9//ANXA2//ZBTB7A//TGFB1//FAM65B//EPHA4
GO:0031589	cell-substrate adhesion	Biological process	15	32	442	2047	2.17089	0.00118799	0.0747202	2.92519	0.0339367	BCL2//ITGB1//LAMB2//EPHB3//LAMB1//THY1//CTTN//GREM1//WNT4//VEGFA//S100A10//BRAF//SDC3//APOA1//EPHB1
GO:0034446	substrate adhesion-dependent cell spreading	Biological process	7	10	442	2047	3.24186	0.00136444	0.0792321	2.86504	0.0158371	BRAF//SDC3//S100A10//APOA1//LAMB2//EPHB3//LAMB1
GO:0009892	negative regulation of metabolic process	Biological process	84	294	442	2047	1.32321	0.00138642	0.0792321	2.85811	0.190045	PRRX1//NR2F2//IGF2//RARA//HOPX//HOXB3//HDAC3//RREB1//LDB1//NFKB1//SOX11//E2F1//BMP4//HHEX//NFIX//NFIC//NFIA//THRA//RARB//CCND1//TXN//FGFR1//GATA2//LOXL2//HDAC9//BRMS1L//DR1//JUN//IKZF5//BMI1//TGFB1//JUND//CTDSPL//CHP1//THY1//DNAJC3//BCL2//TGFB2//TIMP2//CRIM1//TIMP3//COL6A3//BASP1//KHDRBS1//TBX3//HDAC4//RB1//ZBTB7A//WNT4//GREM1//IKZF1//CEBPB//CBFA2T3//PSPC1//GLI3//JARID2//C5H14ORF169//ZNF706//CLP1…
GO:0010557	positive regulation of macromolecule biosynthetic process	Biological process	71	241	442	2047	1.36438	0.00139004	0.0792321	2.85697	0.160633	GREM1//THOC5//SRF//HIST1H110//HISTH1//HIST1H111L//HIST1H111R//H1F0//HIST1H103//CDK9//DNAJC3//MYD88//IGF2//TGFB2//HIF1A//NR2F2//ACVR1//WNT4//GLI2//BMP4//TEF//TGFB3//FGFR1//JMJD6//NFE2L1//LOC107050352//PRRX1//HDAC4//TFCP2//RARA//SSBP3//MYO6//HOXB3//HDAC3//MAFF//MEF2A//PITX2//RREB1//LDB1//IKZF1//NFKB1//SOX11//E2F1//YAP1//NFIX//NFIC//NFIA//THRA//RARB//FGF2//AATF//FOSL2//MYCN//ASXL2//CHUK//DR1//JUN//T…
GO:0048523	negative regulation of cellular process	Biological process	129	485	442	2047	1.23181	0.0015412	0.0851861	2.81214	0.291855	CEP63//PRRX1//NR2F2//IGF2//RARA//HOPX//HOXB3//HDAC3//RREB1//LDB1//NFKB1//SOX11//E2F1//BMP4//HHEX//NFIX//NFIC//NFIA//THRA//RARB//CCND1//TXN//FGFR1//GATA2//LOXL2//HDAC9//BRMS1L//DR1//JUN//IKZF5//BMI1//TGFB1//JUND//CTDSPL//CHP1//APOA1//CAPZB//THY1//DNAJC3//TGFB2//BCL2L1//TAOK3//LAMB1//FAM65B//TBX3//SGMS1//GREM1//ALB//BCL2//AATF//HDAC4//RB1//FGFRL1//SPRY1//FTH1//FGF2//TGFB3//SMARCB1//RGS9BP//ACVR1//B…
GO:0044260	cellular macromolecule metabolic process	Biological process	237	969	442	2047	1.13271	0.00168298	0.0857751	2.77392	0.536199	NFIX//NFIC//NFIA//CHAF1A//CCND1//CCNE1//PRRX1//NR2F2//IGF2//RARA//HOPX//HOXB3//HDAC3//RREB1//LDB1//NFKB1//SOX11//E2F1//BMP4//HHEX//THRA//RARB//TXN//FGFR1//GATA2//LOXL2//HDAC9//BRMS1L//DR1//JUN//IKZF5//BMI1//TGFB1//JUND//TAOK3//BRAF//MAPK6//FGF2//BCL2//STUB1//PPIB//FTSJ3//TOP2B//XPA//EIF3J//EIF3L//ANXA2//APOA1//CTDSPL//CHP1//VEGFA//GREM1//RPLP1//RPL26L1//ZC3H15//RPL15//REV1//SPTY2D1//TBP//DOHH//CI…
GO:0030154	cell differentiation	Biological process	122	456	442	2047	1.23905	0.00170879	0.0857751	2.76731	0.276018	HAS2//TGFB1//IGF2//GATA2//ACVR1//ANXA6//SEMA3D//NR2F2//TUBB2B//ELP3//WNT4//LOXL2//TGFB2//FGFR1//RARA//RARB//HDAC4//JUND//LFNG//BRAF//LY6E//BCL2//TGFB3//GREM1//FOSL2//VEGFA//FGF2//COL6A1//COL6A2//COL6A3//BCL2L1//BRIP1//SPAST//RAB10//EPHA4//NRP1//NEO1//EFNB1//EPHA5//EPHB1//EPHB3//EPHB2//NFASC//BSG//NTN1//BMP4//TGFBR2//NCS1//TAPT1//TSKU//RB1//LDB1//SOX11//CEBPB//MYH9//MYH11//MYL9//MYL6//MYLK//CTTN//…
GO:0044089	positive regulation of cellular component biogenesis	Biological process	19	46	442	2047	1.9129	0.00181192	0.0857751	2.74186	0.0429864	CTTN//CDC42//VEGFA//TGFB1//FMN1//TAPT1//NRP1//FAM65B//PALM//WNT4//BRAF//TGFBR2//S100A10//APOA1//EPHB1//EPHB3//EPHB2//STUB1//CEBPB
GO:0001837	epithelial to mesenchymal transition	Biological process	12	24	442	2047	2.31561	0.0018603	0.0857751	2.73042	0.0271493	TGFB3//TGFB2//VEGFA//FGF2//FGFR1//GREM1//ACVR1//TGFBR2//LOXL2//TGFB1//HAS2//WNT4
GO:0030278	regulation of ossification	Biological process	12	24	442	2047	2.31561	0.0018603	0.0857751	2.73042	0.0271493	BCL2//TGFB1//ACVR1//WNT4//TGFB3//HDAC4//GREM1//C5H14ORF169//CEBPB//FGF2//JUND//TGFB2
GO:0034728	nucleosome organization	Biological process	13	27	442	2047	2.22985	0.00186838	0.0857751	2.72853	0.0294118	HIST1H110//HIST1H2B7//SPTY2D1//HISTH1//HIST1H111L//HIST1H111R//H1F0//HIST1H4B//CHAF1A//HIST1H103//ANP32E//PBRM1//SMARCB1
GO:0044267	cellular protein metabolic process	Biological process	145	557	442	2047	1.20561	0.00192716	0.0857751	2.71508	0.328054	CCND1//CCNE1//TAOK3//BRAF//MAPK6//TGFB1//FGF2//BCL2//STUB1//PPIB//EIF3J//EIF3L//APOA1//CTDSPL//CHP1//VEGFA//ANXA2//RPLP1//RPL26L1//ZC3H15//RPL15//DOHH//CISH//FEM1B//CRBN//MIB2//KLHL7//KLHL9//TMEM129//UVSSA//UBAC1//RPL22//RPL13//UBA52//MRPL51//MRPS6//ZNF706//LOC107050352//CSNK1E//STK40//RARA//ACVR1//SIK1//ST3GAL1//TGFBR2//MYLK//CDK9//TGFB2//THY1//DNAJC3//PTPRG//PTPRU//PPP1CB//PPP2CB//PTPRS//TPST2/…
GO:0032989	cellular component morphogenesis	Biological process	51	164	442	2047	1.4402	0.0019655	0.0857751	2.70653	0.115385	GREM1//CAPZB//RP2//TGFB2//COL6A1//COL6A2//COL6A3//BCL2//SPAST//RAB10//EPHA4//NRP1//NEO1//EFNB1//EPHA5//EPHB1//EPHB3//SEMA3D//EPHB2//NFASC//BSG//NTN1//CDC42//FN1//MYH9//FGR//CDC42SE1//PALM//TSKU//MYH11//MYL9//MYL6//MYLK//CTTN//PTPRS//LAMB2//LAMB1//ACTN1//CSRP1//ACTC2L//RB1//FARP1//THY1//BRAF//DBN1//BCL2L1//SMO//SDC3//S100A10//APOA1//TUBB2B
GO:0040017	positive regulation of locomotion	Biological process	20	50	442	2047	1.85249	0.00220008	0.0857751	2.65756	0.0452489	ETS1//TGFB2//TGFB1//BCL2//ACVR1//PODXL//SEMA3D//TGFBR2//TGFB3//LAMB1//ELP3//FGR//FGF2//FGFR1//VEGFA//FAM65B//GATA2//CHMP4B//TUBB2B//NTN1
GO:1903506	regulation of nucleic acid-templated transcription	Biological process	112	416	442	2047	1.24687	0.0022212	0.0857751	2.65341	0.253394	PRRX1//NR2F2//IGF2//RARA//HOPX//HOXB3//HDAC3//RREB1//LDB1//NFKB1//SOX11//E2F1//BMP4//HHEX//NFIX//NFIC//NFIA//THRA//RARB//CCND1//TXN//FGFR1//GATA2//LOXL2//HDAC9//BRMS1L//DR1//JUN//IKZF5//BMI1//TGFB1//JUND//GREM1//NFKB2//SMAD3//TBP//TSC22D1//PGR//RXRG//BZFP1//PRRX2//HIST1H110//PHF20L1//LBH//MYCN//SPTY2D1//SBNO1//HISTH1//HIST1H111L//HIST1H111R//PLAG1//H1F0//HIST1H103//HIF1A//TFCP2//RB1//CITED4//ETS1…
GO:2001141	regulation of RNA biosynthetic process	Biological process	112	416	442	2047	1.24687	0.0022212	0.0857751	2.65341	0.253394	PRRX1//NR2F2//IGF2//RARA//HOPX//HOXB3//HDAC3//RREB1//LDB1//NFKB1//SOX11//E2F1//BMP4//HHEX//NFIX//NFIC//NFIA//THRA//RARB//CCND1//TXN//FGFR1//GATA2//LOXL2//HDAC9//BRMS1L//DR1//JUN//IKZF5//BMI1//TGFB1//JUND//GREM1//NFKB2//SMAD3//TBP//TSC22D1//PGR//RXRG//BZFP1//PRRX2//HIST1H110//PHF20L1//LBH//MYCN//SPTY2D1//SBNO1//HISTH1//HIST1H111L//HIST1H111R//PLAG1//H1F0//HIST1H103//HIF1A//TFCP2//RB1//CITED4//ETS1…
GO:0040012	regulation of locomotion	Biological process	28	78	442	2047	1.66249	0.00223112	0.0857751	2.65148	0.0633484	ETS1//NR2F2//TGFB2//TGFB1//BRAF//BCL2//ACVR1//PODXL//SEMA3D//TGFBR2//TGFB3//LAMB1//ELP3//FGR//THY1//WNT4//FGF2//FGFR1//VEGFA//MPP1//FAM65B//GATA2//CHMP4B//MYD88//TUBB2B//NTN1//STK10//CHRM4
GO:0009891	positive regulation of biosynthetic process	Biological process	73	253	442	2047	1.33628	0.00223867	0.0857751	2.65001	0.165158	GREM1//THOC5//SRF//APOA1//HIST1H110//HISTH1//HIST1H111L//HIST1H111R//H1F0//HIST1H103//WNT4//TGFB3//TGFB1//CDK9//DNAJC3//MYD88//IGF2//TGFB2//HIF1A//NR2F2//ACVR1//GLI2//BMP4//TEF//FGFR1//JMJD6//NFE2L1//LOC107050352//PRRX1//HDAC4//TFCP2//RARA//SSBP3//MYO6//HOXB3//HDAC3//MAFF//MEF2A//PITX2//RREB1//LDB1//IKZF1//NFKB1//SOX11//E2F1//YAP1//NFIX//NFIC//NFIA//THRA//RARB//FGF2//AATF//FOSL2//MYCN//ASXL2//CHU…
GO:0032774	RNA biosynthetic process	Biological process	114	425	442	2047	1.24226	0.00231908	0.0857751	2.63468	0.257919	PRRX1//NR2F2//IGF2//RARA//HOPX//HOXB3//HDAC3//RREB1//LDB1//NFKB1//SOX11//E2F1//BMP4//HHEX//NFIX//NFIC//NFIA//THRA//RARB//CCND1//TXN//FGFR1//GATA2//LOXL2//HDAC9//BRMS1L//DR1//JUN//IKZF5//BMI1//TGFB1//JUND//GREM1//SPTY2D1//TBP//ASXL2//SKI//PLAG1//HIST1H4B//NFKB2//SMAD3//TSC22D1//PGR//RXRG//BZFP1//PRRX2//HIST1H110//PHF20L1//LBH//MYCN//SBNO1//HISTH1//HIST1H111L//HIST1H111R//H1F0//HIST1H103//HIF1A//TF…
GO:0097659	nucleic acid-templated transcription	Biological process	114	425	442	2047	1.24226	0.00231908	0.0857751	2.63468	0.257919	PRRX1//NR2F2//IGF2//RARA//HOPX//HOXB3//HDAC3//RREB1//LDB1//NFKB1//SOX11//E2F1//BMP4//HHEX//NFIX//NFIC//NFIA//THRA//RARB//CCND1//TXN//FGFR1//GATA2//LOXL2//HDAC9//BRMS1L//DR1//JUN//IKZF5//BMI1//TGFB1//JUND//GREM1//SPTY2D1//TBP//ASXL2//SKI//PLAG1//HIST1H4B//NFKB2//SMAD3//TSC22D1//PGR//RXRG//BZFP1//PRRX2//HIST1H110//PHF20L1//LBH//MYCN//SBNO1//HISTH1//HIST1H111L//HIST1H111R//H1F0//HIST1H103//HIF1A//TF…
GO:0048762	mesenchymal cell differentiation	Biological process	16	37	442	2047	2.00269	0.00235416	0.0857751	2.62816	0.0361991	ACVR1//ANXA6//SEMA3D//WNT4//LOXL2//TGFB2//TGFB1//TGFB3//VEGFA//FGF2//FGFR1//GREM1//TGFBR2//BCL2//TAPT1//HAS2
GO:0000904	cell morphogenesis involved in differentiation	Biological process	35	104	442	2047	1.55858	0.00239376	0.0857751	2.62092	0.0791855	COL6A1//COL6A2//COL6A3//BCL2//SPAST//RAB10//EPHA4//NRP1//NEO1//EFNB1//EPHA5//EPHB1//EPHB3//SEMA3D//EPHB2//NFASC//BSG//NTN1//TSKU//MYH9//CTTN//PTPRS//LAMB2//LAMB1//RB1//FARP1//THY1//BRAF//CDC42//DBN1//SMO//SDC3//S100A10//APOA1//TUBB2B
GO:0031325	positive regulation of cellular metabolic process	Biological process	100	366	442	2047	1.26536	0.00243195	0.0857751	2.61405	0.226244	TAOK3//FGF2//ANXA2//VEGFA//CCND1//GREM1//THOC5//RNF152//TGFBR2//ACVR1//SRF//TGFB1//BMP4//TGFB3//TGFB2//APOA1//TMEM173//HIST1H110//HISTH1//HIST1H111L//HIST1H111R//H1F0//HIST1H103//RPLP1//STK10//WNT4//CSNK1E//FAM122A//STUB1//CDK9//HABP4//BCL2//TXN//HDAC4//PRRC1//PPP1R12A//DNAJC3//FGFR1//PIK3R5//IGF2//EPHA4//CDC42//FGR//MYD88//EYA3//HIF1A//NR2F2//GLI2//TEF//JMJD6//NFE2L1//LOC107050352//PRRX1//TFCP2/…
GO:0006897	endocytosis	Biological process	19	47	442	2047	1.8722	0.00244534	0.0857751	2.61166	0.0429864	GREM1//SH3GL1//CTTN//MYD88//CDC42//BIN2//RAB5B//RARA//PACSIN2//ACTC2L//FGR//APOA1//AP2M1//ANXA2//CSNK1E//MYO6//LRP1//CSNK1G1//RABGAP1L
GO:0061061	muscle structure development	Biological process	30	86	442	2047	1.61554	0.00261874	0.0878689	2.58191	0.0678733	GREM1//NR2F2//TGFB2//HDAC4//MYH11//MYL9//MYL6//MYLK//MAFF//ACTN1//CSRP1//ACTC2L//APOA1//TBX3//TGFB1//PITX2//FAM65B//HDAC9//BCL2//ACVR1//WNT4//IGF2//CDK9//HOPX//RARA//RARB//FGFR1//LARGE1//GPC1//PDLIM7
GO:0010605	negative regulation of macromolecule metabolic process	Biological process	78	275	442	2047	1.31358	0.002657	0.0878689	2.57561	0.176471	PRRX1//NR2F2//IGF2//RARA//HOPX//HOXB3//HDAC3//RREB1//LDB1//NFKB1//SOX11//E2F1//BMP4//HHEX//NFIX//NFIC//NFIA//THRA//RARB//CCND1//TXN//FGFR1//GATA2//LOXL2//HDAC9//BRMS1L//DR1//JUN//IKZF5//BMI1//TGFB1//JUND//CTDSPL//CHP1//THY1//DNAJC3//TIMP2//CRIM1//TIMP3//COL6A3//BASP1//KHDRBS1//TBX3//HDAC4//RB1//ZBTB7A//WNT4//GREM1//IKZF1//CEBPB//CBFA2T3//PSPC1//GLI3//JARID2//C5H14ORF169//ZNF706//CLP1//EDC3//HIST1…
GO:0090130	tissue migration	Biological process	13	28	442	2047	2.15021	0.00281495	0.0878689	2.55053	0.0294118	GREM1//ETS1//NR2F2//TGFB2//NRP1//MYH9//APOA1//FGF2//FGFR1//TGFB1//LOXL2//GATA2//TGFB3
GO:0048869	cellular developmental process	Biological process	126	479	442	2047	1.21823	0.00287471	0.0878689	2.54141	0.285068	GREM1//CAPZB//RP2//TGFB2//HAS2//TGFB1//IGF2//GATA2//ACVR1//ANXA6//SEMA3D//NR2F2//TUBB2B//ELP3//WNT4//LOXL2//FGFR1//RARA//RARB//HDAC4//JUND//LFNG//BRAF//LY6E//BCL2//TGFB3//FOSL2//VEGFA//FGF2//COL6A1//COL6A2//COL6A3//BCL2L1//BRIP1//SPAST//RAB10//EPHA4//NRP1//NEO1//EFNB1//EPHA5//EPHB1//EPHB3//EPHB2//NFASC//BSG//TBX3//NTN1//CDC42//FN1//MYH9//FGR//CDC42SE1//PALM//BMP4//TGFBR2//NCS1//TAPT1//TSKU//RB1//…
GO:0009653	anatomical structure morphogenesis	Biological process	92	334	442	2047	1.27567	0.00287773	0.0878689	2.54095	0.208145	GREM1//CAPZB//RP2//TGFB2//THY1//HS6ST1//NRP1//VEGFA//ANXA2//FGF2//MYH9//EPHB2//FGFR1//ATP5F1B//ACVR1//HAS2//TGFB1//WNT4//BCL2//PTK7//EPHA4//LFNG//SPRY1//RARA//PITX2//JMJD6//LOXL2//RARB//FGFRL1//TGFB3//ANXA6//SDC3//COL6A1//COL6A2//COL6A3//LAMB2//IGF2//THRA//NTN1//LAMB1//ASXL2//SPAST//RAB10//NEO1//EFNB1//EPHA5//EPHB1//EPHB3//SEMA3D//NFASC//BSG//CDC42//FN1//FGR//CDC42SE1//PALM//SDK1//SDK2//TSKU//MYH…
GO:0050794	regulation of cellular process	Biological process	264	1102	442	2047	1.10948	0.00288643	0.0878689	2.53964	0.597285	CEP63//CCND1//CCNE1//PRRX1//NR2F2//IGF2//RARA//HOPX//HOXB3//HDAC3//RREB1//LDB1//NFKB1//SOX11//E2F1//BMP4//HHEX//NFIX//NFIC//NFIA//THRA//RARB//TXN//FGFR1//GATA2//LOXL2//HDAC9//BRMS1L//DR1//JUN//IKZF5//BMI1//TGFB1//JUND//TAOK3//BRAF//MAPK6//FGF2//KHDRBS1//MBNL1//BCL2L1//BCL2//ANXA2//APOA1//CTDSPL//CHP1//VEGFA//GNAI2//GREM1//COLEC12//MYD88//CHUK//CAPZB//TYRO3//WNT4//AXIN1//DKK3//CSNK1G1//WLS//NFKB2/…
GO:0016358	dendrite development	Biological process	11	22	442	2047	2.31561	0.00288785	0.0878689	2.53942	0.0248869	FARP1//EPHB1//EPHB3//EPHB2//CDC42//MAPK6//PALM//PTPRS//EPHA4//DBN1//NTN1
GO:0010631	epithelial cell migration	Biological process	12	25	442	2047	2.22299	0.00289042	0.0878689	2.53904	0.0271493	GREM1//ETS1//NR2F2//TGFB2//NRP1//MYH9//APOA1//FGF2//FGFR1//TGFB1//LOXL2//GATA2
GO:1902680	positive regulation of RNA biosynthetic process	Biological process	64	219	442	2047	1.35342	0.00305733	0.0885712	2.51466	0.144796	GREM1//THOC5//SRF//HIST1H110//HISTH1//HIST1H111L//HIST1H111R//H1F0//HIST1H103//CDK9//HIF1A//NR2F2//ACVR1//WNT4//GLI2//BMP4//TEF//TGFB3//FGFR1//JMJD6//NFE2L1//PRRX1//HDAC4//TFCP2//IGF2//RARA//SSBP3//MYO6//HOXB3//HDAC3//MAFF//MEF2A//PITX2//RREB1//LDB1//IKZF1//NFKB1//SOX11//E2F1//YAP1//NFIX//NFIC//NFIA//THRA//RARB//FGF2//AATF//FOSL2//MYCN//ASXL2//CHUK//DR1//JUN//TAF2//IKZF5//MAFG//JUND//GATA2//TGFB1…
GO:1903508	positive regulation of nucleic acid-templated transcription	Biological process	64	219	442	2047	1.35342	0.00305733	0.0885712	2.51466	0.144796	GREM1//THOC5//SRF//HIST1H110//HISTH1//HIST1H111L//HIST1H111R//H1F0//HIST1H103//CDK9//HIF1A//NR2F2//ACVR1//WNT4//GLI2//BMP4//TEF//TGFB3//FGFR1//JMJD6//NFE2L1//PRRX1//HDAC4//TFCP2//IGF2//RARA//SSBP3//MYO6//HOXB3//HDAC3//MAFF//MEF2A//PITX2//RREB1//LDB1//IKZF1//NFKB1//SOX11//E2F1//YAP1//NFIX//NFIC//NFIA//THRA//RARB//FGF2//AATF//FOSL2//MYCN//ASXL2//CHUK//DR1//JUN//TAF2//IKZF5//MAFG//JUND//GATA2//TGFB1…
GO:0031935	regulation of chromatin silencing	Biological process	7	11	442	2047	2.94714	0.0030592	0.0885712	2.51439	0.0158371	HIST1H110//HISTH1//HIST1H111L//HIST1H111R//H1F0//HIST1H103//DNMT1
GO:0048519	negative regulation of biological process	Biological process	136	524	442	2047	1.202	0.00327938	0.0934622	2.48421	0.307692	CEP63//PRRX1//NR2F2//IGF2//RARA//HOPX//HOXB3//HDAC3//RREB1//LDB1//NFKB1//SOX11//E2F1//BMP4//HHEX//NFIX//NFIC//NFIA//THRA//RARB//CCND1//TXN//FGFR1//GATA2//LOXL2//HDAC9//BRMS1L//DR1//JUN//IKZF5//BMI1//TGFB1//JUND//CTDSPL//CHP1//APOA1//CAPZB//THY1//DNAJC3//TGFB2//BCL2L1//TAOK3//LAMB1//FAM65B//TBX3//SGMS1//GREM1//ALB//BCL2//AATF//HDAC4//RB1//FGFRL1//SPRY1//FTH1//FGF2//TGFB3//SMARCB1//RGS9BP//ACVR1//B…
GO:0031328	positive regulation of cellular biosynthetic process	Biological process	71	249	442	2047	1.32055	0.00363872	0.0994332	2.43905	0.160633	GREM1//THOC5//SRF//HIST1H110//HISTH1//HIST1H111L//HIST1H111R//H1F0//HIST1H103//WNT4//CDK9//DNAJC3//MYD88//IGF2//HIF1A//NR2F2//ACVR1//GLI2//BMP4//TEF//TGFB3//FGFR1//JMJD6//NFE2L1//LOC107050352//PRRX1//HDAC4//TFCP2//RARA//SSBP3//MYO6//HOXB3//HDAC3//MAFF//MEF2A//PITX2//RREB1//LDB1//IKZF1//NFKB1//SOX11//E2F1//YAP1//NFIX//NFIC//NFIA//THRA//RARB//FGF2//AATF//FOSL2//MYCN//ASXL2//CHUK//DR1//JUN//TAF2//IK…
GO:0035295	tube development	Biological process	37	114	442	2047	1.50312	0.00370795	0.0994332	2.43087	0.0837104	THY1//HS6ST1//NRP1//VEGFA//ANXA2//FGF2//MYH9//EPHB2//FGFR1//ATP5F1B//ACVR1//HAS2//TGFB1//RARA//RARB//WNT4//GREM1//BCL2//PITX2//JMJD6//LOXL2//BMI1//TGFB2//TGFBR2//ETS1//GATA2//HOPX//NR2F2//TGFB3//NBL1//PRRX1//BMP4//THRA//PODXL//EPHA4//BRIP1//APOA1
GO:0022604	regulation of cell morphogenesis	Biological process	20	52	442	2047	1.78124	0.00380054	0.0994332	2.42015	0.0452489	CDC42//FN1//MYH9//FGR//CDC42SE1//PALM//CTTN//PTPRS//NTN1//SEMA3D//EPHA4//EPHB3//THY1//BRAF//DBN1//SDC3//S100A10//APOA1//TUBB2B//CAPZB
GO:0098657	import into cell	Biological process	22	59	442	2047	1.7269	0.00382809	0.0994332	2.41702	0.0497738	GREM1//SH3GL1//CSNK1E//MYO6//CDC42//PACSIN2//LRP1//CSNK1G1//RABGAP1L//RAB5B//CTTN//MYD88//BIN2//RARA//ACTC2L//FGR//APOA1//PARK7//AP2M1//ANXA2//ATP1A1//ATP1B3
GO:0051235	maintenance of location	Biological process	14	32	442	2047	2.02616	0.00385485	0.0994332	2.41399	0.0316742	KDELR2//FTH1//TF//TLN1//CACNA1C//APOA1//DBN1//TAPT1//CDC42//TXN//YWHAB//THY1//ANXA6//ALB
GO:0048468	cell development	Biological process	75	266	442	2047	1.3058	0.00386103	0.0994332	2.4133	0.169683	ACVR1//ANXA6//SEMA3D//RARA//RARB//HDAC4//JUND//FOSL2//COL6A1//COL6A2//COL6A3//BCL2L1//BRIP1//BCL2//SPAST//RAB10//EPHA4//NRP1//NEO1//EFNB1//EPHA5//EPHB1//EPHB3//EPHB2//NFASC//BSG//NTN1//NCS1//FGFR1//TGFB1//TAPT1//TSKU//GATA2//MYH9//MYH11//MYL9//MYL6//MYLK//CTTN//PTPRS//RB1//LAMB1//LAMB2//ANXA2//SRC//ACTN1//CSRP1//ACTC2L//DISP3//THY1//FGF2//KIAA0430//WNT4//HS6ST1//TDP2//TGFB2//SKI//BRAF//RGMA//FAM6…
GO:2001251	negative regulation of chromosome organization	Biological process	8	14	442	2047	2.64641	0.00387048	0.0994332	2.41224	0.0180995	JARID2//HIST1H110//HISTH1//HIST1H111L//HIST1H111R//H1F0//HIST1H103//DYNC1LI1
GO:0022603	regulation of anatomical structure morphogenesis	Biological process	34	103	442	2047	1.52875	0.0039455	0.0999527	2.4039	0.0769231	SPRY1//FGF2//FGFR1//CDC42//FN1//MYH9//FGR//CDC42SE1//PALM//CAPZB//CTTN//PTPRS//APOA1//TGFB1//ETS1//GREM1//VEGFA//GATA2//NTN1//BCL2//SEMA3D//EPHA4//EPHB3//THY1//BRAF//PTK7//DBN1//WNT4//SDC3//S100A10//FAM65B//LFNG//TUBB2B//ACVR1
GO:0009987	cellular process	Biological process	413	1845	442	2047	1.03669	0.00422694	0.10413	2.37397	0.934389	TMEM173//ASS1//NFIX//NFIC//NFIA//CHAF1A//TUBB//TUBAL3//TUBB2B//TUBA1A//CEP63//CCND1//CCNE1//ACVR1//USP37//KHDRBS1//PRRX1//NR2F2//IGF2//RARA//HOPX//HOXB3//HDAC3//RREB1//LDB1//NFKB1//SOX11//E2F1//BMP4//HHEX//THRA//RARB//TXN//FGFR1//GATA2//LOXL2//HDAC9//BRMS1L//DR1//JUN//IKZF5//BMI1//TGFB1//JUND//DCTN1//TAOK3//BRAF//MAPK6//FGF2//BCL2//STUB1//DYNC1LI1//MTFR1//CHMP4B//SPAST//MBNL1//WBP4//BUD13//EFTUD2…
GO:0051272	positive regulation of cellular component movement	Biological process	19	49	442	2047	1.79578	0.00427587	0.10413	2.36898	0.0429864	ETS1//TGFB2//TGFB1//BCL2//ACVR1//PODXL//SEMA3D//TGFBR2//TGFB3//LAMB1//ELP3//FGR//FGF2//FGFR1//VEGFA//FAM65B//GATA2//TUBB2B//NTN1
GO:0006333	chromatin assembly or disassembly	Biological process	12	26	442	2047	2.13749	0.00433874	0.10413	2.36264	0.0271493	HIST1H110//HIST1H2B7//SPTY2D1//HISTH1//HIST1H111L//HIST1H111R//H1F0//HIST1H4B//CHAF1A//HIST1H103//PBRM1//SMARCB1
GO:0090132	epithelium migration	Biological process	12	26	442	2047	2.13749	0.00433874	0.10413	2.36264	0.0271493	GREM1//ETS1//NR2F2//TGFB2//NRP1//MYH9//APOA1//FGF2//FGFR1//TGFB1//LOXL2//GATA2
GO:0051099	positive regulation of binding	Biological process	10	20	442	2047	2.31561	0.00449415	0.105718	2.34735	0.0226244	LFNG//TXN//EDF1//CDK9//ANXA2//TGFB1//FAM65B//EPHA4//RARA//S100A10
GO:0006355	regulation of transcription, DNA-templated	Biological process	109	411	442	2047	1.22823	0.00454664	0.105718	2.34231	0.246606	PRRX1//NR2F2//IGF2//RARA//HOPX//HOXB3//HDAC3//RREB1//LDB1//NFKB1//SOX11//E2F1//BMP4//HHEX//NFIX//NFIC//NFIA//THRA//RARB//CCND1//TXN//FGFR1//GATA2//LOXL2//HDAC9//BRMS1L//DR1//JUN//IKZF5//BMI1//TGFB1//JUND//GREM1//HIF1A//TFCP2//RB1//CITED4//ETS1//TAL1//CTDSPL//BRIP1//ELP3//SUPT5H//SMARCB1//THOC5//SRF//BASP1//KHDRBS1//TBX3//HDAC4//ZBTB7A//WNT4//IKZF1//CEBPB//CBFA2T3//PSPC1//GLI3//JARID2//C5H14ORF169…
GO:0006468	protein phosphorylation	Biological process	57	194	442	2047	1.36072	0.00457881	0.105718	2.33925	0.128959	CCND1//CCNE1//TAOK3//BRAF//MAPK6//TGFB1//FGF2//APOA1//CTDSPL//CHP1//VEGFA//ANXA2//THY1//DNAJC3//YAP1//GREM1//CHUK//ACVR1//BMP4//TGFB3//TGFB2//CSNK1E//BCL2//CSNK1G1//DSTYK//TYRO3//EPHA4//EPHA5//EPHB1//EPHB3//EGFR//EPHB2//FGFR1//PTK7//STK10//RPLP1//CDK9//TXN//PRRC1//SRC//FGR//PIK3R5//SPRY1//SPRY2//IGF2//NR2F2//ELP3//CDC42//AXIN1//MYD88//TIMP3//STK40//RARA//SIK1//ST3GAL1//TGFBR2//MYLK
GO:0006351	transcription, DNA-templated	Biological process	111	420	442	2047	1.22397	0.00471433	0.107487	2.32658	0.251131	PRRX1//NR2F2//IGF2//RARA//HOPX//HOXB3//HDAC3//RREB1//LDB1//NFKB1//SOX11//E2F1//BMP4//HHEX//NFIX//NFIC//NFIA//THRA//RARB//CCND1//TXN//FGFR1//GATA2//LOXL2//HDAC9//BRMS1L//DR1//JUN//IKZF5//BMI1//TGFB1//JUND//GREM1//SPTY2D1//TBP//HIST1H4B//NFKB2//SMAD3//TSC22D1//PGR//RXRG//BZFP1//PRRX2//HIST1H110//PHF20L1//LBH//MYCN//SBNO1//HISTH1//HIST1H111L//HIST1H111R//PLAG1//H1F0//HIST1H103//HIF1A//TFCP2//RB1//CI…
GO:2000147	positive regulation of cell motility	Biological process	18	46	442	2047	1.81222	0.00480124	0.108117	2.31865	0.040724	ETS1//TGFB2//TGFB1//BCL2//ACVR1//PODXL//SEMA3D//TGFBR2//TGFB3//LAMB1//ELP3//FGR//FGF2//FGFR1//VEGFA//FAM65B//GATA2//NTN1
GO:0000902	cell morphogenesis	Biological process	43	139	442	2047	1.43268	0.00496147	0.110362	2.30439	0.0972851	COL6A1//COL6A2//COL6A3//BCL2//SPAST//RAB10//EPHA4//NRP1//NEO1//EFNB1//EPHA5//EPHB1//EPHB3//SEMA3D//EPHB2//NFASC//BSG//NTN1//CDC42//FN1//MYH9//FGR//CDC42SE1//PALM//TSKU//CAPZB//CTTN//PTPRS//LAMB2//LAMB1//RB1//FARP1//THY1//BRAF//DBN1//SMO//SDC3//S100A10//APOA1//TUBB2B//GREM1//RP2//TGFB2
GO:0044087	regulation of cellular component biogenesis	Biological process	28	82	442	2047	1.58139	0.00511093	0.110663	2.2915	0.0633484	CAPZB//SPTY2D1//CTTN//TUBB2B//CDC42//VEGFA//TGFB1//PODXL//FMN1//TAPT1//DR1//NRP1//FAM65B//PALM//WNT4//BRAF//TGFBR2//S100A10//APOA1//RDX//GREM1//EPHB1//EPHB3//EPHB2//STUB1//CHMP4B//SEC22B//CEBPB
GO:0016310	phosphorylation	Biological process	70	248	442	2047	1.3072	0.00514681	0.110663	2.28846	0.158371	CCND1//CCNE1//TAOK3//BRAF//MAPK6//TGFB1//FGF2//ITPK1//APOA1//CTDSPL//CHP1//VEGFA//ANXA2//ALDOC//PKM//PGAM1//CSNK1E//STK40//RARA//ACVR1//SIK1//ST3GAL1//TGFBR2//MYLK//CDK9//TGFB2//THY1//DNAJC3//YAP1//GREM1//CHUK//BMP4//TGFB3//BCL2//CSNK1G1//DSTYK//TYRO3//EPHA4//EPHA5//EPHB1//EPHB3//EGFR//EPHB2//FGFR1//PTK7//STK10//RPLP1//TXN//PRRC1//SRC//FGR//ATP5F1B//PIK3R5//SPRY1//SPRY2//IGF2//CISH//WDR91//CDC42/…
GO:0010629	negative regulation of gene expression	Biological process	58	199	442	2047	1.3498	0.00515701	0.110663	2.2876	0.131222	PRRX1//NR2F2//IGF2//RARA//HOPX//HOXB3//HDAC3//RREB1//LDB1//NFKB1//SOX11//E2F1//BMP4//HHEX//NFIX//NFIC//NFIA//THRA//RARB//CCND1//TXN//FGFR1//GATA2//LOXL2//HDAC9//BRMS1L//DR1//JUN//IKZF5//BMI1//TGFB1//JUND//BASP1//KHDRBS1//TBX3//HDAC4//RB1//ZBTB7A//WNT4//GREM1//IKZF1//CEBPB//CBFA2T3//PSPC1//GLI3//JARID2//C5H14ORF169//ZNF706//CLP1//EDC3//HIST1H110//HISTH1//HIST1H111L//HIST1H111R//H1F0//HIST1H103//DN…
GO:0048522	positive regulation of cellular process	Biological process	136	530	442	2047	1.18839	0.00532196	0.112875	2.27393	0.307692	TAOK3//FGF2//ANXA2//VEGFA//CCND1//PRRX1//FGFR1//GREM1//THOC5//BCL2L1//TBX3//HDAC4//IGF2//RARA//TGFB3//TGFB2//KHDRBS1//RNF152//ETS1//TGFBR2//ACVR1//LOXL2//TGFB1//SRF//BMP4//APOA1//BCL2//FGR//WNT4//TMEM173//WLS//FAM122A//JUN//PODXL//SEMA3D//LAMB1//ELP3//NEO1//CTTN//BMI1//SPAST//CDC42//HIST1H110//HISTH1//HIST1H111L//HIST1H111R//H1F0//HIST1H103//RPLP1//STK10//CSNK1E//STUB1//CDK9//HABP4//TXN//PRRC1//P…
GO:0030155	regulation of cell adhesion	Biological process	21	57	442	2047	1.70624	0.00551937	0.115028	2.25811	0.0475113	BCL2//LAMB1//FAM65B//TGFB2//WNT4//EPHB3//PODXL//BMI1//APOA1//IGF2//CEBPB//TGFB1//RARA//THY1//GREM1//VEGFA//S100A10//BRAF//SDC3//PPP1CB//PPP1R12A
GO:0045893	positive regulation of transcription, DNA-templated	Biological process	60	208	442	2047	1.33593	0.00573476	0.115028	2.24148	0.135747	GREM1//THOC5//SRF//HIST1H110//HISTH1//HIST1H111L//HIST1H111R//H1F0//HIST1H103//CDK9//PRRX1//HIF1A//HDAC4//TFCP2//IGF2//RARA//ACVR1//SSBP3//MYO6//HOXB3//HDAC3//MAFF//MEF2A//PITX2//RREB1//LDB1//IKZF1//NFKB1//SOX11//E2F1//YAP1//NFIX//NFIC//NFIA//THRA//RARB//TEF//FGF2//AATF//FOSL2//MYCN//ASXL2//CHUK//DR1//JUN//TAF2//IKZF5//MAFG//JUND//GATA2//TGFB1//CEBPB//NR2F2//WNT4//GLI2//BMP4//TGFB3//FGFR1//JMJD6/…
GO:0050789	regulation of biological process	Biological process	278	1178	442	2047	1.09294	0.00578762	0.115028	2.2375	0.628959	CEP63//CCND1//CCNE1//PRRX1//NR2F2//IGF2//RARA//HOPX//HOXB3//HDAC3//RREB1//LDB1//NFKB1//SOX11//E2F1//BMP4//HHEX//NFIX//NFIC//NFIA//THRA//RARB//TXN//FGFR1//GATA2//LOXL2//HDAC9//BRMS1L//DR1//JUN//IKZF5//BMI1//TGFB1//JUND//TAOK3//BRAF//MAPK6//FGF2//KHDRBS1//MBNL1//SPRY1//BCL2L1//BCL2//ANXA2//APOA1//CTDSPL//CHP1//VEGFA//GNAI2//GREM1//PSPC1//TMEM173//COLEC12//MYD88//CHUK//PARK7//CAPZB//IGLL1//TYRO3//WN…
GO:0030855	epithelial cell differentiation	Biological process	24	68	442	2047	1.63455	0.00582978	0.115028	2.23435	0.0542986	RARA//RARB//FOSL2//GREM1//RAB10//CDC42//MAFF//MAFG//BMP4//FGFR1//WNT4//FGF2//THRA//PSAP//NR2F2//ANXA2//ACVR1//BCL2//TGFB1//MYD88//CEP63//APOA1//TAGLN//TOLLIP
GO:0040011	locomotion	Biological process	50	168	442	2047	1.37834	0.00596518	0.115028	2.22438	0.113122	ACVR1//ANXA6//SEMA3D//NR2F2//TUBB2B//ELP3//GREM1//NTN1//FAM65B//EPHA4//NRP1//NEO1//EFNB1//EPHA5//EPHB1//EPHB3//EPHB2//NFASC//BSG//TGFB2//TGFB1//ETS1//BRAF//BCL2//LAMB2//ITGB1//PODXL//FN1//SDC3//TGFBR2//LAMB1//GPC1//TGFB3//FGR//THY1//WNT4//CHRM4//MYH9//APOA1//FGF2//FGFR1//LOXL2//CTTN//VEGFA//SMO//MPP1//GATA2//CHMP4B//MYD88//STK10
GO:0007044	cell-substrate junction assembly	Biological process	7	12	442	2047	2.70155	0.00599106	0.115028	2.2225	0.0158371	THY1//BCL2//CTTN//GREM1//WNT4//VEGFA//S100A10
GO:0007045	cell-substrate adherens junction assembly	Biological process	7	12	442	2047	2.70155	0.00599106	0.115028	2.2225	0.0158371	THY1//BCL2//CTTN//GREM1//WNT4//VEGFA//S100A10
GO:0010717	regulation of epithelial to mesenchymal transition	Biological process	7	12	442	2047	2.70155	0.00599106	0.115028	2.2225	0.0158371	ACVR1//TGFBR2//TGFB3//LOXL2//TGFB2//TGFB1//GREM1
GO:0048041	focal adhesion assembly	Biological process	7	12	442	2047	2.70155	0.00599106	0.115028	2.2225	0.0158371	GREM1//WNT4//VEGFA//S100A10//THY1//BCL2//CTTN
GO:0051254	positive regulation of RNA metabolic process	Biological process	65	229	442	2047	1.31454	0.00611848	0.116251	2.21336	0.147059	GREM1//THOC5//SRF//HIST1H110//HISTH1//HIST1H111L//HIST1H111R//H1F0//HIST1H103//CDK9//HABP4//HIF1A//NR2F2//ACVR1//WNT4//GLI2//BMP4//TEF//TGFB3//FGFR1//JMJD6//NFE2L1//PRRX1//HDAC4//TFCP2//IGF2//RARA//SSBP3//MYO6//HOXB3//HDAC3//MAFF//MEF2A//PITX2//RREB1//LDB1//IKZF1//NFKB1//SOX11//E2F1//YAP1//NFIX//NFIC//NFIA//THRA//RARB//FGF2//AATF//FOSL2//MYCN//ASXL2//CHUK//DR1//JUN//TAF2//IKZF5//MAFG//JUND//GATA2…
GO:0009893	positive regulation of metabolic process	Biological process	103	389	442	2047	1.22626	0.0062977	0.118423	2.20082	0.233032	TAOK3//FGF2//ANXA2//VEGFA//CCND1//GREM1//THOC5//RNF152//CEBPB//BRAF//TGFBR2//MYD88//ACVR1//SRF//TGFB1//BMP4//TGFB3//TGFB2//APOA1//TMEM173//HIST1H110//HISTH1//HIST1H111L//HIST1H111R//H1F0//HIST1H103//RPLP1//STK10//WNT4//CSNK1E//FAM122A//STUB1//CDK9//HABP4//BCL2//TXN//HDAC4//PARK7//PRRC1//PPP1R12A//DNAJC3//FGFR1//PIK3R5//IGF2//EPHA4//CDC42//FGR//SEC22B//EYA3//DISP3//HIF1A//NR2F2//GLI2//TEF//JMJD6//…
GO:0033044	regulation of chromosome organization	Biological process	15	37	442	2047	1.87752	0.00668866	0.12438	2.17466	0.0339367	SPTY2D1//IGF2//JARID2//TGFB1//HIST1H110//HISTH1//HIST1H111L//HIST1H111R//H1F0//HIST1H103//CDK9//GATA2//DYNC1LI1//DNMT1//CEBPB
GO:0060968	regulation of gene silencing	Biological process	8	15	442	2047	2.46998	0.00675089	0.12438	2.17064	0.0180995	HIST1H110//HISTH1//HIST1H111L//HIST1H111R//H1F0//HIST1H103//DNMT1//TGFB1
GO:0051173	positive regulation of nitrogen compound metabolic process	Biological process	95	356	442	2047	1.23586	0.00698601	0.127425	2.15577	0.214932	TAOK3//FGF2//VEGFA//ANXA2//CCND1//GREM1//THOC5//SRF//TGFB1//ACVR1//BMP4//TGFB3//TGFB2//HIST1H110//HISTH1//HIST1H111L//HIST1H111R//H1F0//HIST1H103//RPLP1//STK10//CSNK1E//FAM122A//STUB1//CDK9//HABP4//BCL2//TXN//HDAC4//PRRC1//PPP1R12A//DNAJC3//FGFR1//PIK3R5//IGF2//EPHA4//MYD88//SEC22B//EYA3//CDC42//HIF1A//NR2F2//WNT4//GLI2//TEF//JMJD6//NFE2L1//LOC107050352//PRRX1//TFCP2//RARA//SSBP3//MYO6//HOXB3//HD…
GO:0030335	positive regulation of cell migration	Biological process	17	44	442	2047	1.78934	0.00706004	0.1275	2.15119	0.0384615	ETS1//TGFB2//TGFB1//BCL2//FGF2//FGFR1//VEGFA//FAM65B//GATA2//ACVR1//PODXL//SEMA3D//TGFBR2//TGFB3//LAMB1//ELP3//FGR
GO:0030334	regulation of cell migration	Biological process	24	69	442	2047	1.61086	0.00717995	0.128394	2.14388	0.0542986	ETS1//NR2F2//TGFB2//TGFB1//BRAF//BCL2//ACVR1//PODXL//SEMA3D//TGFBR2//TGFB3//LAMB1//ELP3//FGR//THY1//WNT4//FGF2//FGFR1//VEGFA//MPP1//FAM65B//GATA2//MYD88//STK10
GO:2000145	regulation of cell motility	Biological process	25	73	442	2047	1.58603	0.00766661	0.135766	2.1154	0.0565611	ETS1//NR2F2//TGFB2//TGFB1//BRAF//BCL2//ACVR1//PODXL//SEMA3D//TGFBR2//TGFB3//LAMB1//ELP3//FGR//THY1//WNT4//FGF2//FGFR1//VEGFA//MPP1//FAM65B//GATA2//MYD88//NTN1//STK10
GO:0050793	regulation of developmental process	Biological process	70	252	442	2047	1.28645	0.00786723	0.137977	2.10418	0.158371	SPRY1//FGF2//FGFR1//CDC42//FN1//MYH9//FGR//CDC42SE1//PALM//BMP4//GREM1//ACVR1//TGFBR2//TGFB3//LOXL2//TGFB2//TGFB1//GATA2//HDAC4//NCS1//BCL2//CAPZB//WNT4//CTTN//PTPRS//RARA//RARB//ANXA2//BMI1//APOA1//IGF2//DIEXF//HOPX//BRAF//SPRY2//SKI//JUN//JUND//CEBPB//MAFF//MAFG//LDB1//TBX3//PITX2//FAM65B//DISP3//C5H14ORF169//ETS1//VEGFA//NTN1//RGMA//EPHA4//HDAC9//SEMA3D//EPHB3//THY1//CDK9//EPHB1//EPHB2//PTK7//…
GO:0001667	ameboidal-type cell migration	Biological process	16	41	442	2047	1.80731	0.00794273	0.137977	2.10003	0.0361991	ACVR1//ANXA6//SEMA3D//GREM1//ETS1//NR2F2//TGFB2//TGFB1//BRAF//NRP1//MYH9//APOA1//FGF2//FGFR1//LOXL2//GATA2
GO:0045785	positive regulation of cell adhesion	Biological process	13	31	442	2047	1.94213	0.00817101	0.139994	2.08772	0.0294118	BMI1//TGFB2//PODXL//IGF2//TGFB1//RARA//THY1//WNT4//VEGFA//S100A10//BRAF//SDC3//APOA1
GO:0051129	negative regulation of cellular component organization	Biological process	23	66	442	2047	1.61391	0.00821234	0.139994	2.08553	0.0520362	CAPZB//APOA1//PTPRS//JARID2//TUBB2B//CDC42//HIST1H110//HISTH1//HIST1H111L//HIST1H111R//H1F0//HIST1H103//PACSIN2//RGMA//EPHA4//SEMA3D//THY1//RDX//DYNC1LI1//CHMP4B//SEC22B//PPIB//P3H1
GO:0016477	cell migration	Biological process	39	127	442	2047	1.42219	0.00843787	0.142506	2.07377	0.0882353	ACVR1//ANXA6//SEMA3D//NR2F2//TUBB2B//ELP3//GREM1//NTN1//TGFB2//TGFB1//ETS1//BRAF//BCL2//NRP1//PODXL//TGFBR2//TGFB3//LAMB1//FGR//THY1//WNT4//MYH9//APOA1//FGF2//FGFR1//LOXL2//EPHB1//VEGFA//MPP1//FAM65B//GATA2//MYD88//STK10//LAMB2//ITGB1//FN1//EPHB3//SDC3//GPC1
GO:0044093	positive regulation of molecular function	Biological process	42	139	442	2047	1.39936	0.00866201	0.142773	2.06238	0.0950226	TAOK3//FGF2//GREM1//ACVR1//FGFR1//LFNG//RPLP1//STK10//TGFB2//CHP1//ATP1B3//THY1//WNT4//ARHGAP26//S100A10//RP2//RIC8A//PARK7//PRRC1//PPP1R12A//BCL2//YWHAB//TXN//EDF1//PIK3R5//TGFB1//EPHA4//CDC42//FGR//CCND1//HDAC4//MYD88//CHUK//RARA//APOA1//STUB1//BMI1//IGF2//RABGAP1L//CDK9//ANXA2//FAM65B
GO:0016569	covalent chromatin modification	Biological process	21	59	442	2047	1.6484	0.00868448	0.142773	2.06126	0.0475113	RNF20//ELP3//BMI1//HOPX//BRMS1L//EYA3//IGF2//JARID2//TGFB1//CDK9//KDM5B//C5H14ORF169//GATA2//DR1//SETD1B//JMJD6//HDAC4//HDAC3//HDAC9//DNMT1//CEBPB
GO:0060538	skeletal muscle organ development	Biological process	12	28	442	2047	1.98481	0.00894009	0.142773	2.04866	0.0271493	NR2F2//TGFB2//MAFF//TGFB1//ACTN1//FAM65B//HDAC4//HDAC9//BCL2//GPC1//WNT4//LARGE1
GO:0051146	striated muscle cell differentiation	Biological process	19	52	442	2047	1.69218	0.00902326	0.142773	2.04464	0.0429864	HDAC4//MYH11//MYL9//MYL6//MYLK//ACTN1//CSRP1//ACTC2L//FAM65B//HDAC9//BCL2//HOPX//RARA//RARB//ACVR1//WNT4//GREM1//TGFB1//IGF2
GO:0044092	negative regulation of molecular function	Biological process	29	89	442	2047	1.50905	0.00926401	0.142773	2.0332	0.0656109	THY1//DNAJC3//CHP1//CHRM4//PALM//TGFB2//TIMP2//CRIM1//TIMP3//COL6A3//NFKB1//SETD6//STUB1//FAM122A//PPP1R12A//ANXA2//ANP32E//FNIP1//C26H6ORF106//SPRY1//SPRY2//HDAC4//PDLIM7//NR2F2//APOA1//CALD1//LY6E//DKK3//FAM65B
GO:0006476	protein deacetylation	Biological process	6	10	442	2047	2.77873	0.00928238	0.142773	2.03234	0.0135747	HOPX//BRMS1L//TGFB1//HDAC4//HDAC3//HDAC9
GO:0010594	regulation of endothelial cell migration	Biological process	6	10	442	2047	2.77873	0.00928238	0.142773	2.03234	0.0135747	ETS1//NR2F2//FGF2//FGFR1//TGFB1//GATA2
GO:0010811	positive regulation of cell-substrate adhesion	Biological process	6	10	442	2047	2.77873	0.00928238	0.142773	2.03234	0.0135747	WNT4//VEGFA//S100A10//BRAF//SDC3//APOA1
GO:0016575	histone deacetylation	Biological process	6	10	442	2047	2.77873	0.00928238	0.142773	2.03234	0.0135747	TGFB1//HDAC4//HDAC3//HDAC9//HOPX//BRMS1L
GO:0031102	neuron projection regeneration	Biological process	6	10	442	2047	2.77873	0.00928238	0.142773	2.03234	0.0135747	BCL2//BRAF//RGMA//EPHA4//PTPRS//PRRX1
GO:0048518	positive regulation of biological process	Biological process	147	586	442	2047	1.16176	0.00931472	0.142773	2.03083	0.332579	TAOK3//FGF2//SPRY1//FGFR1//ANXA2//VEGFA//CCND1//PRRX1//GREM1//PSPC1//TMEM173//COLEC12//MYD88//CHUK//PARK7//IGLL1//THOC5//BCL2L1//TBX3//HDAC4//IGF2//RARA//TGFB3//TGFB2//KHDRBS1//RNF152//ETS1//CEBPB//BRAF//TGFBR2//ACVR1//LOXL2//TGFB1//SRF//BMP4//APOA1//BCL2//FGR//WNT4//THY1//WLS//FAM122A//JUN//PODXL//SEMA3D//LAMB1//ELP3//NEO1//CTTN//BMI1//SPAST//CDC42//HIST1H110//HISTH1//HIST1H111L//HIST1H111R//H1F…
GO:0051270	regulation of cellular component movement	Biological process	26	78	442	2047	1.54374	0.00977794	0.146568	2.00975	0.0588235	ETS1//NR2F2//TGFB2//TGFB1//BRAF//BCL2//ACVR1//PODXL//SEMA3D//TGFBR2//TGFB3//LAMB1//ELP3//FGR//THY1//WNT4//FGF2//FGFR1//VEGFA//MPP1//FAM65B//GATA2//MYD88//TUBB2B//NTN1//STK10
GO:0080135	regulation of cellular response to stress	Biological process	20	56	442	2047	1.65401	0.00991674	0.146568	2.00363	0.0452489	CDK9//TAOK3//TGFB2//EPHA4//EYA3//EPHB1//AXIN1//MYD88//BRAF//RGMA//PTPRS//PRRX1//BCL2L1//TXN//DNAJC3//YOD1//PARP1//FEM1B//THOC5//NUDT16L1
GO:0051252	regulation of RNA metabolic process	Biological process	114	442	442	2047	1.19448	0.00992655	0.146568	2.0032	0.257919	PRRX1//NR2F2//IGF2//RARA//HOPX//HOXB3//HDAC3//RREB1//LDB1//NFKB1//SOX11//E2F1//BMP4//HHEX//NFIX//NFIC//NFIA//THRA//RARB//CCND1//TXN//FGFR1//GATA2//LOXL2//HDAC9//BRMS1L//DR1//JUN//IKZF5//BMI1//TGFB1//JUND//KHDRBS1//MBNL1//GREM1//NFKB2//SMAD3//TBP//TSC22D1//PGR//RXRG//BZFP1//PRRX2//HIST1H110//PHF20L1//LBH//MYCN//SPTY2D1//SBNO1//HISTH1//HIST1H111L//HIST1H111R//PLAG1//H1F0//HIST1H103//HIF1A//TFCP2//R…
GO:0019222	regulation of metabolic process	Biological process	173	703	442	2047	1.13969	0.00993637	0.146568	2.00277	0.391403	CCND1//CCNE1//PRRX1//NR2F2//IGF2//RARA//HOPX//HOXB3//HDAC3//RREB1//LDB1//NFKB1//SOX11//E2F1//BMP4//HHEX//NFIX//NFIC//NFIA//THRA//RARB//TXN//FGFR1//GATA2//LOXL2//HDAC9//BRMS1L//DR1//JUN//IKZF5//BMI1//TGFB1//JUND//TAOK3//FGF2//KHDRBS1//MBNL1//ANXA2//APOA1//CTDSPL//CHP1//VEGFA//GREM1//CDK9//NFKB2//SMAD3//TBP//TSC22D1//PGR//RXRG//BZFP1//PRRX2//HIST1H110//PHF20L1//LBH//MYCN//SPTY2D1//SBNO1//HISTH1//HI…
GO:0018193	peptidyl-amino acid modification	Biological process	44	148	442	2047	1.37685	0.00996757	0.146568	2.00141	0.0995475	PPIB//DOHH//TPST2//TGFB1//ELP3//BMI1//SUMO1//SUMO2//SETD6//LOX//LOXL2//CSNK1E//BCL2//CSNK1G1//CHUK//ACVR1//DSTYK//TYRO3//EPHA4//EPHA5//EPHB1//EPHB3//EGFR//EPHB2//FGFR1//PTK7//RAB6A//APOA1//ST6GAL1//PARP1//JMJD6//P3H1//TXN//HDAC4//GATA2//SRC//FGR//DR1//IGF2//VEGFA//SETD1B//JARID2//GREM1//CEBPB
GO:0006334	nucleosome assembly	Biological process	10	22	442	2047	2.1051	0.0103479	0.146568	1.98515	0.0226244	HIST1H110//HIST1H2B7//SPTY2D1//HISTH1//HIST1H111L//HIST1H111R//H1F0//HIST1H4B//CHAF1A//HIST1H103
GO:0051302	regulation of cell division	Biological process	10	22	442	2047	2.1051	0.0103479	0.146568	1.98515	0.0226244	BCL2L1//KLHL9//CDC42//SPAST//IGF2//VEGFA//FGF2//TGFB3//TGFB2//TGFB1
GO:0072073	kidney epithelium development	Biological process	10	22	442	2047	2.1051	0.0103479	0.146568	1.98515	0.0226244	RARA//RARB//FGFR1//TGFB1//WNT4//GREM1//BCL2//BMP4//EPHA4//FGF2
GO:0045834	positive regulation of lipid metabolic process	Biological process	7	13	442	2047	2.49373	0.0106014	0.146568	1.97464	0.0158371	APOA1//WNT4//CDC42//FGR//TGFB1//STAR//DISP3
GO:0110110	positive regulation of animal organ morphogenesis	Biological process	7	13	442	2047	2.49373	0.0106014	0.146568	1.97464	0.0158371	SPRY1//FGF2//FGFR1//TGFB1//WNT4//GREM1//ACVR1
GO:0045595	regulation of cell differentiation	Biological process	54	189	442	2047	1.32321	0.0107529	0.146568	1.96848	0.122172	BMP4//GREM1//ACVR1//TGFBR2//TGFB3//LOXL2//TGFB2//TGFB1//GATA2//HDAC4//NCS1//FGFR1//BCL2//CTTN//PTPRS//RARA//RARB//ANXA2//BMI1//BRAF//HOPX//WNT4//SKI//JUN//JUND//CEBPB//MAFF//MAFG//LDB1//TBX3//PITX2//FAM65B//DISP3//C5H14ORF169//FGF2//NTN1//RGMA//EPHA4//HDAC9//SEMA3D//EPHB3//THY1//IGF2//CDK9//MAPK6//PALM//DBN1//PRRX1//SDC3//S100A10//APOA1//TUBB2B//GPC1//SPRY2
GO:0046660	female sex differentiation	Biological process	9	19	442	2047	2.19374	0.0108352	0.146568	1.96516	0.020362	BCL2L1//LFNG//CEBPB//BCL2//WNT4//TGFB2//TBX3//TGFB1//BMP4
GO:0006342	chromatin silencing	Biological process	8	16	442	2047	2.31561	0.0109981	0.146568	1.95868	0.0180995	HIST1H110//HISTH1//HIST1H111L//HIST1H111R//H1F0//HIST1H103//DNMT1//BMI1
GO:0045667	regulation of osteoblast differentiation	Biological process	8	16	442	2047	2.31561	0.0109981	0.146568	1.95868	0.0180995	HDAC4//GREM1//C5H14ORF169//ACVR1//WNT4//CEBPB//FGF2//JUND
GO:0045778	positive regulation of ossification	Biological process	8	16	442	2047	2.31561	0.0109981	0.146568	1.95868	0.0180995	ACVR1//WNT4//TGFB3//TGFB1//CEBPB//FGF2//JUND//TGFB2
GO:0051781	positive regulation of cell division	Biological process	8	16	442	2047	2.31561	0.0109981	0.146568	1.95868	0.0180995	CDC42//SPAST//IGF2//VEGFA//FGF2//TGFB3//TGFB2//TGFB1
GO:2001236	regulation of extrinsic apoptotic signaling pathway	Biological process	8	16	442	2047	2.31561	0.0109981	0.146568	1.95868	0.0180995	BCL2L1//TIMP3//ACVR1//SRC//PDIA3//FGFR1//EYA3//BCL2
GO:0045935	positive regulation of nucleobase-containing compound metabolic process	Biological process	68	247	442	2047	1.27499	0.0110087	0.146568	1.95826	0.153846	GREM1//THOC5//SRF//HIST1H110//HISTH1//HIST1H111L//HIST1H111R//H1F0//HIST1H103//CDK9//HABP4//EYA3//HIF1A//NR2F2//ACVR1//WNT4//GLI2//BMP4//TEF//TGFB3//FGFR1//JMJD6//NFE2L1//PRRX1//HDAC4//TFCP2//IGF2//RARA//SSBP3//MYO6//HOXB3//HDAC3//MAFF//MEF2A//PITX2//RREB1//LDB1//IKZF1//NFKB1//SOX11//E2F1//YAP1//NFIX//NFIC//NFIA//THRA//RARB//FGF2//AATF//FOSL2//MYCN//ASXL2//CHUK//DR1//JUN//TAF2//IKZF5//MAFG//JUND/…
GO:0048870	cell motility	Biological process	40	133	442	2047	1.39285	0.0112382	0.148539	1.9493	0.0904977	ACVR1//ANXA6//SEMA3D//NR2F2//TUBB2B//ELP3//GREM1//NTN1//TGFB2//TGFB1//ETS1//BRAF//BCL2//LAMB2//ITGB1//PODXL//FN1//EPHB3//SDC3//TGFBR2//LAMB1//GPC1//NRP1//TGFB3//FGR//THY1//WNT4//MYH9//APOA1//FGF2//FGFR1//LOXL2//EPHB1//VEGFA//MPP1//FAM65B//GATA2//MYD88//STK10//CTTN
GO:0001503	ossification	Biological process	19	53	442	2047	1.66025	0.011323	0.148584	1.94604	0.0429864	IGF2//HDAC4//JUND//ACVR1//BCL2//TGFB1//ANXA2//FGR//WNT4//TGFB3//GREM1//C5H14ORF169//CEBPB//FGF2//TGFB2//COL1A1//BMP4//PDLIM7//TAPT1
GO:0010604	positive regulation of macromolecule metabolic process	Biological process	96	366	442	2047	1.21475	0.0114216	0.148807	1.94227	0.217195	TAOK3//FGF2//ANXA2//VEGFA//CCND1//GREM1//THOC5//CEBPB//BRAF//TGFBR2//MYD88//SRF//TGFB1//ACVR1//BMP4//TGFB3//TGFB2//HIST1H110//HISTH1//HIST1H111L//HIST1H111R//H1F0//HIST1H103//RPLP1//STK10//CSNK1E//FAM122A//STUB1//CDK9//HABP4//BCL2//TXN//HDAC4//PRRC1//PPP1R12A//DNAJC3//FGFR1//PIK3R5//IGF2//EPHA4//SEC22B//EYA3//CDC42//HIF1A//NR2F2//WNT4//GLI2//TEF//JMJD6//NFE2L1//LOC107050352//PRRX1//TFCP2//RARA//S…
GO:0097435	supramolecular fiber organization	Biological process	32	102	442	2047	1.45293	0.011825	0.15297	1.9272	0.0723982	ACTN1//CAPZB//CDC42//BCL2//TPM1//TPM2//DBN1//CTTN//GREM1//ANXA2//LOXL2//TGFB2//MYH11//MYL9//MYL6//MYLK//TUBB2B//SPAST//CHP1//DCTN1//FMN1//DES//CSRP1//ACTC2L//WNT4//BRAF//TGFBR2//S100A10//APOA1//RDX//PPIB//P3H1
GO:0016570	histone modification	Biological process	20	57	442	2047	1.62499	0.0122937	0.157913	1.91032	0.0452489	RNF20//ELP3//BMI1//HOPX//BRMS1L//EYA3//IGF2//JARID2//TGFB1//CDK9//KDM5B//C5H14ORF169//GATA2//DR1//SETD1B//JMJD6//HDAC4//HDAC3//HDAC9//CEBPB
GO:0035239	tube morphogenesis	Biological process	28	87	442	2047	1.49051	0.0125611	0.16022	1.90097	0.0633484	THY1//HS6ST1//NRP1//VEGFA//ANXA2//FGF2//MYH9//EPHB2//FGFR1//ATP5F1B//ACVR1//HAS2//TGFB1//WNT4//GREM1//BCL2//RARA//PITX2//JMJD6//LOXL2//ETS1//GATA2//NR2F2//NBL1//PRRX1//BMP4//PODXL//EPHA4
GO:0051674	localization of cell	Biological process	40	134	442	2047	1.38245	0.0128397	0.161904	1.89145	0.0904977	ACVR1//ANXA6//SEMA3D//NR2F2//TUBB2B//ELP3//GREM1//NTN1//TGFB2//TGFB1//ETS1//BRAF//BCL2//LAMB2//ITGB1//PODXL//FN1//EPHB3//SDC3//TGFBR2//LAMB1//GPC1//NRP1//TGFB3//FGR//THY1//WNT4//MYH9//APOA1//FGF2//FGFR1//LOXL2//CTTN//EPHB1//VEGFA//MPP1//FAM65B//GATA2//MYD88//STK10
GO:0009887	animal organ morphogenesis	Biological process	43	146	442	2047	1.36399	0.0128707	0.161904	1.8904	0.0972851	WNT4//GREM1//BCL2//SPRY1//FGF2//FGFR1//PITX2//TGFB2//ACVR1//RARA//RARB//TGFB3//ANXA2//ANXA6//SDC3//COL6A1//COL6A2//COL6A3//TGFB1//SDK1//SDK2//PRRX1//GATA2//THY1//HOXB3//BMP4//BMI1//FGR//NBL1//MYLK//PTK7//TGFBR2//FGFRL1//TSKU//CEBPB//HAS2//LAMB2//IGF2//NRP1//THRA//NTN1//LAMB1//ASXL2
GO:0044238	primary metabolic process	Biological process	281	1205	442	2047	1.07998	0.013026	0.162735	1.88519	0.635747	ASS1//NFIX//NFIC//NFIA//CHAF1A//CCND1//CCNE1//PRRX1//NR2F2//IGF2//RARA//HOPX//HOXB3//HDAC3//RREB1//LDB1//NFKB1//SOX11//E2F1//BMP4//HHEX//THRA//RARB//TXN//FGFR1//GATA2//LOXL2//HDAC9//BRMS1L//DR1//JUN//IKZF5//BMI1//TGFB1//JUND//TAOK3//BRAF//MAPK6//FGF2//BCL2//STUB1//KHDRBS1//MBNL1//WBP4//BUD13//EFTUD2//PPIB//FTSJ3//DIEXF//TOP2B//XPA//ITPK1//EIF3J//EIF3L//APOA1//CTDSPL//CHP1//VEGFA//ANXA2//URM1//RPL…
GO:0006644	phospholipid metabolic process	Biological process	14	36	442	2047	1.80103	0.0131879	0.16318	1.87982	0.0316742	PGP//APOA1//VAC14//SGMS1//CISH//PIK3R5//WDR91//CDC42//FGR//TGFB1//LCAT//CETP//CHRM4//PIP4K2A
GO:0030036	actin cytoskeleton organization	Biological process	30	95	442	2047	1.46249	0.0132404	0.16318	1.8781	0.0678733	ACTN1//CAPZB//CDC42//BCL2//TPM1//TPM2//DBN1//CTTN//MYH11//MYL9//MYL6//MYLK//MAPKAP1//EPB41//MYH9//EPHA5//FMN1//CSRP1//ACTC2L//WNT4//BRAF//TGFBR2//S100A10//APOA1//RDX//TGFB1//PACSIN2//SRF//ARHGAP26//PDLIM7
GO:0030029	actin filament-based process	Biological process	31	99	442	2047	1.45018	0.0135196	0.165164	1.86903	0.0701357	ACTN1//CAPZB//CDC42//PACSIN2//SRF//ARHGAP26//CSRP1//PDLIM7//BCL2//TPM1//TPM2//DBN1//MYO6//MYH9//CTTN//MYH11//MYL9//MYL6//MYLK//MAPKAP1//EPB41//EPHA5//FMN1//ACTC2L//WNT4//BRAF//TGFBR2//S100A10//APOA1//RDX//TGFB1
GO:0006928	movement of cell or subcellular component	Biological process	53	187	442	2047	1.31259	0.0135826	0.165164	1.86702	0.11991	ACVR1//ANXA6//SEMA3D//NR2F2//TUBB2B//ELP3//GREM1//NTN1//KTN1//DYNC1LI1//EPHA4//NRP1//NEO1//EFNB1//EPHA5//EPHB1//EPHB3//EPHB2//NFASC//BSG//SPAST//TGFB2//TGFB1//MYO6//MYH9//ETS1//BRAF//DCTN1//BCL2//LAMB2//ITGB1//PODXL//FN1//SDC3//TGFBR2//LAMB1//GPC1//TGFB3//FGR//THY1//WNT4//APOA1//FGF2//FGFR1//LOXL2//CTTN//VEGFA//SMO//MPP1//FAM65B//GATA2//MYD88//STK10
GO:0051726	regulation of cell cycle	Biological process	33	107	442	2047	1.42832	0.0139691	0.168739	1.85483	0.0746606	CEP63//CCND1//CCNE1//TGFB2//TGFB1//BCL2L1//TAOK3//RB1//AATF//CHMP4B//KLHL9//CDC42//SPAST//TOP2B//NR2F2//TBX3//RARA//WNT4//IGF2//LFNG//DCTN1//CDK9//DYNC1LI1//FGFR1//FEM1B//THOC5//BCL2//CTDSPL//E2F1//FGF2//APOA1//JUN//JUND
GO:0033043	regulation of organelle organization	Biological process	35	115	442	2047	1.4095	0.0142883	0.17146	1.84502	0.0791855	CAPZB//CHMP4B//SPTY2D1//CTTN//IGF2//JARID2//TGFB1//MAPRE2//TUBB2B//SPAST//ANXA2//HIST1H110//HISTH1//HIST1H111L//HIST1H111R//H1F0//HIST1H103//CDC42//EPHA5//CDK9//GATA2//FMN1//TAPT1//WNT4//CAPN2//BRAF//TGFBR2//S100A10//APOA1//RDX//DCTN1//DYNC1LI1//DNMT1//SEC22B//CEBPB
GO:0032101	regulation of response to external stimulus	Biological process	23	69	442	2047	1.54374	0.0147203	0.172666	1.83208	0.0520362	TMEM173//PARK7//FASN//ANXA2//HOPX//BRAF//RGMA//EPHA4//PTPRS//SEMA3D//C26H6ORF106//SETD6//NFKB1//APOA1//CEBPB//TGFB1//VEGFA//WNT4//MPP1//FAM65B//MYD88//TUBB2B//FGFR1
GO:0007265	Ras protein signal transduction	Biological process	17	47	442	2047	1.67512	0.0147588	0.172666	1.83095	0.0384615	CDC42//RAB6A//RAB10//RAB5B//RAP1B//NTN1//APOA1//FARP1//ARHGEF6//CDC42SE1//FAM65B//SPRY1//SPRY2//GRB2//DNMT1//HRAS//JUN
GO:0031032	actomyosin structure organization	Biological process	13	33	442	2047	1.82442	0.0148433	0.172666	1.82847	0.0294118	MYH11//MYL9//MYL6//MYLK//ACTN1//CSRP1//ACTC2L//WNT4//BRAF//TGFBR2//S100A10//APOA1//EPB41
GO:0031497	chromatin assembly	Biological process	10	23	442	2047	2.01357	0.0148622	0.172666	1.82792	0.0226244	HIST1H110//HIST1H2B7//SPTY2D1//HISTH1//HIST1H111L//HIST1H111R//H1F0//HIST1H4B//CHAF1A//HIST1H103
GO:0097191	extrinsic apoptotic signaling pathway	Biological process	10	23	442	2047	2.01357	0.0148622	0.172666	1.82792	0.0226244	BCL2//BCL2L1//TIMP3//ACVR1//SRC//PDIA3//FGFR1//EYA3//TGFB2//TGFB1
GO:0042692	muscle cell differentiation	Biological process	20	58	442	2047	1.59697	0.0151031	0.174354	1.82094	0.0452489	HDAC4//MYH11//MYL9//MYL6//MYLK//ACTN1//CSRP1//ACTC2L//FAM65B//HDAC9//BCL2//ACVR1//WNT4//IGF2//CDK9//HOPX//RARA//RARB//GREM1//TGFB1
GO:0009968	negative regulation of signal transduction	Biological process	31	100	442	2047	1.43568	0.0157223	0.180362	1.80348	0.0701357	APOA1//YWHAB//CSNK1E//FRZB//TSKU//STUB1//SKI//GREM1//SIK1//ACVR1//FAM65B//WNT4//SPRY1//SPRY2//GPC1//GATA2//TAOK3//CISH//THY1//ADA//TIMP3//CHP1//DKK3//BCL2L1//LFNG//RNF152//BMI1//SRC//EYA3//BCL2//RGS9BP
GO:0065007	biological regulation	Biological process	295	1275	442	2047	1.07154	0.0162731	0.183734	1.78853	0.667421	CEP63//CCND1//CCNE1//PRRX1//NR2F2//IGF2//RARA//HOPX//HOXB3//HDAC3//RREB1//LDB1//NFKB1//SOX11//E2F1//BMP4//HHEX//NFIX//NFIC//NFIA//THRA//RARB//TXN//FGFR1//GATA2//LOXL2//HDAC9//BRMS1L//DR1//JUN//IKZF5//BMI1//TGFB1//JUND//TAOK3//BRAF//MAPK6//FGF2//KHDRBS1//MBNL1//SPRY1//BCL2//BCL2L1//ANXA2//APOA1//CTDSPL//CHP1//VEGFA//GNAI2//GREM1//PSPC1//TMEM173//COLEC12//MYD88//CHUK//PARK7//NCALD//ACE//HAS2//CAPZB…
GO:0006807	nitrogen compound metabolic process	Biological process	274	1176	442	2047	1.07904	0.0164728	0.183734	1.78323	0.61991	ASS1//NFIX//NFIC//NFIA//CHAF1A//CCND1//CCNE1//PRRX1//NR2F2//IGF2//RARA//HOPX//HOXB3//HDAC3//RREB1//LDB1//NFKB1//SOX11//E2F1//BMP4//HHEX//THRA//RARB//TXN//FGFR1//GATA2//LOXL2//HDAC9//BRMS1L//DR1//JUN//IKZF5//BMI1//TGFB1//JUND//TAOK3//BRAF//MAPK6//FGF2//BCL2//STUB1//KHDRBS1//MBNL1//WBP4//BUD13//EFTUD2//PPIB//FTSJ3//DIEXF//TOP2B//XPA//EIF3J//EIF3L//APOA1//CTDSPL//CHP1//VEGFA//ANXA2//URM1//RPLP1//RPL…
GO:0030261	chromosome condensation	Biological process	6	11	442	2047	2.52612	0.0167502	0.183734	1.77598	0.0135747	HIST1H110//HISTH1//HIST1H111L//HIST1H111R//H1F0//HIST1H103
GO:0048678	response to axon injury	Biological process	6	11	442	2047	2.52612	0.0167502	0.183734	1.77598	0.0135747	BCL2//BRAF//RGMA//EPHA4//PTPRS//FGF2
GO:0010556	regulation of macromolecule biosynthetic process	Biological process	119	471	442	2047	1.1701	0.0168886	0.183734	1.77241	0.269231	PRRX1//NR2F2//IGF2//RARA//HOPX//HOXB3//HDAC3//RREB1//LDB1//NFKB1//SOX11//E2F1//BMP4//HHEX//NFIX//NFIC//NFIA//THRA//RARB//CCND1//TXN//FGFR1//GATA2//LOXL2//HDAC9//BRMS1L//DR1//JUN//IKZF5//BMI1//TGFB1//JUND//GREM1//NFKB2//SMAD3//TBP//TSC22D1//PGR//RXRG//BZFP1//PRRX2//HIST1H110//PHF20L1//LBH//MYCN//SPTY2D1//SBNO1//HISTH1//HIST1H111L//HIST1H111R//PLAG1//H1F0//HIST1H103//HIF1A//TFCP2//RB1//CITED4//ETS1…
GO:0008585	female gonad development	Biological process	8	17	442	2047	2.1794	0.0169353	0.183734	1.77121	0.0180995	BCL2L1//LFNG//CEBPB//BCL2//TGFB1//BMP4//WNT4//TGFB2
GO:0045814	negative regulation of gene expression, epigenetic	Biological process	8	17	442	2047	2.1794	0.0169353	0.183734	1.77121	0.0180995	BMI1//HIST1H110//HISTH1//HIST1H111L//HIST1H111R//H1F0//HIST1H103//DNMT1
GO:0046545	development of primary female sexual characteristics	Biological process	8	17	442	2047	2.1794	0.0169353	0.183734	1.77121	0.0180995	BCL2L1//LFNG//CEBPB//BCL2//WNT4//TGFB2//TGFB1//BMP4
GO:0051651	maintenance of location in cell	Biological process	8	17	442	2047	2.1794	0.0169353	0.183734	1.77121	0.0180995	KDELR2//FTH1//TF//TLN1//DBN1//TAPT1//TXN//ALB
GO:0080090	regulation of primary metabolic process	Biological process	160	653	442	2047	1.13476	0.0170236	0.183734	1.76895	0.361991	CCND1//CCNE1//PRRX1//NR2F2//IGF2//RARA//HOPX//HOXB3//HDAC3//RREB1//LDB1//NFKB1//SOX11//E2F1//BMP4//HHEX//NFIX//NFIC//NFIA//THRA//RARB//TXN//FGFR1//GATA2//LOXL2//HDAC9//BRMS1L//DR1//JUN//IKZF5//BMI1//TGFB1//JUND//TAOK3//FGF2//KHDRBS1//MBNL1//APOA1//CTDSPL//CHP1//VEGFA//ANXA2//GREM1//CDK9//NFKB2//SMAD3//TBP//TSC22D1//PGR//RXRG//BZFP1//PRRX2//HIST1H110//PHF20L1//LBH//MYCN//SPTY2D1//SBNO1//HISTH1//HI…
GO:0000082	G1/S transition of mitotic cell cycle	Biological process	7	14	442	2047	2.31561	0.0173322	0.183802	1.76115	0.0158371	CCND1//RB1//BCL2//CTDSPL//ACVR1//USP37//CCNE1
GO:0034333	adherens junction assembly	Biological process	7	14	442	2047	2.31561	0.0173322	0.183802	1.76115	0.0158371	THY1//BCL2//CTTN//GREM1//WNT4//VEGFA//S100A10
GO:0048813	dendrite morphogenesis	Biological process	7	14	442	2047	2.31561	0.0173322	0.183802	1.76115	0.0158371	CDC42//EPHB1//EPHB3//EPHB2//EPHA4//DBN1//FARP1
GO:0007519	skeletal muscle tissue development	Biological process	11	27	442	2047	1.88679	0.0186181	0.195245	1.73006	0.0248869	MAFF//TGFB1//ACTN1//FAM65B//HDAC4//HDAC9//BCL2//GPC1//WNT4//NR2F2//TGFB2
GO:0080134	regulation of response to stress	Biological process	34	113	442	2047	1.39346	0.0186893	0.195245	1.72841	0.0769231	PSPC1//TMEM173//COLEC12//MYD88//CHUK//PARK7//CDK9//TAOK3//TGFB2//ANXA2//HOPX//EPHA4//FGR//EYA3//EPHB1//AXIN1//BRAF//RGMA//PTPRS//C26H6ORF106//SETD6//NFKB1//APOA1//CEBPB//WNT4//PRRX1//BCL2L1//TXN//DNAJC3//YOD1//PARP1//FEM1B//THOC5//NUDT16L1
GO:0060255	regulation of macromolecule metabolic process	Biological process	163	668	442	2047	1.13007	0.0187324	0.195245	1.72741	0.368778	CCND1//CCNE1//PRRX1//NR2F2//IGF2//RARA//HOPX//HOXB3//HDAC3//RREB1//LDB1//NFKB1//SOX11//E2F1//BMP4//HHEX//NFIX//NFIC//NFIA//THRA//RARB//TXN//FGFR1//GATA2//LOXL2//HDAC9//BRMS1L//DR1//JUN//IKZF5//BMI1//TGFB1//JUND//TAOK3//FGF2//KHDRBS1//MBNL1//ANXA2//APOA1//CTDSPL//CHP1//VEGFA//GREM1//CDK9//NFKB2//SMAD3//TBP//TSC22D1//PGR//RXRG//BZFP1//PRRX2//HIST1H110//PHF20L1//LBH//MYCN//SPTY2D1//SBNO1//HISTH1//HI…
GO:0010468	regulation of gene expression	Biological process	127	508	442	2047	1.15781	0.0191204	0.197019	1.7185	0.28733	PRRX1//NR2F2//IGF2//RARA//HOPX//HOXB3//HDAC3//RREB1//LDB1//NFKB1//SOX11//E2F1//BMP4//HHEX//NFIX//NFIC//NFIA//THRA//RARB//CCND1//TXN//FGFR1//GATA2//LOXL2//HDAC9//BRMS1L//DR1//JUN//IKZF5//BMI1//TGFB1//JUND//KHDRBS1//MBNL1//GREM1//NFKB2//SMAD3//TBP//TSC22D1//PGR//RXRG//BZFP1//PRRX2//HIST1H110//PHF20L1//LBH//MYCN//SPTY2D1//SBNO1//HISTH1//HIST1H111L//HIST1H111R//PLAG1//H1F0//HIST1H103//HIF1A//TFCP2//R…
GO:0006470	protein dephosphorylation	Biological process	15	41	442	2047	1.69435	0.0192295	0.197019	1.71603	0.0339367	EYA3//FAM122A//TGFB1//YWHAB//PALD1//PTPRG//PTPRU//PTPRS//PGP//PPP1R12A//RPRD1A//PPP1CB//PPP2CB//BCL2//CTDSPL
GO:0048667	cell morphogenesis involved in neuron differentiation	Biological process	26	82	442	2047	1.46844	0.0193843	0.197019	1.71255	0.0588235	BCL2//SPAST//RAB10//EPHA4//NRP1//NEO1//EFNB1//EPHA5//EPHB1//EPHB3//SEMA3D//EPHB2//NFASC//BSG//NTN1//TSKU//CTTN//PTPRS//FARP1//THY1//BRAF//CDC42//DBN1//SMO//TUBB2B//RB1
GO:0010769	regulation of cell morphogenesis involved in differentiation	Biological process	13	34	442	2047	1.77076	0.0194427	0.197019	1.71124	0.0294118	CTTN//PTPRS//NTN1//SEMA3D//EPHA4//EPHB3//THY1//BRAF//DBN1//SDC3//S100A10//APOA1//TUBB2B
GO:0050808	synapse organization	Biological process	13	34	442	2047	1.77076	0.0194427	0.197019	1.71124	0.0294118	SDK1//SDK2//FARP1//TUBB//EPHB1//EPHB3//EPHB2//PALM//CDC42//EPHA4//DBN1//PTPRS//NFASC
GO:0010628	positive regulation of gene expression	Biological process	67	249	442	2047	1.24615	0.0198133	0.198876	1.70304	0.151584	GREM1//THOC5//SRF//FGF2//HIST1H110//HISTH1//HIST1H111L//HIST1H111R//H1F0//HIST1H103//CDK9//HABP4//DNAJC3//HIF1A//NR2F2//ACVR1//WNT4//GLI2//BMP4//TEF//TGFB3//FGFR1//JMJD6//NFE2L1//LOC107050352//PRRX1//HDAC4//TFCP2//IGF2//RARA//SSBP3//MYO6//HOXB3//HDAC3//MAFF//MEF2A//PITX2//RREB1//LDB1//IKZF1//NFKB1//SOX11//E2F1//YAP1//NFIX//NFIC//NFIA//THRA//RARB//AATF//FOSL2//MYCN//ASXL2//CHUK//DR1//JUN//TAF2//IK…
GO:0007264	small GTPase mediated signal transduction	Biological process	18	52	442	2047	1.60312	0.019844	0.198876	1.70237	0.040724	GRB2//DNMT1//HRAS//NTN1//JUN//CDC42//RAB6A//RAB10//RAB5B//RAP1B//APOA1//FARP1//ARHGEF6//CDC42SE1//FAM65B//SPRY1//SPRY2//ARHGAP26
GO:0009889	regulation of biosynthetic process	Biological process	123	491	442	2047	1.16016	0.0199559	0.198905	1.69993	0.278281	PRRX1//NR2F2//IGF2//RARA//HOPX//HOXB3//HDAC3//RREB1//LDB1//NFKB1//SOX11//E2F1//BMP4//HHEX//NFIX//NFIC//NFIA//THRA//RARB//CCND1//TXN//FGFR1//GATA2//LOXL2//HDAC9//BRMS1L//DR1//JUN//IKZF5//BMI1//TGFB1//JUND//GREM1//NFKB2//SMAD3//TBP//TSC22D1//PGR//RXRG//BZFP1//PRRX2//HIST1H110//PHF20L1//LBH//MYCN//SPTY2D1//SBNO1//HISTH1//HIST1H111L//HIST1H111R//PLAG1//H1F0//HIST1H103//HIF1A//TFCP2//RB1//CITED4//ETS1…
GO:0031344	regulation of cell projection organization	Biological process	22	67	442	2047	1.5207	0.0202184	0.199342	1.69425	0.0497738	CAPZB//NCS1//FGFR1//CTTN//PTPRS//CDC42//PODXL//TAPT1//NTN1//BRAF//RGMA//EPHA4//SEMA3D//EPHB3//THY1//NRP1//FAM65B//PALM//MAPK6//DBN1//PRRX1//TUBB2B
GO:0120035	regulation of plasma membrane bounded cell projection organization	Biological process	22	67	442	2047	1.5207	0.0202184	0.199342	1.69425	0.0497738	CAPZB//NCS1//FGFR1//CTTN//PTPRS//CDC42//PODXL//TAPT1//NTN1//BRAF//RGMA//EPHA4//SEMA3D//EPHB3//THY1//NRP1//FAM65B//PALM//MAPK6//DBN1//PRRX1//TUBB2B
GO:0051147	regulation of muscle cell differentiation	Biological process	10	24	442	2047	1.92968	0.0206956	0.20295	1.68412	0.0226244	HDAC4//HDAC9//BCL2//HOPX//FAM65B//WNT4//GREM1//TGFB1//IGF2//CDK9
GO:0006796	phosphate-containing compound metabolic process	Biological process	90	348	442	2047	1.19773	0.0213136	0.207893	1.67134	0.20362	CCND1//CCNE1//TAOK3//BRAF//MAPK6//TGFB1//FGF2//ITPK1//APOA1//CTDSPL//CHP1//VEGFA//ANXA2//ALDOC//PKM//PGAM1//ADCY9//CSNK1E//STK40//RARA//ACVR1//SIK1//ST3GAL1//TGFBR2//MYLK//CDK9//TGFB2//THY1//DNAJC3//PTPRG//PTPRU//PPP1CB//PPP2CB//BCL2//PTPRS//PGP//VAC14//SGMS1//YAP1//GREM1//CHUK//ADA//BMP4//TGFB3//ATP5F1B//UPRT//TOLLIP//CLP1//EYA3//CSNK1G1//DSTYK//TYRO3//EPHA4//EPHA5//EPHB1//EPHB3//EGFR//EPHB2//FG…
GO:0006913	nucleocytoplasmic transport	Biological process	12	31	442	2047	1.79273	0.0220166	0.211359	1.65725	0.0271493	FAM53A//SNUPN//SPRN//THOC5//PHAX//KPNA1//CHP1//TGFB1//TXN//KHDRBS1//LSG1//PDLIM7
GO:0035265	organ growth	Biological process	12	31	442	2047	1.79273	0.0220166	0.211359	1.65725	0.0271493	RARA//RARB//ANXA2//ANXA6//SDC3//COL6A1//COL6A2//COL6A3//TGFB2//FGFR1//PSAP//BCL2
GO:0051169	nuclear transport	Biological process	12	31	442	2047	1.79273	0.0220166	0.211359	1.65725	0.0271493	FAM53A//SNUPN//SPRN//THOC5//PHAX//KPNA1//CHP1//TGFB1//PDLIM7//TXN//KHDRBS1//LSG1
GO:0006793	phosphorus metabolic process	Biological process	90	349	442	2047	1.1943	0.0230062	0.219703	1.63815	0.20362	CCND1//CCNE1//TAOK3//BRAF//MAPK6//TGFB1//FGF2//ITPK1//APOA1//CTDSPL//CHP1//VEGFA//ANXA2//ALDOC//PKM//PGAM1//ADCY9//CSNK1E//STK40//RARA//ACVR1//SIK1//ST3GAL1//TGFBR2//MYLK//CDK9//TGFB2//THY1//DNAJC3//PTPRG//PTPRU//PPP1CB//PPP2CB//BCL2//PTPRS//PGP//VAC14//SGMS1//YAP1//GREM1//CHUK//ADA//BMP4//TGFB3//ATP5F1B//UPRT//TOLLIP//CLP1//EYA3//CSNK1G1//DSTYK//TYRO3//EPHA4//EPHA5//EPHB1//EPHB3//EGFR//EPHB2//FG…
GO:0034654	nucleobase-containing compound biosynthetic process	Biological process	121	485	442	2047	1.15542	0.024079	0.224575	1.61836	0.273756	PRRX1//NR2F2//IGF2//RARA//HOPX//HOXB3//HDAC3//RREB1//LDB1//NFKB1//SOX11//E2F1//BMP4//HHEX//NFIX//NFIC//NFIA//THRA//RARB//CCND1//TXN//FGFR1//GATA2//LOXL2//HDAC9//BRMS1L//DR1//JUN//IKZF5//BMI1//TGFB1//JUND//GREM1//SPTY2D1//TBP//ALDOC//PKM//PGAM1//ADCY9//ASXL2//SKI//PLAG1//HIST1H4B//NFKB2//SMAD3//TSC22D1//PGR//RXRG//BZFP1//PRRX2//HIST1H110//PHF20L1//LBH//MYCN//SBNO1//HISTH1//HIST1H111L//HIST1H111R//…
GO:0048732	gland development	Biological process	15	42	442	2047	1.65401	0.0241651	0.224575	1.61681	0.0339367	WNT4//RARB//TGFB3//TGFB2//TGFB1//GATA2//BCL2//APOA1//BRAF//THRA//IGF2//FGF2//FGFR1//PSAP//CEBPB
GO:0014706	striated muscle tissue development	Biological process	18	53	442	2047	1.57287	0.0242263	0.224575	1.61571	0.040724	NR2F2//TGFB2//MAFF//HDAC4//TGFB1//MYH11//MYLK//ACTN1//FAM65B//HDAC9//BCL2//RARA//RARB//FGFR1//ACVR1//GPC1//WNT4//GREM1
GO:0010648	negative regulation of cell communication	Biological process	33	111	442	2047	1.37685	0.0242987	0.224575	1.61442	0.0746606	RGS9BP//ACVR1//APOA1//YWHAB//CSNK1E//FRZB//TSKU//STUB1//SKI//GREM1//SIK1//FAM65B//WNT4//SPRY1//SPRY2//GPC1//GATA2//TAOK3//CISH//THY1//ADA//TIMP3//CHP1//DKK3//BCL2L1//LFNG//RNF152//BRAF//RAP1B//BMI1//SRC//EYA3//BCL2
GO:0023057	negative regulation of signaling	Biological process	33	111	442	2047	1.37685	0.0242987	0.224575	1.61442	0.0746606	RGS9BP//ACVR1//APOA1//YWHAB//CSNK1E//FRZB//TSKU//STUB1//SKI//GREM1//SIK1//FAM65B//WNT4//SPRY1//SPRY2//GPC1//GATA2//TAOK3//CISH//THY1//ADA//TIMP3//CHP1//DKK3//BCL2L1//LFNG//RNF152//BRAF//RAP1B//BMI1//SRC//EYA3//BCL2
GO:0016192	vesicle-mediated transport	Biological process	35	119	442	2047	1.36212	0.0243337	0.224575	1.61379	0.0791855	GREM1//SH3GL1//SPAST//SEC22B//KDELR2//TRAPPC5//RAB6A//RP2//RAB10//CSNK1E//MYO6//CDC42//PACSIN2//LRP1//CSNK1G1//RABGAP1L//RAB5B//CTTN//ANXA2//S100A10//MYD88//BIN2//VPS53//VPS51//CHMP2A//RARA//FGR//WDR91//ACTC2L//APOA1//AP2M1//BRAF//RAP1B//MYO5A//LOXL2
GO:0001657	ureteric bud development	Biological process	8	18	442	2047	2.05832	0.0248707	0.224575	1.60431	0.0180995	WNT4//GREM1//BCL2//BMP4//RARA//RARB//FGFR1//TGFB1
GO:0003417	growth plate cartilage development	Biological process	8	18	442	2047	2.05832	0.0248707	0.224575	1.60431	0.0180995	ANXA6//SDC3//COL6A1//COL6A2//COL6A3//RARA//RARB//ANXA2
GO:0030323	respiratory tube development	Biological process	8	18	442	2047	2.05832	0.0248707	0.224575	1.60431	0.0180995	TGFBR2//FGF2//TGFB2//HS6ST1//HOPX//FGFR1//THRA//APOA1
GO:0030324	lung development	Biological process	8	18	442	2047	2.05832	0.0248707	0.224575	1.60431	0.0180995	HS6ST1//HOPX//FGFR1//THRA//APOA1//TGFBR2//FGF2//TGFB2
GO:0034976	response to endoplasmic reticulum stress	Biological process	8	18	442	2047	2.05832	0.0248707	0.224575	1.60431	0.0180995	STUB1//YOD1//DNAJC3//CEBPB//BCL2//BCL2L1//PDIA3//PPP2CB
GO:0019219	regulation of nucleobase-containing compound metabolic process	Biological process	117	468	442	2047	1.15781	0.0250897	0.225436	1.60051	0.264706	PRRX1//NR2F2//IGF2//RARA//HOPX//HOXB3//HDAC3//RREB1//LDB1//NFKB1//SOX11//E2F1//BMP4//HHEX//NFIX//NFIC//NFIA//THRA//RARB//CCND1//TXN//FGFR1//GATA2//LOXL2//HDAC9//BRMS1L//DR1//JUN//IKZF5//BMI1//TGFB1//JUND//KHDRBS1//MBNL1//GREM1//CDK9//NFKB2//SMAD3//TBP//TSC22D1//PGR//RXRG//BZFP1//PRRX2//HIST1H110//PHF20L1//LBH//MYCN//SPTY2D1//SBNO1//HISTH1//HIST1H111L//HIST1H111R//PLAG1//H1F0//HIST1H103//HIF1A//TF…
GO:0060537	muscle tissue development	Biological process	19	57	442	2047	1.54374	0.0255103	0.228092	1.59328	0.0429864	NR2F2//TGFB2//MAFF//HDAC4//TGFB1//MYH11//MYLK//ACTN1//FAM65B//HDAC9//BCL2//RARA//RARB//FGFR1//ACVR1//GPC1//WNT4//GREM1//CSRP1
GO:0043549	regulation of kinase activity	Biological process	25	80	442	2047	1.44726	0.0259534	0.229055	1.58581	0.0565611	CCND1//CCNE1//TAOK3//FGF2//THY1//DNAJC3//CHP1//GREM1//RPLP1//STK10//TGFB2//PRRC1//FGFR1//PIK3R5//TGFB1//SPRY1//SPRY2//EPHA4//CISH//WDR91//CDC42//FGR//NR2F2//ELP3//IGF2
GO:0031323	regulation of cellular metabolic process	Biological process	162	669	442	2047	1.12146	0.0260377	0.229055	1.5844	0.366516	CCND1//CCNE1//PRRX1//NR2F2//IGF2//RARA//HOPX//HOXB3//HDAC3//RREB1//LDB1//NFKB1//SOX11//E2F1//BMP4//HHEX//NFIX//NFIC//NFIA//THRA//RARB//TXN//FGFR1//GATA2//LOXL2//HDAC9//BRMS1L//DR1//JUN//IKZF5//BMI1//TGFB1//JUND//TAOK3//FGF2//KHDRBS1//MBNL1//ANXA2//APOA1//CTDSPL//CHP1//VEGFA//GREM1//CDK9//NFKB2//SMAD3//TBP//TSC22D1//PGR//RXRG//BZFP1//PRRX2//HIST1H110//PHF20L1//LBH//MYCN//SPTY2D1//SBNO1//HISTH1//HI…
GO:0018205	peptidyl-lysine modification	Biological process	16	46	442	2047	1.61086	0.0261193	0.229055	1.58304	0.0361991	DOHH//ELP3//BMI1//SUMO1//SUMO2//SETD6//LOX//LOXL2//JMJD6//HDAC4//GATA2//TGFB1//DR1//SETD1B//JARID2//CEBPB
GO:0045185	maintenance of protein location	Biological process	7	15	442	2047	2.16124	0.0265909	0.229055	1.57527	0.0158371	KDELR2//TLN1//DBN1//TAPT1//TXN//YWHAB//CDC42
GO:0060491	regulation of cell projection assembly	Biological process	7	15	442	2047	2.16124	0.0265909	0.229055	1.57527	0.0158371	CAPZB//CDC42//PODXL//TAPT1//NRP1//FAM65B//PALM
GO:0120032	regulation of plasma membrane bounded cell projection assembly	Biological process	7	15	442	2047	2.16124	0.0265909	0.229055	1.57527	0.0158371	CAPZB//CDC42//PODXL//TAPT1//NRP1//FAM65B//PALM
GO:1903828	negative regulation of cellular protein localization	Biological process	7	15	442	2047	2.16124	0.0265909	0.229055	1.57527	0.0158371	CHP1//TXN//C26H6ORF106//BCL2L1//TGFB1//YOD1//FAM65B
GO:0009888	tissue development	Biological process	61	227	442	2047	1.24451	0.0266226	0.229055	1.57475	0.138009	ACVR1//RARA//RARB//FGFR1//TGFB1//WNT4//GREM1//BCL2//FGF2//PTK7//ANXA6//SEMA3D//EPHA4//LFNG//TGFB2//LOXL2//PITX2//TGFB3//FOSL2//VEGFA//ANXA2//SDC3//COL6A1//COL6A2//COL6A3//NR2F2//TGFBR2//TAPT1//BMI1//FGR//TAGLN//TOLLIP//RAB10//MAFF//LARGE1//HOPX//CDC42//MAFG//BMP4//HDAC4//TBX3//NRP1//MYH11//MYLK//ACTN1//FAM65B//HDAC9//PRRX1//THRA//CSRP1//PSAP//CEBPB//PODXL//HAS2//MYD88//CEP63//APOA1//GPC1//LAMB2//…
GO:0007169	transmembrane receptor protein tyrosine kinase signaling pathway	Biological process	27	88	442	2047	1.42094	0.0267665	0.229212	1.57241	0.061086	GREM1//SRC//EGFR//TGFB1//FGFRL1//FGF2//IGF2//FGFR1//GFRA2//COL1A1//NRP1//VEGFA//WNT4//SPRY1//SPRY2//GPC1//IGFBP2//SIK1//CISH//EPHA4//EFNB1//EPHA5//EPHB1//EPHB3//EPHB2//TYRO3//FGR
GO:0031399	regulation of protein modification process	Biological process	48	173	442	2047	1.28496	0.0273184	0.230593	1.56354	0.108597	CCND1//CCNE1//TAOK3//FGF2//APOA1//CTDSPL//CHP1//TGFB1//VEGFA//ANXA2//THY1//DNAJC3//GREM1//ACVR1//BMP4//TGFB3//TGFB2//IGF2//JARID2//RPLP1//STK10//FAM122A//CDK9//BCL2//TXN//HDAC4//PRRC1//GATA2//YWHAB//PPP1R12A//FGFR1//PIK3R5//SPRY1//SPRY2//EPHA4//NR2F2//ELP3//FGR//CDC42//EPHB1//AXIN1//MYD88//STUB1//BMI1//TIMP3//BRAF//P3H1//CEBPB
GO:0002040	sprouting angiogenesis	Biological process	6	12	442	2047	2.31561	0.0275093	0.230593	1.56052	0.0135747	GREM1//FGF2//GATA2//VEGFA//JMJD6//LOXL2
GO:0061053	somite development	Biological process	6	12	442	2047	2.31561	0.0275093	0.230593	1.56052	0.0135747	EPHA4//LFNG//TGFB2//WNT4//PITX2//BMP4
GO:0070167	regulation of biomineral tissue development	Biological process	6	12	442	2047	2.31561	0.0275093	0.230593	1.56052	0.0135747	ACVR1//WNT4//TGFB3//TGFB1//CEBPB//GREM1
GO:0051130	positive regulation of cellular component organization	Biological process	34	116	442	2047	1.35743	0.0276204	0.230593	1.55877	0.0769231	GREM1//FGFR1//CTTN//TGFB1//SPAST//CDC42//VEGFA//ANXA2//CDK9//FMN1//TAPT1//TGFB2//NTN1//WNT4//IGF2//LOC107050352//BRAF//APOA1//NRP1//FAM65B//PALM//TGFBR2//S100A10//JARID2//EPHB1//EPHB3//EPHB2//MAPK6//DBN1//STUB1//DNMT1//SDC3//TUBB2B//CEBPB
GO:0043062	extracellular structure organization	Biological process	14	39	442	2047	1.66249	0.0276863	0.230593	1.55774	0.0316742	APOA1//COL1A1//GREM1//ANXA2//LOXL2//TGFB2//CETP//MYH11//LAMB2//LAMB1//HAS2//TGFB1//PPIB//P3H1
GO:0006366	transcription by RNA polymerase II	Biological process	71	270	442	2047	1.21784	0.0280958	0.23294	1.55136	0.160633	PRRX1//NR2F2//IGF2//RARA//HOPX//HOXB3//HDAC3//RREB1//LDB1//NFKB1//SOX11//E2F1//BMP4//HHEX//NFIX//NFIC//NFIA//THRA//RARB//CCND1//TXN//FGFR1//GATA2//LOXL2//HDAC9//BRMS1L//DR1//JUN//IKZF5//BMI1//TGFB1//JUND//GREM1//HIF1A//TFCP2//RB1//CITED4//ETS1//TAL1//CTDSPL//BRIP1//ELP3//SUPT5H//SMARCB1//TAF2//PBRM1//CDK9//SRF//RGMA//ACVR1//NEO1//SKI//HDAC4//SSBP3//MYO6//MAFF//MEF2A//PITX2//IKZF1//YAP1//TEF//FGF2…
GO:0001568	blood vessel development	Biological process	22	69	442	2047	1.47662	0.0284171	0.234537	1.54642	0.0497738	THY1//HS6ST1//NRP1//VEGFA//ANXA2//FGF2//MYH9//EPHB2//FGFR1//ATP5F1B//ACVR1//HAS2//TGFB1//JMJD6//LOXL2//GREM1//ETS1//GATA2//NR2F2//PRRX1//WNT4//COL1A1
GO:0001655	urogenital system development	Biological process	12	32	442	2047	1.73671	0.028552	0.234589	1.54436	0.0271493	BCL2//RARA//RARB//FGFR1//TGFB1//WNT4//GREM1//BMP4//PSAP//EPHA4//FGF2//GATA2
GO:0010467	gene expression	Biological process	152	626	442	2047	1.12451	0.0291388	0.238337	1.53553	0.343891	PRRX1//NR2F2//IGF2//RARA//HOPX//HOXB3//HDAC3//RREB1//LDB1//NFKB1//SOX11//E2F1//BMP4//HHEX//NFIX//NFIC//NFIA//THRA//RARB//CCND1//TXN//FGFR1//GATA2//LOXL2//HDAC9//BRMS1L//DR1//JUN//IKZF5//BMI1//TGFB1//JUND//KHDRBS1//MBNL1//WBP4//BUD13//EFTUD2//FTSJ3//DIEXF//EIF3J//EIF3L//URM1//RPLP1//RPL26L1//ZC3H15//RPL15//ELP3//GREM1//SPTY2D1//TBP//DOHH//ASXL2//SKI//PLAG1//HIST1H4B//NFKB2//SMAD3//TSC22D1//PGR//RX…
GO:0009719	response to endogenous stimulus	Biological process	50	182	442	2047	1.27231	0.0293303	0.238832	1.53268	0.113122	THRA//SMAD3//ACVR1//TGFBR2//TGFB3//TGFB2//TGFB1//CHRM4//FGFRL1//FGF2//TIMP2//TIMP3//DISP3//RARB//BCL2L1//CAPN2//CEBPB//RGMA//BMP4//STUB1//SKI//NEO1//GREM1//PGR//SLC2A1//MYO5A//PKM//RAB10//JUN//JUND//IGF2//FGFR1//WNT4//SPRY1//SPRY2//GPC1//NR2F2//RARA//RXRG//SIK1//CISH//SRC//BCL2//RAP1B//EGFR//DNMT3A//AGTR1//MYD88//NFKB1//EPHA4
GO:0031400	negative regulation of protein modification process	Biological process	15	43	442	2047	1.61554	0.0299919	0.243135	1.523	0.0339367	CTDSPL//CHP1//TGFB1//THY1//DNAJC3//JARID2//FAM122A//YWHAB//SPRY1//SPRY2//NR2F2//TAOK3//GREM1//TIMP3//P3H1
GO:0070647	protein modification by small protein conjugation or removal	Biological process	26	85	442	2047	1.41661	0.0305726	0.24642	1.51467	0.0588235	BCL2//STUB1//CISH//FEM1B//CRBN//MIB2//KLHL7//KLHL9//TMEM129//UVSSA//UBAC1//RNF20//OTUD6B//USP47//USP37//YOD1//USP48//SUMO1//SUMO2//CHP1//UBA5//URM1//HDAC4//BMI1//RNF152//CDK9
GO:0007010	cytoskeleton organization	Biological process	47	170	442	2047	1.2804	0.0306674	0.24642	1.51332	0.106335	DCTN1//TUBB//TUBAL3//DYNC1LI1//TUBB2B//TUBA1A//SPAST//CHP1//ACTN1//CAPZB//CDC42//PACSIN2//SRF//ARHGAP26//CSRP1//PDLIM7//BCL2//TPM1//TPM2//DBN1//TLN1//DCTN2//CEP63//CTTN//CHMP4B//MYH11//MYL9//MYL6//MYLK//MAPKAP1//EPB41//MYH9//MAPRE2//EPHA5//FMN1//DES//ACTC2L//CAPN2//WNT4//BRAF//TGFBR2//S100A10//APOA1//RDX//TGFB1//THY1//PALM
GO:0051338	regulation of transferase activity	Biological process	27	89	442	2047	1.40498	0.0308769	0.247015	1.51037	0.061086	CCND1//CCNE1//TAOK3//FGF2//THY1//DNAJC3//CHP1//GREM1//RPLP1//STK10//TGFB2//PRRC1//FGFR1//PIK3R5//TGFB1//SPRY1//SPRY2//EPHA4//CISH//WDR91//CDC42//FGR//NR2F2//ELP3//STUB1//BMI1//IGF2
GO:0001818	negative regulation of cytokine production	Biological process	9	22	442	2047	1.89459	0.0314597	0.248409	1.50224	0.020362	APOA1//TGFBR2//TGFB3//TGFB2//TGFB1//C26H6ORF106//RARA//NFKB1//FGFR1
GO:0035051	cardiocyte differentiation	Biological process	9	22	442	2047	1.89459	0.0314597	0.248409	1.50224	0.020362	GREM1//TGFB2//MYH11//MYLK//RARA//RARB//ACVR1//ANXA2//TGFB1
GO:0060541	respiratory system development	Biological process	9	22	442	2047	1.89459	0.0314597	0.248409	1.50224	0.020362	TGFBR2//FGF2//TGFB2//HS6ST1//HOPX//FGFR1//THRA//RARA//APOA1
GO:0051641	cellular localization	Biological process	61	229	442	2047	1.23364	0.0317729	0.249219	1.49794	0.138009	DCTN1//FAM53A//SNUPN//SPRN//SH3GL1//THOC5//PHAX//YWHAB//KPNA1//CHP1//TGFB1//CHMP4B//KDELR2//FTH1//TF//MYO6//CTTN//RAB6A//RAB10//RABGAP1L//WLS//RAB5B//SPAST//SEC22B//TRAPPC5//PDLIM7//TLN1//BCL2//CACNA1C//STAR//VPS53//VPS51//DBN1//CHMP2A//CSNK1E//MAPRE2//TAPT1//TOLLIP//ATP5F1B//FGR//WDR91//TXN//KHDRBS1//ACTC2L//LSG1//THY1//PARK7//ALB//MYO5A//ANXA2//S100A10//PALM//AP2M1//C26H6ORF106//BCL2L1//YOD1//E…
GO:0006357	regulation of transcription by RNA polymerase II	Biological process	69	263	442	2047	1.21504	0.0318355	0.249219	1.49709	0.156109	PRRX1//NR2F2//IGF2//RARA//HOPX//HOXB3//HDAC3//RREB1//LDB1//NFKB1//SOX11//E2F1//BMP4//HHEX//NFIX//NFIC//NFIA//THRA//RARB//CCND1//TXN//FGFR1//GATA2//LOXL2//HDAC9//BRMS1L//DR1//JUN//IKZF5//BMI1//TGFB1//JUND//GREM1//SRF//RGMA//ACVR1//NEO1//SKI//CDK9//HIF1A//HDAC4//TFCP2//SSBP3//MYO6//MAFF//MEF2A//PITX2//IKZF1//YAP1//TEF//FGF2//AATF//FOSL2//MYCN//ASXL2//CHUK//TAF2//MAFG//CEBPB//RPRD1A//RB1//CITED4//ET…
GO:0060485	mesenchyme development	Biological process	16	47	442	2047	1.57659	0.0319828	0.249302	1.49508	0.0361991	ACVR1//ANXA6//SEMA3D//WNT4//LOXL2//TGFB2//TGFB1//TGFB3//VEGFA//FGF2//FGFR1//GREM1//TGFBR2//BCL2//TAPT1//HAS2
GO:2000112	regulation of cellular macromolecule biosynthetic process	Biological process	115	463	442	2047	1.1503	0.0321522	0.249556	1.49279	0.260181	PRRX1//NR2F2//IGF2//RARA//HOPX//HOXB3//HDAC3//RREB1//LDB1//NFKB1//SOX11//E2F1//BMP4//HHEX//NFIX//NFIC//NFIA//THRA//RARB//CCND1//TXN//FGFR1//GATA2//LOXL2//HDAC9//BRMS1L//DR1//JUN//IKZF5//BMI1//TGFB1//JUND//GREM1//NFKB2//SMAD3//TBP//TSC22D1//PGR//RXRG//BZFP1//PRRX2//HIST1H110//PHF20L1//LBH//MYCN//SPTY2D1//SBNO1//HISTH1//HIST1H111L//HIST1H111R//PLAG1//H1F0//HIST1H103//HIF1A//TFCP2//RB1//CITED4//ETS1…
GO:0071495	cellular response to endogenous stimulus	Biological process	43	154	442	2047	1.29313	0.0323532	0.24977	1.49008	0.0972851	THRA//SMAD3//ACVR1//TGFBR2//TGFB3//TGFB2//TGFB1//CHRM4//FGFRL1//FGF2//RARB//BCL2L1//CAPN2//CEBPB//RGMA//BMP4//STUB1//SKI//NEO1//GREM1//MYO5A//PKM//RAB10//JUN//JUND//IGF2//FGFR1//WNT4//SPRY1//SPRY2//GPC1//NR2F2//RARA//PGR//RXRG//SIK1//CISH//SRC//RAP1B//EGFR//AGTR1//NFKB1//EPHA4
GO:0001933	negative regulation of protein phosphorylation	Biological process	11	29	442	2047	1.75667	0.0325421	0.24977	1.48755	0.0248869	THY1//DNAJC3//CHP1//SPRY1//SPRY2//NR2F2//TAOK3//GREM1//TIMP3//CTDSPL//TGFB1
GO:0048514	blood vessel morphogenesis	Biological process	21	66	442	2047	1.47357	0.0325906	0.24977	1.48691	0.0475113	THY1//HS6ST1//NRP1//VEGFA//ANXA2//FGF2//MYH9//EPHB2//FGFR1//ATP5F1B//ACVR1//HAS2//TGFB1//JMJD6//LOXL2//GREM1//ETS1//GATA2//PRRX1//WNT4//NR2F2
GO:0051094	positive regulation of developmental process	Biological process	40	142	442	2047	1.30457	0.0334953	0.254912	1.47502	0.0904977	SPRY1//FGF2//FGFR1//ACVR1//TGFBR2//TGFB3//LOXL2//TGFB2//TGFB1//BCL2//WNT4//ANXA2//BMI1//IGF2//DIEXF//HOPX//JUN//JUND//CEBPB//BMP4//RARA//GATA2//PITX2//FAM65B//GREM1//VEGFA//NTN1//BRAF//EPHB1//EPHB3//EPHB2//MAPK6//PALM//DBN1//TAPT1//SDC3//S100A10//APOA1//TUBB2B//GPC1
GO:1901564	organonitrogen compound metabolic process	Biological process	178	746	442	2047	1.10504	0.0338849	0.254912	1.46999	0.402715	ASS1//CCND1//CCNE1//TAOK3//BRAF//MAPK6//TGFB1//FGF2//BCL2//STUB1//PPIB//EIF3J//EIF3L//APOA1//CTDSPL//CHP1//VEGFA//ANXA2//RPLP1//RPL26L1//ZC3H15//RPL15//IGLL1//DOHH//CISH//FEM1B//CRBN//MIB2//KLHL7//KLHL9//TMEM129//UVSSA//UBAC1//ALDOC//PKM//PGAM1//GSTT1//GSTAL3//ADA//ADCY9//RPL22//RPL13//UBA52//MRPL51//MRPS6//ZNF706//LOC107050352//CSNK1E//STK40//RARA//ACVR1//SIK1//ST3GAL1//TGFBR2//MYLK//CDK9//TGFB2…
GO:0050790	regulation of catalytic activity	Biological process	57	213	442	2047	1.23934	0.0343434	0.254912	1.46416	0.128959	CCND1//CCNE1//TAOK3//FGF2//THY1//DNAJC3//CHP1//GREM1//CHRM4//PALM//TGFB2//ACVR1//FGFR1//TIMP2//CRIM1//TIMP3//COL6A3//NFKB1//RPLP1//STK10//FAM122A//ATP1B3//EPHA4//EPHA5//EPHB3//WNT4//ARHGAP26//S100A10//RP2//RIC8A//PARK7//PRRC1//PPP1R12A//BCL2//YWHAB//ANXA2//ANP32E//FNIP1//PIK3R5//TGFB1//SPRY1//SPRY2//TPM2//CISH//WDR91//CDC42//FGR//NR2F2//ELP3//APOA1//STUB1//BMI1//IGF2//RABGAP1L//CALD1//CTSB//PSMD1
GO:0045787	positive regulation of cell cycle	Biological process	14	40	442	2047	1.62093	0.0344634	0.254912	1.46264	0.0316742	CCND1//CDC42//SPAST//WNT4//IGF2//LFNG//CDK9//TGFB1//DYNC1LI1//FGFR1//THOC5//TBX3//RARA//TGFB2
GO:0001823	mesonephros development	Biological process	8	19	442	2047	1.94999	0.0350783	0.254912	1.45496	0.0180995	RARA//RARB//FGFR1//TGFB1//WNT4//GREM1//BCL2//BMP4
GO:0003416	endochondral bone growth	Biological process	8	19	442	2047	1.94999	0.0350783	0.254912	1.45496	0.0180995	RARA//RARB//ANXA2//ANXA6//SDC3//COL6A1//COL6A2//COL6A3
GO:0010810	regulation of cell-substrate adhesion	Biological process	8	19	442	2047	1.94999	0.0350783	0.254912	1.45496	0.0180995	BCL2//GREM1//WNT4//VEGFA//S100A10//BRAF//SDC3//APOA1
GO:0032496	response to lipopolysaccharide	Biological process	8	19	442	2047	1.94999	0.0350783	0.254912	1.45496	0.0180995	MYD88//TGFB1//RARA//NFKB1//CEBPB//TF//JUN//JUND
GO:0043393	regulation of protein binding	Biological process	8	19	442	2047	1.94999	0.0350783	0.254912	1.45496	0.0180995	STUB1//LFNG//BCL2//ANXA2//FAM65B//EPHA4//HDAC4//HOPX
GO:0051153	regulation of striated muscle cell differentiation	Biological process	8	19	442	2047	1.94999	0.0350783	0.254912	1.45496	0.0180995	HDAC4//HDAC9//BCL2//HOPX//FAM65B//WNT4//GREM1//TGFB1
GO:0072163	mesonephric epithelium development	Biological process	8	19	442	2047	1.94999	0.0350783	0.254912	1.45496	0.0180995	RARA//RARB//FGFR1//TGFB1//WNT4//GREM1//BCL2//BMP4
GO:0072164	mesonephric tubule development	Biological process	8	19	442	2047	1.94999	0.0350783	0.254912	1.45496	0.0180995	RARA//RARB//FGFR1//TGFB1//WNT4//GREM1//BCL2//BMP4
GO:0098868	bone growth	Biological process	8	19	442	2047	1.94999	0.0350783	0.254912	1.45496	0.0180995	RARA//RARB//ANXA2//ANXA6//SDC3//COL6A1//COL6A2//COL6A3
GO:0045597	positive regulation of cell differentiation	Biological process	32	110	442	2047	1.34726	0.0355426	0.257261	1.44925	0.0723982	ACVR1//TGFBR2//TGFB3//LOXL2//TGFB2//TGFB1//FGFR1//BCL2//ANXA2//BMI1//CEBPB//BMP4//RARA//GATA2//PITX2//FAM65B//WNT4//FGF2//JUND//NTN1//BRAF//HOPX//MAPK6//PALM//DBN1//SDC3//S100A10//APOA1//TUBB2B//GPC1//GREM1//JUN
GO:0031326	regulation of cellular biosynthetic process	Biological process	120	487	442	2047	1.14116	0.0362073	0.261036	1.4412	0.271493	PRRX1//NR2F2//IGF2//RARA//HOPX//HOXB3//HDAC3//RREB1//LDB1//NFKB1//SOX11//E2F1//BMP4//HHEX//NFIX//NFIC//NFIA//THRA//RARB//CCND1//TXN//FGFR1//GATA2//LOXL2//HDAC9//BRMS1L//DR1//JUN//IKZF5//BMI1//TGFB1//JUND//GREM1//NFKB2//SMAD3//TBP//TSC22D1//PGR//RXRG//BZFP1//PRRX2//HIST1H110//PHF20L1//LBH//MYCN//SPTY2D1//SBNO1//HISTH1//HIST1H111L//HIST1H111R//PLAG1//H1F0//HIST1H103//HIF1A//TFCP2//RB1//CITED4//ETS1…
GO:0002683	negative regulation of immune system process	Biological process	12	33	442	2047	1.68408	0.0363855	0.261288	1.43907	0.0271493	APOA1//TGFBR2//TGFB3//TGFB2//TGFB1//RARA//CEBPB//LDB1//GATA2//C26H6ORF106//THY1//FAM65B
GO:0001822	kidney development	Biological process	10	26	442	2047	1.78124	0.0370548	0.261969	1.43116	0.0226244	BCL2//RARA//RARB//FGFR1//TGFB1//WNT4//GREM1//BMP4//EPHA4//FGF2
GO:0032103	positive regulation of response to external stimulus	Biological process	10	26	442	2047	1.78124	0.0370548	0.261969	1.43116	0.0226244	PARK7//FASN//BRAF//CEBPB//TGFB1//VEGFA//FAM65B//MYD88//TUBB2B//FGFR1
GO:0046777	protein autophosphorylation	Biological process	10	26	442	2047	1.78124	0.0370548	0.261969	1.43116	0.0226244	CHP1//SRC//FGR//GREM1//TAOK3//EPHA4//EPHB1//EPHB3//FGFR1//STK10
GO:2001233	regulation of apoptotic signaling pathway	Biological process	10	26	442	2047	1.78124	0.0370548	0.261969	1.43116	0.0226244	BCL2L1//TIMP3//WNT4//BMI1//ACVR1//SRC//PDIA3//FGFR1//EYA3//BCL2
GO:0010632	regulation of epithelial cell migration	Biological process	7	16	442	2047	2.02616	0.0387187	0.270708	1.41208	0.0158371	ETS1//NR2F2//TGFB2//FGF2//FGFR1//TGFB1//GATA2
GO:0090288	negative regulation of cellular response to growth factor stimulus	Biological process	7	16	442	2047	2.02616	0.0387187	0.270708	1.41208	0.0158371	STUB1//SKI//GREM1//WNT4//SPRY1//SPRY2//GPC1
GO:0007165	signal transduction	Biological process	131	537	442	2047	1.12978	0.0387362	0.270708	1.41188	0.29638	TAOK3//BRAF//MAPK6//TGFB1//FGF2//BCL2L1//BCL2//GNAI2//THRA//COLEC12//MYD88//CHUK//TYRO3//WNT4//AXIN1//LDB1//DKK3//CSNK1G1//WLS//EPHA4//EPHA5//EPHB1//EPHB3//SRC//EPHB2//FGFR1//FGR//ACVR1//CISH//SIK1//ARHGEF6//KHDRBS1//GREM1//EGFR//SMAD3//TGFBR2//TGFB3//TGFB2//FZD9//FZD6//SMO//OPN1LW//APOA1//PIK3R5//RIC8A//CHRM4//ADCY9//PSAP//P2RY6//MIB2//GLI3//ITGB1//CALM2//NCALD//CALM1//RAP1B//GRB2//DNMT1//HRAS//…
GO:0045859	regulation of protein kinase activity	Biological process	23	75	442	2047	1.42024	0.0394698	0.274782	1.40374	0.0520362	CCND1//CCNE1//TAOK3//FGF2//THY1//DNAJC3//CHP1//GREM1//RPLP1//STK10//TGFB2//PRRC1//FGFR1//PIK3R5//TGFB1//SPRY1//SPRY2//EPHA4//NR2F2//CDC42//IGF2//ELP3//FGR
GO:0016311	dephosphorylation	Biological process	18	56	442	2047	1.48861	0.041792	0.283746	1.37891	0.040724	PTPRG//PTPRU//PPP1CB//PPP2CB//BCL2//PTPRS//CTDSPL//TGFB2//ACVR1//CHP1//EYA3//FAM122A//TGFB1//YWHAB//PALD1//PGP//PPP1R12A//RPRD1A
GO:0006606	protein import into nucleus	Biological process	6	13	442	2047	2.13749	0.0420019	0.283746	1.37673	0.0135747	KPNA1//TGFB1//CHP1//FAM53A//SNUPN//SPRN
GO:0010634	positive regulation of epithelial cell migration	Biological process	6	13	442	2047	2.13749	0.0420019	0.283746	1.37673	0.0135747	ETS1//FGF2//FGFR1//TGFB1//GATA2//TGFB2
GO:0048013	ephrin receptor signaling pathway	Biological process	6	13	442	2047	2.13749	0.0420019	0.283746	1.37673	0.0135747	EPHA4//EFNB1//EPHA5//EPHB1//EPHB3//EPHB2
GO:0051017	actin filament bundle assembly	Biological process	6	13	442	2047	2.13749	0.0420019	0.283746	1.37673	0.0135747	WNT4//BRAF//TGFBR2//S100A10//APOA1//ACTN1
GO:0051170	import into nucleus	Biological process	6	13	442	2047	2.13749	0.0420019	0.283746	1.37673	0.0135747	FAM53A//SNUPN//SPRN//KPNA1//TGFB1//CHP1
GO:0061572	actin filament bundle organization	Biological process	6	13	442	2047	2.13749	0.0420019	0.283746	1.37673	0.0135747	ACTN1//WNT4//BRAF//TGFBR2//S100A10//APOA1
GO:0099173	postsynapse organization	Biological process	6	13	442	2047	2.13749	0.0420019	0.283746	1.37673	0.0135747	CDC42//EPHB1//EPHB3//EPHB2//EPHA4//DBN1
GO:0009101	glycoprotein biosynthetic process	Biological process	14	41	442	2047	1.58139	0.0423625	0.284747	1.37302	0.0316742	FUT10//RPN1//GBGT1//ST3GAL1//BCL2//HS6ST1//HS6ST2//ST6GAL1//CHST3//LARGE1//LFNG//ITM2B//AATF//CHP1
GO:0001932	regulation of protein phosphorylation	Biological process	38	136	442	2047	1.29402	0.0424623	0.284747	1.372	0.0859729	CCND1//CCNE1//TAOK3//FGF2//CTDSPL//CHP1//TGFB1//VEGFA//ANXA2//THY1//DNAJC3//GREM1//ACVR1//BMP4//TGFB3//TGFB2//RPLP1//STK10//CDK9//BCL2//TXN//PRRC1//FGFR1//PIK3R5//SPRY1//SPRY2//IGF2//EPHA4//NR2F2//ELP3//FGR//CDC42//EPHB1//AXIN1//MYD88//TIMP3//BRAF//APOA1
GO:0005976	polysaccharide metabolic process	Biological process	5	10	442	2047	2.31561	0.0440923	0.286208	1.35564	0.0113122	PPP1CB//HAS2//IGF2//TGFB1//NFKB1
GO:0008038	neuron recognition	Biological process	5	10	442	2047	2.31561	0.0440923	0.286208	1.35564	0.0113122	EPHB3//EPHB2//NFASC//BSG//EPHA4
GO:0035023	regulation of Rho protein signal transduction	Biological process	5	10	442	2047	2.31561	0.0440923	0.286208	1.35564	0.0113122	APOA1//FAM65B//FARP1//ARHGEF6//CDC42SE1
GO:0045454	cell redox homeostasis	Biological process	5	10	442	2047	2.31561	0.0440923	0.286208	1.35564	0.0113122	PDIA3//QSOX1//TXN//PRDX6//DNAJC16
GO:0048741	skeletal muscle fiber development	Biological process	5	10	442	2047	2.31561	0.0440923	0.286208	1.35564	0.0113122	HDAC4//HDAC9//BCL2//ACTN1//FAM65B
GO:0050777	negative regulation of immune response	Biological process	5	10	442	2047	2.31561	0.0440923	0.286208	1.35564	0.0113122	APOA1//TGFBR2//TGFB3//TGFB2//TGFB1
GO:0051489	regulation of filopodium assembly	Biological process	5	10	442	2047	2.31561	0.0440923	0.286208	1.35564	0.0113122	CAPZB//NRP1//FAM65B//PALM//CDC42
GO:0120034	positive regulation of plasma membrane bounded cell projection assembly	Biological process	5	10	442	2047	2.31561	0.0440923	0.286208	1.35564	0.0113122	CDC42//TAPT1//NRP1//FAM65B//PALM
GO:1905330	regulation of morphogenesis of an epithelium	Biological process	5	10	442	2047	2.31561	0.0440923	0.286208	1.35564	0.0113122	PTK7//FGFR1//TGFB1//WNT4//GREM1
GO:0010563	negative regulation of phosphorus metabolic process	Biological process	15	45	442	2047	1.54374	0.0446366	0.287693	1.35031	0.0339367	CTDSPL//CHP1//TGFB1//THY1//DNAJC3//TGFB2//FAM122A//YWHAB//SPRY1//SPRY2//NR2F2//HDAC4//TAOK3//GREM1//TIMP3
GO:0045936	negative regulation of phosphate metabolic process	Biological process	15	45	442	2047	1.54374	0.0446366	0.287693	1.35031	0.0339367	CTDSPL//CHP1//TGFB1//THY1//DNAJC3//TGFB2//FAM122A//YWHAB//SPRY1//SPRY2//NR2F2//HDAC4//TAOK3//GREM1//TIMP3
GO:0042325	regulation of phosphorylation	Biological process	41	149	442	2047	1.27436	0.0451985	0.290289	1.34488	0.0927602	CCND1//CCNE1//TAOK3//FGF2//APOA1//CTDSPL//CHP1//TGFB1//VEGFA//ANXA2//THY1//DNAJC3//GREM1//ACVR1//BMP4//TGFB3//TGFB2//RPLP1//STK10//CDK9//BCL2//TXN//PRRC1//FGFR1//PIK3R5//SPRY1//SPRY2//IGF2//EPHA4//CISH//WDR91//CDC42//FGR//NR2F2//HDAC4//ELP3//EPHB1//AXIN1//MYD88//TIMP3//BRAF
GO:0051171	regulation of nitrogen compound metabolic process	Biological process	154	643	442	2047	1.10919	0.0455619	0.290992	1.3414	0.348416	CCND1//CCNE1//PRRX1//NR2F2//IGF2//RARA//HOPX//HOXB3//HDAC3//RREB1//LDB1//NFKB1//SOX11//E2F1//BMP4//HHEX//NFIX//NFIC//NFIA//THRA//RARB//TXN//FGFR1//GATA2//LOXL2//HDAC9//BRMS1L//DR1//JUN//IKZF5//BMI1//TGFB1//JUND//TAOK3//FGF2//KHDRBS1//MBNL1//APOA1//CTDSPL//CHP1//VEGFA//ANXA2//GREM1//CDK9//NFKB2//SMAD3//TBP//TSC22D1//PGR//RXRG//BZFP1//PRRX2//HIST1H110//PHF20L1//LBH//MYCN//SPTY2D1//SBNO1//HISTH1//HI…
GO:0042326	negative regulation of phosphorylation	Biological process	12	34	442	2047	1.63455	0.0456271	0.290992	1.34078	0.0271493	CTDSPL//CHP1//TGFB1//THY1//DNAJC3//SPRY1//SPRY2//NR2F2//HDAC4//TAOK3//GREM1//TIMP3
GO:0009725	response to hormone	Biological process	27	92	442	2047	1.35916	0.0461158	0.293084	1.33615	0.061086	THRA//CHRM4//RARB//TGFB1//PGR//TGFBR2//TGFB3//TGFB2//SLC2A1//MYO5A//PKM//RAB10//JUN//JUND//IGF2//NR2F2//RARA//RXRG//SIK1//CISH//SRC//BCL2//AGTR1//NFKB1//TIMP2//TIMP3//DISP3
GO:0045944	positive regulation of transcription by RNA polymerase II	Biological process	45	166	442	2047	1.25545	0.046727	0.293178	1.33043	0.10181	GREM1//SRF//CDK9//GATA2//TGFB1//CEBPB//PRRX1//HIF1A//HDAC4//TFCP2//IGF2//RARA//ACVR1//SSBP3//MYO6//HOXB3//HDAC3//MAFF//MEF2A//PITX2//RREB1//LDB1//IKZF1//NFKB1//SOX11//E2F1//YAP1//NFIX//NFIC//NFIA//THRA//RARB//TEF//FGF2//AATF//FOSL2//MYCN//ASXL2//CHUK//DR1//JUN//TAF2//IKZF5//MAFG//JUND
GO:0009059	macromolecule biosynthetic process	Biological process	145	603	442	2047	1.11364	0.0467781	0.293178	1.32996	0.328054	NFIX//NFIC//NFIA//CHAF1A//PRRX1//NR2F2//IGF2//RARA//HOPX//HOXB3//HDAC3//RREB1//LDB1//NFKB1//SOX11//E2F1//BMP4//HHEX//THRA//RARB//CCND1//TXN//FGFR1//GATA2//LOXL2//HDAC9//BRMS1L//DR1//JUN//IKZF5//BMI1//TGFB1//JUND//EIF3J//EIF3L//RPLP1//RPL26L1//ZC3H15//RPL15//GREM1//SPTY2D1//TBP//ASXL2//SKI//PLAG1//HIST1H4B//NFKB2//SMAD3//TSC22D1//PGR//RXRG//BZFP1//PRRX2//HIST1H110//PHF20L1//LBH//MYCN//SBNO1//HISTH…
GO:0048666	neuron development	Biological process	38	137	442	2047	1.28457	0.04714	0.293178	1.32661	0.0859729	BCL2//SPAST//RAB10//EPHA4//NRP1//NEO1//EFNB1//EPHA5//EPHB1//EPHB3//SEMA3D//EPHB2//NFASC//BSG//NTN1//NCS1//FGFR1//TSKU//GATA2//CTTN//PTPRS//RB1//LAMB1//THY1//BRAF//RGMA//FARP1//CDC42//MAPK6//PALM//DBN1//PRRX1//SMO//TUBB2B//HS6ST1//TDP2//TGFB2//SKI
GO:0000018	regulation of DNA recombination	Biological process	8	20	442	2047	1.85249	0.0477817	0.293178	1.32074	0.0180995	HIST1H110//HISTH1//HIST1H111L//HIST1H111R//H1F0//HIST1H103//TGFB1//PARP1
GO:0007160	cell-matrix adhesion	Biological process	8	20	442	2047	1.85249	0.0477817	0.293178	1.32074	0.0180995	BCL2//THY1//CTTN//GREM1//WNT4//VEGFA//S100A10//ITGB1
GO:0045995	regulation of embryonic development	Biological process	8	20	442	2047	1.85249	0.0477817	0.293178	1.32074	0.0180995	GATA2//APOA1//DIEXF//FGFR1//WNT4//PITX2//LFNG//BMP4
GO:1901654	response to ketone	Biological process	8	20	442	2047	1.85249	0.0477817	0.293178	1.32074	0.0180995	PGR//TGFBR2//TGFB3//TGFB2//TGFB1//BCL2L1//SLC2A1//PARK7
GO:0008202	steroid metabolic process	Biological process	10	27	442	2047	1.71527	0.0478999	0.293178	1.31967	0.0226244	STAR//APOA1//LCAT//CETP//NFE2L1//DISP3//NFKB1//STUB1//WNT4//FGFR1
GO:0008406	gonad development	Biological process	10	27	442	2047	1.71527	0.0478999	0.293178	1.31967	0.0226244	BCL2L1//LFNG//CEBPB//BCL2//WNT4//TGFB2//TGFB1//RARA//BRIP1//BMP4
GO:0045137	development of primary sexual characteristics	Biological process	10	27	442	2047	1.71527	0.0478999	0.293178	1.31967	0.0226244	BCL2L1//LFNG//CEBPB//BCL2//TGFB2//WNT4//TGFB1//RARA//BRIP1//BMP4
GO:0072001	renal system development	Biological process	10	27	442	2047	1.71527	0.0478999	0.293178	1.31967	0.0226244	BCL2//RARA//RARB//FGFR1//TGFB1//WNT4//GREM1//BMP4//EPHA4//FGF2
GO:0051347	positive regulation of transferase activity	Biological process	17	53	442	2047	1.48549	0.0480593	0.293178	1.31822	0.0384615	TAOK3//FGF2//GREM1//RPLP1//STK10//TGFB2//PRRC1//FGFR1//PIK3R5//TGFB1//EPHA4//CDC42//FGR//CCND1//STUB1//BMI1//IGF2
GO:0010639	negative regulation of organelle organization	Biological process	13	38	442	2047	1.58437	0.0488339	0.293971	1.31128	0.0294118	CAPZB//JARID2//TUBB2B//HIST1H110//HISTH1//HIST1H111L//HIST1H111R//H1F0//HIST1H103//RDX//DYNC1LI1//CHMP4B//SEC22B
GO:0034330	cell junction organization	Biological process	13	38	442	2047	1.58437	0.0488339	0.293971	1.31128	0.0294118	CDC42//FBF1//TGFBR2//TGFB3//TGFB2//TGFB1//THY1//BCL2//CTTN//GREM1//WNT4//VEGFA//S100A10
GO:0048545	response to steroid hormone	Biological process	13	38	442	2047	1.58437	0.0488339	0.293971	1.31128	0.0294118	PGR//TGFBR2//TGFB3//TGFB2//TGFB1//NR2F2//RARA//RXRG//THRA//RARB//SRC//BCL2//SLC2A1
GO:0060173	limb development	Biological process	13	38	442	2047	1.58437	0.0488339	0.293971	1.31128	0.0294118	PRRX1//GREM1//PITX2//FGFR1//RARB//TBX3//LMBR1//HAND2//NR2F2//HS6ST1//HS6ST2//RARA//GLI3
GO:0007166	cell surface receptor signaling pathway	Biological process	73	286	442	2047	1.1821	0.0496811	0.297447	1.30381	0.165158	GNAI2//TYRO3//WNT4//AXIN1//LDB1//DKK3//CSNK1G1//WLS//EPHA4//EPHA5//EPHB1//EPHB3//SRC//EPHB2//FGFR1//FGR//GREM1//EGFR//TGFB1//SMAD3//ACVR1//TGFBR2//TGFB3//TGFB2//MIB2//SMO//GLI3//ITGB1//APOA1//MYD88//FGFRL1//FGF2//LFNG//BCL2//BMP4//THY1//BRAF//CSNK1E//FRZB//TSKU//RGMA//STUB1//SKI//NEO1//CHUK//IGF2//FZD9//FZD6//P2RY6//GFRA2//COL1A1//NRP1//VEGFA//SPRY1//SPRY2//GPC1//IGFBP2//GATA2//PRRX1//SIK1//CISH/…
GO:0016070	RNA metabolic process	Biological process	128	528	442	2047	1.12272	0.0497376	0.297447	1.30332	0.289593	PRRX1//NR2F2//IGF2//RARA//HOPX//HOXB3//HDAC3//RREB1//LDB1//NFKB1//SOX11//E2F1//BMP4//HHEX//NFIX//NFIC//NFIA//THRA//RARB//CCND1//TXN//FGFR1//GATA2//LOXL2//HDAC9//BRMS1L//DR1//JUN//IKZF5//BMI1//TGFB1//JUND//KHDRBS1//MBNL1//WBP4//BUD13//EFTUD2//FTSJ3//DIEXF//URM1//ELP3//GREM1//SPTY2D1//TBP//ASXL2//SKI//PLAG1//HIST1H4B//NFKB2//SMAD3//TSC22D1//PGR//RXRG//BZFP1//PRRX2//HIST1H110//PHF20L1//LBH//MYCN//SB…

## Sheet: L-AF unique m6A genes
#Column "GO.ID" stands for the ID of gene ontology term
#Column "Term" stands for the name of gene ontology term
#Column "Ontology" stands for the ontology of GOID belongs to
#Column "Count" stands for the number of DE genes associated with the listed GOID
#Column "Pop.Hits" stands for the number of background population genes associated with the listed GOID
#Column "List.Total" stands for the total number of DE genes
#Column "Pop.Total" stands for the total number of background population genes
#Column "Fold.Enrichment" stands for the Fold Enrichment value of the GOID, it equals (Count/Pop.Hits)/(List.Total/Pop.Total)
#Column "Pvalue" stands for the significance testing value of the GOID
#Column "FDR" stands for the false discovery rate of the GOID, using Benjamini & Hochberg (1995) method
#Column "Enrichment.Score" stands for the Enrichment Score value of the GOID, it equals (-log10(Pvalue))
#Column "Gene.Ratio" stands for the Gene Ratio value genes associated with the GOID, it equals (Count/List.Total)
#Column "GENES" stands for the DE genes associated with the GOID
GO.ID	Term	Ontology	Count	Pop.Hits	List.Total	Pop.Total	Fold.Enrichment	Pvalue	FDR	Enrichment.Score	Gene.Ratio	GENES
GO:0007043	cell-cell junction assembly	Biological process	10	18	166	2047	6.85074	2.34387e-07	0.000427521	6.63007	0.060241	GJC1//VCL//WNT11//OCLN//CDH20//CDH6//CDH3//CDH13//CDH1//CDH4
GO:0045216	cell-cell junction organization	Biological process	10	22	166	2047	5.60515	2.59682e-06	0.0023683	5.58556	0.060241	CDH20//CDH6//CDH3//CDH13//CDH1//CDH4//GJC1//VCL//WNT11//OCLN
GO:0044331	cell-cell adhesion mediated by cadherin	Biological process	6	11	166	2047	6.72618	8.53858e-05	0.0519145	4.06861	0.0361446	CDH20//CDH6//CDH3//CDH13//CDH1//CDH4
GO:0034329	cell junction assembly	Biological process	10	32	166	2047	3.85354	0.000126275	0.0575814	3.89868	0.060241	CDH20//CDH6//CDH3//CDH13//CDH1//CDH4//GJC1//VCL//WNT11//OCLN
GO:0016339	calcium-dependent cell-cell adhesion via plasma membrane cell adhesion molecules	Biological process	6	12	166	2047	6.16566	0.000159361	0.0581349	3.79762	0.0361446	CDH20//CDH6//CDH3//CDH13//CDH1//CDH4
GO:0034330	cell junction organization	Biological process	10	38	166	2047	3.24509	0.000601973	0.183	3.22042	0.060241	CDH20//CDH6//CDH3//CDH13//CDH1//CDH4//GJC1//VCL//WNT11//OCLN
GO:0001501	skeletal system development	Biological process	17	98	166	2047	2.13911	0.00169247	0.441008	2.77148	0.10241	SOX9//NFIB//MUSTN1//COL14A1//SHH//SEMA4D//WNT11//HOXA4//PDGFRA//HOXC8//WDR48//SP3//NOG//BMP2//SMAD5//MGP//CHD7
GO:0060560	developmental growth involved in morphogenesis	Biological process	8	30	166	2047	3.28835	0.00196464	0.447937	2.70672	0.0481928	WNT11//SHH//EPHA7//VCL//SEMA3E//SEMA3C//SEMA4D//SOX9
GO:0001755	neural crest cell migration	Biological process	5	13	166	2047	4.74282	0.00248627	0.491879	2.60445	0.0301205	SEMA3E//SEMA3C//SOX9//SEMA4D//PHACTR4
GO:0002009	morphogenesis of an epithelium	Biological process	11	53	166	2047	2.55933	0.0026967	0.491879	2.56917	0.0662651	ETS2//SOX9//PHACTR4//WNT11//SHH//SDC4//MYC//C1H2ORF49//HS2ST1//EPHA7//VCL
GO:0014032	neural crest cell development	Biological process	5	14	166	2047	4.40404	0.00361689	0.518945	2.44166	0.0301205	SEMA3E//SEMA3C//SOX9//SEMA4D//PHACTR4
GO:0014033	neural crest cell differentiation	Biological process	5	14	166	2047	4.40404	0.00361689	0.518945	2.44166	0.0301205	SEMA3E//SEMA3C//SOX9//SEMA4D//PHACTR4
GO:0035295	tube development	Biological process	18	114	166	2047	1.94705	0.00369862	0.518945	2.43196	0.108434	SEMA3E//NRXN1//RNASE6//ETS2//GJC1//SMAD5//SOX9//PHACTR4//CDH13//THBS2//SHH//SP3//CHD7//WNT11//NFIB//HS2ST1//EPHA7//WDR48
GO:0034332	adherens junction organization	Biological process	7	27	166	2047	3.19701	0.0044841	0.544455	2.34833	0.0421687	VCL//CDH20//CDH6//CDH3//CDH13//CDH1//CDH4
GO:0010977	negative regulation of neuron projection development	Biological process	5	15	166	2047	4.11044	0.00507442	0.544455	2.29461	0.0301205	EPHA7//SEMA3E//SEMA3C//SEMA4D//AGRN
GO:0014031	mesenchymal cell development	Biological process	5	15	166	2047	4.11044	0.00507442	0.544455	2.29461	0.0301205	SEMA3E//SEMA3C//SOX9//SEMA4D//PHACTR4
GO:0048864	stem cell development	Biological process	5	15	166	2047	4.11044	0.00507442	0.544455	2.29461	0.0301205	SEMA3E//SEMA3C//SOX9//SEMA4D//PHACTR4
GO:0070588	calcium ion transmembrane transport	Biological process	7	28	166	2047	3.08283	0.00557843	0.565281	2.25349	0.0421687	LETM1//CHD7//CASQ2//YWHAE//ATP2A2//ORAI1//ANXA5
GO:0008344	adult locomotory behavior	Biological process	4	10	166	2047	4.93253	0.00594244	0.570474	2.22604	0.0240964	CHD7//ABHD12//CCND2//PUM1
GO:0048729	tissue morphogenesis	Biological process	14	85	166	2047	2.03104	0.0070359	0.641674	2.15268	0.0843373	ETS2//SOX9//TWSG1//PHACTR4//VCL//CHD7//WNT11//SHH//COL14A1//SDC4//MYC//C1H2ORF49//HS2ST1//EPHA7
GO:0007156	homophilic cell adhesion via plasma membrane adhesion molecules	Biological process	6	23	166	2047	3.21687	0.00818617	0.687569	2.08692	0.0361446	CDH20//CDH6//CDH3//CDH13//CDH1//CDH4
GO:0048863	stem cell differentiation	Biological process	7	30	166	2047	2.87731	0.00835191	0.687569	2.07821	0.0421687	SEMA3E//SEMA3C//SOX9//SEMA4D//PHACTR4//PUM1//SOX21
GO:0035239	tube morphogenesis	Biological process	14	87	166	2047	1.98435	0.00867001	0.687569	2.06198	0.0843373	SEMA3E//NRXN1//RNASE6//ETS2//GJC1//SOX9//PHACTR4//CDH13//THBS2//CHD7//WNT11//NFIB//HS2ST1//EPHA7
GO:0031345	negative regulation of cell projection organization	Biological process	5	17	166	2047	3.62686	0.00915111	0.695485	2.03853	0.0301205	AGRN//EPHA7//SEMA3E//SEMA3C//SEMA4D
GO:0007283	spermatogenesis	Biological process	6	24	166	2047	3.08283	0.0101974	0.70821	1.99151	0.0361446	TRIP13//SOX9//PUM1//WDR48//METTL14//GGNBP2
GO:0098609	cell-cell adhesion	Biological process	12	72	166	2047	2.05522	0.0112454	0.70821	1.94902	0.0722892	CDH20//CDH6//CDH3//CDH13//CDH1//CDH4//AGRN//EPHA7//CAV1//SOX9//VCL//TWSG1
GO:0006469	negative regulation of protein kinase activity	Biological process	5	18	166	2047	3.42537	0.011856	0.70821	1.92606	0.0301205	CHMP6//PDCD4//CAV1//HSPB1//PRKRIP1
GO:0016331	morphogenesis of embryonic epithelium	Biological process	4	12	166	2047	4.11044	0.012314	0.70821	1.9096	0.0240964	PHACTR4//SHH//HS2ST1//SOX9
GO:0048640	negative regulation of developmental growth	Biological process	4	12	166	2047	4.11044	0.012314	0.70821	1.9096	0.0240964	EPHA7//SEMA3E//SEMA3C//SEMA4D
GO:0045665	negative regulation of neuron differentiation	Biological process	6	25	166	2047	2.95952	0.0125369	0.70821	1.90181	0.0361446	AGRN//SOX9//EPHA7//SEMA3E//SEMA3C//SEMA4D
GO:0048232	male gamete generation	Biological process	6	25	166	2047	2.95952	0.0125369	0.70821	1.90181	0.0361446	TRIP13//SOX9//PUM1//WDR48//METTL14//GGNBP2
GO:0006874	cellular calcium ion homeostasis	Biological process	8	40	166	2047	2.46627	0.012813	0.70821	1.89235	0.0481928	CHD7//CASQ2//ANXA5//YWHAE//LPAR6//LETM1//CAV1//ATP2A2
GO:0055074	calcium ion homeostasis	Biological process	8	40	166	2047	2.46627	0.012813	0.70821	1.89235	0.0481928	CAV1//ATP2A2//CHD7//CASQ2//ANXA5//YWHAE//LPAR6//LETM1
GO:0009653	anatomical structure morphogenesis	Biological process	38	334	166	2047	1.40297	0.0135746	0.728235	1.86727	0.228916	CDH20//CDH6//CDH3//CDH13//CDH1//CDH4//SOX9//SEMA3E//NRXN1//RNASE6//ETS2//GJC1//TWSG1//PHACTR4//VCL//WNT11//CHD7//SHH//COL14A1//SUPT20H//EPHA7//FYN//THBS2//NFIB//SOX21//SDC4//TNNT3//SP3//C1H2ORF49//HOXA4//PDGFRA//HOXC8//WDR48//MYC//SEMA3C//SEMA4D//BMP2//HS2ST1
GO:0048588	developmental cell growth	Biological process	7	33	166	2047	2.61574	0.0142502	0.742641	1.84618	0.0421687	SOX9//SHH//EPHA7//VCL//SEMA3E//SEMA3C//SEMA4D
GO:0033673	negative regulation of kinase activity	Biological process	5	19	166	2047	3.24509	0.0150578	0.762929	1.82224	0.0301205	CHMP6//HSPB1//PRKRIP1//PDCD4//CAV1
GO:0060429	epithelium development	Biological process	16	113	166	2047	1.74603	0.0173385	0.854741	1.76099	0.0963855	ETS2//SMAD5//SOX9//PHACTR4//VCL//WNT11//SHH//KRT14//SDC4//MYC//C1H2ORF49//NFIB//HS2ST1//EPHA7//NOG//CHD7
GO:0048589	developmental growth	Biological process	13	86	166	2047	1.86404	0.0187266	0.887067	1.72754	0.0783133	WNT11//SOX9//COL14A1//SHH//WDR48//CHD7//MUSTN1//AGRN//EPHA7//VCL//SEMA3E//SEMA3C//SEMA4D
GO:0055080	cation homeostasis	Biological process	11	69	166	2047	1.96586	0.0205985	0.887067	1.68616	0.0662651	CAV1//ATP2A2//ATP1B1//CHD7//CASQ2//ANXA5//SLC4A1//YWHAE//LPAR6//LETM1//SCNN1A
GO:0098771	inorganic ion homeostasis	Biological process	11	69	166	2047	1.96586	0.0205985	0.887067	1.68616	0.0662651	CAV1//ATP2A2//ATP1B1//CHD7//CASQ2//ANXA5//SLC4A1//YWHAE//LPAR6//LETM1//SCNN1A
GO:0048562	embryonic organ morphogenesis	Biological process	9	52	166	2047	2.13427	0.0213902	0.887067	1.66979	0.0542169	SHH//SOX9//SOX21//WNT11//SP3//HOXA4//PDGFRA//CHD7//PHACTR4
GO:0071773	cellular response to BMP stimulus	Biological process	6	28	166	2047	2.64243	0.0217697	0.887067	1.66215	0.0361446	TWSG1//BMP2//SMAD5//NOG//SHH//SOX9
GO:0051924	regulation of calcium ion transport	Biological process	4	14	166	2047	3.52324	0.0219079	0.887067	1.6594	0.0240964	CHD7//CASQ2//ORAI1//YWHAE
GO:0072503	cellular divalent inorganic cation homeostasis	Biological process	8	44	166	2047	2.24206	0.0223565	0.887067	1.6506	0.0481928	CAV1//ATP2A2//CHD7//CASQ2//ANXA5//YWHAE//LPAR6//LETM1
GO:0072507	divalent inorganic cation homeostasis	Biological process	8	44	166	2047	2.24206	0.0223565	0.887067	1.6506	0.0481928	CAV1//ATP2A2//CHD7//CASQ2//ANXA5//YWHAE//LPAR6//LETM1
GO:0055065	metal ion homeostasis	Biological process	10	61	166	2047	2.02153	0.0223712	0.887067	1.65031	0.060241	CAV1//ATP2A2//ATP1B1//CHD7//CASQ2//ANXA5//YWHAE//LPAR6//LETM1//SCNN1A
GO:0001503	ossification	Biological process	9	53	166	2047	2.094	0.0240223	0.901729	1.61939	0.0542169	NOG//WNT11//SMAD5//SOX9//SEMA4D//TWSG1//BMP2//SP3//MGP
GO:0071772	response to BMP	Biological process	6	29	166	2047	2.55131	0.0256587	0.901729	1.59076	0.0361446	TWSG1//BMP2//SMAD5//NOG//SHH//SOX9
GO:0048762	mesenchymal cell differentiation	Biological process	7	37	166	2047	2.33295	0.0260954	0.901729	1.58344	0.0421687	SEMA3E//SEMA3C//SOX9//SEMA4D//PHACTR4//WNT11//BMP2
GO:0051348	negative regulation of transferase activity	Biological process	5	22	166	2047	2.80257	0.0279733	0.901729	1.55326	0.0301205	CHMP6//HSPB1//PRKRIP1//PDCD4//CAV1
GO:0060541	respiratory system development	Biological process	5	22	166	2047	2.80257	0.0279733	0.901729	1.55326	0.0301205	SP3//CHD7//SOX9//WNT11//NFIB
GO:0072073	kidney epithelium development	Biological process	5	22	166	2047	2.80257	0.0279733	0.901729	1.55326	0.0301205	SMAD5//SOX9//WNT11//HS2ST1//EPHA7
GO:0030534	adult behavior	Biological process	4	15	166	2047	3.28835	0.0280292	0.901729	1.55239	0.0240964	CHD7//ABHD12//CCND2//PUM1
GO:0000122	negative regulation of transcription by RNA polymerase II	Biological process	13	91	166	2047	1.76162	0.0288342	0.901729	1.54009	0.0783133	SOX9//NFIB//PER2//BMP2//SP3//SMAD5//HOXC8//HIC1//SEMA4D//MYC//HSF1//MAX//SOX21
GO:0048598	embryonic morphogenesis	Biological process	13	91	166	2047	1.76162	0.0288342	0.901729	1.54009	0.0783133	TWSG1//PHACTR4//SHH//SUPT20H//SOX9//WNT11//CHD7//SOX21//SP3//HOXA4//PDGFRA//C1H2ORF49//HS2ST1
GO:0050768	negative regulation of neurogenesis	Biological process	6	30	166	2047	2.46627	0.0299854	0.901729	1.52309	0.0361446	AGRN//SOX9//EPHA7//SEMA3E//SEMA3C//SEMA4D
GO:0060562	epithelial tube morphogenesis	Biological process	6	30	166	2047	2.46627	0.0299854	0.901729	1.52309	0.0361446	ETS2//SOX9//PHACTR4//WNT11//HS2ST1//EPHA7
GO:0051216	cartilage development	Biological process	9	56	166	2047	1.98182	0.033296	0.901729	1.47761	0.0542169	SOX9//NFIB//MUSTN1//COL14A1//SHH//NOG//BMP2//SMAD5//MGP
GO:0006873	cellular ion homeostasis	Biological process	10	65	166	2047	1.89713	0.0335009	0.901729	1.47494	0.060241	CAV1//ATP2A2//ATP1B1//CHD7//CASQ2//ANXA5//SLC4A1//YWHAE//LPAR6//LETM1
GO:0030003	cellular cation homeostasis	Biological process	10	65	166	2047	1.89713	0.0335009	0.901729	1.47494	0.060241	CAV1//ATP2A2//ATP1B1//CHD7//CASQ2//ANXA5//SLC4A1//YWHAE//LPAR6//LETM1
GO:0006816	calcium ion transport	Biological process	7	39	166	2047	2.21331	0.0340029	0.901729	1.46848	0.0421687	ORAI1//LETM1//CHD7//CASQ2//ATP2A2//ANXA5//YWHAE
GO:0048869	cellular developmental process	Biological process	49	479	166	2047	1.26145	0.0346248	0.901729	1.46061	0.295181	CDH20//CDH6//CDH3//CDH13//CDH1//CDH4//TRIP13//GJC1//NOG//WNT11//SHH//SEMA3E//SEMA3C//SOX9//SEMA4D//PHACTR4//FYN//YWHAE//POMGNT2//SP3//SMAD5//NFIB//MUSTN1//PDGFRA//COL14A1//EPHA7//PDCD4//BMP2//AGRN//METTL14//C1H21ORF91//CAV1//TWSG1//MGP//RNASE6//ETS2//BZW2//GGNBP2//SOX21//HOXC8//CHD7//KRT14//FOS//TNNT3//ZEB1//TCF12//VCL//PUM1//SDC4
GO:0043547	positive regulation of GTPase activity	Biological process	6	31	166	2047	2.38671	0.0347656	0.901729	1.45885	0.0361446	SDC4//RGS4//WNT11//SEMA4D//AGRN//SMAP2
GO:0051961	negative regulation of nervous system development	Biological process	6	31	166	2047	2.38671	0.0347656	0.901729	1.45885	0.0361446	AGRN//SOX9//EPHA7//SEMA3E//SEMA3C//SEMA4D
GO:0007626	locomotory behavior	Biological process	4	16	166	2047	3.08283	0.0350707	0.901729	1.45506	0.0240964	CHD7//ABHD12//CCND2//PUM1
GO:0035148	tube formation	Biological process	4	16	166	2047	3.08283	0.0350707	0.901729	1.45506	0.0240964	PHACTR4//SOX9//NFIB//HS2ST1
GO:0006875	cellular metal ion homeostasis	Biological process	9	57	166	2047	1.94705	0.036874	0.901729	1.43328	0.0542169	CAV1//ATP2A2//ATP1B1//CHD7//CASQ2//ANXA5//YWHAE//LPAR6//LETM1
GO:0061448	connective tissue development	Biological process	9	57	166	2047	1.94705	0.036874	0.901729	1.43328	0.0542169	SOX9//NFIB//MUSTN1//COL14A1//SHH//NOG//BMP2//SMAD5//MGP
GO:0009888	tissue development	Biological process	26	227	166	2047	1.4124	0.0380226	0.901729	1.41996	0.156627	SOX9//ETS2//SMAD5//TWSG1//SEMA3E//SEMA3C//SEMA4D//PHACTR4//WNT11//VCL//NFIB//MUSTN1//CHD7//SHH//COL14A1//BMP2//KRT14//FOS//SDC4//MYC//GJC1//NOG//MGP//C1H2ORF49//HS2ST1//EPHA7
GO:0030900	forebrain development	Biological process	7	40	166	2047	2.15798	0.0384977	0.901729	1.41456	0.0421687	YWHAE//CHD7//METTL14//C1H21ORF91//NFIB//TWSG1//FYN
GO:0050801	ion homeostasis	Biological process	11	76	166	2047	1.7848	0.0393838	0.901729	1.40468	0.0662651	CAV1//ATP2A2//ATP1B1//CHD7//CASQ2//ANXA5//SLC4A1//YWHAE//LPAR6//LETM1//SCNN1A
GO:0030308	negative regulation of cell growth	Biological process	5	24	166	2047	2.56903	0.039594	0.901729	1.40237	0.0301205	EPHA7//SEMA3E//SEMA3C//SEMA4D//WNT11
GO:0098742	cell-cell adhesion via plasma-membrane adhesion molecules	Biological process	6	32	166	2047	2.31212	0.0400127	0.901729	1.3978	0.0361446	CDH20//CDH6//CDH3//CDH13//CDH1//CDH4
GO:0008630	intrinsic apoptotic signaling pathway in response to DNA damage	Biological process	3	10	166	2047	3.6994	0.0410878	0.901729	1.38629	0.0180723	DYRK2//BOK//HIC1
GO:0060401	cytosolic calcium ion transport	Biological process	3	10	166	2047	3.6994	0.0410878	0.901729	1.38629	0.0180723	CHD7//CASQ2//LETM1
GO:0060402	calcium ion transport into cytosol	Biological process	3	10	166	2047	3.6994	0.0410878	0.901729	1.38629	0.0180723	CHD7//CASQ2//LETM1
GO:0061640	cytoskeleton-dependent cytokinesis	Biological process	3	10	166	2047	3.6994	0.0410878	0.901729	1.38629	0.0180723	INCENP//CHMP7//CHMP6
GO:1901989	positive regulation of cell cycle phase transition	Biological process	3	10	166	2047	3.6994	0.0410878	0.901729	1.38629	0.0180723	DTL//CCND2//HSF1
GO:1903313	positive regulation of mRNA metabolic process	Biological process	3	10	166	2047	3.6994	0.0410878	0.901729	1.38629	0.0180723	PUM1//METTL14//HSF1
GO:0009612	response to mechanical stimulus	Biological process	4	17	166	2047	2.90149	0.043046	0.901729	1.36607	0.0240964	ABHD12//SOX9//WNT11//FOS
GO:0050920	regulation of chemotaxis	Biological process	4	17	166	2047	2.90149	0.043046	0.901729	1.36607	0.0240964	SEMA3E//SEMA3C//SEMA4D//CDH13
GO:0001667	ameboidal-type cell migration	Biological process	7	41	166	2047	2.10535	0.0433668	0.901729	1.36284	0.0421687	SEMA3E//SEMA3C//SOX9//SEMA4D//PHACTR4//CDH13//WNT11
GO:0006650	glycerophospholipid metabolic process	Biological process	5	25	166	2047	2.46627	0.0463583	0.901729	1.33387	0.0301205	CEPT1//PTDSS2//ABHD12//LCLAT1//PI4K2B
GO:0030509	BMP signaling pathway	Biological process	5	25	166	2047	2.46627	0.0463583	0.901729	1.33387	0.0301205	TWSG1//NOG//SHH//BMP2//SMAD5
GO:0051480	regulation of cytosolic calcium ion concentration	Biological process	5	25	166	2047	2.46627	0.0463583	0.901729	1.33387	0.0301205	CHD7//CASQ2//LPAR6//LETM1//YWHAE
GO:0048568	embryonic organ development	Biological process	10	69	166	2047	1.78715	0.0480484	0.901729	1.31832	0.060241	SHH//SOX9//SOX21//WNT11//SP3//HOXA4//PDGFRA//CHD7//PHACTR4//WDR48
GO:0043009	chordate embryonic development	Biological process	7	42	166	2047	2.05522	0.0486186	0.901729	1.3132	0.0421687	PHACTR4//SOX9//SHH//WNT11//HOXA4//PDGFRA//SP3

## Sheet: F-AF unique m6A genes
#Column "GO.ID" stands for the ID of gene ontology term
#Column "Term" stands for the name of gene ontology term
#Column "Ontology" stands for the ontology of GOID belongs to
#Column "Count" stands for the number of DE genes associated with the listed GOID
#Column "Pop.Hits" stands for the number of background population genes associated with the listed GOID
#Column "List.Total" stands for the total number of DE genes
#Column "Pop.Total" stands for the total number of background population genes
#Column "Fold.Enrichment" stands for the Fold Enrichment value of the GOID, it equals (Count/Pop.Hits)/(List.Total/Pop.Total)
#Column "Pvalue" stands for the significance testing value of the GOID
#Column "FDR" stands for the false discovery rate of the GOID, using Benjamini & Hochberg (1995) method
#Column "Enrichment.Score" stands for the Enrichment Score value of the GOID, it equals (-log10(Pvalue))
#Column "Gene.Ratio" stands for the Gene Ratio value genes associated with the GOID, it equals (Count/List.Total)
#Column "GENES" stands for the DE genes associated with the GOID
GO.ID	Term	Ontology	Count	Pop.Hits	List.Total	Pop.Total	Fold.Enrichment	Pvalue	FDR	Enrichment.Score	Gene.Ratio	GENES
GO:0007179	transforming growth factor beta receptor signaling pathway	Biological process	7	24	151	2047	3.95392	0.00122846	0.95217	2.91064	0.0463576	HSP90AB1//STK11//SMAD6//PXN//COL1A2//ACVR2A//ZYX
GO:0016071	mRNA metabolic process	Biological process	14	79	151	2047	2.40238	0.00142883	0.95217	2.84502	0.0927152	LOC422214//MFAP1//CWC22//PRPF19//CDC73//QKI//CPSF6//TDRD3//XRN2//CIR1//RBM38//MOV10//STAT3//CBLL1
GO:0002683	negative regulation of immune system process	Biological process	8	33	151	2047	3.28637	0.00206408	0.95217	2.68527	0.0529801	ADORA1//HOXA7//BCL6//MIF//CDC73//HSPA9//PRNP//PRKAR1A
GO:0071559	response to transforming growth factor beta	Biological process	7	27	151	2047	3.51459	0.00261012	0.95217	2.58334	0.0463576	SMAD6//PXN//COL1A2//ACVR2A//ZYX//HSP90AB1//STK11
GO:0071560	cellular response to transforming growth factor beta stimulus	Biological process	7	27	151	2047	3.51459	0.00261012	0.95217	2.58334	0.0463576	SMAD6//PXN//COL1A2//ACVR2A//ZYX//HSP90AB1//STK11
GO:0006397	mRNA processing	Biological process	11	60	151	2047	2.48532	0.00354286	1	2.45065	0.0728477	MFAP1//LOC422214//CWC22//PRPF19//CDC73//CPSF6//QKI//TDRD3//XRN2//CIR1//RBM38
GO:0002682	regulation of immune system process	Biological process	15	100	151	2047	2.03344	0.00533357	1	2.27298	0.0993377	ADORA1//HOXA7//BCL6//MIF//STK11//ADORA2B//CDC73//HSPA9//ACVR2A//STAT3//PRNP//PRKAR1A//IRF1//CSK//SLC8B1
GO:0035967	cellular response to topologically incorrect protein	Biological process	4	11	151	2047	4.92956	0.0062349	1	2.20517	0.0264901	OPTN//HSPA9//HSPA14//RNF185
GO:0007283	spermatogenesis	Biological process	6	24	151	2047	3.38907	0.0064417	1	2.191	0.0397351	ACVR2A//ODF2//NAIF1//XRN2//BCL6//TDRD7
GO:0048232	male gamete generation	Biological process	6	25	151	2047	3.25351	0.00796999	1	2.09854	0.0397351	ACVR2A//ODF2//NAIF1//XRN2//BCL6//TDRD7
GO:0008104	protein localization	Biological process	26	220	151	2047	1.60211	0.00817038	1	2.08776	0.172185	STAT3//TWF2//LAMP2//STRADA//GOLGA7//RAB2A//RAB18//RAB33B//SEC31A//STXBP1//WASHC1//CHMP2B//PLEKHF2//MVB12A//DNAJB6//NDEL1//OPTN//MIF//LAMP1//PRNP//STK11//HSP90AB1//GNAI1//SEMA3A//DDX42//BCL6
GO:0006518	peptide metabolic process	Biological process	16	115	151	2047	1.88609	0.0085116	1	2.06999	0.10596	DENR//HSPA14//GSTM2//RPS17//RPL27//RPS15//EIF2A//EEF2//QKI//LOC422214//STAT3//PSEN2//MOV10//LAMP2//LTN1//PRNP
GO:0006914	autophagy	Biological process	8	41	151	2047	2.64513	0.00855959	1	2.06755	0.0529801	UBXN2B//RAB33B//FUNDC1//STAT3//STK11//LAMP2//OPTN//RNF185
GO:0061919	process utilizing autophagic mechanism	Biological process	8	41	151	2047	2.64513	0.00855959	1	2.06755	0.0529801	UBXN2B//RAB33B//FUNDC1//OPTN//RNF185//STAT3//STK11//LAMP2
GO:0002685	regulation of leukocyte migration	Biological process	4	12	151	2047	4.51876	0.00882251	1	2.05441	0.0264901	ADORA1//HOXA7//MIF//SLC8B1
GO:0033036	macromolecule localization	Biological process	29	255	151	2047	1.5417	0.00894489	1	2.04843	0.192053	STAT3//TWF2//DDX42//BCL6//LAMP2//STRADA//GOLGA7//RAB2A//RAB18//RAB33B//SEC31A//STXBP1//WASHC1//CHMP2B//PLEKHF2//MVB12A//DNAJB6//NDEL1//OPTN//CPSF6//MIF//QKI//LOC422214//LAMP1//PRNP//STK11//HSP90AB1//GNAI1//SEMA3A
GO:0007162	negative regulation of cell adhesion	Biological process	6	26	151	2047	3.12837	0.00974336	1	2.01129	0.0397351	HOXA7//BCL6//PTK2//PRNP//PRKAR1A//CBLL1
GO:0034613	cellular protein localization	Biological process	18	139	151	2047	1.75549	0.0112463	1	1.94899	0.119205	STAT3//TWF2//LAMP2//STRADA//GOLGA7//RAB2A//RAB18//RAB33B//SEC31A//NDEL1//OPTN//DNAJB6//LAMP1//PRNP//STK11//HSP90AB1//GNAI1//SEMA3A
GO:0001952	regulation of cell-matrix adhesion	Biological process	4	13	151	2047	4.17117	0.0120234	1	1.91997	0.0264901	HOXA7//BCL6//EPHA3//PTK2
GO:0035966	response to topologically incorrect protein	Biological process	4	13	151	2047	4.17117	0.0120234	1	1.91997	0.0264901	HSPA9//HSPA14//OPTN//RNF185
GO:0070727	cellular macromolecule localization	Biological process	18	140	151	2047	1.74295	0.0120887	1	1.91762	0.119205	STAT3//TWF2//LAMP2//STRADA//GOLGA7//RAB2A//RAB18//RAB33B//SEC31A//NDEL1//OPTN//DNAJB6//LAMP1//PRNP//STK11//HSP90AB1//GNAI1//SEMA3A
GO:0007160	cell-matrix adhesion	Biological process	5	20	151	2047	3.38907	0.0127937	1	1.893	0.0331126	HOXA7//BCL6//EPHA3//PTK2//PXN
GO:0034101	erythrocyte homeostasis	Biological process	5	21	151	2047	3.22769	0.0158151	1	1.80093	0.0331126	HSPA9//ACVR2A//STAT3//BCL6//RPS17
GO:0045637	regulation of myeloid cell differentiation	Biological process	5	21	151	2047	3.22769	0.0158151	1	1.80093	0.0331126	CDC73//HSPA9//ACVR2A//STAT3//HOXA7
GO:0050900	leukocyte migration	Biological process	5	21	151	2047	3.22769	0.0158151	1	1.80093	0.0331126	CCL4//ADORA1//HOXA7//MIF//SLC8B1
GO:1903706	regulation of hemopoiesis	Biological process	6	29	151	2047	2.80475	0.0167266	1	1.77659	0.0397351	BCL6//CDC73//HSPA9//ACVR2A//STAT3//HOXA7
GO:0002262	myeloid cell homeostasis	Biological process	5	23	151	2047	2.94702	0.0232062	1	1.6344	0.0331126	HSPA9//RPS17//ACVR2A//STAT3//BCL6
GO:0051641	cellular localization	Biological process	25	229	151	2047	1.47994	0.0247408	1	1.60659	0.165563	NDEL1//STAT3//TWF2//LAMP2//STRADA//GOLGA7//RAB2A//RAB18//RAB33B//SEC31A//STXBP1//WASHC1//BORCS5//CHMP2B//OPTN//DNAJB6//ADORA2B//CPSF6//STK11//LAMP1//PRNP//SLC8B1//HSP90AB1//GNAI1//SEMA3A
GO:0071705	nitrogen compound transport	Biological process	21	184	151	2047	1.54719	0.0249945	1	1.60216	0.139073	STAT3//LAMP2//STRADA//GOLGA7//RAB2A//RAB18//RAB33B//SEC31A//STXBP1//WASHC1//CHMP2B//PLEKHF2//MVB12A//NDEL1//OPTN//CPSF6//MIF//QKI//LOC422214//ADORA1//PRNP
GO:0006996	organelle organization	Biological process	42	433	151	2047	1.31493	0.0263859	1	1.57863	0.278146	RPS15//UBXN2B//RAB33B//HIRA//NDEL1//FUNDC1//HIST2H4B//TWF2//PDLIM4//DNAJB6//DAAM2//BCL6//RBBP4//TWNK//HMGN1//TDRD3//MYSM1//TMEM11//PTK2//SEC31A//KIF2A//PDS5B//NAIF1//KATNA1//SEPT2L//CDC73//SETD3//MIER1//DENR//EPHA3//WASHC1//RAB18//BAP1//EIF2A//PRKAR1A//FEN1//MDM1//CENPT//AFAP1//SPTAN1//GNAI1//OPTN
GO:0031589	cell-substrate adhesion	Biological process	6	32	151	2047	2.5418	0.0265717	1	1.57558	0.0397351	HOXA7//BCL6//PXN//PTK2//EPHA3//SMAD6
GO:0006396	RNA processing	Biological process	13	99	151	2047	1.78012	0.0268955	1	1.57032	0.0860927	MFAP1//LOC422214//CWC22//PRPF19//RPS17//CDC73//QKI//CPSF6//TDRD3//XRN2//CIR1//RBM38//TRMT11
GO:0045184	establishment of protein localization	Biological process	18	154	151	2047	1.5845	0.0299922	1	1.52299	0.119205	STAT3//LAMP2//STRADA//GOLGA7//RAB2A//RAB18//RAB33B//SEC31A//STXBP1//WASHC1//CHMP2B//PLEKHF2//MVB12A//NDEL1//OPTN//MIF//LAMP1//PRNP
GO:0048872	homeostasis of number of cells	Biological process	6	33	151	2047	2.46478	0.03056	1	1.51485	0.0397351	MIF//HSPA9//RPS17//ACVR2A//STAT3//BCL6
GO:0060828	regulation of canonical Wnt signaling pathway	Biological process	6	33	151	2047	2.46478	0.03056	1	1.51485	0.0397351	SFRP2//STK11//GID8//DAAM2//SMAD6//GSKIP
GO:0030111	regulation of Wnt signaling pathway	Biological process	7	42	151	2047	2.25938	0.0311477	1	1.50657	0.0463576	CDC73//DAAM2//GSKIP//SFRP2//STK11//GID8//SMAD6
GO:0045638	negative regulation of myeloid cell differentiation	Biological process	3	10	151	2047	4.06689	0.0321238	1	1.49317	0.0198675	HSPA9//HOXA7//CDC73
GO:0045646	regulation of erythrocyte differentiation	Biological process	3	10	151	2047	4.06689	0.0321238	1	1.49317	0.0198675	HSPA9//ACVR2A//STAT3
GO:1903008	organelle disassembly	Biological process	3	10	151	2047	4.06689	0.0321238	1	1.49317	0.0198675	FUNDC1//DENR//OPTN
GO:0040013	negative regulation of locomotion	Biological process	5	25	151	2047	2.71126	0.0325299	1	1.48772	0.0331126	ADORA1//HOXA7//MIF//SEMA3A//STAT3
GO:0051271	negative regulation of cellular component movement	Biological process	5	25	151	2047	2.71126	0.0325299	1	1.48772	0.0331126	ADORA1//HOXA7//MIF//SEMA3A//STAT3
GO:0060070	canonical Wnt signaling pathway	Biological process	7	43	151	2047	2.20684	0.0349776	1	1.45621	0.0463576	DAAM2//GSKIP//SFRP2//STK11//GID8//SMAD6//FZD1
GO:0043603	cellular amide metabolic process	Biological process	16	135	151	2047	1.60667	0.0356026	1	1.44852	0.10596	DENR//HSPA14//GSTM2//RPS17//RPL27//RPS15//EIF2A//EEF2//QKI//LOC422214//STAT3//PSEN2//MOV10//LAMP2//LTN1//PRNP
GO:0031214	biomineral tissue development	Biological process	5	26	151	2047	2.60698	0.0379553	1	1.42073	0.0331126	COL1A2//PHOSPHO1//ACVR2A//RARRES1//SPP1
GO:0030336	negative regulation of cell migration	Biological process	4	18	151	2047	3.01251	0.0385584	1	1.41388	0.0264901	ADORA1//HOXA7//MIF//STAT3
GO:0007166	cell surface receptor signaling pathway	Biological process	29	286	151	2047	1.37459	0.039365	1	1.40489	0.192053	ADORA1//ADORA2B//INVS//GID8//DAAM2//FLT1//EPHA3//EPHB6//PTK2//SMAD6//PXN//COL1A2//ACVR2A//ZYX//PSEN2//SEPT2L//NDEL1//STAT3//STK11//CDC73//HSP90AB1//MIF//FZD1//SFRP2//PRNP//CSK//GSKIP//CCL4//SEMA3A
GO:0006412	translation	Biological process	12	94	151	2047	1.73059	0.0399467	1	1.39852	0.0794702	DENR//HSPA14//EIF2A//EEF2//QKI//LOC422214//STAT3//MOV10//LTN1//RPS17//RPL27//RPS15
GO:0051241	negative regulation of multicellular organismal process	Biological process	13	105	151	2047	1.6784	0.0412215	1	1.38488	0.0860927	SMAD6//PRNP//BCL6//HOXA7//CDC73//HSPA9//DAAM2//SEMA3A//ADORA2B//STK11//ADORA1//HSP90AB1//STAT3
GO:0002695	negative regulation of leukocyte activation	Biological process	3	11	151	2047	3.69717	0.0418321	1	1.37849	0.0198675	PRNP//PRKAR1A//BCL6
GO:0006289	nucleotide-excision repair	Biological process	3	11	151	2047	3.69717	0.0418321	1	1.37849	0.0198675	HMGN1//LIG4//POLD3
GO:0006986	response to unfolded protein	Biological process	3	11	151	2047	3.69717	0.0418321	1	1.37849	0.0198675	OPTN//HSPA9//HSPA14
GO:0050866	negative regulation of cell activation	Biological process	3	11	151	2047	3.69717	0.0418321	1	1.37849	0.0198675	PRNP//PRKAR1A//BCL6
GO:0051250	negative regulation of lymphocyte activation	Biological process	3	11	151	2047	3.69717	0.0418321	1	1.37849	0.0198675	PRNP//PRKAR1A//BCL6
GO:0043043	peptide biosynthetic process	Biological process	12	95	151	2047	1.71237	0.0428814	1	1.36773	0.0794702	DENR//HSPA14//RPS17//RPL27//RPS15//EIF2A//EEF2//QKI//LOC422214//STAT3//MOV10//LTN1
GO:0015031	protein transport	Biological process	17	150	151	2047	1.53638	0.0447613	1	1.3491	0.112583	STAT3//LAMP2//STRADA//GOLGA7//RAB2A//RAB18//RAB33B//SEC31A//NDEL1//OPTN//MIF//PRNP//STXBP1//WASHC1//CHMP2B//PLEKHF2//MVB12A
GO:0044260	cellular macromolecule metabolic process	Biological process	82	969	151	2047	1.14718	0.044935	1	1.34741	0.543046	APTX//RBBP4//SSRP1//LIG4//POLD3//FEN1//HOXA7//LDB2//CDC73//MIER1//SAP130//BCL6//STRADA//LOC422214//HMGN1//XRN2//DENR//OPTN//PRNP//HSPA14//STAT3//LCORL//SOCS3//RNF185//CBLL1//LTN1//TWNK//PDS5B//PRPF19//HIRA//TEAD4//HIST2H4B//SMAD6//HOXB1//POU2F1//HOXA6//IRF1//EN1//RPS17//RPL27//RPS15//EIF2A//EEF2//QKI//ACVR2A//STK11//POMK//NATD1//PCMT1//DDOST//MGAT4A//BAP1//PSEN2//SETD3//PSMA7//NAIF1//DNAJB6//CIR1…
GO:0006886	intracellular protein transport	Biological process	10	75	151	2047	1.80751	0.0453307	1	1.34361	0.0662252	STAT3//LAMP2//STRADA//GOLGA7//NDEL1//PRNP//RAB2A//RAB18//RAB33B//SEC31A
GO:0010810	regulation of cell-substrate adhesion	Biological process	4	19	151	2047	2.85396	0.0461235	1	1.33608	0.0264901	HOXA7//BCL6//PTK2//EPHA3
GO:0043170	macromolecule metabolic process	Biological process	89	1066	151	2047	1.13181	0.0471663	1	1.32637	0.589404	APTX//RBBP4//SSRP1//LIG4//POLD3//FEN1//HOXA7//LDB2//CDC73//MIER1//SAP130//BCL6//STRADA//LOC422214//MFAP1//CWC22//PRPF19//HMGN1//XRN2//DENR//OPTN//PRNP//HSPA14//STAT3//LCORL//SOCS3//RNF185//CBLL1//LTN1//TWNK//PDS5B//HIRA//TEAD4//HIST2H4B//SMAD6//HOXB1//POU2F1//HOXA6//IRF1//EN1//RPS17//QKI//CPSF6//TDRD3//CIR1//RBM38//RPL27//RPS15//EIF2A//EEF2//ACVR2A//STK11//POMK//NATD1//PCMT1//DDOST//MGAT4A//PGA5/…
GO:0044265	cellular macromolecule catabolic process	Biological process	12	97	151	2047	1.67707	0.0491977	1	1.30805	0.0794702	LOC422214//XRN2//BAP1//RNF185//PSMA7//HSP90AB1//FEN1//LTN1//UBXN2B//MOV10//RBM38//LAMP2
GO:0008285	negative regulation of cell proliferation	Biological process	9	66	151	2047	1.84859	0.0497797	1	1.30295	0.0596026	PRNP//PRKAR1A//CDC73//STK11//SMAD6//IRF1//PDS5B//STAT3//BCL6
