# Supplementary material for: Profiling of RNA N6-Methyladenosine Methylation Reveals the Critical Role of m6A in Chicken Adipose Deposition
Source: Front Cell Dev Biol. 2021 Feb 5;9:590468. doi: 10.3389/fcell.2021.590468 (PMC7892974; doi:10.3389/fcell.2021.590468)
Supplement: Supplementary file 6 [file Table_5.XLS]

## Sheet: Common m6A genes
#Column "PathwayID" stands for Pathway identifiers used in KEGG
#Column "Definition" stands for the definition of the PathwayID
#Column "OriginalWebSite"stands for The map's website,the nodes with red frame and red symbol are associated with the DE genes, green nodes have no significance
#Column "p-value"
"Fisher-Pvalue" stands for the enrichment p-value of the PathwayID used Fisher's exact test
#Column "SelectionCounts" stands for the Count of the DE genes' entities directly associated with the listed PathwayID
#Column "SelectionSize" stands for the total number of the DE genes' entities
#Column "Count" stands for the count of the chosen background population genes' entities associated with the listed PathwayID
#Column "Size" stands for the total number of chosen background population genes' entities
#Column "FDR" stands for the false discovery rate of the PathwayID
#Column "Enrichment_Score" stands for the Enrichment Score value of the PathwayID, it equals "-log10(Pvalue)"
#Column "GeneRatio" stands for the Gene Ratio value of the PathwayID, it equals "SelectionCounts/SelectionSize"
#Column "GENES" stands for the DE genes associated with the PathwayID
PathwayID	Definition	OriginalWebSite	Fisher-Pvalue	SelectionCounts	SelectionSize	Count	Size	FDR	Enrichment_Score	GeneRatio	Genes
gga04510	Focal adhesion - Gallus gallus (chicken)	http://www.genome.jp/kegg-bin/show_pathway?gga04510+415296+373918+396024+395928+421497+425730+428883+396282+396239+395963+396341+395917+417231+395530+418752+395568+396000+396292+396548+428448+417553+416939+395964+396494+395261+378913+395260+395742+396133+386572+418335+396229+374018+374058+417374+395142+424673+395323+428148+396478+373980+424442+396134+396284+396215+396445+419083+424860+422342+4288…	2.41717e-11	74	843	184	4332	3.91581e-09	10.6167	0.087782	ACTG1//ACTN1//ACTN4//AKT1//AKT3//ARHGAP35//ARHGAP5//BCL2//BRAF//CAPN2//CCND1//CDC42//COL27A1//COL4A1//COL4A2//COL5A1//COL6A1//COL6A2//COL6A3//COL6A6//CRK//CRKL//CTNNB1//EGFR//FLNA//FLNB//FLNC//FLT4//FN1//GRB2//GSK3B//HRAS//ILK//ITGB1//ITGB4//ITGB5//JUN//KDR//LAMA5//LAMB1//LAMB2//LAMC1//MET//MYL12A//MYL9//MYLK//PAK1//PAK2//PAK3//PAK6//PARVA//PARVB//PDGFA//PDGFD//PGF//PIK3R1//PIK3R2//PIK3R5//PPP1CB…
gga04310	Wnt signaling pathway - Gallus gallus (chicken)	http://www.genome.jp/kegg-bin/show_pathway?gga04310+395786+423854+423737+396341+416667+378891+422904+395964+423532+419416+424949+418000+378788+374059+373886+422234+418335+424673+423114+419097+420815+415711+417669+423014+395479+395113+378804+771427+424542+395871+418044+395442+374182+416022+428534+395229+395230+395508+418337+427856+417769+395561+395703+418154	6.10921e-06	44	843	120	4332	0.000494846	5.21401	0.052195	AXIN1//BTRC//CAMK2G//CCND1//CREBBP//CSNK1E//CTBP1//CTNNB1//DAAM1//DVL1//DVL3//EP300//FZD6//FZD8//FZD9//GPC4//GSK3B//JUN//LRP5//LRP6//NFATC1//NFATC3//NLK//PLCB2//PPARD//PPP3CA//PPP3R1//PRICKLE2//PRKACB//RAC1//RAC2//RHOA//ROCK2//RUVBL1//SOX17//TCF7//TCF7L1//TCF7L2//VANGL1//WNT16//WNT2//WNT4//WNT5A//WNT5B
gga04810	Regulation of actin cytoskeleton - Gallus gallus (chicken)	http://www.genome.jp/kegg-bin/show_pathway?gga04810+424108+415296+373918+396024+425730+419752+422247+429041+396239+395917+423195+417553+416939+396494+374180+395701+415989+395704+396413+396516+396133+417584+396229+374058+396181+417374+395142+395149+396284+396215+396445+424000+419083+424860+422342+428837+374196+418978+427171+771142+417319+420504+420072+396019+396020+395478+395871+418044+395511+3954…	1.28097e-05	58	843	177	4332	0.000691724	4.89246	0.068802	ABI2//ACTG1//ACTN1//ACTN4//ARHGAP35//ARHGEF12//ARHGEF6//ARPC2//BRAF//CDC42//CHRM4//CRK//CRKL//EGFR//ENAH//EZR//FGD3//FGF12//FGF2//FGFR1//FN1//GIT1//HRAS//ITGB1//ITGB2//ITGB4//ITGB5//MRAS//MYL12A//MYL9//MYLK//NCKAP1//PAK1//PAK2//PAK3//PAK6//PDGFA//PDGFD//PIK3R1//PIK3R2//PIK3R5//PIP4K2A//PIP5K1C//PPP1CB//PPP1R12A//PPP1R12B//RAC1//RAC2//RDX//RHOA//ROCK2//RRAS2//SLC9A1//SRC//SSH1//SSH2//TIAM1//WASF2
gga04330	Notch signaling pathway - Gallus gallus (chicken)	http://www.genome.jp/kegg-bin/show_pathway?gga04330+421931+416667+422904+423208+417515+395516+419416+424949+418000+395128+776138+428441+395790+416286+428088+422445+418042+416815+426905+395655+100858958	1.94308e-05	21	843	44	4332	0.000786946	4.71151	0.024911	ADAM17//CREBBP//CTBP1//DLL4//DTX2//DTX4//DVL1//DVL3//EP300//HES1//JAG2//KAT2B//LFNG//MAML1//MAML2//MAML3//MFNG//NCOR2//NCSTN//NOTCH1//PTCRA
gga04010	MAPK signaling pathway - Gallus gallus (chicken)	http://www.genome.jp/kegg-bin/show_pathway?gga04010+395928+421497+396239+395891+428420+395917+423669+417553+416939+100857832+421340+423890+374272+770435+100857880+396494+419832+395704+396413+396516+395261+378913+395260+429929+386572+396229+424673+100858386+415557+427144+424876+419964+419954+418714+421183+426986+419847+415917+395149+420815+415711+396033+386574+417669+422380+419083+424860+374196+42…	3.57368e-05	66	843	215	4332	0.00115787	4.44688	0.078292	AKT1//AKT3//BRAF//CACNA1C//CACNB2//CDC42//CHUK//CRK//CRKL//DDIT3//DUSP10//DUSP5//DUSP6//DUSP8//ECSIT//EGFR//ELK4//FGF12//FGF2//FGFR1//FLNA//FLNB//FLNC//GADD45B//GRB2//HRAS//JUN//LOC100858386//MAP2K5//MAP3K1//MAP3K13//MAP3K14//MAP3K3//MAP4K4//MAPK14//MAPK8IP3//MAPKAPK2//MAPKAPK3//MRAS//NFATC1//NFATC3//NFKB1//NFKB2//NLK//NRK//PAK1//PAK2//PDGFA//PPM1A//PPP3CA//PPP3R1//PRKACB//RAC1//RAC2//RAP1B//RAPG…
gga04910	Insulin signaling pathway - Gallus gallus (chicken)	http://www.genome.jp/kegg-bin/show_pathway?gga04910+430557+395928+421497+396239+396523+417553+416939+426773+417361+396061+417579+374231+386572+418335+373889+374044+396229+420133+428017+417543+427171+771142+417319+396019+422630+416986+427017+424542+429688+416446+769420+378909+417173+420434+395934+416630+395219+423557+373915+417166+416552	4.39384e-05	41	843	117	4332	0.00118634	4.35716	0.048636	ACACB//AKT1//AKT3//BRAF//CALM1//CRK//CRKL//EIF4EBP1//EXOC7//FASN//FLOT2//FOXO1//GRB2//GSK3B//HK1//HK2//HRAS//INSR//IRS2//PHKG1//PIK3R1//PIK3R2//PIK3R5//PPP1CB//PPP1R3B//PRKAB1//PRKAB2//PRKACB//PRKAG1//PRKAR1B//PRKAR2B//PYGL//RAPGEF1//RHEB//SHC1//SOCS1//SOCS2//SOCS4//SREBF1//TSC1//TSC2
gga04144	Endocytosis - Gallus gallus (chicken)	http://www.genome.jp/kegg-bin/show_pathway?gga04144+101750705+430991+427623+424024+423102+770246+416196+419211+425389+395917+776036+419150+420201+427284+416226+395272+422085+416626+418043+396494+416524+100859290+423758+417584+374035+428675+396229+395199+395323+396134+427746+420725+420072+424986+415302+423760+770334+420063+770622+422952+100529061+395930+395442+426468+395202+424522+417197+418608+39…	6.41418e-05	60	843	194	4332	0.00148443	4.19286	0.071174	ADRB1//ADRB1//ADRB2//AGAP1//AP2A2//AP2M1//ARAP3//ARFGEF2//BF2//CDC42//CHMP2A//CHMP4B//CHMP4C//CLTA//CLTB//CLTC//CYTH1//CYTH3//CYTH4//EGFR//EPN2//EPN3//GBF1//GIT1//GIT2//HGS//HRAS//IL2RG//KDR//MET//MR1//PDCD6IP//PIP5K1C//PLD1//PML//PSD//PSD3//RAB11B//RAB11FIP1//RAB11FIP5//RAB5B//RABEP1//RHOA//RNF41//SH3GL1//SH3GLB1//SH3GLB2//SH3KBP1//SMAD3//SMAP1//SRC//TGFB2//TGFB3//TGFBR2//USP8//VPS25//VPS37B//VP…
gga03015	mRNA surveillance pathway - Gallus gallus (chicken)	http://www.genome.jp/kegg-bin/show_pathway?gga03015+769169+426135+423131+426014+427266+416182+422754+768522+424889+769691+769028+395878+423338+396019+396021+419523+423460+421250+425473+771628+424444+428216+420119+419100+100858231+424753	0.000298337	26	843	69	4332	0.00604132	3.52529	0.030842	ALYREF//CASC3//CLP1//CPSF7//DAZAP1//ETF1//FIP1L1//GSPT1//NCBP2//NXF1//PABPN1//PAPOLA//PNN//PPP1CB//PPP2CB//PPP2R2A//PPP2R5C//PPP2R5D//SMG5//SMG6//SMG7//SRRM1//UPF1//UPF2//UPF3B//WDR33
gga04261	Adrenergic signaling in cardiomyocytes - Gallus gallus (chicken)	http://www.genome.jp/kegg-bin/show_pathway?gga04261+395340+415732+395339+373890+101750705+430991+427623+396065+395928+421497+396530+396549+419934+396282+395891+428420+396523+423737+395099+427417+418123+396367+427262+421183+427171+771142+417319+423014+396019+396021+419523+423460+421250+424542+426888+419580+396366+396430+770103	0.000496769	39	843	121	4332	0.00847922	3.30385	0.046263	ADCY5//ADCY7//ADCY9//ADRA1B//ADRB1//ADRB1//ADRB2//AGTR1//AKT1//AKT3//ATP1A1//ATP1B3//ATP2B4//BCL2//CACNA1C//CACNB2//CALM1//CAMK2G//CREB1//CREB3//CREB3L2//GNAI2//GNAQ//MAPK14//PIK3R1//PIK3R2//PIK3R5//PLCB2//PPP1CB//PPP2CB//PPP2R2A//PPP2R5C//PPP2R5D//PRKACB//RAPGEF3//SLC9A1//TPM1//TPM2//TPM3
gga04916	Melanogenesis - Gallus gallus (chicken)	http://www.genome.jp/kegg-bin/show_pathway?gga04916+395340+415732+395339+396523+423737+395099+427417+418123+416667+395964+419416+424949+418000+378788+374059+373886+396367+427262+418335+396229+395886+423014+424542+395229+395230+395508+427856+417769+395561+395703+418154	0.000523409	31	843	90	4332	0.00847922	3.28116	0.036773	ADCY5//ADCY7//ADCY9//CALM1//CAMK2G//CREB1//CREB3//CREB3L2//CREBBP//CTNNB1//DVL1//DVL3//EP300//FZD6//FZD8//FZD9//GNAI2//GNAQ//GSK3B//HRAS//MITF//PLCB2//PRKACB//TCF7//TCF7L1//TCF7L2//WNT16//WNT2//WNT4//WNT5A//WNT5B
gga04520	Adherens junction - Gallus gallus (chicken)	http://www.genome.jp/kegg-bin/show_pathway?gga04520+415296+373918+396024+395917+416667+395964+428852+396494+418000+396516+420133+418815+396134+417669+417853+395871+418044+395442+395132+396442+395229+395230+395508+396399+426359	0.000598818	25	843	68	4332	0.00881896	3.2227	0.029656	ACTG1//ACTN1//ACTN4//CDC42//CREBBP//CTNNB1//CTNND1//EGFR//EP300//FGFR1//INSR//LMO7//MET//NLK//PTPRB//RAC1//RAC2//RHOA//SMAD3//SRC//TCF7//TCF7L1//TCF7L2//TGFBR2//WASF2
gga04012	ErbB signaling pathway - Gallus gallus (chicken)	http://www.genome.jp/kegg-bin/show_pathway?gga04012+417181+395410+395928+421497+396239+423737+417553+416939+396494+426773+422456+386572+418335+396229+424673+418727+419083+424860+422342+428837+427171+771142+417319+415805+395934+396442+395556	0.000864265	27	843	77	4332	0.0116676	3.06335	0.032028	ABL1//ABL2//AKT1//AKT3//BRAF//CAMK2G//CRK//CRKL//EGFR//EIF4EBP1//GAB1//GRB2//GSK3B//HRAS//JUN//NCK2//PAK1//PAK2//PAK3//PAK6//PIK3R1//PIK3R2//PIK3R5//PLCG2//SHC1//SRC//STAT5B
gga04068	FoxO signaling pathway - Gallus gallus (chicken)	http://www.genome.jp/kegg-bin/show_pathway?gga04068+395928+421497+396239+423600+396341+374106+423669+416667+378891+396494+418000+420343+374231+421769+428703+769118+429929+386572+420115+396229+420133+428017+420148+421183+417669+427171+771142+417319+416986+427017+429688+423675+422443+395132+374042+421352+396438+396399	0.00102149	38	843	121	4332	0.0127293	2.99077	0.045077	AKT1//AKT3//BRAF//CAT//CCND1//CDKN1B//CHUK//CREBBP//CSNK1E//EGFR//EP300//FBXO32//FOXO1//FOXO3//FOXO4//GABARAPL1//GADD45B//GRB2//HOMER3//HRAS//INSR//IRS2//KLF2//MAPK14//NLK//PIK3R1//PIK3R2//PIK3R5//PRKAB1//PRKAB2//PRKAG1//PTEN//SETD7//SMAD3//SOD2//TGFB2//TGFB3//TGFBR2
gga04340	Hedgehog signaling pathway - Gallus gallus (chicken)	http://www.genome.jp/kegg-bin/show_pathway?gga04340+396165+423854+417378+378891+415328+770168+395956+420769+418335+424542+395949+374118+427856+417769+395561+395703+418154	0.00411462	17	843	46	4332	0.047612	2.38567	0.020166	BMP4//BTRC//CSNK1D//CSNK1E//CSNK1G1//GAS1//GLI2//GLI3//GSK3B//PRKACB//SMO//SUFU//WNT16//WNT2//WNT4//WNT5A//WNT5B
gga04540	Gap junction - Gallus gallus (chicken)	http://www.genome.jp/kegg-bin/show_pathway?gga04540+395340+415732+395339+101750705+430991+417378+396494+374077+396367+427262+386572+771678+396229+395412+100858386+415557+374196+418978+423014+424542+423682+396442+416694+396254+420883	0.00760474	25	843	80	4332	0.0821312	2.11892	0.029656	ADCY5//ADCY7//ADCY9//ADRB1//ADRB1//CSNK1D//EGFR//GNA11//GNAI2//GNAQ//GRB2//GUCY1A2//HRAS//ITPR1//LOC100858386//MAP2K5//PDGFA//PDGFD//PLCB2//PRKACB//PRKG1//SRC//TUBAL3//TUBB//TUBB2B
gga00534	Glycosaminoglycan biosynthesis - heparan sulfate / heparin - Gallus gallus (chicken)	http://www.genome.jp/kegg-bin/show_pathway?gga00534+420283+425859+422022+415566+395141+395150+416274+423738+414781+414780	0.0102094	10	843	24	4332	0.10337	1.991	0.011862	EXT1//EXT2//EXTL3//GLCE//HS6ST1//HS6ST2//NDST1//NDST2//XYLT1//XYLT2
gga04114	Oocyte meiosis - Gallus gallus (chicken)	http://www.genome.jp/kegg-bin/show_pathway?gga04114+395340+415732+395339+422165+423854+396523+423737+426117+417269+423816+395412+396198+396019+396021+423460+421250+395113+378804+424542+418605+423878+395187+419190+427820+416955+421932+425619	0.0119582	27	843	91	4332	0.113954	1.92233	0.032028	ADCY5//ADCY7//ADCY9//AR//BTRC//CALM1//CAMK2G//CCNE1//CDC26//CPEB3//ITPR1//PGR//PPP1CB//PPP2CB//PPP2R5C//PPP2R5D//PPP3CA//PPP3R1//PRKACB//RPS6KA3//SLK//SMC1A//YWHAB//YWHAG//YWHAH//YWHAQ//YWHAZ
gga04150	mTOR signaling pathway - Gallus gallus (chicken)	http://www.genome.jp/kegg-bin/show_pathway?gga04150+395928+421497+396239+100858349+426773+374177+427171+771142+417319+423675+420434+418605+417166+416552+416800+417614+395909	0.0161078	17	843	52	4332	0.14497	1.79297	0.020166	AKT1//AKT3//BRAF//EIF4B//EIF4EBP1//HIF1A//PIK3R1//PIK3R2//PIK3R5//PTEN//RHEB//RPS6KA3//TSC1//TSC2//ULK1//ULK2//VEGFA
gga04370	VEGF signaling pathway - Gallus gallus (chicken)	http://www.genome.jp/kegg-bin/show_pathway?gga04370+395928+421497+395917+396229+395323+421183+419847+415917+427171+771142+417319+415805+395113+378804+395871+418044+396442+395909	0.0194845	18	843	57	4332	0.166131	1.71031	0.021352	AKT1//AKT3//CDC42//HRAS//KDR//MAPK14//MAPKAPK2//MAPKAPK3//PIK3R1//PIK3R2//PIK3R5//PLCG2//PPP3CA//PPP3R1//RAC1//RAC2//SRC//VEGFA
gga05132	Salmonella infection - Gallus gallus (chicken)	http://www.genome.jp/kegg-bin/show_pathway?gga05132+415296+429041+395917+420571+424151+420668+395261+378913+395260+424673+769965+421183+420420+396033+424519+419457+395871+422207+374182+426359	0.0225124	20	843	66	4332	0.182351	1.64758	0.023725	ACTG1//ARPC2//CDC42//DYNC1I1//DYNC1I2//DYNC1LI1//FLNA//FLNB//FLNC//JUN//KLC4//MAPK14//MYD88//NFKB1//PKN2//PLEKHM2//RAC1//RHOG//ROCK2//WASF2
gga03013	RNA transport - Gallus gallus (chicken)	http://www.genome.jp/kegg-bin/show_pathway?gga03013+769169+426135+418606+425800+395295+423927+769783+101747413+415573+100858349+426773+769479+424953+425544+395514+422395+427835+426499+424889+420848+418240+769691+427124+423338+416064+770225+428216+373930+770125+421126+417019+420119+419100+100858231+421192	0.024806	35	843	131	4332	0.191361	1.60544	0.041518	ALYREF//CASC3//EIF1AY//EIF2B4//EIF2S2//EIF3A//EIF3B//EIF3G//EIF3J//EIF4B//EIF4EBP1//EIF4EBP2//EIF4G1//EIF4G3//EIF5B//FMR1//GEMIN4//KPNB1//NCBP2//NUP153//NUP50//NXF1//PHAX//PNN//RPP14//SNUPN//SRRM1//SUMO1//SUMO2//TGS1//THOC5//UPF1//UPF2//UPF3B//XPO1
gga00471	D-Glutamine and D-glutamate metabolism - Gallus gallus (chicken)	http://www.genome.jp/kegg-bin/show_pathway?gga00471+424043+423612	0.0378323	2	843	2	4332	0.260446	1.42214	0.002372	GLS//GLUD1
gga04912	GnRH signaling pathway - Gallus gallus (chicken)	http://www.genome.jp/kegg-bin/show_pathway?gga04912+395340+415732+395339+395891+396523+423737+395917+396494+374077+427262+386572+396229+395412+424673+100858386+427144+419954+421183+423014+424986+424542+396442	0.0382789	22	843	78	4332	0.260446	1.41704	0.026097	ADCY5//ADCY7//ADCY9//CACNA1C//CALM1//CAMK2G//CDC42//EGFR//GNA11//GNAQ//GRB2//HRAS//ITPR1//JUN//LOC100858386//MAP3K1//MAP3K3//MAPK14//PLCB2//PLD1//PRKACB//SRC
gga00533	Glycosaminoglycan biosynthesis - keratan sulfate - Gallus gallus (chicken)	http://www.genome.jp/kegg-bin/show_pathway?gga00533+396121+418342+429123+396140+395139+424572	0.0385846	6	843	14	4332	0.260446	1.41359	0.007117	B4GALT1//B4GALT3//CHST2//ST3GAL1//ST3GAL2//ST3GAL3
gga03040	Spliceosome - Gallus gallus (chicken)	http://www.genome.jp/kegg-bin/show_pathway?gga03040+769169+420402+419299+100858001+422813+415875+428281+424136+420054+421492+424889+417991+419507+419036+417270+419254+417559+426402+423250+420077+426042+769794+503574+415523+776411+416349+424773+427880	0.0426229	28	843	105	4332	0.272298	1.37036	0.033215	ALYREF//CCDC12//CTNNBL1//DDX23//DHX15//DHX38//EFTUD2//HNRNPA3//HNRNPM//HNRNPU//NCBP2//PHF5A//PPIH//PRPF18//PRPF4//PRPF6//PRPF8//PUF60//RBM25//SF3A2//SF3B4//SF3B5//SNRNP200//SNRPA1//SNRPD1//TCERG1//U2SURP//WBP11
gga04530	Tight junction - Gallus gallus (chicken)	http://www.genome.jp/kegg-bin/show_pathway?gga04530+415296+373918+396024+395928+421497+428091+395917+395964+396455+396493+419117+421055+420987+396367+426867+396229+416083+417729+395149+396465+396211+396469+396284+396215+396021+419523+423675+395442+423062+418651+396442+421455	0.0437022	32	843	123	4332	0.272298	1.3595	0.03796	ACTG1//ACTN1//ACTN4//AKT1//AKT3//AMOTL1//CDC42//CTNNB1//CTTN//EPB41//EPB41L1//EPB41L3//EXOC3//GNAI2//HCLS1//HRAS//MAGI1//MAGI2//MRAS//MYH10//MYH11//MYH9//MYL12A//MYL9//PPP2CB//PPP2R2A//PTEN//RHOA//RRAS2//SHROOM2//SRC//TJAP1
gga00310	Lysine degradation - Gallus gallus (chicken)	http://www.genome.jp/kegg-bin/show_pathway?gga00310+423357+420078+417250+771098+395929+416214+426429+416851+420404+422443+395847+100857640+422897+426778	0.0496242	14	843	46	4332	0.297745	1.30431	0.016607	DLST//DOT1L//EHMT1//GCDH//HADHA//NSD1//OGDH//SETD1B//SETD2//SETD7//SETDB1//SUV39H1//WHSC1//WHSC1L1

## Sheet: L-AF unique genes
#Column "PathwayID" stands for Pathway identifiers used in KEGG
#Column "Definition" stands for the definition of the PathwayID
#Column "OriginalWebSite"stands for The map's website,the nodes with red frame and red symbol are associated with the DE genes, green nodes have no significance
#Column "p-value"
"Fisher-Pvalue" stands for the enrichment p-value of the PathwayID used Fisher's exact test
#Column "SelectionCounts" stands for the Count of the DE genes' entities directly associated with the listed PathwayID
#Column "SelectionSize" stands for the total number of the DE genes' entities
#Column "Count" stands for the count of the chosen background population genes' entities associated with the listed PathwayID
#Column "Size" stands for the total number of chosen background population genes' entities
#Column "FDR" stands for the false discovery rate of the PathwayID
#Column "Enrichment_Score" stands for the Enrichment Score value of the PathwayID, it equals "-log10(Pvalue)"
#Column "GeneRatio" stands for the Gene Ratio value of the PathwayID, it equals "SelectionCounts/SelectionSize"
#Column "GENES" stands for the DE genes associated with the PathwayID
PathwayID	Definition	OriginalWebSite	Fisher-Pvalue	SelectionCounts	SelectionSize	Count	Size	FDR	Enrichment_Score	GeneRatio	Genes
gga04514	Cell adhesion molecules (CAMs) - Gallus gallus (chicken)	http://www.genome.jp/kegg-bin/show_pathway?gga04514+724082+693260+724083+403158+415860+414845+419222+429135+422292+374029+395662+395398+424336+396026+424568+419184+424364	0.002948	17	318	112	4332	0.329263	2.53047	0.053459	BF1//BF1//BLB1//CD8A//CDH1//CDH3//CDH4//CLDN18//CLDN2//CLDN3//NEGR1//NRXN1//NTNG1//OCLN//PTPRF//SDC4//SELP
gga04320	Dorso-ventral axis formation - Gallus gallus (chicken)	http://www.genome.jp/kegg-bin/show_pathway?gga04320+422832+416363+396250+415549+431192+421033	0.00406497	6	318	22	4332	0.329263	2.39094	0.018868	CPEB2//CPEB4//ETS2//MAP2K1//SOS1//SPIRE1
gga00512	Mucin type O-Glycan biosynthesis - Gallus gallus (chicken)	http://www.genome.jp/kegg-bin/show_pathway?gga00512+424319+421305+424177+424324+422561+396168	0.00977723	6	318	26	4332	0.527971	2.00978	0.018868	GALNT13//GALNT14//GALNT3//GALNT5//GALNT7//ST6GALNAC1
gga04130	SNARE interactions in vesicular transport - Gallus gallus (chicken)	http://www.genome.jp/kegg-bin/show_pathway?gga04130+417591+419973+770351+424413+426930+770513	0.0167528	6	318	29	4332	0.678489	1.77591	0.018868	GOSR1//GOSR2//STX19//STX6//STX7//VAMP4
gga03010	Ribosome - Gallus gallus (chicken)	http://www.genome.jp/kegg-bin/show_pathway?gga03010+769031+428840+421585+422066+374255+426941+100858402+770472+416706+419895+416122+419904+430990+396001+395181	0.0281477	15	318	120	4332	0.911984	1.55056	0.04717	MRPL12//MRPL16//MRPL18//MRPL19//MRPL23//MRPL34//MRPL9//MRPS12//MRPS5//RPL10A//RPL32//RPS10//RPS20//RPS4X//RPSA

## Sheet: F-AF unique genes
#Column "PathwayID" stands for Pathway identifiers used in KEGG
#Column "Definition" stands for the definition of the PathwayID
#Column "OriginalWebSite"stands for The map's website,the nodes with red frame and red symbol are associated with the DE genes, green nodes have no significance
#Column "p-value"
"Fisher-Pvalue" stands for the enrichment p-value of the PathwayID used Fisher's exact test
#Column "SelectionCounts" stands for the Count of the DE genes' entities directly associated with the listed PathwayID
#Column "SelectionSize" stands for the total number of the DE genes' entities
#Column "Count" stands for the count of the chosen background population genes' entities associated with the listed PathwayID
#Column "Size" stands for the total number of chosen background population genes' entities
#Column "FDR" stands for the false discovery rate of the PathwayID
#Column "Enrichment_Score" stands for the Enrichment Score value of the PathwayID, it equals "-log10(Pvalue)"
#Column "GeneRatio" stands for the Gene Ratio value of the PathwayID, it equals "SelectionCounts/SelectionSize"
#Column "GENES" stands for the DE genes associated with the PathwayID
PathwayID	Definition	OriginalWebSite	Fisher-Pvalue	SelectionCounts	SelectionSize	Count	Size	FDR	Enrichment_Score	GeneRatio	Genes
gga00562	Inositol phosphate metabolism - Gallus gallus (chicken)	http://www.genome.jp/kegg-bin/show_pathway?gga00562+421032+421132+418690+101751177+395356+419822+424114+419999+429983+427687+396435	0.00177549	11	295	59	4332	0.287629	2.75068	0.037288	IMPA2//IMPAD1//INPP4A//IPMK//MINPP1//PIK3C2B//PIKFYVE//PIP4K2B//PIP5K1A//PLCB1//TPI1
gga04141	Protein processing in endoplasmic reticulum - Gallus gallus (chicken)	http://www.genome.jp/kegg-bin/show_pathway?gga04141+415697+425542+427022+424115+424450+101751309+396188+396014+421940+416965+422597+423764+416023+423391+417287+422713+420653+419448+374186	0.00432716	19	295	146	4332	0.3505	2.3638	0.064407	AMFR//DDOST//DNAJB2//DNAJC10//EDEM3//ERLEC1//HSP90AB1//NFE2L2//PDIA6//RNF185//SEC31A//SEC31B//SEC61A1//SEL1L//TRAF2//UBE2D3//UBE2E1//UBE4B//UFD1L
gga03022	Basal transcription factors - Gallus gallus (chicken)	http://www.genome.jp/kegg-bin/show_pathway?gga03022+423389+771227+417486+423521+419585+418365+421538	0.0110617	7	295	37	4332	0.597333	1.95618	0.023729	GTF2A1//GTF2E2//GTF2I//MNAT1//TAF12//TAF13//TAF5L
gga04120	Ubiquitin mediated proteolysis - Gallus gallus (chicken)	http://www.genome.jp/kegg-bin/show_pathway?gga04120+417258+374038+418406+425483+416181+373959+430767+424781+395299+422713+420653+427021+418686+374194+419448	0.0201277	15	295	124	4332	0.815172	1.69621	0.050847	ANAPC2//CBL//CBLB//CDC34//FBXW11//FZR1//PRPF19//RNF7//SOCS3//UBE2D3//UBE2E1//UBE2R2//UBE3A//UBE3B//UBE4B
gga00510	N-Glycan biosynthesis - Gallus gallus (chicken)	http://www.genome.jp/kegg-bin/show_pathway?gga00510+420998+396122+425542+771539+423178+415585+418692	0.0341375	7	295	46	4332	1	1.46677	0.023729	ALG2//B4GALT2//DDOST//DPM2//FUT8//MAN2A2//MGAT4A
gga00630	Glyoxylate and dicarboxylate metabolism - Gallus gallus (chicken)	http://www.genome.jp/kegg-bin/show_pathway?gga00630+374009+100858903+427577+417517+422049	0.0381066	5	295	28	4332	1	1.419	0.016949	ACO2//CS//GLYCTK//MDH2//MUT
gga00790	Folate biosynthesis - Gallus gallus (chicken)	http://www.genome.jp/kegg-bin/show_pathway?gga00790+417227+421144+374144	0.0434186	3	295	12	4332	1	1.36233	0.010169	FPGS//GGH//PTS
