# Supplementary material for: Profiling of RNA N6-Methyladenosine Methylation Reveals the Critical Role of m6A in Chicken Adipose Deposition
Source: Front Cell Dev Biol. 2021 Feb 5;9:590468. doi: 10.3389/fcell.2021.590468 (PMC7892974; doi:10.3389/fcell.2021.590468)
Supplement: Supplementary file 7 [file Table_6.XLSX]

## Sheet: Up.F-AF_vs_L-AF
Differentially methylated RNA sites for: up.F-AF_vs_L-AF Fold change cut-off: 2 P-value cut-off: 0.00001 Column A ~ E: the coordinates of the differentially methylated RNA sites in bed format, please ref http://genome.ucsc.edu/FAQ/FAQformat.html#format1. Column F: the length of the methylated RNA sites Column G ~ H: the transcript id and gene symbol of differentially methylated RNA. Column I ~ L:…
	up.F_vs_L differentially methylated RNA sites
bed format information of differentially methylated RNA sites					differentially methylated RNA			comparison information				Annotations
chrom	txStart	txEnd	PeakID	score	Peak_length	transcript_id	GeneName	Foldchange	P_value	FDR	Regulation	GeneID	Synonyms	dbXrefs	description	Pathway	GO_CC	GO_MF	GO_BP
NC_006091.5	39476342	39476460	diffreps_peak_13190	7.91376	118	NM_001039299.1	CENPU	6.35185	1.21967e-08	7.70618e-07	up	422548	CENP-50|MLF1IP	CGNC:14122|Ensembl:ENSGALG00000020210	centromere protein U		GO:0005634(nucleus)//GO:0000775(chromosome, centromeric region)
NC_006099.5	17381938	17382188	diffreps_peak_22927	7.74396	250	XM_414433.5	CNTN3	87.1	1.8032e-08	1.0986e-06	up	416101	contactin-3	CGNC:5947|Ensembl:ENSGALG00000007862	contactin 3
NC_006127.5	20647481	20647551	diffreps_peak_29331	8.656	70	NM_001031418.1	SGTB	4.45792	2.208e-09	1.63996e-07	up	427166	-	CGNC:53003|Ensembl:ENSGALG00000014768	small glutamine rich tetratricopeptide repeat containing beta
NC_006127.5	37716421	37717020	diffreps_peak_29864	5.16879	599	XM_015280270.2	VPS13A	2.21035	6.77975e-06	0.000250219	up	427050	-	CGNC:11289|Ensembl:ENSGALG00000015170	vacuolar protein sorting 13 homolog A
NC_006099.5	14652436	14652572	diffreps_peak_22854	10.6311	136	XM_025154743.1	MAGI1	3.41256	2.33856e-11	6.09346e-09	up	416083	-	CGNC:5607|Ensembl:ENSGALG00000007431	membrane associated guanylate kinase, WW and PDZ domain containing 1	gga04530(Tight junction)	GO:0005923(bicellular tight junction)//GO:0016020(membrane)//GO:0042995(cell projection)//GO:0005912(adherens junction)//GO:0005654(nucleoplasm)//GO:0005737(cytoplasm)	GO:0032947(protein complex scaffold activity)//GO:0051393(alpha-actinin binding)	GO:0070997(neuron death)
NC_006110.5	4300781	4301820	diffreps_peak_27176	5.43637	1039	XM_417774.6	TEKT2	2.05457	3.66125e-06	0.000144756	up	419627	tektin-2	CGNC:1655|Ensembl:ENSGALG00000002319	tektin 2		GO:0005623(cell)//GO:0005634(nucleus)//GO:0036126(sperm flagellum)//GO:0005815(microtubule organizing center)		GO:0060271(cilium assembly)//GO:0030317(flagellated sperm motility)//GO:0060294(cilium movement involved in cell motility)//GO:0036159(inner dynein arm assembly)
NC_006090.5	106021106	106021235	diffreps_peak_12044	10.7991	129	XM_420030.6	EXTL3	2.02635	1.58813e-11	4.9242e-09	up	422022	-	CGNC:12463|Ensembl:ENSGALG00000016630	exostosin like glycosyltransferase 3	gga00534(Glycosaminoglycan biosynthesis - heparan sulfate / heparin)//gga01100(Metabolic pathways)	GO:0005783(endoplasmic reticulum)//GO:0016021(integral component of membrane)	GO:0016757(transferase activity, transferring glycosyl groups)
NC_006104.5	3055382	3055975	diffreps_peak_24795	9.47501	593	NM_205456.4	TNC	2.57304	3.34956e-10	3.34806e-08	up	396440	GMEM|JI|TN|TN-C	CGNC:49806|Ensembl:ENSGALG00000039990	tenascin C	gga04510(Focal adhesion)//gga04512(ECM-receptor interaction)	GO:0005578(proteinaceous extracellular matrix)//GO:0031012(extracellular matrix)		GO:0007155(cell adhesion)//GO:0042127(regulation of cell proliferation)
NC_006088.5	184393180	184393369	diffreps_peak_5212	10.2034	189	XM_417184.5	TRPC6	4.14788	6.26016e-11	1.06389e-08	up	418989	-	CGNC:12918|Ensembl:ENSGALG00000029416	transient receptor potential cation channel subfamily C member 6		GO:0016021(integral component of membrane)	GO:0005262(calcium channel activity)	GO:0070588(calcium ion transmembrane transport)
NC_006088.5	112138261	112140080	diffreps_peak_3342	10.437	1819	XM_416761.6	C1HXORF36	2.6576	3.65577e-11	7.58433e-09	up	418555	CXorf36	CGNC:12123|Ensembl:ENSGALG00000016215	chromosome 1 open reading frame, human CXorf36				GO:0009966(regulation of signal transduction)
NC_006103.5	1998958	1999289	diffreps_peak_24577	9.45794	331	XM_015295079.1	CLC2BL2	4.76239	3.48386e-10	3.44163e-08	up	769354	-	CGNC:55188	C-type lectin domain family 2 member B-like 2
NC_006094.5	19114519	19114585	diffreps_peak_18623	10.4589	66	XM_004942771.3	STK39	4.82638	3.4762e-11	7.35306e-09	up	101751124	-	CGNC:72026|Ensembl:ENSGALG00000010930	serine/threonine kinase 39		GO:0016323(basolateral plasma membrane)//GO:0005654(nucleoplasm)//GO:0016324(apical plasma membrane)//GO:0005737(cytoplasm)//GO:0005829(cytosol)	GO:0005524(ATP binding)//GO:0004674(protein serine/threonine kinase activity)	GO:0023016(signal transduction by trans-phosphorylation)//GO:0032147(activation of protein kinase activity)//GO:2000650(negative regulation of sodium ion transmembrane transporter activity)//GO:0071476(cellular hypotonic response)//GO:0023014(signal transduction by protein phosphorylation)//GO:0007346(regulation of mitotic cell cycle)//GO:0090188(negative regulation of pancreatic juice secretion)…
NC_006093.5	27572121	27572560	diffreps_peak_17616	5.44687	439	XM_015288965.2	GPAM	4.73276	3.5738e-06	0.000141506	up	423895	-	CGNC:6675|Ensembl:ENSGALG00000008795	glycerol-3-phosphate acyltransferase, mitochondrial	gga00561(Glycerolipid metabolism)//gga00564(Glycerophospholipid metabolism)//gga01100(Metabolic pathways)	GO:0005886(plasma membrane)//GO:0005743(mitochondrial inner membrane)//GO:0005741(mitochondrial outer membrane)	GO:0004366(glycerol-3-phosphate O-acyltransferase activity)//GO:0102420(sn-1-glycerol-3-phosphate C16:0-DCA-CoA acyl transferase activity)	GO:0070970(interleukin-2 secretion)//GO:0042104(positive regulation of activated T cell proliferation)//GO:0055089(fatty acid homeostasis)//GO:0016024(CDP-diacylglycerol biosynthetic process)//GO:0009749(response to glucose)//GO:0019432(triglyceride biosynthetic process)//GO:0055091(phospholipid homeostasis)//GO:0006631(fatty acid metabolic process)//GO:0051607(defense response to virus)//GO:0070…
NC_006092.5	27929041	27929349	diffreps_peak_15783	10.3172	308	XM_001231760.5	SMOC1	13.6968	4.81753e-11	9.1678e-09	up	768688	-	CGNC:7159|Ensembl:ENSGALG00000009415	SPARC related modular calcium binding 1		GO:0005578(proteinaceous extracellular matrix)	GO:0005509(calcium ion binding)	GO:0001654(eye development)//GO:0060173(limb development)//GO:0045667(regulation of osteoblast differentiation)//GO:0007165(signal transduction)
NC_006092.5	265152	265994	diffreps_peak_14716	11.4408	842	NM_204683.2	ZP1	2.8657	3.62398e-12	1.94703e-09	up	395418	-	CGNC:10413|Ensembl:ENSGALG00000031916	zona pellucida glycoprotein 1		GO:0005576(extracellular region)
NC_006088.5	4729341	4729482	diffreps_peak_238	9.9413	141	XM_015294280.2	ITIH5	2.78231	1.14472e-10	1.58129e-08	up	419111	-	CGNC:5201|Ensembl:ENSGALG00000006891	inter-alpha-trypsin inhibitor heavy chain family member 5			GO:0004867(serine-type endopeptidase inhibitor activity)	GO:0030212(hyaluronan metabolic process)//GO:0010951(negative regulation of endopeptidase activity)
NC_006088.5	105556053	105556227	diffreps_peak_3121	10.6635	174	XM_015299614.2	GRIK1	7.21023	2.17009e-11	5.80603e-09	up	418489	-	CGNC:11815|Ensembl:ENSGALG00000015835	glutamate ionotropic receptor kainate type subunit 1	gga04080(Neuroactive ligand-receptor interaction)	GO:0016021(integral component of membrane)//GO:0030054(cell junction)//GO:0045211(postsynaptic membrane)	GO:0004970(ionotropic glutamate receptor activity)//GO:0005234(extracellular-glutamate-gated ion channel activity)	GO:0035235(ionotropic glutamate receptor signaling pathway)//GO:0060079(excitatory postsynaptic potential)//GO:0034220(ion transmembrane transport)
NC_006089.5	30660046	30660191	diffreps_peak_6421	6.21749	145	XM_015281855.2	RAPGEF5	2.26915	6.06059e-07	2.81255e-05	up	100857462	-	CGNC:66107	Rap guanine nucleotide exchange factor 5
NC_006090.5	109889649	109889883	diffreps_peak_12157	10.0187	234	XM_004935931.3	ADGRF5	2.68496	9.57811e-11	1.39236e-08	up	101750527	-	CGNC:72024	adhesion G protein-coupled receptor F5
NC_006127.5	45220981	45221660	diffreps_peak_30043	5.28495	679	XM_413966.6	CHSY3	7.31034	5.18862e-06	0.000196857	up	415598	CHSY-2	CGNC:50023	chondroitin sulfate synthase 3	gga00532(Glycosaminoglycan biosynthesis - chondroitin sulfate / dermatan sulfate)//gga01100(Metabolic pathways)
NC_006098.5	15359661	15360020	diffreps_peak_22123	13.4497	359	XM_015292534.2	CMC2	231.6	3.55064e-14	1.98109e-10	up	770023	2310061C15Rik|C11H16orf61|C16ORF61|DC13	CGNC:10140|Ensembl:ENSGALG00000034430	C-x(9)-C motif containing 2
NC_006107.5	5377608	5377880	diffreps_peak_26254	10.7116	272	XM_004947035.3	LOC101747703	2.04176	1.94285e-11	5.43608e-09	up	101747703	-	CGNC:67198	uncharacterized LOC101747703
NC_006106.5	6113661	6114140	diffreps_peak_25961	9.86971	479	XM_015295687.2	CRYBA1	2.71791	1.34986e-10	1.7316e-08	up	396499	-	CGNC:2960|Ensembl:ENSGALG00000004035	crystallin beta A1			GO:0005212(structural constituent of eye lens)	GO:0007601(visual perception)
NC_006088.5	12737786	12737929	diffreps_peak_492	6.92322	143	XM_415970.6	PTPN12	2.36637	1.19339e-07	6.28424e-06	up	417725	-	CGNC:6308	protein tyrosine phosphatase, non-receptor type 12
NC_006095.5	3143743	3143924	diffreps_peak_19270	6.46161	181	XM_015290383.2	KCNT2	2.63546	3.45453e-07	1.67894e-05	up	429058	-	CGNC:1752|Ensembl:ENSGALG00000041680	potassium sodium-activated channel subfamily T member 2		GO:0016021(integral component of membrane)		GO:0006813(potassium ion transport)
NC_006113.5	1950284	1950407	diffreps_peak_27778	10.1861	123	NM_001004493.4	NFASC	3.15149	6.51405e-11	1.09581e-08	up	419824	-	CGNC:51099|Ensembl:ENSGALG00000031776	neurofascin	gga04514(Cell adhesion molecules (CAMs))	GO:0005886(plasma membrane)//GO:0016021(integral component of membrane)		GO:0050808(synapse organization)//GO:0007411(axon guidance)//GO:0019226(transmission of nerve impulse)//GO:0007422(peripheral nervous system development)//GO:0007155(cell adhesion)//GO:0042552(myelination)
NC_006094.5	31005166	31005926	diffreps_peak_19033	7.6169	760	XM_015289894.2	THSD7B	2.73072	2.41602e-08	1.4398e-06	up	424297	-	CGNC:9390|Ensembl:ENSGALG00000012362	thrombospondin type 1 domain containing 7B
NC_006088.5	93284932	93285049	diffreps_peak_2905	10.893	117	XM_015298162.2	ILDR2	2.11857	1.27942e-11	4.2766e-09	up	418447	C1orf32	CGNC:11522|Ensembl:ENSGALG00000015458	immunoglobulin-like domain containing receptor 2		GO:0016021(integral component of membrane)		GO:0009749(response to glucose)//GO:0030073(insulin secretion)//GO:0031016(pancreas development)//GO:0030154(cell differentiation)//GO:0048873(homeostasis of number of cells within a tissue)
NC_006088.5	49200810	49200864	diffreps_peak_1479	10.6015	54	NM_001277371.1	RRP7A	2.83039	2.50321e-11	6.32118e-09	up	417975	-	CGNC:50643|Ensembl:ENSGALG00000011866	ribosomal RNA processing 7 homolog A	gga03008(Ribosome biogenesis in eukaryotes)		GO:0003676(nucleic acid binding)
NC_006090.5	88365232	88365364	diffreps_peak_11683	7.3375	132	NM_205412.1	GSTAL3	3.29651	4.59724e-08	2.60393e-06	up	396380	-	CGNC:49780|Ensembl:ENSGALG00000016322	glutathione S-transferase class-alpha-like 3	gga00480(Glutathione metabolism)//gga00980(Metabolism of xenobiotics by cytochrome P450)//gga00982(Drug metabolism - cytochrome P450)
NC_006091.5	90632741	90633540	diffreps_peak_14663	6.71383	799	XM_025149866.1	DYSF	2.11583	1.93271e-07	9.83443e-06	up	425353	-	CGNC:12036	dysferlin
NC_006088.5	1276432	1276644	diffreps_peak_145	12.1134	212	XM_025153017.1	ADM2	3.95598	7.70186e-13	7.6015e-10	up	101751391	-	CGNC:70814	adrenomedullin 2
NC_006108.5	2864885	2865032	diffreps_peak_26682	11.0106	147	XM_003642525.4	PLEKHN1	4.29417	9.75903e-12	3.64067e-09	up	771179	-	CGNC:56574|Ensembl:ENSGALG00000002121	pleckstrin homology domain containing N1
NC_006091.5	53985434	53985491	diffreps_peak_13593	8.95351	57	NM_001031538.1	ANXA5	2.4497	1.11298e-09	8.99388e-08	up	428767	ANX5	CGNC:9009|Ensembl:ENSGALG00000011885	annexin A5		GO:0034704(calcium channel complex)//GO:0031982(vesicle)	GO:0005544(calcium-dependent phospholipid binding)//GO:0005515(protein binding)//GO:0005509(calcium ion binding)//GO:0005262(calcium channel activity)	GO:0050819(negative regulation of coagulation)//GO:0055074(calcium ion homeostasis)//GO:0070588(calcium ion transmembrane transport)
NC_006094.5	25567341	25568380	diffreps_peak_18867	10.7735	1039	XM_015289788.2	INHBB	2.0577	1.68458e-11	5.0867e-09	up	396126	-	CGNC:49662|Ensembl:ENSGALG00000028770	inhibin beta B subunit	gga04350(TGF-beta signaling pathway)	GO:0071944(cell periphery)//GO:0048471(perinuclear region of cytoplasm)//GO:0005615(extracellular space)	GO:0008083(growth factor activity)//GO:0005160(transforming growth factor beta receptor binding)//GO:0005179(hormone activity)//GO:0005125(cytokine activity)//GO:0042803(protein homodimerization activity)	GO:0010862(positive regulation of pathway-restricted SMAD protein phosphorylation)//GO:0060279(positive regulation of ovulation)//GO:0044320(cellular response to leptin stimulus)//GO:0048599(oocyte development)//GO:0048178(negative regulation of hepatocyte growth factor biosynthetic process)//GO:0046881(positive regulation of follicle-stimulating hormone secretion)//GO:0060395(SMAD protein signal…
NC_006094.5	1357612	1357726	diffreps_peak_17979	10.7328	114	NM_205439.1	ITGAV	2.67226	1.85032e-11	5.31682e-09	up	396420	-	CGNC:1912|Ensembl:ENSGALG00000002655	integrin subunit alpha V	gga04145(Phagosome)//gga04510(Focal adhesion)//gga04512(ECM-receptor interaction)//gga04514(Cell adhesion molecules (CAMs))//gga04810(Regulation of actin cytoskeleton)	GO:0035867(alphav-beta3 integrin-IGF-1-IGF1R complex)//GO:0034685(integrin alphav-beta6 complex)//GO:0009897(external side of plasma membrane)//GO:0070062(extracellular exosome)//GO:0034683(integrin alphav-beta3 complex)//GO:0034686(integrin alphav-beta8 complex)//GO:0031258(lamellipodium membrane)//GO:0005886(plasma membrane)//GO:0005829(cytosol)//GO:0031527(filopodium membrane)//GO:0031528(micr…	GO:0005245(voltage-gated calcium channel activity)//GO:0005080(protein kinase C binding)//GO:0017134(fibroblast growth factor binding)//GO:0038132(neuregulin binding)//GO:0019960(C-X3-C chemokine binding)//GO:0001968(fibronectin binding)//GO:0031994(insulin-like growth factor I binding)//GO:0002020(protease binding)//GO:0001846(opsonin binding)//GO:0050840(extracellular matrix binding)//GO:004687…	GO:0038027(apolipoprotein A-I-mediated signaling pathway)//GO:0097192(extrinsic apoptotic signaling pathway in absence of ligand)//GO:0016477(cell migration)//GO:0010745(negative regulation of macrophage derived foam cell differentiation)//GO:0034113(heterotypic cell-cell adhesion)//GO:0050748(negative regulation of lipoprotein metabolic process)//GO:2001237(negative regulation of extrinsic apopt…
NC_028740.2	5584901	5585520	diffreps_peak_31575	10.2869	619	XM_015273069.2	LOC107049467	17.0427	5.16493e-11	9.5479e-09	up	107049467	-	CGNC:72485	uncharacterized LOC107049467
NC_006092.5	3002867	3003090	diffreps_peak_14863	9.3181	223	NM_001168384.1	ANO5	2.54541	4.80734e-10	4.46017e-08	up	422973	SI:XX-PACKT90.1|TMEM16E|anoctamin-5	CGNC:2740|Ensembl:ENSGALG00000003748	anoctamin 5		GO:0016021(integral component of membrane)	GO:0046983(protein dimerization activity)
NC_006115.5	2129001	2131160	diffreps_peak_28403	10.0361	2159	XM_015299864.2	DOT1L	2.03711	9.20164e-11	1.35647e-08	up	420078	-	CGNC:549|Ensembl:ENSGALG00000000843	DOT1 like histone lysine methyltransferase	gga00310(Lysine degradation)	GO:0005634(nucleus)	GO:0031151(histone methyltransferase activity (H3-K79 specific))	GO:0034729(histone H3-K79 methylation)//GO:0051726(regulation of cell cycle)//GO:0006342(chromatin silencing)
NC_006100.5	1413990	1416516	diffreps_peak_23081	8.68593	2526	NM_001111129.1	PCDHA12	2.40023	2.06096e-09	1.54411e-07	up	497222	CNRv12	CGNC:54334	protocadherin alpha 12
NC_006094.5	4388982	4389789	diffreps_peak_18035	8.09012	807	XM_015289128.2	FN1	3.06254	8.12612e-09	5.31101e-07	up	396133	FN	CGNC:2613|Ensembl:ENSGALG00000003578	fibronectin 1	gga04510(Focal adhesion)//gga04512(ECM-receptor interaction)//gga04810(Regulation of actin cytoskeleton)//gga04933(AGE-RAGE signaling pathway in diabetic complications)	GO:0099512(supramolecular fiber)//GO:0005604(basement membrane)//GO:0005886(plasma membrane)//GO:0070062(extracellular exosome)//GO:0009986(cell surface)//GO:0005623(cell)//GO:0048471(perinuclear region of cytoplasm)//GO:0045178(basal part of cell)//GO:0005578(proteinaceous extracellular matrix)//GO:0005577(fibrinogen complex)//GO:0016324(apical plasma membrane)//GO:0005614(interstitial matrix)//…	GO:0002020(protease binding)//GO:0016504(peptidase activator activity)//GO:0008201(heparin binding)//GO:0042802(identical protein binding)//GO:0051087(chaperone binding)//GO:0097718(disordered domain specific binding)//GO:0005178(integrin binding)//GO:0008022(protein C-terminus binding)	GO:0010628(positive regulation of gene expression)//GO:0016477(cell migration)//GO:0070372(regulation of ERK1 and ERK2 cascade)//GO:0045176(apical protein localization)//GO:0048041(focal adhesion assembly)//GO:0042060(wound healing)//GO:0031589(cell-substrate adhesion)//GO:0060974(cell migration involved in heart formation)//GO:0045773(positive regulation of axon extension)//GO:0051702(interactio…
NC_006099.5	1049653	1049837	diffreps_peak_22361	11.1468	184	XM_025154760.1	STAB1	2.48895	7.13165e-12	2.97751e-09	up	415894	-	CGNC:1060|Ensembl:ENSGALG00000043672	stabilin 1
NC_006093.5	3310501	3311680	diffreps_peak_16804	7.78414	1179	XM_421496.6	MMRN2	2.52728	1.64384e-08	1.00985e-06	up	423611	-	CGNC:1428	multimerin 2
NC_006089.5	68511001	68511620	diffreps_peak_7431	8.4749	619	XM_015282178.2	RNF152	8.66222	3.35044e-09	2.36923e-07	up	420909	-	CGNC:66387|Ensembl:ENSGALG00000028822	ring finger protein 152		GO:0005765(lysosomal membrane)//GO:0005764(lysosome)//GO:0031301(integral component of organelle membrane)	GO:0004842(ubiquitin-protein transferase activity)//GO:0046872(metal ion binding)//GO:0031267(small GTPase binding)//GO:0061630(ubiquitin protein ligase activity)	GO:0070936(protein K48-linked ubiquitination)//GO:0010508(positive regulation of autophagy)//GO:0070534(protein K63-linked ubiquitination)//GO:0034198(cellular response to amino acid starvation)//GO:1904262(negative regulation of TORC1 signaling)//GO:0006915(apoptotic process)
NC_006105.5	4281301	4282024	diffreps_peak_25347	7.83445	723	XM_015295293.2	MXRA7	2.09626	1.46404e-08	9.07353e-07	up	769894	-	CGNC:1270|Ensembl:ENSGALG00000001805	matrix remodeling associated 7		GO:0016021(integral component of membrane)
NC_006107.5	254189	254340	diffreps_peak_26132	9.91036	151	XM_004946847.3	EPB41L1	2.34467	1.22924e-10	1.66071e-08	up	419117	-	CGNC:50923|Ensembl:ENSGALG00000034171	erythrocyte membrane protein band 4.1 like 1	gga04530(Tight junction)	GO:0005856(cytoskeleton)	GO:0005198(structural molecule activity)//GO:0003779(actin binding)	GO:0030866(cortical actin cytoskeleton organization)
NC_006092.5	58449018	58449326	diffreps_peak_16681	10.2461	308	XM_025150869.1	FERMT2	2.08324	5.67446e-11	1.00268e-08	up	423589	PLEKHC1	CGNC:9438|Ensembl:ENSGALG00000012425	fermitin family member 2
NC_006127.5	1268981	1270320	diffreps_peak_28648	8.43378	1339	XM_427238.6	SMAD7	3.08984	3.68312e-09	2.58451e-07	up	429683	Smad7a	CGNC:13620|Ensembl:ENSGALG00000037160	SMAD family member 7	gga04350(TGF-beta signaling pathway)	GO:0005667(transcription factor complex)//GO:0005634(nucleus)//GO:0005737(cytoplasm)	GO:0003677(DNA binding)//GO:0003700(transcription factor activity, sequence-specific DNA binding)	GO:0007179(transforming growth factor beta receptor signaling pathway)//GO:0006351(transcription, DNA-templated)//GO:0006355(regulation of transcription, DNA-templated)
NC_006106.5	4475817	4476007	diffreps_peak_25877	10.9212	190	NM_001195796.1	POR	3.05372	1.19902e-11	4.10874e-09	up	417520	CPR	CGNC:1457|Ensembl:ENSGALG00000002053	cytochrome p450 oxidoreductase		GO:0016021(integral component of membrane)//GO:0005789(endoplasmic reticulum membrane)	GO:0010181(FMN binding)//GO:0050660(flavin adenine dinucleotide binding)//GO:0003958(NADPH-hemoprotein reductase activity)//GO:0050661(NADP binding)	GO:0055114(oxidation-reduction process)//GO:1903606(cytochrome c metabolic process)
NC_008465.4	3315361	3315502	diffreps_peak_31144	7.44885	141	XM_015273510.2	ATG101	4.8311	3.55758e-08	2.05395e-06	up	100859845	-	CGNC:63312|Ensembl:ENSGALG00000042016	autophagy related 101				GO:0006914(autophagy)
NC_006104.5	3051134	3051398	diffreps_peak_24793	10.2113	264	NM_205456.4	TNC	2.46857	6.14777e-11	1.05173e-08	up	396440	GMEM|JI|TN|TN-C	CGNC:49806|Ensembl:ENSGALG00000039990	tenascin C	gga04510(Focal adhesion)//gga04512(ECM-receptor interaction)	GO:0005578(proteinaceous extracellular matrix)//GO:0031012(extracellular matrix)		GO:0007155(cell adhesion)//GO:0042127(regulation of cell proliferation)
NC_006108.5	2185514	2186078	diffreps_peak_26640	10.5066	564	XM_417574.6	VWA1	2.78235	3.11456e-11	6.97113e-09	up	419413	-	CGNC:1054|Ensembl:ENSGALG00000001527	von Willebrand factor A domain containing 1		GO:0005604(basement membrane)//GO:0070062(extracellular exosome)//GO:0005614(interstitial matrix)	GO:0042802(identical protein binding)	GO:0048266(behavioral response to pain)//GO:0030198(extracellular matrix organization)
NC_006127.5	8285089	8285256	diffreps_peak_28804	5.61378	167	NM_205028.1	CNTFR	2.86327	2.43343e-06	9.96295e-05	up	395885	-	CGNC:20242|Ensembl:ENSGALG00000028140	ciliary neurotrophic factor receptor	gga04060(Cytokine-cytokine receptor interaction)//gga04630(Jak-STAT signaling pathway)	GO:0016021(integral component of membrane)//GO:0031225(anchored component of membrane)//GO:0070110(ciliary neurotrophic factor receptor complex)//GO:0016324(apical plasma membrane)//GO:0097059(CNTFR-CLCF1 complex)	GO:0005102(receptor binding)//GO:0019955(cytokine binding)//GO:0004896(cytokine receptor activity)//GO:0004897(ciliary neurotrophic factor receptor activity)	GO:0003360(brainstem development)//GO:0008284(positive regulation of cell proliferation)//GO:0043524(negative regulation of neuron apoptotic process)//GO:0019221(cytokine-mediated signaling pathway)//GO:0070120(ciliary neurotrophic factor-mediated signaling pathway)//GO:0060538(skeletal muscle organ development)//GO:0007548(sex differentiation)
NC_006102.5	10186741	10187400	diffreps_peak_24392	7.03606	659	XM_015275383.2	CFAP73	3.16143	9.20323e-08	4.95808e-06	up	770540	CCDC42B	CGNC:56098|Ensembl:ENSGALG00000028830	cilia and flagella associated protein 73
NC_006094.5	19165309	19165374	diffreps_peak_18627	6.20928	65	XM_004942771.3	STK39	11.1852	6.17622e-07	2.86118e-05	up	101751124	-	CGNC:72026|Ensembl:ENSGALG00000010930	serine/threonine kinase 39		GO:0016323(basolateral plasma membrane)//GO:0005654(nucleoplasm)//GO:0016324(apical plasma membrane)//GO:0005737(cytoplasm)//GO:0005829(cytosol)	GO:0005524(ATP binding)//GO:0004674(protein serine/threonine kinase activity)	GO:0023016(signal transduction by trans-phosphorylation)//GO:0032147(activation of protein kinase activity)//GO:2000650(negative regulation of sodium ion transmembrane transporter activity)//GO:0071476(cellular hypotonic response)//GO:0023014(signal transduction by protein phosphorylation)//GO:0007346(regulation of mitotic cell cycle)//GO:0090188(negative regulation of pancreatic juice secretion)…
NC_006127.5	9135108	9135640	diffreps_peak_28859	6.20424	532	XM_003642920.3	GBA2	2.07263	6.24825e-07	2.88931e-05	up	100859407	-	CGNC:66155|Ensembl:ENSGALG00000002412	glucosylceramidase beta 2	gga00511(Other glycan degradation)//gga00600(Sphingolipid metabolism)//gga01100(Metabolic pathways)	GO:0016021(integral component of membrane)	GO:0008422(beta-glucosidase activity)//GO:0004348(glucosylceramidase activity)	GO:0016139(glycoside catabolic process)//GO:0006680(glucosylceramide catabolic process)//GO:0008206(bile acid metabolic process)//GO:0021954(central nervous system neuron development)
NC_006093.5	29828601	29828820	diffreps_peak_17699	5.1423	219	XM_015288922.2	HSPA12A	2.93509	7.20615e-06	0.000264123	up	423917	-	CGNC:7025|Ensembl:ENSGALG00000009248	heat shock protein family A (Hsp70) member 12A
NC_006088.5	111301449	111301580	diffreps_peak_3315	9.2023	131	XM_015300819.2	HSF2BP	7.98935	6.27623e-10	5.52137e-08	up	418548	-	CGNC:12112|Ensembl:ENSGALG00000016202	heat shock transcription factor 2 binding protein		GO:0005829(cytosol)
NC_006089.5	23823051	23823280	diffreps_peak_6270	9.9271	229	XM_015281919.2	PPP1R9A	2.03852	1.18277e-10	1.62309e-08	up	420568	-	CGNC:7367	protein phosphatase 1 regulatory subunit 9A
NC_006091.5	9521041	9521580	diffreps_peak_12449	10.7866	539	XM_015278530.2	ARHGAP36	2.09156	1.63457e-11	5.01142e-09	up	100859007	-	CGNC:64112|Ensembl:ENSGALG00000007160	Rho GTPase activating protein 36			GO:0005096(GTPase activator activity)	GO:0007015(actin filament organization)//GO:0043547(positive regulation of GTPase activity)//GO:0007165(signal transduction)
NC_006088.5	27279893	27279975	diffreps_peak_939	8.45052	82	XM_416024.6	DOCK4	7.91481	3.5439e-09	2.49371e-07	up	417779	-	CGNC:7209	dedicator of cytokinesis 4
NC_006089.5	64399559	64399752	diffreps_peak_7312	7.97549	193	XM_015275997.2	BMP6	2.21951	1.05807e-08	6.7627e-07	up	420868	-	CGNC:9693	bone morphogenetic protein 6	gga04350(TGF-beta signaling pathway)
NC_006127.5	9131593	9131745	diffreps_peak_28858	7.76029	152	XM_003642920.3	GBA2	2.13796	1.73663e-08	1.06156e-06	up	100859407	-	CGNC:66155|Ensembl:ENSGALG00000002412	glucosylceramidase beta 2	gga00511(Other glycan degradation)//gga00600(Sphingolipid metabolism)//gga01100(Metabolic pathways)	GO:0016021(integral component of membrane)	GO:0008422(beta-glucosidase activity)//GO:0004348(glucosylceramidase activity)	GO:0016139(glycoside catabolic process)//GO:0006680(glucosylceramide catabolic process)//GO:0008206(bile acid metabolic process)//GO:0021954(central nervous system neuron development)
NC_006113.5	2798819	2798973	diffreps_peak_27887	12.299	154	XM_015299041.2	PLXNA2	3.68581	5.02309e-13	6.09717e-10	up	419857	plexin-A2	CGNC:863|Ensembl:ENSGALG00000001264	plexin A2		GO:0005887(integral component of plasma membrane)	GO:0017154(semaphorin receptor activity)	GO:0021785(branchiomotor neuron axon guidance)//GO:0030334(regulation of cell migration)//GO:0071526(semaphorin-plexin signaling pathway)//GO:0051642(centrosome localization)//GO:0021915(neural tube development)//GO:0001756(somitogenesis)//GO:0021935(cerebellar granule cell precursor tangential migration)//GO:0060037(pharyngeal system development)//GO:0048841(regulation of axon extension involved…
NC_006094.5	23307358	23307791	diffreps_peak_18821	6.42808	433	NM_205359.1	IGFBP2	20.1153	3.7318e-07	1.80438e-05	up	396315	IGFBP-2	CGNC:8714|Ensembl:ENSGALG00000011469	insulin like growth factor binding protein 2		GO:0070062(extracellular exosome)//GO:0005576(extracellular region)//GO:0005615(extracellular space)	GO:0031995(insulin-like growth factor II binding)//GO:0031994(insulin-like growth factor I binding)	GO:0042104(positive regulation of activated T cell proliferation)//GO:0001558(regulation of cell growth)//GO:0043567(regulation of insulin-like growth factor receptor signaling pathway)
NC_006088.5	194289241	194290080	diffreps_peak_5405	8.47917	839	XM_004938933.3	KCTD21	2.47127	3.31768e-09	2.34934e-07	up	428098	-	CGNC:12972|Ensembl:ENSGALG00000017268	potassium channel tetramerization domain containing 21				GO:0051260(protein homooligomerization)
NC_006119.4	468348	468660	diffreps_peak_28534	8.96546	312	XM_025144463.1	DHX34	2.03304	1.08279e-09	8.77939e-08	up	101752140	-	CGNC:71549	DExH-box helicase 34
NC_006090.5	27530846	27531300	diffreps_peak_10107	6.15661	454	XM_015283708.2	BRE	2.22351	6.97248e-07	3.19868e-05	up	421417	BABAM2	CGNC:7632|Ensembl:ENSGALG00000010039	brain and reproductive organ-expressed (TNFRSF1A modulator)
NC_006092.5	5892541	5892820	diffreps_peak_14919	5.07483	279	XM_015286155.2	QSER1	73.4	8.41715e-06	0.000301031	up	421599	-	CGNC:9119|Ensembl:ENSGALG00000012030	glutamine and serine rich 1
NC_006089.5	117610001	117610760	diffreps_peak_8580	10.539	759	XM_003640825.4	KCNB2	3.55859	2.89051e-11	6.72586e-09	up	431181	-	CGNC:66171|Ensembl:ENSGALG00000031693	potassium voltage-gated channel subfamily B member 2		GO:0008076(voltage-gated potassium channel complex)	GO:0005249(voltage-gated potassium channel activity)	GO:0051260(protein homooligomerization)//GO:0034765(regulation of ion transmembrane transport)//GO:0071805(potassium ion transmembrane transport)
NC_006097.5	20359361	20359518	diffreps_peak_21759	5.35787	157	NM_001007087.1	BLM	6.67857	4.3866e-06	0.00016894	up	415577	ORF1	CGNC:6254|Ensembl:ENSGALG00000008256	Bloom syndrome RecQ like helicase	gga03440(Homologous recombination)//gga03460(Fanconi anemia pathway)	GO:0000800(lateral element)//GO:0005694(chromosome)//GO:0005829(cytosol)//GO:0016363(nuclear matrix)//GO:0000781(chromosome, telomeric region)//GO:0016605(PML body)//GO:0005730(nucleolus)//GO:0005634(nucleus)//GO:0005737(cytoplasm)	GO:0036310(annealing helicase activity)//GO:0009378(four-way junction helicase activity)//GO:0008270(zinc ion binding)//GO:0061821(telomeric D-loop binding)//GO:0003677(DNA binding)//GO:0042803(protein homodimerization activity)//GO:0005524(ATP binding)//GO:1905773(8-hydroxy-2'-deoxyguanosine DNA binding)//GO:0000405(bubble DNA binding)//GO:0004003(ATP-dependent DNA helicase activity)//GO:0061749…	GO:0035786(protein complex oligomerization)//GO:0032508(DNA duplex unwinding)//GO:0044806(G-quadruplex DNA unwinding)//GO:0000729(DNA double-strand break processing)//GO:0071479(cellular response to ionizing radiation)//GO:0006310(DNA recombination)//GO:0072711(cellular response to hydroxyurea)//GO:0000724(double-strand break repair via homologous recombination)//GO:0090329(regulation of DNA-depe…
NC_006114.5	7119481	7120317	diffreps_peak_28263	11.2133	836	XM_015299512.2	GSDMA	2.07698	6.11985e-12	2.70285e-09	up	426132	GSDM1	CGNC:52687|Ensembl:ENSGALG00000013495	gasdermin A
NC_028740.2	3071561	3072128	diffreps_peak_31492	7.77693	567	XM_025146089.1	LOC107049370	2.69479	1.67136e-08	1.02522e-06	up	107049370	-	CGNC:72390	uncharacterized LOC107049370
NC_006111.5	3170750	3170840	diffreps_peak_27414	11.7239	90	XM_015298175.2	UBASH3B	3.53161	1.88854e-12	1.27629e-09	up	419748	-	CGNC:51080|Ensembl:ENSGALG00000006567	ubiquitin associated and SH3 domain containing B
NC_006093.5	3323051	3323174	diffreps_peak_16810	10.4684	123	XM_421496.6	MMRN2	2.20736	3.40122e-11	7.26463e-09	up	423611	-	CGNC:1428	multimerin 2
NC_006127.5	60607238	60607376	diffreps_peak_30398	10.7249	138	XM_025144790.1	MEF2C	2.13588	1.88417e-11	5.358e-09	up	769007	-	CGNC:10854|Ensembl:ENSGALG00000014645	myocyte enhancer factor 2C	gga04010(MAPK signaling pathway)	GO:0005634(nucleus)	GO:0046983(protein dimerization activity)//GO:0000977(RNA polymerase II regulatory region sequence-specific DNA binding)	GO:0006351(transcription, DNA-templated)//GO:0045944(positive regulation of transcription from RNA polymerase II promoter)
NC_006091.5	17856001	17857100	diffreps_peak_12728	5.30256	1099	XM_025149889.1	LOC112532284	2.69419	4.98236e-06	0.000189785	up
NC_006105.5	4926518	4926722	diffreps_peak_25404	8.83464	204	NM_205155.2	FASN	2.49325	1.46338e-09	1.14e-07	up	396061	-	CGNC:1983|Ensembl:ENSGALG00000040896	fatty acid synthase	gga00061(Fatty acid biosynthesis)//gga01100(Metabolic pathways)//gga01212(Fatty acid metabolism)//gga04910(Insulin signaling pathway)	GO:0005623(cell)	GO:0102131(3-oxo-glutaryl-[acp] methyl ester reductase activity)//GO:0004319(enoyl-[acyl-carrier-protein] reductase (NADPH, B-specific) activity)//GO:0004320(oleoyl-[acyl-carrier-protein] hydrolase activity)//GO:0004317(3-hydroxypalmitoyl-[acyl-carrier-protein] dehydratase activity)//GO:0004312(fatty acid synthase activity)//GO:0102132(3-oxo-pimeloyl-[acp] methyl ester reductase activity)//GO:000…	GO:0055114(oxidation-reduction process)//GO:0009058(biosynthetic process)//GO:0032100(positive regulation of appetite)//GO:0006633(fatty acid biosynthetic process)//GO:0006089(lactate metabolic process)
NC_006094.5	6860451	6860586	diffreps_peak_18149	5.96225	135	XM_421891.6	MCM3AP	4.29261	1.09082e-06	4.82641e-05	up	424036	-	CGNC:3212|Ensembl:ENSGALG00000004363	minichromosome maintenance complex component 3 associated protein		GO:0031965(nuclear membrane)//GO:0005829(cytosol)	GO:0003676(nucleic acid binding)
NC_006092.5	27926501	27927124	diffreps_peak_15781	8.80022	623	NM_001293097.1	SLC8A3	15.1176	1.58408e-09	1.22198e-07	up	395759	NCX3	CGNC:7148|Ensembl:ENSGALG00000009400	solute carrier family 8 member A3	gga04020(Calcium signaling pathway)	GO:0005887(integral component of plasma membrane)//GO:0048471(perinuclear region of cytoplasm)//GO:0005789(endoplasmic reticulum membrane)//GO:0005741(mitochondrial outer membrane)//GO:0031594(neuromuscular junction)//GO:0042383(sarcolemma)	GO:0005432(calcium:sodium antiporter activity)//GO:0099580(ion antiporter activity involved in regulation of postsynaptic membrane potential)	GO:0035725(sodium ion transmembrane transport)//GO:0060078(regulation of postsynaptic membrane potential)//GO:0060291(long-term synaptic potentiation)//GO:0007612(learning)//GO:0048709(oligodendrocyte differentiation)//GO:0071456(cellular response to hypoxia)//GO:0007154(cell communication)//GO:0002244(hematopoietic progenitor cell differentiation)//GO:0042552(myelination)//GO:0051560(mitochondri…
NC_006110.5	4068703	4068954	diffreps_peak_27166	9.96743	251	XM_417766.5	GRIK3	32.6889	1.07788e-10	1.51267e-08	up	419619	-	CGNC:1493|Ensembl:ENSGALG00000002098	glutamate ionotropic receptor kainate type subunit 3	gga04080(Neuroactive ligand-receptor interaction)	GO:0005887(integral component of plasma membrane)//GO:0030054(cell junction)//GO:0045211(postsynaptic membrane)	GO:0001640(adenylate cyclase inhibiting G-protein coupled glutamate receptor activity)//GO:0015277(kainate selective glutamate receptor activity)//GO:0005234(extracellular-glutamate-gated ion channel activity)	GO:0035235(ionotropic glutamate receptor signaling pathway)//GO:0035725(sodium ion transmembrane transport)//GO:0007196(adenylate cyclase-inhibiting G-protein coupled glutamate receptor signaling pathway)//GO:0060079(excitatory postsynaptic potential)//GO:0071805(potassium ion transmembrane transport)
NC_006090.5	23797627	23797756	diffreps_peak_10012	10.2623	129	XM_001233826.4	EML4	2.51176	5.46662e-11	9.82795e-09	up	771345	-	CGNC:7532|Ensembl:ENSGALG00000009915	echinoderm microtubule associated protein like 4
NC_006097.5	9268278	9268379	diffreps_peak_21319	6.54024	101	NM_205300.1	MYO5A	3.2648	2.88243e-07	1.42064e-05	up	396237	GS1|MYH12|MYO5|MYR12|myosin-12|myoxin	CGNC:3421|Ensembl:ENSGALG00000031987	myosin VA		GO:0032593(insulin-responsive compartment)//GO:0031941(filamentous actin)//GO:0016459(myosin complex)//GO:0000139(Golgi membrane)	GO:0000146(microfilament motor activity)//GO:0005524(ATP binding)//GO:0003779(actin binding)//GO:0005516(calmodulin binding)//GO:0003774(motor activity)//GO:0060001(minus-end directed microfilament motor activity)//GO:0005515(protein binding)	GO:0032869(cellular response to insulin stimulus)//GO:0016192(vesicle-mediated transport)//GO:0072659(protein localization to plasma membrane)
NC_006107.5	8327421	8327840	diffreps_peak_26341	6.07489	419	XM_425708.6	OGFR	2.907	8.41609e-07	3.80772e-05	up	428150	-	CGNC:4174|Ensembl:ENSGALG00000005609	opioid growth factor receptor		GO:0016020(membrane)	GO:0004872(receptor activity)
NC_006109.5	550083	550179	diffreps_peak_26853	5.74825	96	NM_001145227.1	SLC23A2	2.11818	1.78547e-06	7.57276e-05	up	419520	SVCT2	CGNC:110|Ensembl:ENSGALG00000000195	solute carrier family 23 member 2
NC_006107.5	9985713	9986527	diffreps_peak_26421	7.52239	814	XM_015296468.2	REM1	4.00321	3.00335e-08	1.75447e-06	up	419274	-	CGNC:16567	RRAD and GEM like GTPase 1
NC_006107.5	2195866	2195964	diffreps_peak_26183	5.87746	98	NM_001030850.1	NECAB3	2.19744	1.32598e-06	5.77262e-05	up	419154	APBA2BP	CGNC:2219|Ensembl:ENSGALG00000003065	N-terminal EF-hand calcium binding protein 3		GO:0005789(endoplasmic reticulum membrane)//GO:0000137(Golgi cis cisterna)	GO:0005509(calcium ion binding)	GO:0019538(protein metabolic process)//GO:0042984(regulation of amyloid precursor protein biosynthetic process)
NC_006094.5	9810541	9811180	diffreps_peak_18213	5.13017	639	XM_015289488.2	HECW2	2.75569	7.41017e-06	0.000270871	up	424050	-	CGNC:6009|Ensembl:ENSGALG00000007944	HECT, C2 and WW domain containing E3 ubiquitin protein ligase 2		GO:0005737(cytoplasm)//GO:0072686(mitotic spindle)	GO:0061630(ubiquitin protein ligase activity)	GO:0030071(regulation of mitotic metaphase/anaphase transition)//GO:0043161(proteasome-mediated ubiquitin-dependent protein catabolic process)//GO:0042787(protein ubiquitination involved in ubiquitin-dependent protein catabolic process)
NC_006091.5	91276945	91277302	diffreps_peak_14703	10.7073	357	XM_025150247.1	SIGLEC1	2.44704	1.96197e-11	5.45845e-09	up	776920	-	CGNC:58419	sialic acid binding Ig like lectin 1	gga04514(Cell adhesion molecules (CAMs))	GO:0016021(integral component of membrane)
NC_006095.5	2056974	2057116	diffreps_peak_19256	9.92682	142	NM_205078.1	NR5A2	2.42003	1.18352e-10	1.62365e-08	up	395961	-	CGNC:49577|Ensembl:ENSGALG00000002182	nuclear receptor subfamily 5 group A member 2		GO:0090575(RNA polymerase II transcription factor complex)//GO:0005737(cytoplasm)	GO:0004879(RNA polymerase II transcription factor activity, ligand-activated sequence-specific DNA binding)//GO:0000978(RNA polymerase II core promoter proximal region sequence-specific DNA binding)//GO:0000980(RNA polymerase II distal enhancer sequence-specific DNA binding)//GO:0003707(steroid hormone receptor activity)//GO:0003682(chromatin binding)//GO:0000976(transcription regulatory region s…	GO:0043401(steroid hormone mediated signaling pathway)//GO:0030522(intracellular receptor signaling pathway)//GO:0008206(bile acid metabolic process)//GO:0006351(transcription, DNA-templated)//GO:1990830(cellular response to leukemia inhibitory factor)//GO:0042127(regulation of cell proliferation)//GO:0006366(transcription from RNA polymerase II promoter)//GO:0042632(cholesterol homeostasis)//GO:…
NC_006104.5	1013941	1017080	diffreps_peak_24700	8.59691	3139	XM_025141493.1	NRARP	2.49867	2.52982e-09	1.84906e-07	up	431400	-	CGNC:54234|Ensembl:ENSGALG00000027231	NOTCH-regulated ankyrin repeat protein
NC_006104.5	5691281	5692065	diffreps_peak_24858	11.2829	784	XM_025141441.1	PHYHD1	2.802	5.21351e-12	2.46146e-09	up	100858951	-	CGNC:66719|Ensembl:ENSGALG00000042266	phytanoyl-CoA dioxygenase domain containing 1
NC_006100.5	14503584	14503690	diffreps_peak_23476	9.13343	106	XM_414611.6	ADAMTS2	2.61992	7.35477e-10	6.3224e-08	up	416291	-	CGNC:4492|Ensembl:ENSGALG00000032974	ADAM metallopeptidase with thrombospondin type 1 motif 2
NC_006090.5	12205763	12205958	diffreps_peak_9607	7.54301	195	XM_004940214.3	PCSK2	2.2747	2.86414e-08	1.67895e-06	up	395136	PC2	CGNC:49185|Ensembl:ENSGALG00000008734	proprotein convertase subtilisin/kexin type 2
NW_020110165.1	1606201	1606900	diffreps_peak_32058	6.43692	699	XM_025146368.1	LOC107049357	2.00946	3.65663e-07	1.77048e-05	up	107049357	-	CGNC:72377	uncharacterized LOC107049357
NC_006093.5	18387199	18387289	diffreps_peak_17337	5.50875	90	XM_421638.6	ABCG2	2.65529	3.09921e-06	0.000124091	up	423767	-	CGNC:4322|Ensembl:ENSGALG00000030677	ATP binding cassette subfamily G member 2 (Junior blood group)	gga02010(ABC transporters)	GO:0016021(integral component of membrane)//GO:0005634(nucleus)//GO:0043235(receptor complex)//GO:0016324(apical plasma membrane)	GO:0005524(ATP binding)//GO:0017127(cholesterol transporter activity)//GO:0042803(protein homodimerization activity)//GO:0042626(ATPase activity, coupled to transmembrane movement of substances)	GO:0006855(drug transmembrane transport)//GO:0046415(urate metabolic process)//GO:0033344(cholesterol efflux)
NC_006089.5	68504591	68505980	diffreps_peak_7426	6.33889	1389	XM_015282178.2	RNF152	3.90468	4.58255e-07	2.17263e-05	up	420909	-	CGNC:66387|Ensembl:ENSGALG00000028822	ring finger protein 152		GO:0005765(lysosomal membrane)//GO:0005764(lysosome)//GO:0031301(integral component of organelle membrane)	GO:0004842(ubiquitin-protein transferase activity)//GO:0046872(metal ion binding)//GO:0031267(small GTPase binding)//GO:0061630(ubiquitin protein ligase activity)	GO:0070936(protein K48-linked ubiquitination)//GO:0010508(positive regulation of autophagy)//GO:0070534(protein K63-linked ubiquitination)//GO:0034198(cellular response to amino acid starvation)//GO:1904262(negative regulation of TORC1 signaling)//GO:0006915(apoptotic process)
NC_006102.5	6601861	6602220	diffreps_peak_24247	9.40966	359	XM_025155665.1	HECTD4	2.65035	3.8935e-10	3.74029e-08	up	426582	C12orf51|C15H12orf51|POTAGE	CGNC:52833|Ensembl:ENSGALG00000032685	HECT domain containing E3 ubiquitin protein ligase 4			GO:0004842(ubiquitin-protein transferase activity)	GO:0016567(protein ubiquitination)
NC_006093.5	18385977	18386243	diffreps_peak_17336	10.247	266	XM_421638.6	ABCG2	2.34779	5.66204e-11	1.00107e-08	up	423767	-	CGNC:4322|Ensembl:ENSGALG00000030677	ATP binding cassette subfamily G member 2 (Junior blood group)	gga02010(ABC transporters)	GO:0016021(integral component of membrane)//GO:0005634(nucleus)//GO:0043235(receptor complex)//GO:0016324(apical plasma membrane)	GO:0005524(ATP binding)//GO:0017127(cholesterol transporter activity)//GO:0042803(protein homodimerization activity)//GO:0042626(ATPase activity, coupled to transmembrane movement of substances)	GO:0006855(drug transmembrane transport)//GO:0046415(urate metabolic process)//GO:0033344(cholesterol efflux)
NC_006091.5	46521631	46521760	diffreps_peak_13365	7.99333	129	NM_001031145.1	GPAT3	2.97265	1.01548e-08	6.51812e-07	up	422610	AGPAT9|LPAAT-THETA	CGNC:51788|Ensembl:ENSGALG00000011221	glycerol-3-phosphate acyltransferase 3	gga00561(Glycerolipid metabolism)//gga00564(Glycerophospholipid metabolism)//gga01100(Metabolic pathways)	GO:0016021(integral component of membrane)//GO:0005789(endoplasmic reticulum membrane)	GO:0004366(glycerol-3-phosphate O-acyltransferase activity)//GO:0102420(sn-1-glycerol-3-phosphate C16:0-DCA-CoA acyl transferase activity)//GO:0003841(1-acylglycerol-3-phosphate O-acyltransferase activity)	GO:0032006(regulation of TOR signaling)//GO:0019432(triglyceride biosynthetic process)//GO:0016024(CDP-diacylglycerol biosynthetic process)
NW_020110162.1	1170081	1170300	diffreps_peak_31882	8.78974	219	XM_025146262.1	NDAHNAKL	5.96499	1.62278e-09	1.24866e-07	up	101750635	-	CGNC:70082	neuroblast differentiation-associated protein AHNAK-like
NC_006090.5	35222181	35224100	diffreps_peak_10270	8.43776	1919	XM_025149336.1	SDCCAG8	3.84865	3.6496e-09	2.56292e-07	up	421498	-	CGNC:8141|Ensembl:ENSGALG00000010713	serologically defined colon cancer antigen 8		GO:0005814(centriole)//GO:0034451(centriolar satellite)//GO:0005911(cell-cell junction)		GO:0007098(centrosome cycle)//GO:0035148(tube formation)//GO:0001764(neuron migration)//GO:0030010(establishment of cell polarity)
NC_006093.5	9713561	9713671	diffreps_peak_17014	10.3314	110	NM_001277097.1	ANK3	2.77556	4.66206e-11	8.99575e-09	up	396309	CHANK3	CGNC:49747|Ensembl:ENSGALG00000003135	ankyrin 3				GO:0007165(signal transduction)
NC_006106.5	6954546	6954680	diffreps_peak_26008	9.09739	134	XM_004946695.2	ULK2	2.00454	7.99115e-10	6.77863e-08	up	417614	-	CGNC:3503|Ensembl:ENSGALG00000004727	unc-51 like autophagy activating kinase 2	gga04140(Regulation of autophagy)//gga04150(mTOR signaling pathway)
NC_006127.5	10035821	10035908	diffreps_peak_28897	5.10946	87	XM_004937172.3	NPR3	3.21314	7.77218e-06	0.000282593	up	431663	-	CGNC:54312|Ensembl:ENSGALG00000017405	natriuretic peptide receptor 3		GO:0016021(integral component of membrane)
NC_006111.5	3167041	3168340	diffreps_peak_27411	10.7435	1299	XM_015298175.2	UBASH3B	2.51436	1.80502e-11	5.26707e-09	up	419748	-	CGNC:51080|Ensembl:ENSGALG00000006567	ubiquitin associated and SH3 domain containing B
NC_006107.5	9927659	9928233	diffreps_peak_26418	8.06099	574	NM_204946.2	TCF15	2.83173	8.68979e-09	5.65008e-07	up	395788	-	CGNC:20222|Ensembl:ENSGALG00000026276	transcription factor 15 (basic helix-loop-helix)		GO:0005634(nucleus)//GO:0090575(RNA polymerase II transcription factor complex)	GO:0000978(RNA polymerase II core promoter proximal region sequence-specific DNA binding)//GO:0001077(transcriptional activator activity, RNA polymerase II core promoter proximal region sequence-specific binding)//GO:0046983(protein dimerization activity)//GO:0003677(DNA binding)	GO:0043588(skin development)//GO:0048339(paraxial mesoderm development)//GO:0042755(eating behavior)//GO:0060231(mesenchymal to epithelial transition)//GO:0036342(post-anal tail morphogenesis)//GO:0043583(ear development)//GO:0045198(establishment of epithelial cell apical/basal polarity)//GO:0048644(muscle organ morphogenesis)//GO:0006351(transcription, DNA-templated)//GO:0050884(neuromuscular p…
NC_006089.5	89382675	89382805	diffreps_peak_7885	12.1745	130	XM_419081.6	NR4A3	4.80607	6.69076e-13	7.02047e-10	up	420996	-	CGNC:10177|Ensembl:ENSGALG00000013568	nuclear receptor subfamily 4 group A member 3		GO:0005667(transcription factor complex)//GO:0005634(nucleus)//GO:0042629(mast cell granule)	GO:0001223(transcription coactivator binding)//GO:0004879(RNA polymerase II transcription factor activity, ligand-activated sequence-specific DNA binding)//GO:0019901(protein kinase binding)//GO:0003707(steroid hormone receptor activity)//GO:0000978(RNA polymerase II core promoter proximal region sequence-specific DNA binding)//GO:0008270(zinc ion binding)//GO:0001077(transcriptional activator ac…	GO:0032765(positive regulation of mast cell cytokine production)//GO:0045333(cellular respiration)//GO:0048752(semicircular canal morphogenesis)//GO:0071870(cellular response to catecholamine stimulus)//GO:0035726(common myeloid progenitor cell proliferation)//GO:2000505(regulation of energy homeostasis)//GO:0038097(positive regulation of mast cell activation by Fc-epsilon receptor signaling path…
NC_006104.5	7271754	7271964	diffreps_peak_24952	10.0273	210	XM_004945946.3	ADAMTSL2	3.27576	9.39093e-11	1.37445e-08	up	417147	-	CGNC:50450|Ensembl:ENSGALG00000002955	ADAMTS like 2		GO:0005578(proteinaceous extracellular matrix)	GO:0050436(microfibril binding)//GO:0008270(zinc ion binding)//GO:0004222(metalloendopeptidase activity)	GO:0006508(proteolysis)//GO:0060481(lobar bronchus epithelium development)//GO:0030512(negative regulation of transforming growth factor beta receptor signaling pathway)//GO:0030198(extracellular matrix organization)
NC_006092.5	30823524	30823747	diffreps_peak_15938	6.30203	223	NM_001291758.1	SCG5	6.56452	4.98846e-07	2.35222e-05	up	769742	-	CGNC:7394|Ensembl:ENSGALG00000009725	secretogranin V		GO:0030141(secretory granule)	GO:0051082(unfolded protein binding)//GO:0004857(enzyme inhibitor activity)	GO:0007218(neuropeptide signaling pathway)//GO:0043086(negative regulation of catalytic activity)//GO:0016486(peptide hormone processing)//GO:0006886(intracellular protein transport)//GO:0046883(regulation of hormone secretion)
NC_006107.5	5402981	5403062	diffreps_peak_26257	5.14615	81	NM_001006291.1	SERINC3	2.52664	7.14256e-06	0.000262159	up	419196	TDE1	CGNC:3099|Ensembl:ENSGALG00000004220	serine incorporator 3		GO:0005886(plasma membrane)//GO:0005794(Golgi apparatus)//GO:0016021(integral component of membrane)	GO:0015194(L-serine transmembrane transporter activity)	GO:0015825(L-serine transport)//GO:0045087(innate immune response)//GO:0051607(defense response to virus)//GO:0009597(detection of virus)//GO:0006665(sphingolipid metabolic process)//GO:1902237(positive regulation of endoplasmic reticulum stress-induced intrinsic apoptotic signaling pathway)//GO:0006658(phosphatidylserine metabolic process)
NC_006108.5	4567390	4567480	diffreps_peak_26737	10.9504	90	XM_003642530.3	IFFO2	3.92843	1.12101e-11	3.94434e-09	up	419468	-	CGNC:51003|Ensembl:ENSGALG00000029831	intermediate filament family orphan 2		GO:0005882(intermediate filament)	GO:0005198(structural molecule activity)
NC_006088.5	34139623	34139701	diffreps_peak_1129	7.74193	78	NM_001199578.1	MSRB3	2.75756	1.81165e-08	1.10327e-06	up	417833	MSRB2	CGNC:13069|Ensembl:ENSGALG00000026661	methionine sulfoxide reductase B3		GO:0005783(endoplasmic reticulum)//GO:0005739(mitochondrion)	GO:0033743(peptide-methionine (R)-S-oxide reductase activity)//GO:0008270(zinc ion binding)	GO:0055114(oxidation-reduction process)//GO:0030091(protein repair)//GO:0006979(response to oxidative stress)
NC_006113.5	2074252	2076340	diffreps_peak_27792	10.1841	2088	XM_417962.6	NUAK2	3.51502	6.54549e-11	1.09977e-08	up	419828	1200013B22RIK	CGNC:51100|Ensembl:ENSGALG00000036616	NUAK family kinase 2			GO:0004672(protein kinase activity)//GO:0005524(ATP binding)	GO:0006468(protein phosphorylation)
NC_006089.5	8624661	8625249	diffreps_peak_5858	12.211	588	NM_204928.1	MNX1	5.15584	6.15178e-13	6.69895e-10	up	395768	HB9|HLXB9	CGNC:4851|Ensembl:ENSGALG00000041154	motor neuron and pancreas homeobox 1		GO:0005634(nucleus)	GO:0043565(sequence-specific DNA binding)	GO:0006355(regulation of transcription, DNA-templated)
NC_006088.5	27402597	27402711	diffreps_peak_997	10.6624	114	XM_416024.6	DOCK4	3.49468	2.17587e-11	5.81793e-09	up	417779	-	CGNC:7209	dedicator of cytokinesis 4
NC_006089.5	51744319	51744480	diffreps_peak_7017	11.2646	161	XM_418874.6	LANCL2	2.04403	5.43718e-12	2.52436e-09	up	420779	-	CGNC:9388|Ensembl:ENSGALG00000032570	LanC like 2
NC_006088.5	196997361	196997560	diffreps_peak_5517	7.98746	199	XM_025146953.1	LOC107055678	4.32369	1.0293e-08	6.59969e-07	up	107055678	-	CGNC:78633	E3 ubiquitin-protein ligase RNF12-B-like
NC_006093.5	5917921	5918063	diffreps_peak_16895	12.3093	142	XM_421523.6	FAM149B1	3.46453	4.90622e-13	6.04107e-10	up	423639	-	CGNC:52014|Ensembl:ENSGALG00000002693	family with sequence similarity 149 member B1
NC_006127.5	53573841	53574300	diffreps_peak_30187	7.45966	459	XM_025144637.1	PDE6B	84.4	3.47007e-08	2.00716e-06	up	395092	-	CGNC:11449|Ensembl:ENSGALG00000015373	phosphodiesterase 6B	gga00230(Purine metabolism)//gga04744(Phototransduction)	GO:0001750(photoreceptor outer segment)	GO:0047555(3',5'-cyclic-GMP phosphodiesterase activity)//GO:0046872(metal ion binding)	GO:0051480(regulation of cytosolic calcium ion concentration)//GO:0046037(GMP metabolic process)//GO:0060041(retina development in camera-type eye)//GO:0009583(detection of light stimulus)//GO:0007165(signal transduction)
NC_006088.5	195929116	195929209	diffreps_peak_5476	7.77004	93	XM_015281015.2	CHRDL2	3.62337	1.6981e-08	1.04006e-06	up	419054	-	CGNC:13001	chordin like 2
NC_006105.5	5890821	5892780	diffreps_peak_25458	10.6642	1959	XM_415648.6	STXBP4	2.89303	2.16677e-11	5.80016e-09	up	417393	-	CGNC:2195	syntaxin binding protein 4
NC_006092.5	17305286	17306756	diffreps_peak_15429	10.7377	1470	XM_001232340.5	APLNR	2.03931	1.82923e-11	5.29242e-09	up	429337	AGTRL1|APLNR1	CGNC:3593|Ensembl:ENSGALG00000004841	apelin receptor	gga04080(Neuroactive ligand-receptor interaction)	GO:0005886(plasma membrane)//GO:0016021(integral component of membrane)	GO:0004930(G-protein coupled receptor activity)	GO:1904325(positive regulation of inhibitory G-protein coupled receptor phosphorylation)//GO:0007186(G-protein coupled receptor signaling pathway)//GO:0045766(positive regulation of angiogenesis)//GO:0043951(negative regulation of cAMP-mediated signaling)//GO:0051281(positive regulation of release of sequestered calcium ion into cytosol)
NC_006113.5	628166	628782	diffreps_peak_27702	9.80674	616	XM_025143787.1	NAV1	2.23743	1.5605e-10	1.92324e-08	up	430162	-	CGNC:53874	neuron navigator 1
NC_006095.5	6373063	6373166	diffreps_peak_19403	10.496	103	NM_204125.1	QSOX1	2.89457	3.19171e-11	7.06518e-09	up	373914	QSCN6	CGNC:2884|Ensembl:ENSGALG00000003933	quiescin Q6 sulfhydryl oxidase 1		GO:0030173(integral component of Golgi membrane)//GO:0070062(extracellular exosome)//GO:0005615(extracellular space)//GO:0045171(intercellular bridge)	GO:0016971(flavin-linked sulfhydryl oxidase activity)//GO:0003756(protein disulfide isomerase activity)	GO:0045454(cell redox homeostasis)//GO:0016242(negative regulation of macroautophagy)//GO:0055114(oxidation-reduction process)
NC_006088.5	110845069	110845124	diffreps_peak_3286	7.1712	55	XM_416748.6	PDE9A	2.2354	6.7422e-08	3.70507e-06	up	418538	-	CGNC:12098|Ensembl:ENSGALG00000016186	phosphodiesterase 9A	gga00230(Purine metabolism)		GO:0047555(3',5'-cyclic-GMP phosphodiesterase activity)//GO:0046872(metal ion binding)	GO:0046069(cGMP catabolic process)//GO:0010613(positive regulation of cardiac muscle hypertrophy)//GO:0007165(signal transduction)
NC_006088.5	27163247	27163432	diffreps_peak_887	9.1225	185	XM_416024.6	DOCK4	3.65961	7.54218e-10	6.46095e-08	up	417779	-	CGNC:7209	dedicator of cytokinesis 4
NC_006110.5	5601906	5602380	diffreps_peak_27240	8.77183	474	XM_015297867.2	MACF1	2.14329	1.69109e-09	1.29652e-07	up	419671	-	CGNC:51056|Ensembl:ENSGALG00000003693	microtubule-actin crosslinking factor 1			GO:0008017(microtubule binding)//GO:0003779(actin binding)//GO:0016887(ATPase activity)//GO:0005509(calcium ion binding)	GO:0016055(Wnt signaling pathway)
NC_006093.5	19969042	19970985	diffreps_peak_17423	8.5989	1943	XM_003641479.4	TMEM72	4.02269	2.51827e-09	1.84194e-07	up	100859699	-	CGNC:66157	transmembrane protein 72		GO:0016021(integral component of membrane)
NC_006098.5	2439435	2439787	diffreps_peak_21893	8.87951	352	XM_003641907.4	B3GNT9	2.01454	1.31974e-09	1.04437e-07	up	427539	B3GNT4	CGNC:14532|Ensembl:ENSGALG00000021345	UDP-GlcNAc:betaGal beta-1,3-N-acetylglucosaminyltransferase 9		GO:0016021(integral component of membrane)//GO:0001650(fibrillar center)//GO:0000139(Golgi membrane)	GO:0008378(galactosyltransferase activity)	GO:0006486(protein glycosylation)
NC_006091.5	88901626	88901750	diffreps_peak_14606	11.1278	124	XM_015286072.2	SLC4A11	2.23996	7.451e-12	3.06731e-09	up	422943	-	CGNC:11963	solute carrier family 4 member 11
NC_006092.5	54816901	54817119	diffreps_peak_16576	10.5119	218	XM_025151310.1	LRRC9	4.74453	3.07711e-11	6.92895e-09	up	423529	-	CGNC:9097	leucine rich repeat containing 9
NC_006088.5	131767580	131767741	diffreps_peak_3937	9.59643	161	XM_015277766.2	NIPA1	2.57018	2.53265e-10	2.70405e-08	up	418681	-	CGNC:12552	non imprinted in Prader-Willi/Angelman syndrome 1
NC_006088.5	12741015	12741075	diffreps_peak_493	6.81353	60	XM_415970.6	PTPN12	2.57067	1.53626e-07	7.95148e-06	up	417725	-	CGNC:6308	protein tyrosine phosphatase, non-receptor type 12
NC_006088.5	27392889	27393009	diffreps_peak_991	6.12723	120	XM_416024.6	DOCK4	3.39844	7.46055e-07	3.40858e-05	up	417779	-	CGNC:7209	dedicator of cytokinesis 4
NC_006102.5	8705072	8706560	diffreps_peak_24327	7.32763	1488	XM_025155519.1	LRRC75B	2.79755	4.70296e-08	2.65886e-06	up	769750	C15H22orf36|C22ORF36|FAM211B	CGNC:4968|Ensembl:ENSGALG00000006588	leucine rich repeat containing 75B
NC_006091.5	68645741	68645892	diffreps_peak_14096	11.927	151	NM_001080212.1	UCHL1	3.52383	1.18298e-12	9.53819e-10	up	770302	UCH-L1	CGNC:10625|Ensembl:ENSGALG00000014261	ubiquitin C-terminal hydrolase L1		GO:0005622(intracellular)	GO:0016874(ligase activity)//GO:0004843(thiol-dependent ubiquitin-specific protease activity)	GO:0016579(protein deubiquitination)//GO:0006511(ubiquitin-dependent protein catabolic process)
NC_006088.5	27299409	27299535	diffreps_peak_947	10.9578	126	XM_416024.6	DOCK4	4.93931	1.10213e-11	3.90537e-09	up	417779	-	CGNC:7209	dedicator of cytokinesis 4
NC_006088.5	140359043	140359210	diffreps_peak_4259	9.72349	167	NM_001162390.1	COL4A2	2.27629	1.8902e-10	2.22103e-08	up	418752	-	CGNC:12638|Ensembl:ENSGALG00000016843	collagen type IV alpha 2 chain	gga04510(Focal adhesion)//gga04512(ECM-receptor interaction)//gga04933(AGE-RAGE signaling pathway in diabetic complications)	GO:0070062(extracellular exosome)//GO:0005587(collagen type IV trimer)	GO:0005201(extracellular matrix structural constituent)	GO:0071560(cellular response to transforming growth factor beta stimulus)//GO:0016525(negative regulation of angiogenesis)//GO:0038063(collagen-activated tyrosine kinase receptor signaling pathway)//GO:0006351(transcription, DNA-templated)//GO:0035987(endodermal cell differentiation)
NC_006127.5	66457541	66457860	diffreps_peak_30560	5.54633	319	XM_424914.6	UGCG	12.9863	2.8423e-06	0.000114864	up	427335	-	CGNC:11696|Ensembl:ENSGALG00000015682	UDP-glucose ceramide glucosyltransferase	gga00600(Sphingolipid metabolism)//gga01100(Metabolic pathways)	GO:0016020(membrane)//GO:0016021(integral component of membrane)	GO:0008120(ceramide glucosyltransferase activity)	GO:0006679(glucosylceramide biosynthetic process)//GO:1903955(positive regulation of protein targeting to mitochondrion)
NC_006113.5	4206983	4207090	diffreps_peak_27940	10.0805	107	XM_004935037.3	ANKS1A	2.4754	8.30727e-11	1.26425e-08	up	419898	-	CGNC:1964|Ensembl:ENSGALG00000002723	ankyrin repeat and sterile alpha motif domain containing 1A		GO:0005654(nucleoplasm)//GO:0005829(cytosol)	GO:0046875(ephrin receptor binding)	GO:1901187(regulation of ephrin receptor signaling pathway)
NW_020110165.1	165854	166425	diffreps_peak_31972	9.57239	571	XM_025146398.1	FCGBPL	2.54058	2.67677e-10	2.82603e-08	up	429249	-	CGNC:53597|Ensembl:ENSGALG00000030075	IgGFc-binding protein-like
NC_006093.5	9667153	9667351	diffreps_peak_16996	10.4597	198	NM_001277097.1	ANK3	2.87243	3.4697e-11	7.34301e-09	up	396309	CHANK3	CGNC:49747|Ensembl:ENSGALG00000003135	ankyrin 3				GO:0007165(signal transduction)
NC_006127.5	22452017	22452330	diffreps_peak_29375	6.46611	313	XM_003642954.4	DMGDH	2.45552	3.41895e-07	1.66269e-05	up	416370	-	CGNC:3314|Ensembl:ENSGALG00000004491	dimethylglycine dehydrogenase	gga00260(Glycine, serine and threonine metabolism)//gga01100(Metabolic pathways)
NC_006095.5	5855336	5855460	diffreps_peak_19375	8.89205	124	NM_001277533.1	MGST3	2.30782	1.28218e-09	1.01832e-07	up	424404	-	CGNC:2512|Ensembl:ENSGALG00000003445	microsomal glutathione S-transferase 3	gga00480(Glutathione metabolism)//gga00980(Metabolism of xenobiotics by cytochrome P450)//gga00982(Drug metabolism - cytochrome P450)	GO:0005783(endoplasmic reticulum)//GO:0016021(integral component of membrane)//GO:0070062(extracellular exosome)//GO:0005635(nuclear envelope)	GO:0004602(glutathione peroxidase activity)//GO:0004364(glutathione transferase activity)	GO:0098869(cellular oxidant detoxification)
NC_006100.5	1517841	1518994	diffreps_peak_23100	10.3338	1153	XM_015293534.2	LOC100859484	3.02513	4.63663e-11	8.96516e-09	up	100859484	-	CGNC:63658	protocadherin alpha-2-like		GO:0005886(plasma membrane)//GO:0016021(integral component of membrane)	GO:0005509(calcium ion binding)	GO:0007156(homophilic cell adhesion via plasma membrane adhesion molecules)
NC_006092.5	11905426	11905597	diffreps_peak_15061	8.08138	171	XM_015286639.2	PLEKHA7	2.37611	8.29133e-09	5.4099e-07	up	423069	-	CGNC:4568|Ensembl:ENSGALG00000029679	pleckstrin homology domain containing A7
NC_006104.5	5683221	5683560	diffreps_peak_24852	7.68914	339	XM_003642283.4	LRRC8A	2.50087	2.04579e-08	1.23454e-06	up	417201	LRRC8	CGNC:3381|Ensembl:ENSGALG00000004573	leucine rich repeat containing 8 family member A		GO:0005886(plasma membrane)//GO:0009986(cell surface)//GO:0005737(cytoplasm)//GO:0034702(ion channel complex)	GO:0005225(volume-sensitive anion channel activity)	GO:0044070(regulation of anion transport)//GO:0006970(response to osmotic stress)//GO:0098656(anion transmembrane transport)//GO:0006884(cell volume homeostasis)//GO:0007165(signal transduction)
NC_006110.5	2901606	2901750	diffreps_peak_27124	7.1236	144	XM_417748.6	MECR	2.30821	7.52323e-08	4.10678e-06	up	419601	-	CGNC:981|Ensembl:ENSGALG00000032763	mitochondrial trans-2-enoyl-CoA reductase	gga00062(Fatty acid elongation)//gga01100(Metabolic pathways)//gga01212(Fatty acid metabolism)		GO:0016491(oxidoreductase activity)	GO:0055114(oxidation-reduction process)
NC_006099.5	19946717	19946825	diffreps_peak_22985	7.3628	108	XM_414455.6	PLXND1	2.06018	4.33711e-08	2.46727e-06	up	416124	-	CGNC:6425|Ensembl:ENSGALG00000008473	plexin D1		GO:0005887(integral component of plasma membrane)//GO:0030027(lamellipodium)	GO:0019904(protein domain specific binding)//GO:0017154(semaphorin receptor activity)	GO:0045765(regulation of angiogenesis)//GO:0008360(regulation of cell shape)//GO:0030334(regulation of cell migration)//GO:0007162(negative regulation of cell adhesion)//GO:0003151(outflow tract morphogenesis)//GO:0071526(semaphorin-plexin signaling pathway)//GO:0060666(dichotomous subdivision of terminal units involved in salivary gland branching)//GO:0003279(cardiac septum development)//GO:0035…
NC_006090.5	71466438	71466526	diffreps_peak_11335	5.02773	88	NM_001031079.1	USP45	3.00262	9.38149e-06	0.000332678	up	421793	-	CGNC:11538|Ensembl:ENSGALG00000015478	ubiquitin specific peptidase 45			GO:0008270(zinc ion binding)//GO:0036459(thiol-dependent ubiquitinyl hydrolase activity)	GO:0006511(ubiquitin-dependent protein catabolic process)
NC_006088.5	435270	435598	diffreps_peak_63	10.2416	328	XM_025152878.1	SHANK3	2.41722	5.73291e-11	1.00783e-08	up	101748950	-	CGNC:68428	SH3 and multiple ankyrin repeat domains 3
NW_020110163.1	309961	310408	diffreps_peak_31900	6.47909	447	XM_025146280.1	LOC112529962	2.82727	3.31828e-07	1.61727e-05	up
NC_006107.5	5923823	5923918	diffreps_peak_26277	9.29688	95	XM_417386.6	SULF2	2.34089	5.048e-10	4.63035e-08	up	419209	-	CGNC:3397|Ensembl:ENSGALG00000004593	sulfatase 2		GO:0005783(endoplasmic reticulum)//GO:0005886(plasma membrane)//GO:0005794(Golgi apparatus)//GO:0016021(integral component of membrane)//GO:0009986(cell surface)	GO:0004065(arylsulfatase activity)//GO:0008449(N-acetylglucosamine-6-sulfatase activity)//GO:0005509(calcium ion binding)	GO:0035413(positive regulation of catenin import into nucleus)//GO:0032836(glomerular basement membrane development)//GO:0040037(negative regulation of fibroblast growth factor receptor signaling pathway)//GO:2000345(regulation of hepatocyte proliferation)//GO:0035860(glial cell-derived neurotrophic factor receptor signaling pathway)//GO:0060348(bone development)//GO:0002063(chondrocyte developme…
NC_006091.5	65206053	65206176	diffreps_peak_13957	10.4814	123	NM_001004368.1	KDR	2.71868	3.30094e-11	7.15387e-09	up	395323	FLK1|VEGFR2	CGNC:10404|Ensembl:ENSGALG00000013907	kinase insert domain receptor	gga04060(Cytokine-cytokine receptor interaction)//gga04144(Endocytosis)//gga04370(VEGF signaling pathway)//gga04510(Focal adhesion)	GO:0005768(endosome)//GO:0005887(integral component of plasma membrane)//GO:0005794(Golgi apparatus)//GO:0045121(membrane raft)//GO:0005783(endoplasmic reticulum)//GO:0005737(cytoplasm)	GO:0005021(vascular endothelial growth factor-activated receptor activity)//GO:0005524(ATP binding)//GO:0005178(integrin binding)//GO:0019838(growth factor binding)	GO:0008360(regulation of cell shape)//GO:0051770(positive regulation of nitric-oxide synthase biosynthetic process)//GO:0045766(positive regulation of angiogenesis)//GO:0018108(peptidyl-tyrosine phosphorylation)//GO:0038033(positive regulation of endothelial cell chemotaxis by VEGF-activated vascular endothelial growth factor receptor signaling pathway)//GO:0051901(positive regulation of mitochon…
NC_006089.5	116320564	116320740	diffreps_peak_8549	11.0707	176	XM_015282902.2	SULF1	6.60081	8.49744e-12	3.34435e-09	up	426312	-	CGNC:8558|Ensembl:ENSGALG00000039553	sulfatase 1		GO:0005783(endoplasmic reticulum)//GO:0045121(membrane raft)//GO:0005794(Golgi apparatus)//GO:0005615(extracellular space)//GO:0009986(cell surface)	GO:0004065(arylsulfatase activity)//GO:0008449(N-acetylglucosamine-6-sulfatase activity)//GO:0005509(calcium ion binding)	GO:0016525(negative regulation of angiogenesis)//GO:0051216(cartilage development)//GO:0060686(negative regulation of prostatic bud formation)//GO:0040037(negative regulation of fibroblast growth factor receptor signaling pathway)//GO:0030177(positive regulation of Wnt signaling pathway)//GO:0030336(negative regulation of cell migration)//GO:0002063(chondrocyte development)//GO:0036022(limb joint…
NC_006093.5	23120551	23123495	diffreps_peak_17487	9.73094	2944	XM_025151817.1	HPSE2	2.38893	1.85805e-10	2.19063e-08	up	423834	-	CGNC:5665|Ensembl:ENSGALG00000007508	heparanase 2 (inactive)	gga00531(Glycosaminoglycan degradation)//gga01100(Metabolic pathways)
NC_006094.5	16664982	16665052	diffreps_peak_18566	5.78161	70	NM_204904.1	ATF2	2.43535	1.65344e-06	7.04887e-05	up	395727	-	CGNC:7057|Ensembl:ENSGALG00000009287	activating transcription factor 2	gga04010(MAPK signaling pathway)//gga04261(Adrenergic signaling in cardiomyocytes)//gga05164(Influenza A)	GO:0005654(nucleoplasm)//GO:0005634(nucleus)//GO:0035861(site of double-strand break)//GO:0005741(mitochondrial outer membrane)	GO:0001102(RNA polymerase II activating transcription factor binding)//GO:0003700(transcription factor activity, sequence-specific DNA binding)//GO:0019901(protein kinase binding)//GO:0003682(chromatin binding)//GO:0003677(DNA binding)//GO:0008140(cAMP response element binding protein binding)//GO:0001077(transcriptional activator activity, RNA polymerase II core promoter proximal region sequence…	GO:0031573(intra-S DNA damage checkpoint)//GO:0060612(adipose tissue development)//GO:0006366(transcription from RNA polymerase II promoter)//GO:0006974(cellular response to DNA damage stimulus)//GO:0032915(positive regulation of transforming growth factor beta2 production)//GO:0006970(response to osmotic stress)//GO:0006351(transcription, DNA-templated)//GO:0016573(histone acetylation)//GO:00459…
NC_006104.5	6382732	6382799	diffreps_peak_24890	9.7587	67	XM_415461.6	C9ORF58	2.85969	1.74301e-10	2.09177e-08	up	417179	AIF1L	CGNC:2811	allograft inflammatory factor 1-like
NC_006088.5	68290381	68290620	diffreps_peak_1990	5.05311	239	NM_001030771.1	PPFIBP1	2.06527	8.84882e-06	0.000315056	up	418219	liprin-beta-1	CGNC:50704|Ensembl:ENSGALG00000014106	PPFIA binding protein 1		GO:0005925(focal adhesion)	GO:0045296(cadherin binding)
NC_006090.5	37964093	37964220	diffreps_peak_10369	6.49992	127	XM_025149096.1	NID1	2.29689	3.16287e-07	1.54707e-05	up	395531	-	CGNC:8345|Ensembl:ENSGALG00000042079	nidogen 1			GO:0005509(calcium ion binding)	GO:0007160(cell-matrix adhesion)
NC_006088.5	46971318	46971902	diffreps_peak_1426	7.01754	584	XM_015284697.2	ANKS1B	2.45687	9.60407e-08	5.15479e-06	up	417927	-	CGNC:8776|Ensembl:ENSGALG00000011549	ankyrin repeat and sterile alpha motif domain containing 1B		GO:0005886(plasma membrane)//GO:0043231(intracellular membrane-bounded organelle)//GO:0005829(cytosol)	GO:0046875(ephrin receptor binding)	GO:1900383(regulation of synaptic plasticity by receptor localization to synapse)
NC_006088.5	35973296	35973387	diffreps_peak_1173	10.3919	91	XM_015282939.2	PTPRB	2.63545	4.05558e-11	8.14905e-09	up	417853	-	CGNC:7640|Ensembl:ENSGALG00000010049	protein tyrosine phosphatase, receptor type B	gga04520(Adherens junction)
NC_006093.5	18261413	18261575	diffreps_peak_17310	10.176	162	XM_001232875.5	SEC31B	5.31908	6.66756e-11	1.11469e-08	up	423764	SEC31L2	CGNC:4268	SEC31 homolog B, COPII coat complex component	gga04141(Protein processing in endoplasmic reticulum)
NC_006105.5	5851109	5851293	diffreps_peak_25446	8.69253	184	XM_415648.6	STXBP4	2.45019	2.02989e-09	1.5239e-07	up	417393	-	CGNC:2195	syntaxin binding protein 4
NC_006127.5	23210873	23210940	diffreps_peak_29394	9.77481	67	XM_004937328.3	PDE8B	19.5062	1.67954e-10	2.03431e-08	up	427645	-	CGNC:3191|Ensembl:ENSGALG00000004339	phosphodiesterase 8B	gga00230(Purine metabolism)		GO:0046872(metal ion binding)//GO:0004114(3',5'-cyclic-nucleotide phosphodiesterase activity)	GO:0007165(signal transduction)
NC_006089.5	34346613	34346817	diffreps_peak_6552	9.70131	204	NM_204458.1	RFTN1	2.67293	1.98924e-10	2.2949e-08	up	395109	-	CGNC:8540|Ensembl:ENSGALG00000011241	raftlin, lipid raft linker 1		GO:0005768(endosome)//GO:0005886(plasma membrane)//GO:0070062(extracellular exosome)//GO:0043234(protein complex)//GO:0045121(membrane raft)//GO:0005737(cytoplasm)	GO:0003725(double-stranded RNA binding)	GO:0033227(dsRNA transport)//GO:0034138(toll-like receptor 3 signaling pathway)//GO:0032596(protein transport into membrane raft)//GO:0032620(interleukin-17 production)//GO:0001765(membrane raft assembly)//GO:0050851(antigen receptor-mediated signaling pathway)//GO:0050853(B cell receptor signaling pathway)//GO:0050852(T cell receptor signaling pathway)//GO:0002457(T cell antigen processing and p…
NC_006092.5	54927501	54928284	diffreps_peak_16586	9.18922	783	NM_001001466.1	RTN1	2.57901	6.46809e-10	5.66518e-08	up	378791	reticulon-1	CGNC:9098|Ensembl:ENSGALG00000012006	reticulon 1		GO:0016021(integral component of membrane)//GO:0005789(endoplasmic reticulum membrane)
NC_006090.5	86747220	86747306	diffreps_peak_11641	9.98691	86	NM_001110060.1	RAB23	2.50647	1.0306e-10	1.46446e-08	up	421879	-	CGNC:12171|Ensembl:ENSGALG00000016279	ras-related protein Rab-23	gga04340(Hedgehog signaling pathway)	GO:0010008(endosome membrane)//GO:0005776(autophagosome)	GO:0003924(GTPase activity)//GO:0005525(GTP binding)	GO:0000045(autophagosome assembly)
NC_006089.5	23851521	23851801	diffreps_peak_6278	9.69184	280	NM_001201468.1	PON2	3.2098	2.03312e-10	2.32226e-08	up	395830	PON1	CGNC:49501|Ensembl:ENSGALG00000009689	paraoxonase 2	gga01100(Metabolic pathways)	GO:0016020(membrane)//GO:0005576(extracellular region)	GO:0004064(arylesterase activity)//GO:0004063(aryldialkylphosphatase activity)//GO:0046872(metal ion binding)	GO:0009636(response to toxic substance)//GO:0016311(dephosphorylation)
NC_006088.5	93674850	93675234	diffreps_peak_2929	10.9398	384	NM_001079739.1	CD80	2.30711	1.14868e-11	4.00175e-09	up	768950	-	CGNC:11535|Ensembl:ENSGALG00000015474	CD80 molecule	gga04514(Cell adhesion molecules (CAMs))//gga04620(Toll-like receptor signaling pathway)//gga04672(Intestinal immune network for IgA production)	GO:0016021(integral component of membrane)
NC_006108.5	2178659	2180904	diffreps_peak_26638	9.02111	2245	XM_417574.6	VWA1	2.66004	9.5255e-10	7.85303e-08	up	419413	-	CGNC:1054|Ensembl:ENSGALG00000001527	von Willebrand factor A domain containing 1		GO:0005604(basement membrane)//GO:0070062(extracellular exosome)//GO:0005614(interstitial matrix)	GO:0042802(identical protein binding)	GO:0048266(behavioral response to pain)//GO:0030198(extracellular matrix organization)
NC_006095.5	5559325	5559558	diffreps_peak_19357	10.7289	233	NM_001257388.2	LMX1A	2.38007	1.86689e-11	5.33534e-09	up	777133	-	CGNC:58630|Ensembl:ENSGALG00000003424	LIM homeobox transcription factor 1, alpha		GO:0005634(nucleus)	GO:0046872(metal ion binding)//GO:0000977(RNA polymerase II regulatory region sequence-specific DNA binding)//GO:0001228(transcriptional activator activity, RNA polymerase II transcription regulatory region sequence-specific binding)	GO:0021542(dentate gyrus development)//GO:0007411(axon guidance)//GO:0021549(cerebellum development)//GO:0050808(synapse organization)//GO:0045665(negative regulation of neuron differentiation)//GO:0042048(olfactory behavior)//GO:0006366(transcription from RNA polymerase II promoter)//GO:0007626(locomotory behavior)//GO:0001558(regulation of cell growth)//GO:1904948(midbrain dopaminergic neuron d…
NC_006107.5	1367261	1368220	diffreps_peak_26159	5.96494	959	XM_417326.6	MMP24	2.02769	1.08407e-06	4.79917e-05	up	419141	-	CGNC:1333|Ensembl:ENSGALG00000041093	matrix metallopeptidase 24		GO:0031012(extracellular matrix)//GO:0005887(integral component of plasma membrane)	GO:0008270(zinc ion binding)//GO:0004222(metalloendopeptidase activity)	GO:0006508(proteolysis)
NC_006089.5	1100093	1100157	diffreps_peak_5578	6.00063	64	XM_418488.6	FAM188B	3.90215	9.98559e-07	4.44826e-05	up	420383	-	CGNC:51245|Ensembl:ENSGALG00000005188	family with sequence similarity 188 member B
NC_006111.5	3221469	3221826	diffreps_peak_27430	9.99024	357	XM_015298175.2	UBASH3B	2.28111	1.02273e-10	1.45652e-08	up	419748	-	CGNC:51080|Ensembl:ENSGALG00000006567	ubiquitin associated and SH3 domain containing B
NC_006106.5	5370881	5371000	diffreps_peak_25929	7.80307	119	XM_015295745.2	MYO1C	2.05932	1.57375e-08	9.69636e-07	up	417555	-	CGNC:50551|Ensembl:ENSGALG00000002709	myosin IC		GO:0060171(stereocilium membrane)//GO:0016459(myosin complex)//GO:0031410(cytoplasmic vesicle)//GO:0001726(ruffle)	GO:0005524(ATP binding)//GO:0003774(motor activity)//GO:0003779(actin binding)
NC_006088.5	120330729	120330784	diffreps_peak_3657	6.30204	55	NM_001199277.2	PHEX	6.68306	4.98841e-07	2.35222e-05	up	395777	-	CGNC:12254|Ensembl:ENSGALG00000016375	phosphate regulating endopeptidase homolog, X-linked		GO:0005783(endoplasmic reticulum)//GO:0016021(integral component of membrane)//GO:0048471(perinuclear region of cytoplasm)//GO:0005794(Golgi apparatus)	GO:0004222(metalloendopeptidase activity)	GO:0006508(proteolysis)//GO:0030282(bone mineralization)//GO:0019637(organophosphate metabolic process)
NC_006104.5	6389721	6390040	diffreps_peak_24896	11.3978	319	XM_415461.6	C9ORF58	2.56857	4.00158e-12	2.06893e-09	up	417179	AIF1L	CGNC:2811	allograft inflammatory factor 1-like
NC_006093.5	9688125	9689460	diffreps_peak_17004	10.873	1335	XM_025151497.1	ANK3	2.77396	1.33957e-11	4.40544e-09	up	396309	CHANK3	CGNC:49747|Ensembl:ENSGALG00000003135	ankyrin 3				GO:0007165(signal transduction)
NC_006088.5	182272421	182272680	diffreps_peak_5157	5.58506	259	XM_001233953.5	GUCY1A2	3.66248	2.59978e-06	0.000105929	up	771678	-	CGNC:12900|Ensembl:ENSGALG00000017173	guanylate cyclase 1 soluble subunit alpha 2	gga00230(Purine metabolism)//gga04270(Vascular smooth muscle contraction)//gga04540(Gap junction)	GO:0005886(plasma membrane)//GO:0008074(guanylate cyclase complex, soluble)	GO:0000166(nucleotide binding)//GO:0004016(adenylate cyclase activity)//GO:0004383(guanylate cyclase activity)//GO:0020037(heme binding)	GO:0006182(cGMP biosynthetic process)//GO:0030828(positive regulation of cGMP biosynthetic process)//GO:0035556(intracellular signal transduction)//GO:0007165(signal transduction)
NC_006127.5	81200690	81200810	diffreps_peak_31014	8.17031	120	NM_205481.2	LOX	3.93234	6.75603e-09	4.49074e-07	up	396474	-	CGNC:49824	lysyl oxidase		GO:0005615(extracellular space)	GO:0005507(copper ion binding)//GO:0004720(protein-lysine 6-oxidase activity)//GO:0016641(oxidoreductase activity, acting on the CH-NH2 group of donors, oxygen as acceptor)	GO:0055114(oxidation-reduction process)
NC_006091.5	48279632	48279736	diffreps_peak_13443	11.1377	104	XM_420575.6	ADGRL3	2.51783	7.28288e-12	3.01963e-09	up	422616	LPHN3	CGNC:8601|Ensembl:ENSGALG00000011319	adhesion G protein-coupled receptor L3
NW_020109758.1	10821	10982	diffreps_peak_31634	8.17192	161	NM_001030675.2	YF5	4.51515	6.731e-09	4.47553e-07	up	427746	Y-FA|YFV	CGNC:50430|Ensembl:ENSGALG00000037165	MHC class I antigen YF5	gga04144(Endocytosis)//gga04145(Phagosome)//gga04514(Cell adhesion molecules (CAMs))//gga05168(Herpes simplex infection)	GO:0016021(integral component of membrane)
NC_006099.5	3079523	3080295	diffreps_peak_22427	9.96491	772	XM_414276.6	SEMA3DL	2.11809	1.08415e-10	1.51931e-08	up	415932	-	CGNC:50117	semaphorin-3D-like
NC_006089.5	3331438	3331515	diffreps_peak_5702	9.29957	77	XM_004939094.3	ALS2CL	2.05622	5.01688e-10	4.60811e-08	up	428401	-	CGNC:4046|Ensembl:ENSGALG00000005430	ALS2 C-terminal like			GO:0005089(Rho guanyl-nucleotide exchange factor activity)//GO:0042802(identical protein binding)	GO:0043547(positive regulation of GTPase activity)//GO:0035023(regulation of Rho protein signal transduction)//GO:0007032(endosome organization)
NC_006094.5	27946121	27946620	diffreps_peak_18947	10.5692	499	XM_015289963.2	HEG1	2.24012	2.69646e-11	6.52803e-09	up	424257	-	CGNC:8958|Ensembl:ENSGALG00000011813	heart development protein with EGF like domains 1		GO:0016021(integral component of membrane)	GO:0005509(calcium ion binding)	GO:0007043(cell-cell junction assembly)//GO:0007507(heart development)
NC_006094.5	29782809	29782947	diffreps_peak_19004	6.08692	138	XM_003641592.4	LYPD1	2.05265	8.18608e-07	3.7114e-05	up	100859784	-	CGNC:66160|Ensembl:ENSGALG00000012176	LY6/PLAUR domain containing 1		GO:0016021(integral component of membrane)//GO:0005576(extracellular region)	GO:0030550(acetylcholine receptor inhibitor activity)//GO:0033130(acetylcholine receptor binding)	GO:2000272(negative regulation of receptor activity)//GO:1903077(negative regulation of protein localization to plasma membrane)//GO:0001775(cell activation)//GO:0007271(synaptic transmission, cholinergic)//GO:0001662(behavioral fear response)//GO:0035094(response to nicotine)//GO:0095500(acetylcholine receptor signaling pathway)
NC_006091.5	68162277	68162376	diffreps_peak_14063	11.8131	99	XM_015285473.2	ATP8A1	2.93976	1.53767e-12	1.11106e-09	up	422776	-	CGNC:10610|Ensembl:ENSGALG00000014236	ATPase phospholipid transporting 8A1		GO:0005886(plasma membrane)//GO:0070062(extracellular exosome)//GO:0005802(trans-Golgi network)//GO:0016021(integral component of membrane)//GO:0000139(Golgi membrane)//GO:0005783(endoplasmic reticulum)	GO:0005524(ATP binding)//GO:0000287(magnesium ion binding)//GO:0004012(phospholipid-translocating ATPase activity)	GO:0030335(positive regulation of cell migration)//GO:0045332(phospholipid translocation)//GO:0007612(learning)//GO:0048194(Golgi vesicle budding)//GO:0061092(positive regulation of phospholipid translocation)
NC_006104.5	3069565	3069670	diffreps_peak_24798	12.7184	105	XM_015279341.2	TNC	5.80382	1.9124e-13	3.83085e-10	up	396440	GMEM|JI|TN|TN-C	CGNC:49806|Ensembl:ENSGALG00000039990	tenascin C	gga04510(Focal adhesion)//gga04512(ECM-receptor interaction)	GO:0005578(proteinaceous extracellular matrix)//GO:0031012(extracellular matrix)		GO:0007155(cell adhesion)//GO:0042127(regulation of cell proliferation)
NC_006110.5	3680021	3680340	diffreps_peak_27159	6.58881	319	XM_025143153.1	LOC107055024	3.31805	2.57744e-07	1.28005e-05	up	107055024	-	CGNC:77988	uncharacterized LOC107055024
NC_006105.5	5312857	5313148	diffreps_peak_25427	5.83379	291	XM_415644.6	CA10	6.08772	1.46625e-06	6.32442e-05	up	417389	-	CGNC:2166|Ensembl:ENSGALG00000002993	carbonic anhydrase 10
NC_006097.5	10359554	10359710	diffreps_peak_21440	8.85443	156	XM_001231858.5	SEMA6D	2.91648	1.3982e-09	1.09796e-07	up	415430	-	CGNC:3595|Ensembl:ENSGALG00000030542	semaphorin 6D		GO:0016021(integral component of membrane)
NC_006095.5	1462862	1462948	diffreps_peak_19243	5.5629	86	NM_206863.3	VAV3	2.04862	2.73588e-06	0.000110954	up	373939	-	CGNC:1353|Ensembl:ENSGALG00000039327	vav 3 guanine nucleotide exchange factor	gga04510(Focal adhesion)//gga04810(Regulation of actin cytoskeleton)	GO:0005886(plasma membrane)//GO:0070062(extracellular exosome)//GO:0005737(cytoplasm)	GO:0046872(metal ion binding)//GO:0005154(epidermal growth factor receptor binding)//GO:0030676(Rac guanyl-nucleotide exchange factor activity)	GO:0030890(positive regulation of B cell proliferation)//GO:0042493(response to drug)//GO:0006906(vesicle fusion)//GO:0008361(regulation of cell size)//GO:0006974(cellular response to DNA damage stimulus)//GO:0043552(positive regulation of phosphatidylinositol 3-kinase activity)//GO:0007264(small GTPase mediated signal transduction)//GO:0043547(positive regulation of GTPase activity)//GO:0030032(…
NC_006098.5	15641310	15641418	diffreps_peak_22144	9.26386	108	XM_423491.6	CMIP	2.31447	5.4468e-10	4.91274e-08	up	425774	-	CGNC:52569|Ensembl:ENSGALG00000038494	c-Maf inducing protein
NC_006093.5	18297721	18298980	diffreps_peak_17323	6.13434	1259	XM_025151997.1	WNT8B	2.72768	7.33931e-07	3.35639e-05	up	428953	-	CGNC:53518|Ensembl:ENSGALG00000005733	Wnt family member 8B	gga04310(Wnt signaling pathway)//gga04340(Hedgehog signaling pathway)//gga04916(Melanogenesis)	GO:0005578(proteinaceous extracellular matrix)//GO:0005615(extracellular space)	GO:0005109(frizzled binding)	GO:0016055(Wnt signaling pathway)//GO:0030182(neuron differentiation)//GO:0045165(cell fate commitment)
NC_006090.5	86797381	86797478	diffreps_peak_11651	5.70528	97	XM_419898.5	ZNF451	2.4894	1.97117e-06	8.23507e-05	up	421881	-	CGNC:12174|Ensembl:ENSGALG00000016282	zinc finger protein 451		GO:0005634(nucleus)	GO:0061665(SUMO ligase activity)//GO:0003676(nucleic acid binding)//GO:0001106(RNA polymerase II transcription corepressor activity)	GO:0016925(protein sumoylation)//GO:0060633(negative regulation of transcription initiation from RNA polymerase II promoter)//GO:0030512(negative regulation of transforming growth factor beta receptor signaling pathway)//GO:2000616(negative regulation of histone H3-K9 acetylation)
NC_006091.5	89842654	89843100	diffreps_peak_14643	7.07101	446	XM_420891.5	SFXN5	2.15514	8.49162e-08	4.59838e-06	up	422954	-	CGNC:12027|Ensembl:ENSGALG00000016094	sideroflexin 5
NC_006091.5	39480990	39481180	diffreps_peak_13194	11.3971	190	XM_015276229.2	CENPU	2.51575	4.00787e-12	2.06962e-09	up	422548	CENP-50|MLF1IP	CGNC:14122|Ensembl:ENSGALG00000020210	centromere protein U		GO:0005634(nucleus)//GO:0000775(chromosome, centromeric region)
NC_006088.5	105522599	105522800	diffreps_peak_3108	11.2623	201	XM_015299614.2	GRIK1	7.96987	5.46593e-12	2.53209e-09	up	418489	-	CGNC:11815|Ensembl:ENSGALG00000015835	glutamate ionotropic receptor kainate type subunit 1	gga04080(Neuroactive ligand-receptor interaction)	GO:0016021(integral component of membrane)//GO:0030054(cell junction)//GO:0045211(postsynaptic membrane)	GO:0004970(ionotropic glutamate receptor activity)//GO:0005234(extracellular-glutamate-gated ion channel activity)	GO:0035235(ionotropic glutamate receptor signaling pathway)//GO:0060079(excitatory postsynaptic potential)//GO:0034220(ion transmembrane transport)
NC_006088.5	27329416	27329609	diffreps_peak_959	11.4061	193	XM_416024.6	DOCK4	5.04205	3.92513e-12	2.04391e-09	up	417779	-	CGNC:7209	dedicator of cytokinesis 4
NC_006127.5	20635541	20635724	diffreps_peak_29323	10.6605	183	NM_001031418.1	SGTB	4.06216	2.18508e-11	5.83332e-09	up	427166	-	CGNC:53003|Ensembl:ENSGALG00000014768	small glutamine rich tetratricopeptide repeat containing beta
NC_006093.5	32104450	32104576	diffreps_peak_17791	8.16305	126	XM_025151733.1	TACC2	2.05082	6.86988e-09	4.55936e-07	up	423939	-	CGNC:7243	transforming acidic coiled-coil containing protein 2
NC_006099.5	19777874	19778067	diffreps_peak_22978	10.6961	193	NM_001030604.2	SRGAP3	2.14981	2.01336e-11	5.54096e-09	up	416115	-	CGNC:50167|Ensembl:ENSGALG00000008378	SLIT-ROBO Rho GTPase activating protein 3		GO:0005737(cytoplasm)	GO:0005096(GTPase activator activity)//GO:0048365(Rac GTPase binding)	GO:0043547(positive regulation of GTPase activity)//GO:0030336(negative regulation of cell migration)//GO:0007165(signal transduction)
NC_006088.5	105558221	105558275	diffreps_peak_3122	12.0688	54	XM_015299614.2	GRIK1	6.42913	8.53431e-13	8.00223e-10	up	418489	-	CGNC:11815|Ensembl:ENSGALG00000015835	glutamate ionotropic receptor kainate type subunit 1	gga04080(Neuroactive ligand-receptor interaction)	GO:0016021(integral component of membrane)//GO:0030054(cell junction)//GO:0045211(postsynaptic membrane)	GO:0004970(ionotropic glutamate receptor activity)//GO:0005234(extracellular-glutamate-gated ion channel activity)	GO:0035235(ionotropic glutamate receptor signaling pathway)//GO:0060079(excitatory postsynaptic potential)//GO:0034220(ion transmembrane transport)
NC_006094.5	35329291	35329880	diffreps_peak_19184	8.40189	589	NM_001305679.1	CACNB4	3.73449	3.96377e-09	2.76109e-07	up	374259	-	CGNC:49105|Ensembl:ENSGALG00000035466	calcium voltage-gated channel auxiliary subunit beta 4	gga04010(MAPK signaling pathway)//gga04260(Cardiac muscle contraction)//gga04261(Adrenergic signaling in cardiomyocytes)
NC_006105.5	8184811	8184914	diffreps_peak_25583	9.76299	103	NM_205370.1	KCNJ2	2.55193	1.72586e-10	2.07794e-08	up	396328	-	CGNC:49755|Ensembl:ENSGALG00000004376	potassium voltage-gated channel subfamily J member 2		GO:0005887(integral component of plasma membrane)//GO:0031224(intrinsic component of membrane)	GO:0005242(inward rectifier potassium channel activity)	GO:0006813(potassium ion transport)//GO:0034765(regulation of ion transmembrane transport)//GO:0051289(protein homotetramerization)//GO:0010107(potassium ion import)
NC_006099.5	1453597	1454320	diffreps_peak_22378	8.6285	723	XM_025154700.1	LOC107054346	3.44683	2.35236e-09	1.73487e-07	up	107054346	-	CGNC:77324	uncharacterized LOC107054346
NC_006090.5	23827162	23827314	diffreps_peak_10019	8.19484	152	XM_001233826.4	EML4	2.32941	6.38495e-09	4.26542e-07	up	771345	-	CGNC:7532|Ensembl:ENSGALG00000009915	echinoderm microtubule associated protein like 4
NC_006109.5	1375185	1375369	diffreps_peak_26896	10.875	184	NM_001305168.1	LOXL2	2.12689	1.33347e-11	4.39533e-09	up	419533	-	CGNC:239|Ensembl:ENSGALG00000000402	lysyl oxidase like 2		GO:0005604(basement membrane)//GO:0016020(membrane)//GO:0005694(chromosome)//GO:0005654(nucleoplasm)//GO:0031012(extracellular matrix)//GO:0005634(nucleus)//GO:0005615(extracellular space)	GO:0005507(copper ion binding)//GO:0003682(chromatin binding)//GO:0035064(methylated histone binding)//GO:0070492(oligosaccharide binding)//GO:0004720(protein-lysine 6-oxidase activity)//GO:0003714(transcription corepressor activity)//GO:0005044(scavenger receptor activity)	GO:0055114(oxidation-reduction process)//GO:0043542(endothelial cell migration)//GO:0002040(sprouting angiogenesis)//GO:0046688(response to copper ion)//GO:0001666(response to hypoxia)//GO:0030199(collagen fibril organization)//GO:0006351(transcription, DNA-templated)//GO:0001837(epithelial to mesenchymal transition)//GO:0016569(covalent chromatin modification)//GO:0001935(endothelial cell prolif…
NC_006088.5	51607928	51608248	diffreps_peak_1558	6.00207	320	XM_015285351.2	NCF4	86.4	9.95256e-07	4.43531e-05	up	418052	-	CGNC:9504|Ensembl:ENSGALG00000038141	neutrophil cytosolic factor 4	gga04145(Phagosome)	GO:0043020(NADPH oxidase complex)	GO:0016176(superoxide-generating NADPH oxidase activator activity)//GO:0035091(phosphatidylinositol binding)	GO:0006909(phagocytosis)//GO:0045730(respiratory burst)//GO:0043085(positive regulation of catalytic activity)
NC_006093.5	9660455	9660554	diffreps_peak_16993	10.2139	99	NM_001277097.1	ANK3	2.43432	6.11119e-11	1.04814e-08	up	396309	CHANK3	CGNC:49747|Ensembl:ENSGALG00000003135	ankyrin 3				GO:0007165(signal transduction)
NC_006092.5	53792121	53792700	diffreps_peak_16536	6.20239	579	NM_001080874.1	ERNI	3.87778	6.27491e-07	2.90116e-05	up	769673	-	CGNC:55442	early response to neural induction ERNI
NC_006107.5	1454841	1454941	diffreps_peak_26164	9.6018	100	XM_025142418.1	MANBAL1	2.35106	2.50151e-10	2.67695e-08	up	107057295	-	CGNC:80245|Ensembl:ENSGALG00000035631	mannosidase, beta A, lysosomal-like 1
NC_006110.5	356121	357355	diffreps_peak_27036	5.69137	1234	NM_001030375.2	MATN1	3.85422	2.03533e-06	8.47996e-05	up	396505	CMP	CGNC:49841|Ensembl:ENSGALG00000043185	matrilin 1, cartilage matrix protein		GO:0005578(proteinaceous extracellular matrix)	GO:0005201(extracellular matrix structural constituent)//GO:0005509(calcium ion binding)
NC_006110.5	4071881	4072980	diffreps_peak_27168	8.54664	1099	XM_417766.5	GRIK3	6.12855	2.84026e-09	2.05054e-07	up	419619	-	CGNC:1493|Ensembl:ENSGALG00000002098	glutamate ionotropic receptor kainate type subunit 3	gga04080(Neuroactive ligand-receptor interaction)	GO:0005887(integral component of plasma membrane)//GO:0030054(cell junction)//GO:0045211(postsynaptic membrane)	GO:0001640(adenylate cyclase inhibiting G-protein coupled glutamate receptor activity)//GO:0015277(kainate selective glutamate receptor activity)//GO:0005234(extracellular-glutamate-gated ion channel activity)	GO:0035235(ionotropic glutamate receptor signaling pathway)//GO:0035725(sodium ion transmembrane transport)//GO:0007196(adenylate cyclase-inhibiting G-protein coupled glutamate receptor signaling pathway)//GO:0060079(excitatory postsynaptic potential)//GO:0071805(potassium ion transmembrane transport)
NC_006089.5	56571869	56572660	diffreps_peak_7145	10.8547	791	XM_004935096.3	NFATC1	2.43152	1.39726e-11	4.52684e-09	up	420815	-	CGNC:9602|Ensembl:ENSGALG00000042534	nuclear factor of activated T-cells 1	gga04010(MAPK signaling pathway)//gga04310(Wnt signaling pathway)//gga04933(AGE-RAGE signaling pathway in diabetic complications)		GO:0003677(DNA binding)//GO:0003700(transcription factor activity, sequence-specific DNA binding)	GO:0006355(regulation of transcription, DNA-templated)
NC_006088.5	27326835	27326917	diffreps_peak_958	10.448	82	XM_416024.6	DOCK4	3.21489	3.56416e-11	7.46358e-09	up	417779	-	CGNC:7209	dedicator of cytokinesis 4
NC_006090.5	67059411	67059533	diffreps_peak_11269	6.9973	122	XM_004940324.2	CEP57L1	2.94277	1.00624e-07	5.38214e-06	up	421765	-	CGNC:51542	centrosomal protein 57kDa-like 1
NC_006098.5	18416288	18416602	diffreps_peak_22299	5.67607	314	XM_003641945.4	IL17C	4.32373	2.10828e-06	8.76414e-05	up	100859040	-	CGNC:64081	interleukin 17C		GO:0005576(extracellular region)	GO:0005125(cytokine activity)	GO:0006954(inflammatory response)
NC_006092.5	45468247	45468474	diffreps_peak_16288	12.1386	227	XM_015287567.2	PRIMA1	7.8914	7.26788e-13	7.36133e-10	up	772317	-	CGNC:14183|Ensembl:ENSGALG00000020392	proline rich membrane anchor 1		GO:0016021(integral component of membrane)
NC_006092.5	51691453	51691862	diffreps_peak_16458	10.1989	409	XM_004936398.3	INF2	2.20208	6.32618e-11	1.07141e-08	up	423492	-	CGNC:8822|Ensembl:ENSGALG00000011608	inverted formin, FH2 and WH2 domain containing		GO:0048471(perinuclear region of cytoplasm)	GO:0003779(actin binding)//GO:0017048(Rho GTPase binding)	GO:0030036(actin cytoskeleton organization)//GO:0090140(regulation of mitochondrial fission)
NC_006088.5	27407521	27408360	diffreps_peak_1000	10.9149	839	XM_004937544.2	DOCK4	4.87108	1.21648e-11	4.14903e-09	up	417779	-	CGNC:7209	dedicator of cytokinesis 4
NC_006096.5	17665981	17666700	diffreps_peak_20866	11.2535	719	NM_001012931.2	MFN1	2.64298	5.57819e-12	2.55862e-09	up	424973	mitofusin-1	CGNC:52303|Ensembl:ENSGALG00000041873	mitofusin 1		GO:0016021(integral component of membrane)//GO:0005741(mitochondrial outer membrane)	GO:0003924(GTPase activity)//GO:0005525(GTP binding)	GO:0008053(mitochondrial fusion)
NC_006110.5	5578336	5578421	diffreps_peak_27228	9.41193	85	XM_015297867.2	MACF1	2.10244	3.87319e-10	3.72672e-08	up	419671	-	CGNC:51056|Ensembl:ENSGALG00000003693	microtubule-actin crosslinking factor 1			GO:0008017(microtubule binding)//GO:0003779(actin binding)//GO:0016887(ATPase activity)//GO:0005509(calcium ion binding)	GO:0016055(Wnt signaling pathway)
NC_006092.5	27919441	27920440	diffreps_peak_15778	7.62623	999	NM_001293097.1	SLC8A3	7.3295	2.36468e-08	1.41182e-06	up	395759	NCX3	CGNC:7148|Ensembl:ENSGALG00000009400	solute carrier family 8 member A3	gga04020(Calcium signaling pathway)	GO:0005887(integral component of plasma membrane)//GO:0048471(perinuclear region of cytoplasm)//GO:0005789(endoplasmic reticulum membrane)//GO:0005741(mitochondrial outer membrane)//GO:0031594(neuromuscular junction)//GO:0042383(sarcolemma)	GO:0005432(calcium:sodium antiporter activity)//GO:0099580(ion antiporter activity involved in regulation of postsynaptic membrane potential)	GO:0035725(sodium ion transmembrane transport)//GO:0060078(regulation of postsynaptic membrane potential)//GO:0060291(long-term synaptic potentiation)//GO:0007612(learning)//GO:0048709(oligodendrocyte differentiation)//GO:0071456(cellular response to hypoxia)//GO:0007154(cell communication)//GO:0002244(hematopoietic progenitor cell differentiation)//GO:0042552(myelination)//GO:0051560(mitochondri…
NW_020110163.1	493481	494760	diffreps_peak_31905	9.45543	1279	XM_025146310.1	LOC107050226	17.4415	3.50401e-10	3.45402e-08	up	107050226	-	CGNC:73241	leukocyte immunoglobulin-like receptor subfamily A member 2
NC_006088.5	22211600	22211694	diffreps_peak_733	12.0973	94	NM_001256970.2	ARL8BL	3.85135	7.99315e-13	7.70716e-10	up	769134	-	CGNC:55011|Ensembl:ENSGALG00000031527	ADP-ribosylation factor-like 8B-like		GO:0005622(intracellular)	GO:0005525(GTP binding)	GO:0007264(small GTPase mediated signal transduction)
NC_006088.5	138554071	138554778	diffreps_peak_4130	6.50728	707	XM_015277906.2	TMEM255B	3.46081	3.10973e-07	1.52299e-05	up	418738	FAM70B	CGNC:12619|Ensembl:ENSGALG00000035839	transmembrane protein 255B		GO:0016021(integral component of membrane)
NC_006099.5	1488501	1489120	diffreps_peak_22382	10.5333	619	XM_025154707.1	LOC770702	8.87128	2.92886e-11	6.76619e-09	up	770702	-	CGNC:56221	collagen alpha-1(I) chain-like
NC_006094.5	21931867	21932059	diffreps_peak_18728	10.7276	192	XM_015289711.2	MYO10L	2.01785	1.87223e-11	5.34217e-09	up	429030	-	CGNC:53541|Ensembl:ENSGALG00000011172	myosin-X-like		GO:0016459(myosin complex)	GO:0005524(ATP binding)//GO:0003774(motor activity)
NC_006088.5	68523750	68524088	diffreps_peak_2000	9.2587	338	XM_025149058.1	TSPO	3.77552	5.51193e-10	4.95919e-08	up	418226	-	CGNC:10560|Ensembl:ENSGALG00000014166	translocator protein	gga04080(Neuroactive ligand-receptor interaction)	GO:0016021(integral component of membrane)//GO:0005739(mitochondrion)//GO:0070062(extracellular exosome)	GO:0044325(ion channel binding)	GO:1903579(negative regulation of ATP metabolic process)//GO:0031397(negative regulation of protein ubiquitination)//GO:0072656(maintenance of protein location in mitochondrion)//GO:2000379(positive regulation of reactive oxygen species metabolic process)//GO:1903147(negative regulation of mitophagy)//GO:0072655(establishment of protein localization to mitochondrion)
NC_006109.5	1384123	1384260	diffreps_peak_26900	10.9924	137	NM_001305168.1	LOXL2	2.35909	1.01767e-11	3.71697e-09	up	419533	-	CGNC:239|Ensembl:ENSGALG00000000402	lysyl oxidase like 2		GO:0005604(basement membrane)//GO:0016020(membrane)//GO:0005694(chromosome)//GO:0005654(nucleoplasm)//GO:0031012(extracellular matrix)//GO:0005634(nucleus)//GO:0005615(extracellular space)	GO:0005507(copper ion binding)//GO:0003682(chromatin binding)//GO:0035064(methylated histone binding)//GO:0070492(oligosaccharide binding)//GO:0004720(protein-lysine 6-oxidase activity)//GO:0003714(transcription corepressor activity)//GO:0005044(scavenger receptor activity)	GO:0055114(oxidation-reduction process)//GO:0043542(endothelial cell migration)//GO:0002040(sprouting angiogenesis)//GO:0046688(response to copper ion)//GO:0001666(response to hypoxia)//GO:0030199(collagen fibril organization)//GO:0006351(transcription, DNA-templated)//GO:0001837(epithelial to mesenchymal transition)//GO:0016569(covalent chromatin modification)//GO:0001935(endothelial cell prolif…
NC_006096.5	6535761	6536480	diffreps_peak_20431	5.44651	719	XM_015277049.2	CLSTN2	4.02557	3.57677e-06	0.000141607	up	424819	-	CGNC:3954|Ensembl:ENSGALG00000037387	calsyntenin 2		GO:0016021(integral component of membrane)	GO:0005509(calcium ion binding)	GO:0007156(homophilic cell adhesion via plasma membrane adhesion molecules)
NW_020110167.1	696803	696974	diffreps_peak_32138	9.32936	171	XM_015273018.2	MGAM	2.30662	4.68425e-10	4.36386e-08	up	425545	-	CGNC:52492|Ensembl:ENSGALG00000031341	maltase-glucoamylase (alpha-glucosidase)		GO:0016021(integral component of membrane)	GO:0030246(carbohydrate binding)//GO:0004553(hydrolase activity, hydrolyzing O-glycosyl compounds)	GO:0005975(carbohydrate metabolic process)
NC_006093.5	9739941	9741000	diffreps_peak_17031	10.2104	1059	NM_001277097.1	ANK3	2.07968	6.15979e-11	1.05257e-08	up	396309	CHANK3	CGNC:49747|Ensembl:ENSGALG00000003135	ankyrin 3				GO:0007165(signal transduction)
NC_006092.5	52851541	52852400	diffreps_peak_16512	9.4356	859	XM_421405.6	BRF1	2.75426	3.66774e-10	3.56771e-08	up	423503	-	CGNC:8895|Ensembl:ENSGALG00000011705	BRF1, RNA polymerase III transcription initiation factor 90 kDa subunit		GO:0000126(transcription factor TFIIIB complex)	GO:0017025(TBP-class protein binding)//GO:0046872(metal ion binding)//GO:0001026(TFIIIB-type transcription factor activity)	GO:0006383(transcription from RNA polymerase III promoter)//GO:0070897(DNA-templated transcriptional preinitiation complex assembly)//GO:0006359(regulation of transcription from RNA polymerase III promoter)
NC_006090.5	12511878	12511955	diffreps_peak_9653	8.62847	77	NM_001199443.1	CDC42BPA	4.28613	2.35251e-09	1.73491e-07	up	416746	-	CGNC:6969|Ensembl:ENSGALG00000009158	CDC42 binding protein kinase alpha		GO:0042641(actomyosin)//GO:0070062(extracellular exosome)	GO:0005524(ATP binding)//GO:0004674(protein serine/threonine kinase activity)//GO:0000287(magnesium ion binding)//GO:0042802(identical protein binding)	GO:0035556(intracellular signal transduction)//GO:0006468(protein phosphorylation)//GO:0031532(actin cytoskeleton reorganization)//GO:0016477(cell migration)//GO:0031032(actomyosin structure organization)
NC_006106.5	4649561	4650020	diffreps_peak_25885	7.41639	459	NM_001030711.1	RFFL	3.58851	3.83359e-08	2.19943e-06	up	417529	-	CGNC:1592|Ensembl:ENSGALG00000002225	ring finger and FYVE like domain containing E3 ubiquitin protein ligase
NC_006089.5	23849081	23851360	diffreps_peak_6277	9.77828	2279	NM_001201468.1	PON2	2.59272	1.66616e-10	2.02196e-08	up	395830	PON1	CGNC:49501|Ensembl:ENSGALG00000009689	paraoxonase 2	gga01100(Metabolic pathways)	GO:0016020(membrane)//GO:0005576(extracellular region)	GO:0004064(arylesterase activity)//GO:0004063(aryldialkylphosphatase activity)//GO:0046872(metal ion binding)	GO:0009636(response to toxic substance)//GO:0016311(dephosphorylation)
NC_006099.5	19650361	19650860	diffreps_peak_22961	5.3698	499	XM_414443.6	LMCD1	2.733	4.26776e-06	0.000164772	up	416113	-	CGNC:6326|Ensembl:ENSGALG00000008349	LIM and cysteine rich domains 1
NC_006093.5	9726081	9726165	diffreps_peak_17020	6.31143	84	NM_001277097.1	ANK3	2.17535	4.88164e-07	2.30478e-05	up	396309	CHANK3	CGNC:49747|Ensembl:ENSGALG00000003135	ankyrin 3				GO:0007165(signal transduction)
NC_006091.5	8327892	8328028	diffreps_peak_12423	8.20063	136	NM_204795.1	DACH2	2.65718	6.30039e-09	4.21195e-07	up	395576	-	CGNC:5198|Ensembl:ENSGALG00000006886	dachshund family transcription factor 2		GO:0005667(transcription factor complex)//GO:0005634(nucleus)	GO:0001075(transcription factor activity, RNA polymerase II core promoter sequence-specific binding involved in preinitiation complex assembly)	GO:0051123(RNA polymerase II transcriptional preinitiation complex assembly)//GO:0007275(multicellular organism development)//GO:0006355(regulation of transcription, DNA-templated)//GO:0046545(development of primary female sexual characteristics)
NC_006105.5	6791561	6791840	diffreps_peak_25504	10.8839	279	XM_015279903.2	TEX2	3.3448	1.30633e-11	4.33453e-09	up	417415	-	CGNC:2551	testis expressed 2
NC_006089.5	19682109	19682387	diffreps_peak_6179	10.1661	278	XM_015281999.2	HACD1	2.11223	6.82188e-11	1.13257e-08	up	420518	PTPLA	CGNC:6572|Ensembl:ENSGALG00000008659	3-hydroxyacyl-CoA dehydratase 1	gga00062(Fatty acid elongation)//gga01040(Biosynthesis of unsaturated fatty acids)//gga01212(Fatty acid metabolism)
NC_006088.5	20328878	20329191	diffreps_peak_690	7.16977	313	XM_015273068.2	PANX2	4.76923	6.76447e-08	3.71694e-06	up	426934	-	CGNC:2|Ensembl:ENSGALG00000000003	pannexin 2		GO:0005886(plasma membrane)//GO:0012505(endomembrane system)//GO:0005921(gap junction)//GO:0016021(integral component of membrane)//GO:0005737(cytoplasm)	GO:0022829(wide pore channel activity)	GO:0006812(cation transport)//GO:0055085(transmembrane transport)//GO:0002931(response to ischemia)//GO:0007267(cell-cell signaling)
NC_006092.5	46490461	46491340	diffreps_peak_16335	8.46212	879	XM_004941906.3	C14orf132	2.42634	3.45051e-09	2.43483e-07	up	101749230	-	CGNC:68702	chromosome 14 open reading frame 132
NC_006100.5	18008060	18008162	diffreps_peak_23567	10.9279	102	NM_205194.2	ARHGAP26	2.42434	1.18056e-11	4.06884e-09	up	396113	-	CGNC:49657|Ensembl:ENSGALG00000033938	Rho GTPase activating protein 26		GO:0005925(focal adhesion)//GO:0005856(cytoskeleton)//GO:0005737(cytoplasm)	GO:0005096(GTPase activator activity)//GO:0005543(phospholipid binding)	GO:0030036(actin cytoskeleton organization)//GO:0043547(positive regulation of GTPase activity)//GO:0051056(regulation of small GTPase mediated signal transduction)//GO:0007165(signal transduction)
NC_006089.5	40298214	40298900	diffreps_peak_6679	6.19313	686	XM_025147209.1	CMTM8	6.82857	6.41015e-07	2.95895e-05	up	420665	CKLFSF8	CGNC:8726|Ensembl:ENSGALG00000011484	CKLF like MARVEL transmembrane domain containing 8		GO:0005654(nucleoplasm)//GO:0016021(integral component of membrane)//GO:0045121(membrane raft)	GO:0019911(structural constituent of myelin sheath)	GO:0008104(protein localization)//GO:0042552(myelination)//GO:0001766(membrane raft polarization)
NC_006098.5	15500361	15501940	diffreps_peak_22133	6.24698	1579	XM_428110.6	GAN	2.1557	5.66267e-07	2.64504e-05	up	430553	-	CGNC:10106|Ensembl:ENSGALG00000013437	gigaxonin		GO:0031463(Cul3-RING ubiquitin ligase complex)//GO:0005737(cytoplasm)	GO:0004842(ubiquitin-protein transferase activity)	GO:0007010(cytoskeleton organization)//GO:0016567(protein ubiquitination)
NC_006095.5	5896482	5896642	diffreps_peak_19379	11.1904	160	NM_001160071.3	UCK2	2.91116	6.45109e-12	2.79209e-09	up
NC_006109.5	1693306	1693480	diffreps_peak_26930	9.09775	174	XM_004947573.3	DOK2	2.84183	7.98458e-10	6.77509e-08	up	100857332	-	CGNC:65680	docking protein 2
NC_006104.5	5683921	5684600	diffreps_peak_24853	9.60402	679	XM_003642283.4	LRRC8A	2.04721	2.48875e-10	2.66641e-08	up	417201	LRRC8	CGNC:3381|Ensembl:ENSGALG00000004573	leucine rich repeat containing 8 family member A		GO:0005886(plasma membrane)//GO:0009986(cell surface)//GO:0005737(cytoplasm)//GO:0034702(ion channel complex)	GO:0005225(volume-sensitive anion channel activity)	GO:0044070(regulation of anion transport)//GO:0006970(response to osmotic stress)//GO:0098656(anion transmembrane transport)//GO:0006884(cell volume homeostasis)//GO:0007165(signal transduction)
NC_006104.5	8136314	8136463	diffreps_peak_24982	8.40644	149	NM_001030295.1	NOTCH1	2.46858	3.92245e-09	2.7364e-07	up	395655	-	CGNC:49424|Ensembl:ENSGALG00000002375	notch 1	gga04320(Dorso-ventral axis formation)//gga04330(Notch signaling pathway)	GO:0016021(integral component of membrane)//GO:0043235(receptor complex)//GO:0009986(cell surface)//GO:0002193(MAML1-RBP-Jkappa- ICN1 complex)//GO:0005912(adherens junction)//GO:0031410(cytoplasmic vesicle)//GO:0005783(endoplasmic reticulum)//GO:0005634(nucleus)//GO:0016324(apical plasma membrane)	GO:0031490(chromatin DNA binding)//GO:0005112(Notch binding)//GO:0003700(transcription factor activity, sequence-specific DNA binding)//GO:0004872(receptor activity)//GO:0043565(sequence-specific DNA binding)//GO:0001047(core promoter binding)//GO:0046982(protein heterodimerization activity)//GO:0001190(transcriptional activator activity, RNA polymerase II transcription factor binding)//GO:000485…	GO:1901201(regulation of extracellular matrix assembly)//GO:0072017(distal tubule development)//GO:1903849(positive regulation of aorta morphogenesis)//GO:0003256(regulation of transcription from RNA polymerase II promoter involved in myocardial precursor cell differentiation)//GO:0006959(humoral immune response)//GO:0002437(inflammatory response to antigenic stimulus)//GO:0003219(cardiac right v…
NC_006088.5	175563670	175563878	diffreps_peak_5001	8.97601	208	XM_417104.6	STARD13	3.10471	1.05679e-09	8.59227e-08	up	418908	-	CGNC:12817	StAR related lipid transfer domain containing 13
NC_006091.5	46523121	46523400	diffreps_peak_13368	8.33988	279	NM_001031145.1	GPAT3	3.74922	4.57214e-09	3.14419e-07	up	422610	AGPAT9|LPAAT-THETA	CGNC:51788|Ensembl:ENSGALG00000011221	glycerol-3-phosphate acyltransferase 3	gga00561(Glycerolipid metabolism)//gga00564(Glycerophospholipid metabolism)//gga01100(Metabolic pathways)	GO:0016021(integral component of membrane)//GO:0005789(endoplasmic reticulum membrane)	GO:0004366(glycerol-3-phosphate O-acyltransferase activity)//GO:0102420(sn-1-glycerol-3-phosphate C16:0-DCA-CoA acyl transferase activity)//GO:0003841(1-acylglycerol-3-phosphate O-acyltransferase activity)	GO:0032006(regulation of TOR signaling)//GO:0019432(triglyceride biosynthetic process)//GO:0016024(CDP-diacylglycerol biosynthetic process)
NC_006088.5	74606470	74606590	diffreps_peak_2165	5.55638	120	NM_001318464.1	VWF	2.36147	2.77731e-06	0.000112507	up	419031	-	CGNC:12976|Ensembl:ENSGALG00000017272	von Willebrand factor	gga04510(Focal adhesion)//gga04512(ECM-receptor interaction)	GO:0005578(proteinaceous extracellular matrix)//GO:0005783(endoplasmic reticulum)//GO:0033093(Weibel-Palade body)//GO:0070062(extracellular exosome)	GO:0019865(immunoglobulin binding)//GO:0002020(protease binding)//GO:0042803(protein homodimerization activity)//GO:0005518(collagen binding)//GO:0047485(protein N-terminus binding)//GO:0051087(chaperone binding)//GO:0005178(integrin binding)	GO:0030168(platelet activation)//GO:0051260(protein homooligomerization)//GO:0031589(cell-substrate adhesion)
NC_006127.5	23216127	23216345	diffreps_peak_29398	11.8653	218	XM_004937328.3	PDE8B	3.9857	1.36373e-12	1.03667e-09	up	427645	-	CGNC:3191|Ensembl:ENSGALG00000004339	phosphodiesterase 8B	gga00230(Purine metabolism)		GO:0046872(metal ion binding)//GO:0004114(3',5'-cyclic-nucleotide phosphodiesterase activity)	GO:0007165(signal transduction)
NC_006101.5	4438445	4438527	diffreps_peak_23757	6.20968	82	XM_414787.5	MMD2	5.5122	6.17046e-07	2.85993e-05	up	416480	-	CGNC:3348|Ensembl:ENSGALG00000004530	monocyte to macrophage differentiation associated 2		GO:0016021(integral component of membrane)//GO:0048471(perinuclear region of cytoplasm)	GO:0004672(protein kinase activity)	GO:0019835(cytolysis)//GO:0045666(positive regulation of neuron differentiation)//GO:0032880(regulation of protein localization)//GO:0006468(protein phosphorylation)//GO:0045860(positive regulation of protein kinase activity)//GO:0046579(positive regulation of Ras protein signal transduction)
NC_006089.5	62957875	62958046	diffreps_peak_7290	9.76404	171	XM_418945.6	TMEM170B	2.55245	1.72171e-10	2.07403e-08	up	420857	-	CGNC:51355|Ensembl:ENSGALG00000012744	transmembrane protein 170B		GO:0016021(integral component of membrane)
NC_006092.5	58412961	58413620	diffreps_peak_16670	8.82372	659	XM_004936527.3	FERMT2	2.01385	1.50066e-09	1.16514e-07	up	423589	PLEKHC1	CGNC:9438|Ensembl:ENSGALG00000012425	fermitin family member 2
NC_006104.5	718721	719367	diffreps_peak_24691	10.7594	646	XM_415568.6	UAP1L1	3.22305	1.74032e-11	5.17661e-09	up	417295	-	CGNC:6918|Ensembl:ENSGALG00000034948	UDP-N-acetylglucosamine pyrophosphorylase 1 like 1	gga00520(Amino sugar and nucleotide sugar metabolism)//gga01100(Metabolic pathways)		GO:0070569(uridylyltransferase activity)	GO:0008152(metabolic process)
NC_006110.5	568455	568556	diffreps_peak_27049	10.5714	101	NM_205383.1	SDC3	2.01792	2.68276e-11	6.51397e-09	up	396343	syndecan-3	CGNC:354|Ensembl:ENSGALG00000035184	syndecan 3	gga04514(Cell adhesion molecules (CAMs))	GO:0016021(integral component of membrane)//GO:0009986(cell surface)	GO:0019838(growth factor binding)	GO:1900026(positive regulation of substrate adhesion-dependent cell spreading)//GO:0003419(growth plate cartilage chondrocyte proliferation)//GO:0030154(cell differentiation)//GO:0016477(cell migration)//GO:0035988(chondrocyte proliferation)
NC_006110.5	2259581	2260840	diffreps_peak_27090	11.5919	1259	XM_015297707.2	LOC100858796	3.33838	2.55889e-12	1.55714e-09	up	100858796	-	CGNC:64306	sestrin-2-like
NC_006091.5	11978151	11978311	diffreps_peak_12564	9.55969	160	XM_420292.6	VEGFRKDRL	2.06208	2.75622e-10	2.89404e-08	up	422316	-	CGNC:51699|Ensembl:ENSGALG00000007646	vascular endothelial growth factor receptor kdr-like	gga04060(Cytokine-cytokine receptor interaction)//gga04144(Endocytosis)//gga04510(Focal adhesion)
NC_006089.5	68509041	68510160	diffreps_peak_7429	11.4152	1119	XM_015282178.2	RNF152	7.07267	3.84419e-12	2.01429e-09	up	420909	-	CGNC:66387|Ensembl:ENSGALG00000028822	ring finger protein 152		GO:0005765(lysosomal membrane)//GO:0005764(lysosome)//GO:0031301(integral component of organelle membrane)	GO:0004842(ubiquitin-protein transferase activity)//GO:0046872(metal ion binding)//GO:0031267(small GTPase binding)//GO:0061630(ubiquitin protein ligase activity)	GO:0070936(protein K48-linked ubiquitination)//GO:0010508(positive regulation of autophagy)//GO:0070534(protein K63-linked ubiquitination)//GO:0034198(cellular response to amino acid starvation)//GO:1904262(negative regulation of TORC1 signaling)//GO:0006915(apoptotic process)
NC_006089.5	116288777	116288837	diffreps_peak_8540	7.05495	60	XM_015282902.2	SULF1	3.0519	8.81144e-08	4.76202e-06	up	426312	-	CGNC:8558|Ensembl:ENSGALG00000039553	sulfatase 1		GO:0005783(endoplasmic reticulum)//GO:0045121(membrane raft)//GO:0005794(Golgi apparatus)//GO:0005615(extracellular space)//GO:0009986(cell surface)	GO:0004065(arylsulfatase activity)//GO:0008449(N-acetylglucosamine-6-sulfatase activity)//GO:0005509(calcium ion binding)	GO:0016525(negative regulation of angiogenesis)//GO:0051216(cartilage development)//GO:0060686(negative regulation of prostatic bud formation)//GO:0040037(negative regulation of fibroblast growth factor receptor signaling pathway)//GO:0030177(positive regulation of Wnt signaling pathway)//GO:0030336(negative regulation of cell migration)//GO:0002063(chondrocyte development)//GO:0036022(limb joint…
NC_006091.5	75044528	75044692	diffreps_peak_14277	6.6372	164	NM_001267075.1	SLIT2	2.73257	2.30567e-07	1.15359e-05	up	373967	Slit	CGNC:48982|Ensembl:ENSGALG00000041121	slit guidance ligand 2		GO:0005576(extracellular region)	GO:0005509(calcium ion binding)
NC_006090.5	44214101	44214300	diffreps_peak_10603	6.91513	199	XM_015284002.2	QKI	2.52301	1.21581e-07	6.39245e-06	up	374204	-	CGNC:8781|Ensembl:ENSGALG00000011555	QKI, KH domain containing RNA binding		GO:0005634(nucleus)//GO:0005737(cytoplasm)	GO:0003723(RNA binding)//GO:0017124(SH3 domain binding)	GO:0008380(RNA splicing)//GO:0051028(mRNA transport)//GO:0030154(cell differentiation)//GO:0006417(regulation of translation)//GO:0007275(multicellular organism development)//GO:0006397(mRNA processing)
NC_006091.5	48373420	48374640	diffreps_peak_13460	8.07153	1220	XM_015276449.2	ADGRL3	3.03715	8.48147e-09	5.52493e-07	up	422616	LPHN3	CGNC:8601|Ensembl:ENSGALG00000011319	adhesion G protein-coupled receptor L3
NC_006127.5	22497015	22497781	diffreps_peak_29382	11.313	766	XM_003642954.4	DMGDH	3.94505	4.86374e-12	2.36225e-09	up	416370	-	CGNC:3314|Ensembl:ENSGALG00000004491	dimethylglycine dehydrogenase	gga00260(Glycine, serine and threonine metabolism)//gga01100(Metabolic pathways)
NC_006094.5	21962260	21962375	diffreps_peak_18741	9.98999	115	XM_015289711.2	MYO10L	2.86118	1.02331e-10	1.45697e-08	up	429030	-	CGNC:53541|Ensembl:ENSGALG00000011172	myosin-X-like		GO:0016459(myosin complex)	GO:0005524(ATP binding)//GO:0003774(motor activity)
NC_006088.5	70237141	70237282	diffreps_peak_2036	6.29472	141	XM_416465.6	KIAA0930	2.15804	5.07316e-07	2.38853e-05	up	418241	C22orf9	CGNC:10601	KIAA0930
NC_006113.5	1932152	1932349	diffreps_peak_27767	9.88358	197	NM_001004493.4	NFASC	4.03981	1.30744e-10	1.70524e-08	up	419824	-	CGNC:51099|Ensembl:ENSGALG00000031776	neurofascin	gga04514(Cell adhesion molecules (CAMs))	GO:0005886(plasma membrane)//GO:0016021(integral component of membrane)		GO:0050808(synapse organization)//GO:0007411(axon guidance)//GO:0019226(transmission of nerve impulse)//GO:0007422(peripheral nervous system development)//GO:0007155(cell adhesion)//GO:0042552(myelination)
NC_006088.5	30765639	30765740	diffreps_peak_1047	10.4205	101	XM_416045.5	ANO6	2.00956	3.79747e-11	7.7852e-09	up	417802	TMEM16F|anoctamin-6	CGNC:7334|Ensembl:ENSGALG00000009638	anoctamin 6
NC_006089.5	14340061	14340780	diffreps_peak_5936	11.5564	719	XM_015282118.2	ARHGAP12	2.47051	2.77706e-12	1.64042e-09	up	420473	-	CGNC:5483|Ensembl:ENSGALG00000007254	Rho GTPase activating protein 12			GO:0005096(GTPase activator activity)	GO:0002011(morphogenesis of an epithelial sheet)//GO:0043547(positive regulation of GTPase activity)//GO:0007165(signal transduction)
NC_006115.5	792580	793660	diffreps_peak_28338	10.8672	1080	XM_004948655.3	SLC1A6	4.35403	1.35776e-11	4.44096e-09	up	420057	-	CGNC:349|Ensembl:ENSGALG00000000558	solute carrier family 1 (high affinity aspartate/glutamate transporter), member 6		GO:0016021(integral component of membrane)//GO:0005794(Golgi apparatus)//GO:0045111(intermediate filament cytoskeleton)	GO:0005313(L-glutamate transmembrane transporter activity)//GO:0015293(symporter activity)	GO:0042391(regulation of membrane potential)//GO:0089711(L-glutamate transmembrane transport)
NC_006093.5	11187017	11187280	diffreps_peak_17110	5.12235	263	XM_004942018.3	MYPN	57.9	7.54485e-06	0.000275304	up	423684	-	CGNC:2877|Ensembl:ENSGALG00000003925	myopalladin		GO:0030018(Z disc)	GO:0017124(SH3 domain binding)//GO:0051371(muscle alpha-actinin binding)//GO:0051015(actin filament binding)	GO:0048739(cardiac muscle fiber development)//GO:0030334(regulation of cell migration)//GO:0051493(regulation of cytoskeleton organization)//GO:0045214(sarcomere organization)
NC_006088.5	158282182	158282355	diffreps_peak_4642	6.0102	173	NM_001199446.1	DACH1	2.51854	9.76776e-07	4.36016e-05	up	373935	DACH	CGNC:12712|Ensembl:ENSGALG00000037015	dachshund family transcription factor 1
NC_006088.5	138528730	138528793	diffreps_peak_4125	8.89308	63	XM_015277909.2	GAS6	2.12925	1.27914e-09	1.01608e-07	up	418737	-	CGNC:12618|Ensembl:ENSGALG00000016820	growth arrest specific 6		GO:0005576(extracellular region)	GO:0005509(calcium ion binding)
NC_006088.5	56152239	56152840	diffreps_peak_1692	10.7415	601	XM_025155830.1	KIAA1549	2.38901	1.81349e-11	5.27983e-09	up	100857885	-	CGNC:66121|Ensembl:ENSGALG00000012796	KIAA1549		GO:0016021(integral component of membrane)
NC_006104.5	3027195	3027468	diffreps_peak_24783	11.2961	273	NM_205456.4	TNC	2.99193	5.05684e-12	2.41541e-09	up	396440	GMEM|JI|TN|TN-C	CGNC:49806|Ensembl:ENSGALG00000039990	tenascin C	gga04510(Focal adhesion)//gga04512(ECM-receptor interaction)	GO:0005578(proteinaceous extracellular matrix)//GO:0031012(extracellular matrix)		GO:0007155(cell adhesion)//GO:0042127(regulation of cell proliferation)
NC_006127.5	54660041	54661272	diffreps_peak_30238	11.4847	1231	XM_025145215.1	PSD3	2.60608	3.27576e-12	1.83593e-09	up	770334	-	CGNC:11497|Ensembl:ENSGALG00000015428	pleckstrin and Sec7 domain containing 3	gga04144(Endocytosis)		GO:0005086(ARF guanyl-nucleotide exchange factor activity)	GO:0032012(regulation of ARF protein signal transduction)//GO:0043547(positive regulation of GTPase activity)
NC_006127.5	2109415	2109466	diffreps_peak_28682	8.55579	51	XM_004949035.3	CZH18ORF25	3.02799	2.78104e-09	2.01195e-07	up	416381	-	CGNC:50238	chromosome Z open reading frame, human C18orf25
NC_006089.5	102464007	102464171	diffreps_peak_8157	12.2013	164	XM_004939768.3	ABHD3	6.19135	6.29086e-13	6.79238e-10	up	421068	-	CGNC:11090|Ensembl:ENSGALG00000014938	abhydrolase domain containing 3		GO:0016021(integral component of membrane)	GO:0008970(phosphatidylcholine 1-acylhydrolase activity)//GO:0004623(phospholipase A2 activity)	GO:0046470(phosphatidylcholine metabolic process)
NC_028740.2	5590701	5592880	diffreps_peak_31580	12.1122	2179	XM_015273069.2	LOC107049467	18.4899	7.72361e-13	7.6015e-10	up	107049467	-	CGNC:72485	uncharacterized LOC107049467
NC_006106.5	4486011	4486125	diffreps_peak_25879	11.408	114	XM_015295713.2	POR	2.88902	3.90862e-12	2.03887e-09	up	417520	CPR	CGNC:1457|Ensembl:ENSGALG00000002053	cytochrome p450 oxidoreductase		GO:0016021(integral component of membrane)//GO:0005789(endoplasmic reticulum membrane)	GO:0010181(FMN binding)//GO:0050660(flavin adenine dinucleotide binding)//GO:0003958(NADPH-hemoprotein reductase activity)//GO:0050661(NADP binding)	GO:0055114(oxidation-reduction process)//GO:1903606(cytochrome c metabolic process)
NC_006088.5	158385281	158385589	diffreps_peak_4653	9.19438	308	XM_015275219.2	DACH1	4.6146	6.39169e-10	5.6095e-08	up	373935	DACH	CGNC:12712|Ensembl:ENSGALG00000037015	dachshund family transcription factor 1
NC_006090.5	88592400	88592837	diffreps_peak_11696	10.2898	437	XM_015284813.2	ANGPT2	2.42687	5.13066e-11	9.5087e-09	up	395610	ANGIOPOIETIN-2	CGNC:49399|Ensembl:ENSGALG00000036189	angiopoietin 2
NC_006088.5	167762481	167762960	diffreps_peak_4765	7.78614	479	XM_004938673.3	AKAP11	2.19507	1.63628e-08	1.00565e-06	up	418835	-	CGNC:12729|Ensembl:ENSGALG00000022739	A-kinase anchoring protein 11
NC_006127.5	66041003	66041600	diffreps_peak_30544	6.6319	597	NM_001204217.2	AKAP2	2.39927	2.33397e-07	1.16712e-05	up	100533110	-	CGNC:62085|Ensembl:ENSGALG00000015656	A kinase (PRKA) anchor protein 2
NC_006103.5	2056233	2056480	diffreps_peak_24591	8.53223	247	XM_015274262.2	LOC107050538	5.82276	2.93611e-09	2.10919e-07	up	107050538	-	CGNC:73552	class I histocompatibility antigen, F10 alpha chain-like
NC_006100.5	18912021	18912480	diffreps_peak_23603	6.01956	459	XM_025154883.1	REEP2	5.11228	9.55956e-07	4.2728e-05	up	771891	-	CGNC:13044	receptor accessory protein 2
NC_006090.5	88635581	88635684	diffreps_peak_11701	5.03137	103	NM_204817.1	ANGPT2	3.15148	9.30318e-06	0.000330138	up	395610	ANGIOPOIETIN-2	CGNC:49399|Ensembl:ENSGALG00000036189	angiopoietin 2
NC_006088.5	140149370	140149499	diffreps_peak_4219	9.38152	129	NM_001162399.2	COL4A1	2.03234	4.15417e-10	3.94711e-08	up	395530	-	CGNC:12637|Ensembl:ENSGALG00000036798	collagen type IV alpha 1 chain	gga04510(Focal adhesion)//gga04512(ECM-receptor interaction)//gga04933(AGE-RAGE signaling pathway in diabetic complications)	GO:0005604(basement membrane)//GO:0005581(collagen trimer)	GO:0005201(extracellular matrix structural constituent)
NC_028740.2	6094263	6094540	diffreps_peak_31596	6.05126	277	XM_025146045.1	LOC107049633	8.56983	8.88677e-07	4.00458e-05	up	107049633	-	CGNC:72649	platelet glycoprotein VI-like
NC_006092.5	58427687	58427822	diffreps_peak_16679	9.97587	135	XM_004936527.3	FERMT2	2.44148	1.05714e-10	1.49043e-08	up	423589	PLEKHC1	CGNC:9438|Ensembl:ENSGALG00000012425	fermitin family member 2
NC_006107.5	5916001	5916320	diffreps_peak_26273	10.8049	319	XM_417386.6	SULF2	2.67072	1.56729e-11	4.88434e-09	up	419209	-	CGNC:3397|Ensembl:ENSGALG00000004593	sulfatase 2		GO:0005783(endoplasmic reticulum)//GO:0005886(plasma membrane)//GO:0005794(Golgi apparatus)//GO:0016021(integral component of membrane)//GO:0009986(cell surface)	GO:0004065(arylsulfatase activity)//GO:0008449(N-acetylglucosamine-6-sulfatase activity)//GO:0005509(calcium ion binding)	GO:0035413(positive regulation of catenin import into nucleus)//GO:0032836(glomerular basement membrane development)//GO:0040037(negative regulation of fibroblast growth factor receptor signaling pathway)//GO:2000345(regulation of hepatocyte proliferation)//GO:0035860(glial cell-derived neurotrophic factor receptor signaling pathway)//GO:0060348(bone development)//GO:0002063(chondrocyte developme…
NC_006109.5	1373051	1373274	diffreps_peak_26895	10.9524	223	NM_001305168.1	LOXL2	2.09195	1.11573e-11	3.93278e-09	up	419533	-	CGNC:239|Ensembl:ENSGALG00000000402	lysyl oxidase like 2		GO:0005604(basement membrane)//GO:0016020(membrane)//GO:0005694(chromosome)//GO:0005654(nucleoplasm)//GO:0031012(extracellular matrix)//GO:0005634(nucleus)//GO:0005615(extracellular space)	GO:0005507(copper ion binding)//GO:0003682(chromatin binding)//GO:0035064(methylated histone binding)//GO:0070492(oligosaccharide binding)//GO:0004720(protein-lysine 6-oxidase activity)//GO:0003714(transcription corepressor activity)//GO:0005044(scavenger receptor activity)	GO:0055114(oxidation-reduction process)//GO:0043542(endothelial cell migration)//GO:0002040(sprouting angiogenesis)//GO:0046688(response to copper ion)//GO:0001666(response to hypoxia)//GO:0030199(collagen fibril organization)//GO:0006351(transcription, DNA-templated)//GO:0001837(epithelial to mesenchymal transition)//GO:0016569(covalent chromatin modification)//GO:0001935(endothelial cell prolif…
NC_006092.5	28190521	28191680	diffreps_peak_15807	7.70958	1159	XM_421181.6	PLEKHD1	4.99014	1.95175e-08	1.18188e-06	up	423260	-	CGNC:51936|Ensembl:ENSGALG00000009431	pleckstrin homology and coiled-coil domain containing D1
NC_006103.5	2112266	2112360	diffreps_peak_24606	5.75695	94	XM_025155877.1	MICA	4.13895	1.75004e-06	7.43285e-05	up	417067	-	CGNC:50431	MHC class I polypeptide-related sequence A
NC_006093.5	23242914	23243083	diffreps_peak_17497	12.1754	169	NM_001080211.1	CRTAC1	4.56099	6.67784e-13	7.01648e-10	up	425346	-	CGNC:52426|Ensembl:ENSGALG00000017378	cartilage acidic protein 1		GO:0070062(extracellular exosome)//GO:0030426(growth cone)	GO:0005509(calcium ion binding)	GO:0021772(olfactory bulb development)//GO:0007413(axonal fasciculation)//GO:1900121(negative regulation of receptor binding)
NW_020110167.1	698275	698325	diffreps_peak_32139	5.49245	50	XM_015273018.2	MGAM	2.7502	3.21777e-06	0.000128358	up	425545	-	CGNC:52492|Ensembl:ENSGALG00000031341	maltase-glucoamylase (alpha-glucosidase)		GO:0016021(integral component of membrane)	GO:0030246(carbohydrate binding)//GO:0004553(hydrolase activity, hydrolyzing O-glycosyl compounds)	GO:0005975(carbohydrate metabolic process)
NC_006088.5	105538953	105539061	diffreps_peak_3119	10.6442	108	XM_015299614.2	GRIK1	5.55865	2.26895e-11	5.97249e-09	up	418489	-	CGNC:11815|Ensembl:ENSGALG00000015835	glutamate ionotropic receptor kainate type subunit 1	gga04080(Neuroactive ligand-receptor interaction)	GO:0016021(integral component of membrane)//GO:0030054(cell junction)//GO:0045211(postsynaptic membrane)	GO:0004970(ionotropic glutamate receptor activity)//GO:0005234(extracellular-glutamate-gated ion channel activity)	GO:0035235(ionotropic glutamate receptor signaling pathway)//GO:0060079(excitatory postsynaptic potential)//GO:0034220(ion transmembrane transport)
NC_006091.5	39452897	39452997	diffreps_peak_13171	10.9367	100	NM_001012578.1	ACSL1	4.24826	1.15685e-11	4.01766e-09	up	422547	-	CGNC:8071|Ensembl:ENSGALG00000010628	acyl-CoA synthetase long-chain family member 1	gga00061(Fatty acid biosynthesis)//gga00071(Fatty acid degradation)//gga01100(Metabolic pathways)//gga01212(Fatty acid metabolism)//gga03320(PPAR signaling pathway)//gga04146(Peroxisome)//gga04920(Adipocytokine signaling pathway)		GO:0003824(catalytic activity)	GO:0008152(metabolic process)
NC_006093.5	5601361	5602137	diffreps_peak_16880	11.225	776	XM_015287958.2	RET	3.06048	5.95675e-12	2.6594e-09	up	396107	-	CGNC:1837|Ensembl:ENSGALG00000002555	ret proto-oncogene	gga04144(Endocytosis)	GO:0005887(integral component of plasma membrane)//GO:0043235(receptor complex)//GO:0010008(endosome membrane)//GO:0005829(cytosol)//GO:0098797(plasma membrane protein complex)//GO:0043231(intracellular membrane-bounded organelle)//GO:0045121(membrane raft)	GO:0005524(ATP binding)//GO:0005509(calcium ion binding)//GO:0004714(transmembrane receptor protein tyrosine kinase activity)	GO:0010976(positive regulation of neuron projection development)//GO:0001838(embryonic epithelial tube formation)//GO:0007169(transmembrane receptor protein tyrosine kinase signaling pathway)//GO:0007158(neuron cell-cell adhesion)//GO:0045893(positive regulation of transcription, DNA-templated)//GO:0061146(Peyer's patch morphogenesis)//GO:0048484(enteric nervous system development)//GO:0033630(po…
NC_006090.5	12188041	12188146	diffreps_peak_9605	5.72746	105	XM_004940214.3	PCSK2	5.5	1.87299e-06	7.8673e-05	up	395136	PC2	CGNC:49185|Ensembl:ENSGALG00000008734	proprotein convertase subtilisin/kexin type 2
NC_006090.5	12110541	12112393	diffreps_peak_9604	9.32469	1852	XM_004940214.3	PCSK2	2.46402	4.73486e-10	4.40268e-08	up	395136	PC2	CGNC:49185|Ensembl:ENSGALG00000008734	proprotein convertase subtilisin/kexin type 2
NC_006090.5	12560255	12560397	diffreps_peak_9690	9.67691	142	NM_001199413.1	COQ8A	2.969	2.10419e-10	2.36385e-08	up	416745	ADCK3|CABC1	CGNC:6913|Ensembl:ENSGALG00000009082	coenzyme Q8A
NC_006089.5	15909585	15911260	diffreps_peak_6006	9.74945	1675	XM_425978.6	PTCHD3	2.23652	1.78055e-10	2.12499e-08	up	428417	-	CGNC:53360	patched domain containing 3		GO:0016021(integral component of membrane)
NC_006113.5	1962449	1962605	diffreps_peak_27783	11.4542	156	NM_001160322.3	NFASC	3.16909	3.5143e-12	1.91763e-09	up	419824	-	CGNC:51099|Ensembl:ENSGALG00000031776	neurofascin	gga04514(Cell adhesion molecules (CAMs))	GO:0005886(plasma membrane)//GO:0016021(integral component of membrane)		GO:0050808(synapse organization)//GO:0007411(axon guidance)//GO:0019226(transmission of nerve impulse)//GO:0007422(peripheral nervous system development)//GO:0007155(cell adhesion)//GO:0042552(myelination)
NC_006089.5	46292542	46292680	diffreps_peak_6876	8.49805	138	XM_015281541.2	ELMO1	7.34579	3.1765e-09	2.26228e-07	up	420735	-	CGNC:51330|Ensembl:ENSGALG00000035492	engulfment and cell motility 1		GO:0005886(plasma membrane)//GO:0005737(cytoplasm)//GO:0032045(guanyl-nucleotide exchange factor complex)	GO:0017124(SH3 domain binding)//GO:0005085(guanyl-nucleotide exchange factor activity)	GO:0006911(phagocytosis, engulfment)//GO:0030036(actin cytoskeleton organization)//GO:0043547(positive regulation of GTPase activity)//GO:0016477(cell migration)//GO:0016601(Rac protein signal transduction)
NC_006089.5	367634	367931	diffreps_peak_5557	8.80583	297	XM_025147374.1	LOC107057170	2.06527	1.56374e-09	1.20784e-07	up	107057170	-	CGNC:80120	nitric oxide synthase, endothelial-like
NC_006088.5	4718423	4718980	diffreps_peak_229	10.5122	557	NM_001030842.1	LOC419112	2.52968	3.07463e-11	6.92619e-09	up	419112	-	CGNC:66335|Ensembl:ENSGALG00000029446	transmembrane protein 110-like		GO:0016021(integral component of membrane)
NC_006114.5	4941875	4941996	diffreps_peak_28162	5.50636	121	XM_004948524.3	TANC2	3.40115	3.11631e-06	0.000124671	up	419951	-	CGNC:51136	tetratricopeptide repeat, ankyrin repeat and coiled-coil containing 2
NC_006107.5	2275665	2275851	diffreps_peak_26189	9.66829	186	XM_015296797.2	SNTA1	2.20306	2.14638e-10	2.38893e-08	up	426448	-	CGNC:52792|Ensembl:ENSGALG00000029694	syntrophin alpha 1			GO:0005198(structural molecule activity)
NC_006090.5	86746273	86746475	diffreps_peak_11640	10.803	202	XM_015284828.2	RAB23	2.09895	1.57402e-11	4.89677e-09	up	421879	-	CGNC:12171|Ensembl:ENSGALG00000016279	ras-related protein Rab-23	gga04340(Hedgehog signaling pathway)	GO:0010008(endosome membrane)//GO:0005776(autophagosome)	GO:0003924(GTPase activity)//GO:0005525(GTP binding)	GO:0000045(autophagosome assembly)
NC_006091.5	85061181	85062540	diffreps_peak_14515	6.73823	1359	XM_025149470.1	FGFRL1	2.23834	1.82713e-07	9.33208e-06	up	395107	-	CGNC:11729|Ensembl:ENSGALG00000037525	fibroblast growth factor receptor-like 1		GO:0016021(integral component of membrane)//GO:0005886(plasma membrane)	GO:0008201(heparin binding)	GO:0008285(negative regulation of cell proliferation)
NC_006103.5	2069078	2069235	diffreps_peak_24595	6.14435	157	XM_025155876.1	MICA	20.2756	7.17212e-07	3.28468e-05	up	417067	-	CGNC:50431	MHC class I polypeptide-related sequence A
NC_006100.5	9770030	9771067	diffreps_peak_23328	8.67117	1037	NM_001085359.1	DUSP1	2.26667	2.1322e-09	1.59065e-07	up	374192	-	CGNC:49076|Ensembl:ENSGALG00000040360	dual specificity phosphatase 1	gga04010(MAPK signaling pathway)		GO:0017017(MAP kinase tyrosine/serine/threonine phosphatase activity)//GO:0004725(protein tyrosine phosphatase activity)	GO:0000188(inactivation of MAPK activity)//GO:0035335(peptidyl-tyrosine dephosphorylation)
NW_020110162.1	39739	40460	diffreps_peak_31840	6.76424	721	XM_025146266.1	LOC112531303	2.06145	1.72093e-07	8.82628e-06	up
NC_006091.5	3782941	3783097	diffreps_peak_12334	10.4609	156	XM_015278449.2	GPC4	3.53567	3.46034e-11	7.33471e-09	up	422234	-	CGNC:4560|Ensembl:ENSGALG00000006080	glypican 4	gga04310(Wnt signaling pathway)
NC_006127.5	81803701	81803799	diffreps_peak_31036	5.95347	98	XM_015280810.2	LOC768709	2.08581	1.11308e-06	4.91399e-05	up	768709	-	CGNC:54688|Ensembl:ENSGALG00000017558	uncharacterized LOC768709
NC_006101.5	13126501	13126587	diffreps_peak_23947	7.55193	86	NM_001006176.2	CORO7	2.15642	2.8059e-08	1.64729e-06	up	416670	CORO7-PAM16|coronin-7	CGNC:50317|Ensembl:ENSGALG00000038325	coronin 7
NC_006114.5	6275901	6276820	diffreps_peak_28213	8.22885	919	XM_003642792.4	HOXB2	3.27325	5.9041e-09	3.96634e-07	up	429940	-	CGNC:53816	homeobox B2
NC_006093.5	12244495	12244644	diffreps_peak_17135	10.218	149	NM_204109.2	PALD1	2.10996	6.05342e-11	1.04123e-08	up	373898	PALD	CGNC:3293|Ensembl:ENSGALG00000004465	phosphatase domain containing, paladin 1		GO:0005634(nucleus)//GO:0005737(cytoplasm)//GO:0005829(cytosol)	GO:0004722(protein serine/threonine phosphatase activity)//GO:0008138(protein tyrosine/serine/threonine phosphatase activity)//GO:0004725(protein tyrosine phosphatase activity)	GO:0035335(peptidyl-tyrosine dephosphorylation)//GO:0008150(biological_process)
NC_006095.5	16674041	16675040	diffreps_peak_19635	11.0343	999	XM_025152732.1	DDAH1	3.40179	9.24037e-12	3.5169e-09	up	378898	-	CGNC:6576|Ensembl:ENSGALG00000008663	dimethylarginine dimethylaminohydrolase 1		GO:0005739(mitochondrion)//GO:0070062(extracellular exosome)	GO:0016403(dimethylargininase activity)	GO:0043116(negative regulation of vascular permeability)//GO:0045429(positive regulation of nitric oxide biosynthetic process)//GO:0003073(regulation of systemic arterial blood pressure)//GO:0000052(citrulline metabolic process)//GO:0006527(arginine catabolic process)//GO:0008285(negative regulation of cell proliferation)//GO:1900038(negative regulation of cellular response to hypoxia)
NC_006092.5	16987161	16987820	diffreps_peak_15420	6.7435	659	XM_025150697.1	RAB3IL1	2.33942	1.80507e-07	9.22533e-06	up	423123	-	CGNC:5443|Ensembl:ENSGALG00000007203	RAB3A interacting protein like 1
NC_006100.5	1365935	1366025	diffreps_peak_23072	10.5138	90	NM_001111128.1	PCDHA11	2.31047	3.06356e-11	6.91519e-09	up	497221	CNRv11	CGNC:54333	protocadherin alpha 11
NC_006095.5	7995048	7995297	diffreps_peak_19448	6.79818	249	XM_004943277.3	NCF2	3.23684	1.59156e-07	8.20825e-06	up	424445	-	CGNC:3482|Ensembl:ENSGALG00000004700	neutrophil cytosolic factor 2	gga04145(Phagosome)	GO:0005730(nucleolus)//GO:0001669(acrosomal vesicle)//GO:0043020(NADPH oxidase complex)//GO:0005829(cytosol)	GO:0016175(superoxide-generating NADPH oxidase activity)//GO:0048365(Rac GTPase binding)//GO:0008022(protein C-terminus binding)//GO:0016176(superoxide-generating NADPH oxidase activator activity)	GO:0055114(oxidation-reduction process)//GO:0042554(superoxide anion generation)//GO:0006909(phagocytosis)//GO:0045730(respiratory burst)//GO:0043085(positive regulation of catalytic activity)
NC_006093.5	9738881	9739280	diffreps_peak_17030	10.2808	399	NM_001277097.1	ANK3	2.6082	5.23816e-11	9.61851e-09	up	396309	CHANK3	CGNC:49747|Ensembl:ENSGALG00000003135	ankyrin 3				GO:0007165(signal transduction)
NC_006088.5	72021361	72022680	diffreps_peak_2089	7.01967	1319	XM_015290807.2	CDKN1AL	2.11914	9.55719e-08	5.13143e-06	up	101751545	-	CGNC:70966|Ensembl:ENSGALG00000026896	cyclin dependent kinase inhibitor 1A-like
NC_006113.5	1944402	1944600	diffreps_peak_27775	9.09099	198	NM_001004493.4	NFASC	3.99109	8.10983e-10	6.86253e-08	up	419824	-	CGNC:51099|Ensembl:ENSGALG00000031776	neurofascin	gga04514(Cell adhesion molecules (CAMs))	GO:0005886(plasma membrane)//GO:0016021(integral component of membrane)		GO:0050808(synapse organization)//GO:0007411(axon guidance)//GO:0019226(transmission of nerve impulse)//GO:0007422(peripheral nervous system development)//GO:0007155(cell adhesion)//GO:0042552(myelination)
NC_006088.5	140362001	140362102	diffreps_peak_4262	10.3257	101	NM_001162390.1	COL4A2	2.09927	4.72345e-11	9.06812e-09	up	418752	-	CGNC:12638|Ensembl:ENSGALG00000016843	collagen type IV alpha 2 chain	gga04510(Focal adhesion)//gga04512(ECM-receptor interaction)//gga04933(AGE-RAGE signaling pathway in diabetic complications)	GO:0070062(extracellular exosome)//GO:0005587(collagen type IV trimer)	GO:0005201(extracellular matrix structural constituent)	GO:0071560(cellular response to transforming growth factor beta stimulus)//GO:0016525(negative regulation of angiogenesis)//GO:0038063(collagen-activated tyrosine kinase receptor signaling pathway)//GO:0006351(transcription, DNA-templated)//GO:0035987(endodermal cell differentiation)
NC_006090.5	66300750	66301060	diffreps_peak_11217	7.5842	310	XM_426181.6	RPF2	94.2	2.60497e-08	1.53888e-06	up	428624	BXDC1	CGNC:11187|Ensembl:ENSGALG00000037087	ribosome production factor 2 homolog
NC_006095.5	27034126	27034265	diffreps_peak_20047	6.52913	139	NM_001329480.1	CYP2J22	2.45578	2.95716e-07	1.4549e-05	up	424677	CYP2J2L2	CGNC:52237|Ensembl:ENSGALG00000011394	cytochrome P450, family 2, subfamily J, polypeptide 22	gga00590(Arachidonic acid metabolism)//gga00591(Linoleic acid metabolism)//gga01100(Metabolic pathways)
NC_006090.5	18088321	18088560	diffreps_peak_9885	5.82936	239	XM_419397.6	BROX	22	1.48129e-06	6.38469e-05	up	421334	C1orf58	CGNC:7157	BRO1 domain and CAAX motif containing
NC_006090.5	71489501	71489822	diffreps_peak_11337	6.41528	321	XM_015284611.2	PNISR	26.0476	3.84342e-07	1.85535e-05	up	421796	SFRS18	CGNC:11541|Ensembl:ENSGALG00000015483	PNN interacting serine and arginine rich protein		GO:0016607(nuclear speck)//GO:0005829(cytosol)	GO:0003723(RNA binding)
NC_006090.5	3136826	3136939	diffreps_peak_9406	9.76211	113	XM_025148907.1	BCL2L11	2.27824	1.72939e-10	2.08115e-08	up	107052854	-	CGNC:75853	BCL2 like 11
NC_006093.5	29859199	29859386	diffreps_peak_17706	11.2319	187	XM_015288922.2	HSPA12A	2.4083	5.86244e-12	2.63275e-09	up	423917	-	CGNC:7025|Ensembl:ENSGALG00000009248	heat shock protein family A (Hsp70) member 12A
NC_006091.5	4382375	4382462	diffreps_peak_12373	6.91269	87	NM_001006432.1	ARHGEF6	2.15251	1.22266e-07	6.42543e-06	up	422247	-	CGNC:4852|Ensembl:ENSGALG00000006439	Rac/Cdc42 guanine nucleotide exchange factor 6	gga04810(Regulation of actin cytoskeleton)	GO:0005622(intracellular)//GO:0030027(lamellipodium)	GO:0005089(Rho guanyl-nucleotide exchange factor activity)	GO:0035556(intracellular signal transduction)//GO:0035023(regulation of Rho protein signal transduction)//GO:0043547(positive regulation of GTPase activity)
NC_006088.5	146388810	146388958	diffreps_peak_4396	6.1112	148	NM_001252064.2	FARP1	2.05824	7.74106e-07	3.52271e-05	up	418781	-	CGNC:12671|Ensembl:ENSGALG00000016886	FERM, ARH/RhoGEF and pleckstrin domain protein 1		GO:0030425(dendrite)//GO:0030175(filopodium)//GO:0005829(cytosol)//GO:0030054(cell junction)//GO:0043197(dendritic spine)//GO:0031234(extrinsic component of cytoplasmic side of plasma membrane)//GO:0005856(cytoskeleton)	GO:0005089(Rho guanyl-nucleotide exchange factor activity)//GO:0008092(cytoskeletal protein binding)//GO:0030676(Rac guanyl-nucleotide exchange factor activity)	GO:0048813(dendrite morphogenesis)//GO:0007416(synapse assembly)//GO:0035023(regulation of Rho protein signal transduction)//GO:0043547(positive regulation of GTPase activity)
NC_006091.5	1854176	1855824	diffreps_peak_12259	8.18723	1648	XM_015278366.2	SHROOM4	2.13122	6.49791e-09	4.33413e-07	up	777072	-	CGNC:58570|Ensembl:ENSGALG00000033953	shroom family member 4	gga04530(Tight junction)
NC_006089.5	117611701	117612120	diffreps_peak_8581	10.2893	419	XM_003640825.4	KCNB2	3.9201	5.13639e-11	9.513e-09	up	431181	-	CGNC:66171|Ensembl:ENSGALG00000031693	potassium voltage-gated channel subfamily B member 2		GO:0008076(voltage-gated potassium channel complex)	GO:0005249(voltage-gated potassium channel activity)	GO:0051260(protein homooligomerization)//GO:0034765(regulation of ion transmembrane transport)//GO:0071805(potassium ion transmembrane transport)
NC_006089.5	42580088	42580251	diffreps_peak_6789	8.95863	163	NM_001030990.1	CDV3	2.18332	1.09995e-09	8.89829e-08	up	420693	-	CGNC:8902|Ensembl:ENSGALG00000032316	CDV3 homolog		GO:0005737(cytoplasm)
NC_006090.5	48927670	48927925	diffreps_peak_10721	9.65058	255	XM_004935624.3	AKAP12	2.41703	2.23573e-10	2.45512e-08	up	421634	-	CGNC:16004|Ensembl:ENSGALG00000036240	A-kinase anchoring protein 12		GO:0005622(intracellular)	GO:0051018(protein kinase A binding)	GO:0090036(regulation of protein kinase C signaling)//GO:0010739(positive regulation of protein kinase A signaling)//GO:0006605(protein targeting)//GO:0007165(signal transduction)
NC_006104.5	9019401	9020400	diffreps_peak_25039	9.39018	999	XM_015279837.1	LHX6	2.14398	4.07211e-10	3.88324e-08	up	772259	-	CGNC:924	LIM homeobox 6
NC_006091.5	48068422	48068673	diffreps_peak_13412	10.7063	251	XM_420575.6	ADGRL3	4.5946	1.96631e-11	5.46569e-09	up	422616	LPHN3	CGNC:8601|Ensembl:ENSGALG00000011319	adhesion G protein-coupled receptor L3
NC_006096.5	5770879	5771025	diffreps_peak_20419	7.73487	146	NM_001031311.1	PIK3CB	2.23109	1.8413e-08	1.12027e-06	up	424826	-	CGNC:4100|Ensembl:ENSGALG00000005505	phosphatidylinositol-4,5-bisphosphate 3-kinase catalytic subunit beta	gga00562(Inositol phosphate metabolism)//gga04012(ErbB signaling pathway)//gga04068(FoxO signaling pathway)//gga04070(Phosphatidylinositol signaling system)//gga04150(mTOR signaling pathway)//gga04210(Apoptosis)//gga04261(Adrenergic signaling in cardiomyocytes)//gga04370(VEGF signaling pathway)//gga04510(Focal adhesion)//gga04620(Toll-like receptor signaling pathway)//gga04630(Jak-STAT signaling …	GO:0005730(nucleolus)//GO:0005886(plasma membrane)//GO:0030496(midbody)//GO:0005737(cytoplasm)//GO:0005942(phosphatidylinositol 3-kinase complex)	GO:0016303(1-phosphatidylinositol-3-kinase activity)//GO:0043560(insulin receptor substrate binding)//GO:0035005(1-phosphatidylinositol-4-phosphate 3-kinase activity)//GO:0046934(phosphatidylinositol-4,5-bisphosphate 3-kinase activity)	GO:0030168(platelet activation)//GO:0007156(homophilic cell adhesion via plasma membrane adhesion molecules)//GO:0045087(innate immune response)//GO:0010628(positive regulation of gene expression)//GO:0006468(protein phosphorylation)//GO:0006874(cellular calcium ion homeostasis)//GO:0033031(positive regulation of neutrophil apoptotic process)//GO:0001952(regulation of cell-matrix adhesion)//GO:00…
NC_006114.5	7939995	7940395	diffreps_peak_28311	10.9149	400	XM_418130.5	VAT1	2.57359	1.21645e-11	4.14903e-09	up	420009	-	CGNC:2031	vesicle amine transport 1
NW_020110161.1	163623	164135	diffreps_peak_31812	8.2481	512	XM_025146248.1	ACHRB	2.56873	5.64807e-09	3.81855e-07	up	386576	-	CGNC:49154	acetylcholine receptor beta subunit
NC_006127.5	11052411	11052486	diffreps_peak_29001	9.4698	75	XM_015277517.2	RANBP3L	2.63353	3.39002e-10	3.37621e-08	up	770629	-	CGNC:14514	RAN binding protein 3 like
NC_006090.5	35216501	35216720	diffreps_peak_10268	7.91849	219	XM_015283981.2	AKT3	2.11494	1.20645e-08	7.62785e-07	up	421497	-	CGNC:8138|Ensembl:ENSGALG00000034081	AKT serine/threonine kinase 3	gga04010(MAPK signaling pathway)//gga04012(ErbB signaling pathway)//gga04068(FoxO signaling pathway)//gga04150(mTOR signaling pathway)//gga04210(Apoptosis)//gga04261(Adrenergic signaling in cardiomyocytes)//gga04370(VEGF signaling pathway)//gga04510(Focal adhesion)//gga04530(Tight junction)//gga04620(Toll-like receptor signaling pathway)//gga04630(Jak-STAT signaling pathway)//gga04910(Insulin sig…		GO:0005524(ATP binding)//GO:0004674(protein serine/threonine kinase activity)	GO:0006468(protein phosphorylation)
NC_006127.5	11066115	11066604	diffreps_peak_29004	10.8046	489	XM_015277517.2	RANBP3L	2.47851	1.56806e-11	4.88434e-09	up	770629	-	CGNC:14514	RAN binding protein 3 like
NC_006098.5	532765	533416	diffreps_peak_21802	10.2839	651	XM_015292330.2	ADGRG1	2.306	5.20118e-11	9.58212e-09	up	415633	GPR56	CGNC:737|Ensembl:ENSGALG00000037939	adhesion G protein-coupled receptor G1		GO:0016021(integral component of membrane)	GO:0004930(G-protein coupled receptor activity)	GO:0007186(G-protein coupled receptor signaling pathway)//GO:0007166(cell surface receptor signaling pathway)
NC_006088.5	27409621	27409762	diffreps_peak_1002	8.51309	141	XM_004937544.2	DOCK4	4.09722	3.06841e-09	2.19327e-07	up	417779	-	CGNC:7209	dedicator of cytokinesis 4
NC_006106.5	4466780	4466905	diffreps_peak_25872	9.5388	125	NM_001195796.1	POR	5.49185	2.89204e-10	3.01323e-08	up	417520	CPR	CGNC:1457|Ensembl:ENSGALG00000002053	cytochrome p450 oxidoreductase		GO:0016021(integral component of membrane)//GO:0005789(endoplasmic reticulum membrane)	GO:0010181(FMN binding)//GO:0050660(flavin adenine dinucleotide binding)//GO:0003958(NADPH-hemoprotein reductase activity)//GO:0050661(NADP binding)	GO:0055114(oxidation-reduction process)//GO:1903606(cytochrome c metabolic process)
NC_006099.5	1497441	1497720	diffreps_peak_22384	13.0159	279	XM_015301835.2	LOC107056860	7.89835	9.64153e-14	2.89878e-10	up	107056860	-	CGNC:79811	translation initiation factor IF-2-like
NC_006103.5	2340021	2340979	diffreps_peak_24637	7.92124	958	XM_015295027.2	LOC107054697	5.79578	1.19885e-08	7.58409e-07	up	107054697	-	CGNC:77670|Ensembl:ENSGALG00000039340	C-type lectin domain family 2 member D-like		GO:0016021(integral component of membrane)
NC_006088.5	146351561	146351799	diffreps_peak_4393	10.4212	238	NM_001252064.2	FARP1	2.1109	3.79165e-11	7.777e-09	up	418781	-	CGNC:12671|Ensembl:ENSGALG00000016886	FERM, ARH/RhoGEF and pleckstrin domain protein 1		GO:0030425(dendrite)//GO:0030175(filopodium)//GO:0005829(cytosol)//GO:0030054(cell junction)//GO:0043197(dendritic spine)//GO:0031234(extrinsic component of cytoplasmic side of plasma membrane)//GO:0005856(cytoskeleton)	GO:0005089(Rho guanyl-nucleotide exchange factor activity)//GO:0008092(cytoskeletal protein binding)//GO:0030676(Rac guanyl-nucleotide exchange factor activity)	GO:0048813(dendrite morphogenesis)//GO:0007416(synapse assembly)//GO:0035023(regulation of Rho protein signal transduction)//GO:0043547(positive regulation of GTPase activity)
NC_006101.5	13472623	13473044	diffreps_peak_23955	5.88593	421	XM_001232753.5	CFAP70	3.7008	1.30038e-06	5.66676e-05	up	769473	TTC18	CGNC:1833|Ensembl:ENSGALG00000002551	cilia and flagella associated protein 70
NC_006088.5	35991575	35991836	diffreps_peak_1186	10.6735	261	XM_015282939.2	PTPRB	2.65105	2.12086e-11	5.72208e-09	up	417853	-	CGNC:7640|Ensembl:ENSGALG00000010049	protein tyrosine phosphatase, receptor type B	gga04520(Adherens junction)
NC_006094.5	19111136	19111270	diffreps_peak_18622	10.6002	134	XM_004942771.3	STK39	4.25665	2.5108e-11	6.32954e-09	up	101751124	-	CGNC:72026|Ensembl:ENSGALG00000010930	serine/threonine kinase 39		GO:0016323(basolateral plasma membrane)//GO:0005654(nucleoplasm)//GO:0016324(apical plasma membrane)//GO:0005737(cytoplasm)//GO:0005829(cytosol)	GO:0005524(ATP binding)//GO:0004674(protein serine/threonine kinase activity)	GO:0023016(signal transduction by trans-phosphorylation)//GO:0032147(activation of protein kinase activity)//GO:2000650(negative regulation of sodium ion transmembrane transporter activity)//GO:0071476(cellular hypotonic response)//GO:0023014(signal transduction by protein phosphorylation)//GO:0007346(regulation of mitotic cell cycle)//GO:0090188(negative regulation of pancreatic juice secretion)…
NC_028740.2	2819938	2820280	diffreps_peak_31485	8.25888	342	XM_025146087.1	LOC107049973	8.65272	5.50964e-09	3.73204e-07	up	107049973	-	CGNC:72989	platelet glycoprotein VI-like
NC_006092.5	41118792	41118990	diffreps_peak_16195	11.0405	198	XM_421302.5	STON2	2.40321	9.11011e-12	3.48634e-09	up	423390	-	CGNC:8033|Ensembl:ENSGALG00000010579	stonin 2		GO:0030136(clathrin-coated vesicle)//GO:0005730(nucleolus)//GO:0008021(synaptic vesicle)//GO:0005829(cytosol)		GO:0048488(synaptic vesicle endocytosis)//GO:0002244(hematopoietic progenitor cell differentiation)//GO:0030100(regulation of endocytosis)
NC_006096.5	22253381	22254160	diffreps_peak_20969	10.6927	779	XM_004943514.3	B3GALNT1	2.77394	2.02925e-11	5.56912e-09	up	425011	B3GALT3	CGNC:52314	beta-1,3-N-acetylgalactosaminyltransferase 1 (globoside blood group)
NC_006106.5	5943181	5943637	diffreps_peak_25955	9.59628	456	XM_015296087.2	PROCA1	2.81905	2.53352e-10	2.7048e-08	up	100858782	-	CGNC:64319	protein interacting with cyclin A1	gga00564(Glycerophospholipid metabolism)//gga00565(Ether lipid metabolism)//gga00590(Arachidonic acid metabolism)//gga00591(Linoleic acid metabolism)//gga00592(alpha-Linolenic acid metabolism)//gga01100(Metabolic pathways)//gga04270(Vascular smooth muscle contraction)
NC_006114.5	3887513	3888622	diffreps_peak_28130	8.75894	1109	XM_418085.6	MYO1D	2.16497	1.74203e-09	1.3307e-07	up	419963	-	CGNC:428|Ensembl:ENSGALG00000000674	myosin ID		GO:0070062(extracellular exosome)//GO:0005903(brush border)//GO:0030424(axon)//GO:0043209(myelin sheath)//GO:0016459(myosin complex)//GO:0043025(neuronal cell body)	GO:0005524(ATP binding)//GO:0003774(motor activity)//GO:0019904(protein domain specific binding)	GO:0051641(cellular localization)//GO:0010923(negative regulation of phosphatase activity)
NC_006110.5	2816321	2816660	diffreps_peak_27122	10.6578	339	XM_015297608.1	EPB41	3.96786	2.19869e-11	5.85473e-09	up	396493	-	CGNC:49834|Ensembl:ENSGALG00000001329	erythrocyte membrane protein band 4.1	gga04530(Tight junction)	GO:0005886(plasma membrane)//GO:0030863(cortical cytoskeleton)//GO:0043234(protein complex)//GO:0005829(cytosol)//GO:0030054(cell junction)//GO:0005634(nucleus)//GO:0099738(cell cortex region)//GO:0005856(cytoskeleton)	GO:0047485(protein N-terminus binding)//GO:0005200(structural constituent of cytoskeleton)//GO:0005198(structural molecule activity)//GO:0005516(calmodulin binding)//GO:0005545(1-phosphatidylinositol binding)//GO:0051219(phosphoprotein binding)//GO:0003779(actin binding)//GO:0008022(protein C-terminus binding)	GO:0008360(regulation of cell shape)//GO:0007049(cell cycle)//GO:0031032(actomyosin structure organization)//GO:0051301(cell division)//GO:1904778(positive regulation of protein localization to cell cortex)//GO:0032092(positive regulation of protein binding)//GO:0030866(cortical actin cytoskeleton organization)//GO:0006810(transport)
NC_006091.5	39613361	39613720	diffreps_peak_13213	5.82898	359	XM_001232531.5	STOX2	8.61905	1.48259e-06	6.38602e-05	up	769288	-	CGNC:8087|Ensembl:ENSGALG00000010646	storkhead box 2				GO:0009790(embryo development)
NC_006090.5	42203276	42203640	diffreps_peak_10534	8.25147	364	XM_004935526.3	KIF25	2.35245	5.6044e-09	3.79117e-07	up	421563	-	CGNC:8590	kinesin family member 25
NC_006088.5	140374408	140374590	diffreps_peak_4271	9.96619	182	NM_001162390.1	COL4A2	2.17629	1.08095e-10	1.51593e-08	up	418752	-	CGNC:12638|Ensembl:ENSGALG00000016843	collagen type IV alpha 2 chain	gga04510(Focal adhesion)//gga04512(ECM-receptor interaction)//gga04933(AGE-RAGE signaling pathway in diabetic complications)	GO:0070062(extracellular exosome)//GO:0005587(collagen type IV trimer)	GO:0005201(extracellular matrix structural constituent)	GO:0071560(cellular response to transforming growth factor beta stimulus)//GO:0016525(negative regulation of angiogenesis)//GO:0038063(collagen-activated tyrosine kinase receptor signaling pathway)//GO:0006351(transcription, DNA-templated)//GO:0035987(endodermal cell differentiation)
NC_006091.5	79248864	79249918	diffreps_peak_14383	10.7833	1054	XM_015285727.2	CRMP1	2.44642	1.6469e-11	5.02754e-09	up	395156	CRMP1B	CGNC:49192|Ensembl:ENSGALG00000041203	collapsin response mediator protein 1
NC_006089.5	56689358	56689629	diffreps_peak_7150	10.2219	271	XM_015275936.2	NFATC1	2.06546	5.99922e-11	1.03456e-08	up	420815	-	CGNC:9602|Ensembl:ENSGALG00000042534	nuclear factor of activated T-cells 1	gga04010(MAPK signaling pathway)//gga04310(Wnt signaling pathway)//gga04933(AGE-RAGE signaling pathway in diabetic complications)		GO:0003677(DNA binding)//GO:0003700(transcription factor activity, sequence-specific DNA binding)	GO:0006355(regulation of transcription, DNA-templated)
NC_006089.5	24724021	24724090	diffreps_peak_6309	9.28916	69	XM_015281906.1	COL28A1	2.2054	5.13851e-10	4.69204e-08	up	420576	-	CGNC:7806|Ensembl:ENSGALG00000010259	collagen type XXVIII alpha 1 chain		GO:0005604(basement membrane)	GO:0004867(serine-type endopeptidase inhibitor activity)	GO:0010951(negative regulation of endopeptidase activity)
NC_006105.5	4941796	4942024	diffreps_peak_25414	8.60498	228	NM_205155.2	FASN	2.26261	2.48325e-09	1.82e-07	up	396061	-	CGNC:1983|Ensembl:ENSGALG00000040896	fatty acid synthase	gga00061(Fatty acid biosynthesis)//gga01100(Metabolic pathways)//gga01212(Fatty acid metabolism)//gga04910(Insulin signaling pathway)	GO:0005623(cell)	GO:0102131(3-oxo-glutaryl-[acp] methyl ester reductase activity)//GO:0004319(enoyl-[acyl-carrier-protein] reductase (NADPH, B-specific) activity)//GO:0004320(oleoyl-[acyl-carrier-protein] hydrolase activity)//GO:0004317(3-hydroxypalmitoyl-[acyl-carrier-protein] dehydratase activity)//GO:0004312(fatty acid synthase activity)//GO:0102132(3-oxo-pimeloyl-[acp] methyl ester reductase activity)//GO:000…	GO:0055114(oxidation-reduction process)//GO:0009058(biosynthetic process)//GO:0032100(positive regulation of appetite)//GO:0006633(fatty acid biosynthetic process)//GO:0006089(lactate metabolic process)
NC_006104.5	6773501	6774249	diffreps_peak_24912	10.3639	748	XM_015279759.2	NTNG2	2.02014	4.32591e-11	8.52137e-09	up	417171	netrin-G2	CGNC:21041|Ensembl:ENSGALG00000003677	netrin G2	gga04514(Cell adhesion molecules (CAMs))	GO:0030424(axon)//GO:0046658(anchored component of plasma membrane)		GO:0007409(axonogenesis)
NC_006099.5	3534506	3534636	diffreps_peak_22451	11.1958	130	XM_015292849.2	SEMA3G	2.82131	6.37139e-12	2.76923e-09	up	415945	-	CGNC:3302|Ensembl:ENSGALG00000004476	semaphorin 3G		GO:0070062(extracellular exosome)//GO:0005615(extracellular space)	GO:0038191(neuropilin binding)	GO:0030517(negative regulation of axon extension)//GO:0050919(negative chemotaxis)
NC_006092.5	24635530	24635800	diffreps_peak_15695	8.94701	270	XM_421132.6	DLL4	2.03475	1.12978e-09	9.11139e-08	up	423208	-	CGNC:6457|Ensembl:ENSGALG00000008514	delta like canonical Notch ligand 4	gga04330(Notch signaling pathway)	GO:0016021(integral component of membrane)	GO:0005509(calcium ion binding)//GO:0005112(Notch binding)	GO:0072554(blood vessel lumenization)//GO:0045746(negative regulation of Notch signaling pathway)//GO:0035924(cellular response to vascular endothelial growth factor stimulus)//GO:0061314(Notch signaling involved in heart development)//GO:0003344(pericardium morphogenesis)//GO:0010628(positive regulation of gene expression)//GO:0045747(positive regulation of Notch signaling pathway)//GO:0003222(v…
NC_006096.5	6538261	6538780	diffreps_peak_20432	7.59315	519	XM_015277049.2	CLSTN2	3.76697	2.55181e-08	1.51099e-06	up	424819	-	CGNC:3954|Ensembl:ENSGALG00000037387	calsyntenin 2		GO:0016021(integral component of membrane)	GO:0005509(calcium ion binding)	GO:0007156(homophilic cell adhesion via plasma membrane adhesion molecules)
NC_006111.5	1712545	1712829	diffreps_peak_27367	9.83313	284	XM_417874.6	ADAMTS15	2.1454	1.46848e-10	1.83508e-08	up	419733	-	CGNC:965|Ensembl:ENSGALG00000001407	ADAM metallopeptidase with thrombospondin type 1 motif, 15		GO:0005578(proteinaceous extracellular matrix)//GO:0005615(extracellular space)//GO:0009986(cell surface)	GO:0050840(extracellular matrix binding)//GO:0008270(zinc ion binding)//GO:0008201(heparin binding)//GO:0004222(metalloendopeptidase activity)	GO:0006508(proteolysis)
NC_006088.5	245141	246156	diffreps_peak_31	8.98902	1015	XM_015300817.2	CD69L	44.7392	1.0256e-09	8.37652e-08	up	417816	CD69	CGNC:50599	CD69 molecule like
NC_006093.5	23123916	23125194	diffreps_peak_17488	9.51655	1278	XM_025151815.1	HPSE2	2.27566	3.04405e-10	3.1448e-08	up	423834	-	CGNC:5665|Ensembl:ENSGALG00000007508	heparanase 2 (inactive)	gga00531(Glycosaminoglycan degradation)//gga01100(Metabolic pathways)
NC_006099.5	9332486	9332644	diffreps_peak_22659	9.99163	158	NM_001034815.1	DNASE1L3	2.05578	1.01947e-10	1.45311e-08	up	416008	-	CGNC:4239|Ensembl:ENSGALG00000005688	deoxyribonuclease 1 like 3		GO:0005783(endoplasmic reticulum)//GO:0005634(nucleus)	GO:0004519(endonuclease activity)//GO:0004536(deoxyribonuclease activity)	GO:0010623(programmed cell death involved in cell development)//GO:0006309(apoptotic DNA fragmentation)
NC_006088.5	20648541	20648980	diffreps_peak_713	9.31021	439	XM_015275224.2	PLXNB2	2.048	4.89536e-10	4.52379e-08	up	425938	-	CGNC:52617|Ensembl:ENSGALG00000039861	plexin B2		GO:0016021(integral component of membrane)	GO:0017154(semaphorin receptor activity)	GO:0071526(semaphorin-plexin signaling pathway)
NC_006095.5	28154046	28154232	diffreps_peak_20075	6.75969	186	NM_204435.1	ALG6	78	1.73903e-07	8.90873e-06	up	395078	-	CGNC:8352|Ensembl:ENSGALG00000010991	ALG6, alpha-1,3-glucosyltransferase	gga00510(N-Glycan biosynthesis)//gga01100(Metabolic pathways)	GO:0016021(integral component of membrane)//GO:0005789(endoplasmic reticulum membrane)	GO:0046527(glucosyltransferase activity)//GO:0042281(dolichyl pyrophosphate Man9GlcNAc2 alpha-1,3-glucosyltransferase activity)	GO:0006487(protein N-linked glycosylation)//GO:0006490(oligosaccharide-lipid intermediate biosynthetic process)
NC_006095.5	24263161	24263345	diffreps_peak_19933	6.32466	184	XM_015291225.2	FAF1	2.61145	4.73523e-07	2.23988e-05	up	424629	-	CGNC:8001|Ensembl:ENSGALG00000010536	Fas associated factor 1		GO:0048471(perinuclear region of cytoplasm)//GO:0034098(VCP-NPL4-UFD1 AAA ATPase complex)//GO:0005635(nuclear envelope)//GO:0005829(cytosol)	GO:0031625(ubiquitin protein ligase binding)//GO:0019904(protein domain specific binding)//GO:0019901(protein kinase binding)//GO:0031072(heat shock protein binding)//GO:0043130(ubiquitin binding)//GO:0051059(NF-kappaB binding)	GO:0008219(cell death)//GO:0030155(regulation of cell adhesion)//GO:0042176(regulation of protein catabolic process)//GO:1902043(positive regulation of extrinsic apoptotic signaling pathway via death domain receptors)//GO:0007253(cytoplasmic sequestering of NF-kappaB)//GO:0031334(positive regulation of protein complex assembly)
NC_006088.5	52042166	52042780	diffreps_peak_1571	7.39182	614	XM_416293.6	RASD2	2.41013	4.05675e-08	2.3188e-06	up	418057	-	CGNC:9520|Ensembl:ENSGALG00000012542	RASD family member 2		GO:0016020(membrane)	GO:0003924(GTPase activity)//GO:0005525(GTP binding)//GO:0031681(G-protein beta-subunit binding)	GO:0001963(synaptic transmission, dopaminergic)//GO:0007626(locomotory behavior)//GO:0007165(signal transduction)
NC_006097.5	10347347	10348320	diffreps_peak_21434	9.77912	973	XM_015291941.2	SEMA6D	2.81909	1.66296e-10	2.01993e-08	up	415430	-	CGNC:3595|Ensembl:ENSGALG00000030542	semaphorin 6D		GO:0016021(integral component of membrane)
NC_008465.4	4424602	4425545	diffreps_peak_31170	12.8558	943	XM_025145668.1	LOC112530958	9.5144	1.39385e-13	3.32983e-10	up
NC_006097.5	14890057	14890233	diffreps_peak_21625	5.88949	176	XM_413876.5	SLCO3A1	2.68883	1.28976e-06	5.6246e-05	up	415504	-	CGNC:5187	solute carrier organic anion transporter family member 3A1
NC_006107.5	2205774	2207162	diffreps_peak_26185	10.1237	1388	NM_001030850.1	NECAB3	2.44379	7.52113e-11	1.20437e-08	up	419154	APBA2BP	CGNC:2219|Ensembl:ENSGALG00000003065	N-terminal EF-hand calcium binding protein 3		GO:0005789(endoplasmic reticulum membrane)//GO:0000137(Golgi cis cisterna)	GO:0005509(calcium ion binding)	GO:0019538(protein metabolic process)//GO:0042984(regulation of amyloid precursor protein biosynthetic process)
NC_006090.5	34995035	34995920	diffreps_peak_10266	8.77319	885	XM_015283985.2	ZBTB18	3.59041	1.6858e-09	1.29294e-07	up	428580	ZNF238	CGNC:8134|Ensembl:ENSGALG00000010705	zinc finger and BTB domain containing 18		GO:0005654(nucleoplasm)//GO:0045171(intercellular bridge)//GO:0015630(microtubule cytoskeleton)	GO:0043565(sequence-specific DNA binding)
NC_006090.5	67054003	67054148	diffreps_peak_11268	5.73191	145	XM_004940324.2	CEP57L1	2.78607	1.85393e-06	7.8373e-05	up	421765	-	CGNC:51542	centrosomal protein 57kDa-like 1
NC_006127.5	22463632	22463837	diffreps_peak_29377	8.07546	205	XM_003642954.4	DMGDH	3.52487	8.40507e-09	5.47921e-07	up	416370	-	CGNC:3314|Ensembl:ENSGALG00000004491	dimethylglycine dehydrogenase	gga00260(Glycine, serine and threonine metabolism)//gga01100(Metabolic pathways)
NC_006092.5	51698586	51698732	diffreps_peak_16462	10.4704	146	XM_004936398.3	INF2	2.64349	3.38563e-11	7.24937e-09	up	423492	-	CGNC:8822|Ensembl:ENSGALG00000011608	inverted formin, FH2 and WH2 domain containing		GO:0048471(perinuclear region of cytoplasm)	GO:0003779(actin binding)//GO:0017048(Rho GTPase binding)	GO:0030036(actin cytoskeleton organization)//GO:0090140(regulation of mitochondrial fission)
NC_006088.5	49757486	49757940	diffreps_peak_1499	6.21285	454	NM_001252276.2	CHADL	2.5723	6.12561e-07	2.84135e-05	up	417998	-	CGNC:50649|Ensembl:ENSGALG00000011970	chondroadherin-like		GO:0031012(extracellular matrix)	GO:0005518(collagen binding)//GO:0098633(collagen fibril binding)	GO:0032331(negative regulation of chondrocyte differentiation)//GO:1904027(negative regulation of collagen fibril organization)
NC_006127.5	23212524	23212692	diffreps_peak_29396	11.1521	168	XM_004937328.3	PDE8B	3.07893	7.04608e-12	2.95436e-09	up	427645	-	CGNC:3191|Ensembl:ENSGALG00000004339	phosphodiesterase 8B	gga00230(Purine metabolism)		GO:0046872(metal ion binding)//GO:0004114(3',5'-cyclic-nucleotide phosphodiesterase activity)	GO:0007165(signal transduction)
NC_006089.5	16116695	16117175	diffreps_peak_6023	10.9065	480	XM_418593.6	xcc-b100_1894L	3.35407	1.24023e-11	4.19672e-09	up	420491	-	CGNC:51268|Ensembl:ENSGALG00000007564	UPF0061 protein xcc-b100_1894-like
NC_006091.5	5144515	5145551	diffreps_peak_12383	9.68638	1036	XM_004940698.2	XKRX	3.09141	2.05882e-10	2.33557e-08	up	771005	-	CGNC:56434|Ensembl:ENSGALG00000006637	XK related, X-linked		GO:0016021(integral component of membrane)
NC_006088.5	1291783	1292185	diffreps_peak_148	6.51378	402	XM_004937396.3	NCAPH2	3.0605	3.0635e-07	1.5018e-05	up	426276	-	CGNC:10337	non-SMC condensin II complex subunit H2
NC_006127.5	2102401	2102780	diffreps_peak_28679	9.09874	379	XM_015277420.2	CZH18ORF25	7.37136	7.96633e-10	6.76306e-08	up	416381	-	CGNC:50238	chromosome Z open reading frame, human C18orf25
NC_006098.5	18748779	18748929	diffreps_peak_22307	8.04224	150	XM_414212.6	SULT2B1L1	2.27059	9.07329e-09	5.88048e-07	up	415852	SULT2B1L	CGNC:50100|Ensembl:ENSGALG00000023472	sulfotransferase family cytosolic 2B member 1-like 1
NC_006099.5	1047507	1047609	diffreps_peak_22360	7.32776	102	XM_025154760.1	STAB1	2.73407	4.70149e-08	2.65812e-06	up	415894	-	CGNC:1060|Ensembl:ENSGALG00000043672	stabilin 1
NC_006088.5	188935986	188936069	diffreps_peak_5301	7.20322	83	XM_417205.6	FOLH1	2.50608	6.26303e-08	3.45752e-06	up	419011	-	CGNC:50896|Ensembl:ENSGALG00000017234	folate hydrolase 1	gga00250(Alanine, aspartate and glutamate metabolism)//gga01100(Metabolic pathways)
NC_006113.5	1966418	1966550	diffreps_peak_27784	7.93115	132	NM_001004493.4	NFASC	3.51104	1.17179e-08	7.42551e-07	up	419824	-	CGNC:51099|Ensembl:ENSGALG00000031776	neurofascin	gga04514(Cell adhesion molecules (CAMs))	GO:0005886(plasma membrane)//GO:0016021(integral component of membrane)		GO:0050808(synapse organization)//GO:0007411(axon guidance)//GO:0019226(transmission of nerve impulse)//GO:0007422(peripheral nervous system development)//GO:0007155(cell adhesion)//GO:0042552(myelination)
NC_006099.5	14139534	14139729	diffreps_peak_22812	10.4796	195	XM_414417.5	ADAMTS9	2.5669	3.3142e-11	7.17256e-09	up	416080	-	CGNC:5584|Ensembl:ENSGALG00000041750	ADAM metallopeptidase with thrombospondin type 1 motif 9			GO:0008270(zinc ion binding)//GO:0004222(metalloendopeptidase activity)	GO:0006508(proteolysis)
NC_006089.5	89376211	89376411	diffreps_peak_7882	8.11719	200	XM_419081.6	NR4A3	5.07976	7.63503e-09	5.01785e-07	up	420996	-	CGNC:10177|Ensembl:ENSGALG00000013568	nuclear receptor subfamily 4 group A member 3		GO:0005667(transcription factor complex)//GO:0005634(nucleus)//GO:0042629(mast cell granule)	GO:0001223(transcription coactivator binding)//GO:0004879(RNA polymerase II transcription factor activity, ligand-activated sequence-specific DNA binding)//GO:0019901(protein kinase binding)//GO:0003707(steroid hormone receptor activity)//GO:0000978(RNA polymerase II core promoter proximal region sequence-specific DNA binding)//GO:0008270(zinc ion binding)//GO:0001077(transcriptional activator ac…	GO:0032765(positive regulation of mast cell cytokine production)//GO:0045333(cellular respiration)//GO:0048752(semicircular canal morphogenesis)//GO:0071870(cellular response to catecholamine stimulus)//GO:0035726(common myeloid progenitor cell proliferation)//GO:2000505(regulation of energy homeostasis)//GO:0038097(positive regulation of mast cell activation by Fc-epsilon receptor signaling path…
NC_006092.5	52153305	52153840	diffreps_peak_16492	6.54013	535	XM_004936416.3	GPR132	12.6	2.88317e-07	1.42071e-05	up	100859188	-	CGNC:66148|Ensembl:ENSGALG00000027407	G protein-coupled receptor 132		GO:0016021(integral component of membrane)	GO:0004930(G-protein coupled receptor activity)	GO:0010972(negative regulation of G2/M transition of mitotic cell cycle)//GO:0007186(G-protein coupled receptor signaling pathway)//GO:0000082(G1/S transition of mitotic cell cycle)
NC_006099.5	14192898	14193058	diffreps_peak_22833	10.0848	160	XM_414417.5	ADAMTS9	2.13165	8.22683e-11	1.25703e-08	up	416080	-	CGNC:5584|Ensembl:ENSGALG00000041750	ADAM metallopeptidase with thrombospondin type 1 motif 9			GO:0008270(zinc ion binding)//GO:0004222(metalloendopeptidase activity)	GO:0006508(proteolysis)
NC_006095.5	25616082	25616427	diffreps_peak_20005	10.8761	345	NM_001031288.1	DHCR24	5.64502	1.33013e-11	4.39176e-09	up	424661	-	CGNC:8209|Ensembl:ENSGALG00000010798	24-dehydrocholesterol reductase	gga00100(Steroid biosynthesis)//gga01100(Metabolic pathways)	GO:0016021(integral component of membrane)	GO:0016614(oxidoreductase activity, acting on CH-OH group of donors)//GO:0050660(flavin adenine dinucleotide binding)	GO:0055114(oxidation-reduction process)
NC_006099.5	14163603	14163814	diffreps_peak_22821	10.2577	211	XM_414417.5	ADAMTS9	2.35387	5.52427e-11	9.87533e-09	up	416080	-	CGNC:5584|Ensembl:ENSGALG00000041750	ADAM metallopeptidase with thrombospondin type 1 motif 9			GO:0008270(zinc ion binding)//GO:0004222(metalloendopeptidase activity)	GO:0006508(proteolysis)
NC_006115.5	808416	808780	diffreps_peak_28342	10.6826	364	XM_015299799.2	SLC1A6	3.84632	2.07684e-11	5.64697e-09	up	420057	-	CGNC:349|Ensembl:ENSGALG00000000558	solute carrier family 1 (high affinity aspartate/glutamate transporter), member 6		GO:0016021(integral component of membrane)//GO:0005794(Golgi apparatus)//GO:0045111(intermediate filament cytoskeleton)	GO:0005313(L-glutamate transmembrane transporter activity)//GO:0015293(symporter activity)	GO:0042391(regulation of membrane potential)//GO:0089711(L-glutamate transmembrane transport)
NC_028740.2	2189437	2190200	diffreps_peak_31440	8.23315	763	XM_025145989.1	LOC107051395	3.51747	5.84584e-09	3.93763e-07	up	107051395	-	CGNC:74404	uncharacterized threonine-rich GPI-anchored glycoprotein PJ4664.02-like
NW_020110165.1	169070	169623	diffreps_peak_31974	9.14967	553	XM_025146398.1	FCGBPL	2.22135	7.08477e-10	6.12038e-08	up	429249	-	CGNC:53597|Ensembl:ENSGALG00000030075	IgGFc-binding protein-like
NC_006127.5	54668041	54668980	diffreps_peak_30242	8.11671	939	XM_015280508.2	PSD3	2.90254	7.64355e-09	5.02306e-07	up	770334	-	CGNC:11497|Ensembl:ENSGALG00000015428	pleckstrin and Sec7 domain containing 3	gga04144(Endocytosis)		GO:0005086(ARF guanyl-nucleotide exchange factor activity)	GO:0032012(regulation of ARF protein signal transduction)//GO:0043547(positive regulation of GTPase activity)
NC_006093.5	9766201	9766420	diffreps_peak_17046	11.2822	219	NM_001277097.1	ANK3	3.46022	5.22168e-12	2.46254e-09	up	396309	CHANK3	CGNC:49747|Ensembl:ENSGALG00000003135	ankyrin 3				GO:0007165(signal transduction)
NW_020110165.1	155850	155904	diffreps_peak_31969	7.43503	54	XM_025146398.1	FCGBPL	2.11708	3.67259e-08	2.11474e-06	up	429249	-	CGNC:53597|Ensembl:ENSGALG00000030075	IgGFc-binding protein-like
NC_006100.5	2705801	2705954	diffreps_peak_23150	9.96672	153	XM_015293628.2	ARAP3	2.12264	1.07965e-10	1.51478e-08	up	416196	CENTD3	CGNC:1844|Ensembl:ENSGALG00000002562	ArfGAP with RhoGAP domain, ankyrin repeat and PH domain 3	gga04144(Endocytosis)	GO:0001726(ruffle)//GO:0005737(cytoplasm)//GO:0030027(lamellipodium)	GO:0043325(phosphatidylinositol-3,4-bisphosphate binding)//GO:0005096(GTPase activator activity)//GO:0005547(phosphatidylinositol-3,4,5-trisphosphate binding)	GO:0008360(regulation of cell shape)//GO:0035024(negative regulation of Rho protein signal transduction)//GO:0030336(negative regulation of cell migration)//GO:0043547(positive regulation of GTPase activity)//GO:0035021(negative regulation of Rac protein signal transduction)//GO:0007165(signal transduction)
NC_006089.5	89385676	89387428	diffreps_peak_7887	8.44126	1752	XM_015282405.2	NR4A3	3.19405	3.62023e-09	2.54336e-07	up	420996	-	CGNC:10177|Ensembl:ENSGALG00000013568	nuclear receptor subfamily 4 group A member 3		GO:0005667(transcription factor complex)//GO:0005634(nucleus)//GO:0042629(mast cell granule)	GO:0001223(transcription coactivator binding)//GO:0004879(RNA polymerase II transcription factor activity, ligand-activated sequence-specific DNA binding)//GO:0019901(protein kinase binding)//GO:0003707(steroid hormone receptor activity)//GO:0000978(RNA polymerase II core promoter proximal region sequence-specific DNA binding)//GO:0008270(zinc ion binding)//GO:0001077(transcriptional activator ac…	GO:0032765(positive regulation of mast cell cytokine production)//GO:0045333(cellular respiration)//GO:0048752(semicircular canal morphogenesis)//GO:0071870(cellular response to catecholamine stimulus)//GO:0035726(common myeloid progenitor cell proliferation)//GO:2000505(regulation of energy homeostasis)//GO:0038097(positive regulation of mast cell activation by Fc-epsilon receptor signaling path…
NC_006088.5	11369474	11369690	diffreps_peak_464	10.2248	216	NM_001030731.1	CD36	2.11181	5.95971e-11	1.02997e-08	up	417730	-	CGNC:6399|Ensembl:ENSGALG00000008439	CD36 molecule	gga03320(PPAR signaling pathway)//gga04145(Phagosome)//gga04512(ECM-receptor interaction)//gga04920(Adipocytokine signaling pathway)//gga04931(Insulin resistance)	GO:0016021(integral component of membrane)		GO:0006955(immune response)//GO:0007166(cell surface receptor signaling pathway)
NC_006093.5	23191756	23191850	diffreps_peak_17492	7.89874	94	XM_015288818.2	HPSE2	3.81161	1.26259e-08	7.93069e-07	up	423834	-	CGNC:5665|Ensembl:ENSGALG00000007508	heparanase 2 (inactive)	gga00531(Glycosaminoglycan degradation)//gga01100(Metabolic pathways)
NC_006089.5	19211727	19211968	diffreps_peak_6142	5.3083	241	XM_015282016.2	CACNB2	4.23211	4.91699e-06	0.000187495	up	428420	-	CGNC:6517|Ensembl:ENSGALG00000008591	calcium voltage-gated channel auxiliary subunit beta 2	gga04010(MAPK signaling pathway)//gga04260(Cardiac muscle contraction)//gga04261(Adrenergic signaling in cardiomyocytes)	GO:0005891(voltage-gated calcium channel complex)//GO:1990454(L-type voltage-gated calcium channel complex)	GO:0086056(voltage-gated calcium channel activity involved in AV node cell action potential)//GO:0008331(high voltage-gated calcium channel activity)//GO:0051015(actin filament binding)	GO:0070509(calcium ion import)//GO:0086045(membrane depolarization during AV node cell action potential)//GO:0051928(positive regulation of calcium ion transport)//GO:0070588(calcium ion transmembrane transport)//GO:1901385(regulation of voltage-gated calcium channel activity)//GO:0007268(chemical synaptic transmission)//GO:0098912(membrane depolarization during atrial cardiac muscle cell action …
NC_006093.5	18326706	18326912	diffreps_peak_17326	5.76805	206	NM_204890.1	SCD	52.3068	1.70589e-06	7.26006e-05	up	395706	-	CGNC:4280|Ensembl:ENSGALG00000005739	stearoyl-CoA desaturase	gga01040(Biosynthesis of unsaturated fatty acids)//gga01212(Fatty acid metabolism)//gga03320(PPAR signaling pathway)	GO:0005730(nucleolus)//GO:0016021(integral component of membrane)//GO:0005789(endoplasmic reticulum membrane)	GO:0005506(iron ion binding)//GO:0004768(stearoyl-CoA 9-desaturase activity)	GO:0055114(oxidation-reduction process)//GO:1903966(monounsaturated fatty acid biosynthetic process)
NC_006089.5	68510181	68510860	diffreps_peak_7430	9.14961	679	XM_015282178.2	RNF152	3.83905	7.08582e-10	6.12073e-08	up	420909	-	CGNC:66387|Ensembl:ENSGALG00000028822	ring finger protein 152		GO:0005765(lysosomal membrane)//GO:0005764(lysosome)//GO:0031301(integral component of organelle membrane)	GO:0004842(ubiquitin-protein transferase activity)//GO:0046872(metal ion binding)//GO:0031267(small GTPase binding)//GO:0061630(ubiquitin protein ligase activity)	GO:0070936(protein K48-linked ubiquitination)//GO:0010508(positive regulation of autophagy)//GO:0070534(protein K63-linked ubiquitination)//GO:0034198(cellular response to amino acid starvation)//GO:1904262(negative regulation of TORC1 signaling)//GO:0006915(apoptotic process)
NC_006104.5	9032899	9032980	diffreps_peak_25041	7.44138	81	XM_015279837.1	LHX6	2.43769	3.61928e-08	2.08778e-06	up	772259	-	CGNC:924	LIM homeobox 6
NC_006115.5	2367802	2367961	diffreps_peak_28409	6.9691	159	XM_015299876.2	ATP8B3	2.75261	1.07373e-07	5.69604e-06	up	428328	-	CGNC:736|Ensembl:ENSGALG00000001084	ATPase phospholipid transporting 8B3
NC_006091.5	90807621	90807935	diffreps_peak_14673	10.0494	314	XM_015301287.2	LOXL3	2.31993	8.92538e-11	1.32637e-08	up	425986	-	CGNC:10002	lysyl oxidase like 3
NC_006088.5	116120061	116120880	diffreps_peak_3437	8.44209	819	XM_003640512.4	CXorf21	2.19943	3.61335e-09	2.53885e-07	up	100857674	C1HXorf21	CGNC:65359|Ensembl:ENSGALG00000016286	chromosome X open reading frame 21
NC_006092.5	28184221	28187080	diffreps_peak_15806	11.11	2859	XM_421181.6	PLEKHD1	4.26508	7.7627e-12	3.14803e-09	up	423260	-	CGNC:51936|Ensembl:ENSGALG00000009431	pleckstrin homology and coiled-coil domain containing D1
NC_006107.5	13792290	13792800	diffreps_peak_26528	11.1903	510	NM_205142.1	SNAI1	2.54956	6.45234e-12	2.79209e-09	up	396047	-	CGNC:6068|Ensembl:ENSGALG00000008018	snail family transcriptional repressor 1	gga04520(Adherens junction)	GO:0005623(cell)	GO:0003676(nucleic acid binding)
NC_006099.5	14177162	14177304	diffreps_peak_22828	11.0108	142	XM_414417.5	ADAMTS9	2.31678	9.75435e-12	3.64067e-09	up	416080	-	CGNC:5584|Ensembl:ENSGALG00000041750	ADAM metallopeptidase with thrombospondin type 1 motif 9			GO:0008270(zinc ion binding)//GO:0004222(metalloendopeptidase activity)	GO:0006508(proteolysis)
NC_006098.5	16265584	16265763	diffreps_peak_22196	10.3811	179	NM_001001760.1	CDH13	2.12788	4.15797e-11	8.28946e-09	up	414849	cadherin-13	CGNC:4087|Ensembl:ENSGALG00000005483	cadherin 13		GO:0099512(supramolecular fiber)//GO:0009897(external side of plasma membrane)//GO:0070062(extracellular exosome)//GO:0005901(caveola)//GO:0009986(cell surface)//GO:0043005(neuron projection)//GO:0031225(anchored component of membrane)//GO:0005737(cytoplasm)//GO:0005925(focal adhesion)	GO:0045296(cadherin binding)//GO:0055100(adiponectin binding)//GO:0030169(low-density lipoprotein particle binding)//GO:0005509(calcium ion binding)//GO:0042803(protein homodimerization activity)	GO:0001954(positive regulation of cell-matrix adhesion)//GO:0007266(Rho protein signal transduction)//GO:0007162(negative regulation of cell adhesion)//GO:0043616(keratinocyte proliferation)//GO:0016601(Rac protein signal transduction)//GO:0050850(positive regulation of calcium-mediated signaling)//GO:0055096(low-density lipoprotein particle mediated signaling)//GO:0007156(homophilic cell adhesio…
NC_006094.5	27152981	27153880	diffreps_peak_18913	10.0219	899	NM_001012920.3	HACD2	2.14375	9.5093e-11	1.38609e-08	up	424251	PTPLB	CGNC:8894|Ensembl:ENSGALG00000011704	3-hydroxyacyl-CoA dehydratase 2	gga00062(Fatty acid elongation)//gga01040(Biosynthesis of unsaturated fatty acids)//gga01212(Fatty acid metabolism)

## Sheet: Down.F-AF_vs_L-AF
Differentially methylated RNA sites for: down.F_vs_L Fold change cut-off: 2 P-value cut-off: 0.00001 Column A ~ E: the coordinates of the differentially methylated RNA sites in bed format, please ref http://genome.ucsc.edu/FAQ/FAQformat.html#format1. Column F: the length of the methylated RNA sites Column G ~ H: the transcript id and gene symbol of differentially methylated RNA. Column I ~ L: the…
	down.F_vs_L differentially methylated RNA sites
bed format information of differentially methylated RNA sites					differentially methylated RNA			comparison information				Annotations
chrom	txStart	txEnd	PeakID	score	Peak_length	transcript_id	GeneName	Foldchange	P_value	FDR	Regulation	GeneID	Synonyms	dbXrefs	description	Pathway	GO_CC	GO_MF	GO_BP
NC_006088.5	112431505	112431837	diffreps_peak_3347	8.62086	332	NM_001037829.2	EFHC2	38.3659	2.39411e-09	1.76179e-07	down	418559	-	CGNC:12128|Ensembl:ENSGALG00000016221	EF-hand domain containing 2		GO:0005623(cell)//GO:0005615(extracellular space)		GO:1990830(cellular response to leukemia inhibitory factor)
NC_006089.5	4798181	4799718	diffreps_peak_5773	9.25249	1537	NM_001079726.1	MAPKKK3L	2.85322	5.59132e-10	5.01554e-08	down	420419	-	CGNC:51255|Ensembl:ENSGALG00000005884	mitogen-activated protein kinase kinase kinase 3-like	gga04010(MAPK signaling pathway)//gga04912(GnRH signaling pathway)
NC_006089.5	110636871	110637035	diffreps_peak_8367	10.2719	164	XM_025147737.1	RP1	13.2624	5.34725e-11	9.73027e-09	down	421123	-	CGNC:51415	retinitis pigmentosa 1 (autosomal dominant)
NC_006094.5	21113781	21114020	diffreps_peak_18692	7.05258	239	XM_015289639.2	GCG	4.02738	8.85972e-08	4.78688e-06	down	396196	GLP1|GLP2|GRPP	CGNC:8432|Ensembl:ENSGALG00000011104	glucagon		GO:0005615(extracellular space)//GO:0005737(cytoplasm)	GO:0042802(identical protein binding)//GO:0005179(hormone activity)//GO:0031769(glucagon receptor binding)	GO:0042594(response to starvation)//GO:0032099(negative regulation of appetite)//GO:0090280(positive regulation of calcium ion import)//GO:1900118(negative regulation of execution phase of apoptosis)//GO:0070374(positive regulation of ERK1 and ERK2 cascade)//GO:0051571(positive regulation of histone H3-K4 methylation)//GO:0033138(positive regulation of peptidyl-serine phosphorylation)//GO:0035948…
NC_006095.5	29598232	29598465	diffreps_peak_20136	10.9305	233	NM_204856.1	NEGR1	3.30737	1.17354e-11	4.0546e-09	down	395662	NTRA-L|NTRA-S	CGNC:8628|Ensembl:ENSGALG00000011350	neuronal growth regulator 1	gga04514(Cell adhesion molecules (CAMs))	GO:0005886(plasma membrane)//GO:0031225(anchored component of membrane)//GO:0070062(extracellular exosome)		GO:0007631(feeding behavior)//GO:0010976(positive regulation of neuron projection development)//GO:0007626(locomotory behavior)//GO:0016337(single organismal cell-cell adhesion)
NC_006093.5	24043225	24044540	diffreps_peak_17513	9.9742	1315	XM_015288754.2	SEMA4G	2.14663	1.0612e-10	1.49503e-08	down	423857	-	CGNC:5940|Ensembl:ENSGALG00000026957	semaphorin 4G		GO:0016021(integral component of membrane)//GO:0005615(extracellular space)	GO:0038191(neuropilin binding)	GO:0050919(negative chemotaxis)
NC_006088.5	881208	881437	diffreps_peak_119	10.2922	229	XM_025153466.1	LOC112529922	2.24832	5.10257e-11	9.48182e-09	down
NC_006093.5	36249341	36250696	diffreps_peak_17928	7.62155	1355	XM_015288991.2	OPNVA	5.5131	2.39028e-08	1.42568e-06	down	423974	CVAL|VA|VAL|VALOP	CGNC:52098|Ensembl:ENSGALG00000010513	vertebrate ancient opsin		GO:0016021(integral component of membrane)//GO:0043204(perikaryon)//GO:0016020(membrane)//GO:0030425(dendrite)//GO:0030424(axon)//GO:0001750(photoreceptor outer segment)	GO:0008020(G-protein coupled photoreceptor activity)	GO:0016038(absorption of visible light)//GO:0007601(visual perception)//GO:0007603(phototransduction, visible light)//GO:0007186(G-protein coupled receptor signaling pathway)//GO:0071482(cellular response to light stimulus)//GO:0018298(protein-chromophore linkage)
NC_006089.5	88860036	88860183	diffreps_peak_7848	9.43328	147	XM_015282404.2	DNAH5L	22.375	3.68741e-10	3.58143e-08	down	428510	-	CGNC:53386	dynein axonemal heavy chain 5-like
NC_006094.5	29784681	29785725	diffreps_peak_19005	8.83577	1044	XM_015289932.2	NCKAP5	2.09539	1.45959e-09	1.13747e-07	down	424283	-	CGNC:52167	NCK associated protein 5
NC_006091.5	46825240	46825393	diffreps_peak_13373	5.4197	153	XM_420571.6	CDS1	5.31416	3.80451e-06	0.000149815	down	422611	-	CGNC:8528|Ensembl:ENSGALG00000011227	CDP-diacylglycerol synthase 1	gga00564(Glycerophospholipid metabolism)//gga01100(Metabolic pathways)//gga04070(Phosphatidylinositol signaling system)	GO:0005783(endoplasmic reticulum)//GO:0016021(integral component of membrane)//GO:0005789(endoplasmic reticulum membrane)	GO:0004605(phosphatidate cytidylyltransferase activity)	GO:0006655(phosphatidylglycerol biosynthetic process)//GO:0006661(phosphatidylinositol biosynthetic process)//GO:0016024(CDP-diacylglycerol biosynthetic process)
NC_006107.5	9004330	9004481	diffreps_peak_26363	9.78605	151	NM_001032398.3	EEF1A2	507.8	1.63662e-10	1.99522e-08	down	419244	-	CGNC:50948|Ensembl:ENSGALG00000005843	eukaryotic translation elongation factor 1 alpha 2	gga03013(RNA transport)	GO:0005622(intracellular)//GO:0043209(myelin sheath)//GO:0005853(eukaryotic translation elongation factor 1 complex)	GO:0003746(translation elongation factor activity)//GO:0003924(GTPase activity)//GO:0005525(GTP binding)//GO:0019901(protein kinase binding)	GO:0006414(translational elongation)//GO:0043065(positive regulation of apoptotic process)//GO:0090218(positive regulation of lipid kinase activity)
NC_006101.5	5947205	5947883	diffreps_peak_23796	11.8074	678	XM_414831.5	TEKT4	70.6343	1.55804e-12	1.11849e-09	down	416527	MAFIP|tektin-4	CGNC:3904|Ensembl:ENSGALG00000005247	tektin 4		GO:0005623(cell)//GO:0005634(nucleus)//GO:0036126(sperm flagellum)		GO:0060271(cilium assembly)//GO:0030317(flagellated sperm motility)//GO:0060294(cilium movement involved in cell motility)
NC_006127.5	39963691	39963792	diffreps_peak_29915	5.1379	101	XM_003643038.4	FRMD3	61.2	7.27946e-06	0.000266524	down	427452	-	CGNC:9547|Ensembl:ENSGALG00000012577	FERM domain containing 3		GO:0016021(integral component of membrane)//GO:0005856(cytoskeleton)
NC_006088.5	59406899	59407030	diffreps_peak_1779	5.15358	131	XM_416369.5	ETFBKMT	3.09223	7.02139e-06	0.000258255	down	418138	C1H12orf72|METTL20	CGNC:50680	electron transfer flavoprotein beta subunit lysine methyltransferase
NC_006090.5	105089653	105090241	diffreps_peak_11980	10.2129	588	XM_004935847.3	NUGGC	2.98418	6.125e-11	1.04917e-08	down	422002	-	CGNC:51590|Ensembl:ENSGALG00000045940	nuclear GTPase, germinal center associated
NC_006096.5	22626141	22626270	diffreps_peak_20980	7.8158	129	XM_004943541.2	MLF1	3.13817	1.52827e-08	9.43805e-07	down	425019	-	CGNC:7346|Ensembl:ENSGALG00000009654	myeloid leukemia factor 1
NC_006090.5	58204249	58204426	diffreps_peak_11001	5.0644	177	XM_015284127.2	LAMA2	2.33553	8.62187e-06	0.000307505	down	421709	-	CGNC:10472|Ensembl:ENSGALG00000042388	laminin subunit alpha 2	gga04510(Focal adhesion)//gga04512(ECM-receptor interaction)	GO:0005605(basal lamina)//GO:0005623(cell)	GO:0005102(receptor binding)	GO:0030334(regulation of cell migration)//GO:0030155(regulation of cell adhesion)//GO:0007155(cell adhesion)//GO:0045995(regulation of embryonic development)
NC_006088.5	42184793	42185900	diffreps_peak_1319	11.0628	1107	XM_015283492.2	RASSF9	7.28852	8.65388e-12	3.37227e-09	down	427872	PAMCI	CGNC:8465|Ensembl:ENSGALG00000027633	Ras association domain family member 9		GO:0005768(endosome)//GO:0070062(extracellular exosome)//GO:0012510(trans-Golgi network transport vesicle membrane)//GO:0005829(cytosol)		GO:0016197(endosomal transport)//GO:0007165(signal transduction)
NC_006098.5	18786220	18786326	diffreps_peak_22308	7.30009	106	NM_001134359.1	FANCA	20.9773	5.01078e-08	2.81826e-06	down	415854	-	CGNC:317|Ensembl:ENSGALG00000000516	Fanconi anemia complementation group A	gga03460(Fanconi anemia pathway)	GO:0043240(Fanconi anaemia nuclear complex)		GO:2000348(regulation of CD40 signaling pathway)//GO:0008584(male gonad development)//GO:0050727(regulation of inflammatory response)//GO:0007140(male meiotic nuclear division)//GO:0045589(regulation of regulatory T cell differentiation)//GO:0042127(regulation of cell proliferation)//GO:0008585(female gonad development)//GO:0051090(regulation of sequence-specific DNA binding transcription factor …
NC_006091.5	80650641	80650922	diffreps_peak_14420	5.51134	281	XM_004936187.3	ABLIM2	74.4	3.08076e-06	0.000123458	down	422866	-	CGNC:11602|Ensembl:ENSGALG00000043448	actin binding LIM protein family member 2			GO:0046872(metal ion binding)//GO:0003779(actin binding)	GO:0030036(actin cytoskeleton organization)//GO:0006351(transcription, DNA-templated)
NC_006090.5	59176501	59177047	diffreps_peak_11045	13.4313	546	XM_025149132.1	SOGA3	362.8	3.70394e-14	1.99225e-10	down	421713	C3H6ORF174|C6orf174|dJ403A15.3	CGNC:10997|Ensembl:ENSGALG00000031564	SOGA family member 3		GO:0016021(integral component of membrane)//GO:0005615(extracellular space)		GO:0010506(regulation of autophagy)
NC_006090.5	60998670	60998733	diffreps_peak_11103	12.3482	63	XM_015284473.2	TRDN	43.4091	4.48535e-13	5.68613e-10	down	421721	-	CGNC:11016	triadin
NC_006089.5	8739370	8739520	diffreps_peak_5859	7.50841	150	XM_015281335.2	DNAJB6	3.71175	3.1016e-08	1.80759e-06	down	420448	-	CGNC:51261|Ensembl:ENSGALG00000006477	DnaJ heat shock protein family (Hsp40) member B6		GO:0030018(Z disc)//GO:0005634(nucleus)//GO:0048471(perinuclear region of cytoplasm)
NC_006091.5	6949801	6950508	diffreps_peak_12409	8.25503	707	XM_420249.6	PCDH11X	3.53656	5.55865e-09	3.76264e-07	down	422264	cadherin	CGNC:51679|Ensembl:ENSGALG00000006851	protocadherin 11 X-linked
NC_006094.5	19661722	19661807	diffreps_peak_18646	5.57293	85	XM_422022.6	TTC21B	2.68021	2.67346e-06	0.000108597	down	424176	-	CGNC:8325|Ensembl:ENSGALG00000010956	tetratricopeptide repeat domain 21B			GO:0042802(identical protein binding)
NC_006092.5	464694	464983	diffreps_peak_14733	10.7166	289	XM_025151024.1	C5H11ORF9	5.18311	1.92043e-11	5.40806e-09	down	422966	C11orf9	CGNC:14224	chromosome 5 open reading frame, human C11orf9
NC_006127.5	37498557	37498710	diffreps_peak_29861	5.42739	153	XM_001231885.5	PRUNE2	62.7	3.73777e-06	0.000147427	down	768768	-	CGNC:54738	prune homolog 2
NC_006095.5	19980416	19980578	diffreps_peak_19710	11.1088	162	XM_422397.6	CFAP57	22.6338	7.78389e-12	3.15422e-09	down	424559	WDR65	CGNC:7520	cilia and flagella associated protein 57
NC_006088.5	56378681	56379477	diffreps_peak_1702	9.60934	796	XM_015287546.2	TRIM24	2.02831	2.45844e-10	2.63793e-08	down	418106	-	CGNC:9717|Ensembl:ENSGALG00000012823	tripartite motif containing 24
NC_006094.5	35246996	35247104	diffreps_peak_19149	6.78988	108	XM_025152526.1	NEBL1	5.48134	1.62225e-07	8.35314e-06	down	101748402	-	CGNC:67888	nebulin-like 1
NC_006105.5	385834	386077	diffreps_peak_25096	8.96587	243	NM_001319304.1	MYH1D	14.5087	1.08176e-09	8.77276e-08	down	417306	-	CGNC:50479|Ensembl:ENSGALG00000027323	myosin, heavy chain 1D, skeletal muscle	gga04530(Tight junction)	GO:0016459(myosin complex)	GO:0005524(ATP binding)//GO:0003774(motor activity)//GO:0003779(actin binding)
NC_006091.5	54833221	54833472	diffreps_peak_13636	10.1484	251	XM_004941230.3	SYNPO2	3.48603	7.10559e-11	1.16615e-08	down	428768	-	CGNC:9089|Ensembl:ENSGALG00000011994	synaptopodin 2		GO:0030018(Z disc)//GO:0015629(actin cytoskeleton)//GO:0001725(stress fiber)//GO:0005829(cytosol)//GO:0005634(nucleus)//GO:0005925(focal adhesion)	GO:0031005(filamin binding)//GO:0003779(actin binding)//GO:0051393(alpha-actinin binding)	GO:0032233(positive regulation of actin filament bundle assembly)
NC_006113.5	2323381	2324297	diffreps_peak_27825	12.0105	916	XM_425821.5	SLC26A9	46.8738	9.76121e-13	8.58991e-10	down	428262	-	CGNC:476|Ensembl:ENSGALG00000000745	solute carrier family 26 member 9		GO:0005887(integral component of plasma membrane)//GO:0016324(apical plasma membrane)//GO:0009986(cell surface)//GO:0070062(extracellular exosome)	GO:0019531(oxalate transmembrane transporter activity)//GO:0015106(bicarbonate transmembrane transporter activity)//GO:0005254(chloride channel activity)//GO:0008271(secondary active sulfate transmembrane transporter activity)//GO:0015116(sulfate transmembrane transporter activity)//GO:0015301(anion:anion antiporter activity)//GO:0051117(ATPase binding)	GO:0015701(bicarbonate transport)//GO:1902358(sulfate transmembrane transport)//GO:0051453(regulation of intracellular pH)//GO:0010628(positive regulation of gene expression)//GO:0042391(regulation of membrane potential)//GO:1902476(chloride transmembrane transport)//GO:0019532(oxalate transport)
NC_006127.5	16698465	16698620	diffreps_peak_29178	11.1815	155	XM_423834.6	GPX8	2.46212	6.58479e-12	2.83185e-09	down	426170	-	CGNC:66498|Ensembl:ENSGALG00000026704	glutathione peroxidase 8 (putative)	gga00480(Glutathione metabolism)//gga00590(Arachidonic acid metabolism)	GO:0016021(integral component of membrane)	GO:0004602(glutathione peroxidase activity)	GO:0055114(oxidation-reduction process)//GO:0098869(cellular oxidant detoxification)//GO:0006979(response to oxidative stress)
NC_006092.5	14265281	14265495	diffreps_peak_15197	7.76373	214	NM_001303036.1	LSP1	2.14949	1.72295e-08	1.05381e-06	down	374254	LSP1P1	CGNC:4964|Ensembl:ENSGALG00000006583	lymphocyte-specific protein 1		GO:0005886(plasma membrane)//GO:0070062(extracellular exosome)	GO:0004871(signal transducer activity)	GO:0006952(defense response)//GO:0007165(signal transduction)//GO:0006935(chemotaxis)
NC_006112.4	2373881	2375320	diffreps_peak_27604	9.14615	1439	NM_001351495.1	SCFN	3.60861	7.14256e-10	6.15735e-08	down	101751678	-	CGNC:71097	scaffoldin
NC_006092.5	9797067	9797247	diffreps_peak_15014	7.76125	180	XM_420983.6	NRIP3	18.4722	1.73282e-08	1.05934e-06	down	423050	NRIP2	CGNC:4409|Ensembl:ENSGALG00000005903	nuclear receptor interacting protein 3			GO:0004190(aspartic-type endopeptidase activity)	GO:0006508(proteolysis)
NC_006096.5	20713589	20714180	diffreps_peak_20944	10.7324	591	XM_015291755.2	LOC425001	96.9545	1.85175e-11	5.31682e-09	down	425001	-	CGNC:52311|Ensembl:ENSGALG00000009468	uncharacterized LOC425001
NC_006090.5	17832850	17833077	diffreps_peak_9847	7.93735	227	XM_426117.5	CAPN8	10.2602	1.15519e-08	7.32805e-07	down	428561	-	CGNC:7133	calpain 8
NC_006094.5	4820576	4820768	diffreps_peak_18058	8.33238	192	NM_001115080.1	MLPH	5.04883	4.65181e-09	3.19334e-07	down	424019	-	CGNC:2859|Ensembl:ENSGALG00000003904	melanophilin		GO:0030864(cortical actin cytoskeleton)//GO:0030425(dendrite)//GO:0048471(perinuclear region of cytoplasm)//GO:0070062(extracellular exosome)	GO:0017022(myosin binding)//GO:0017137(Rab GTPase binding)//GO:0003779(actin binding)	GO:0006886(intracellular protein transport)//GO:0030050(vesicle transport along actin filament)
NC_006093.5	17408109	17408304	diffreps_peak_17261	10.7464	195	NM_001001752.1	CYP2C45	89.087	1.79325e-11	5.25071e-09	down	414833	-	CGNC:49926|Ensembl:ENSGALG00000023925	cytochrome P-450 2C45	gga00140(Steroid hormone biosynthesis)//gga00590(Arachidonic acid metabolism)//gga00591(Linoleic acid metabolism)//gga00830(Retinol metabolism)//gga01100(Metabolic pathways)		GO:0005506(iron ion binding)//GO:0020037(heme binding)//GO:0016712(oxidoreductase activity, acting on paired donors, with incorporation or reduction of molecular oxygen, reduced flavin or flavoprotein as one donor, and incorporation of one atom of oxygen)	GO:0055114(oxidation-reduction process)
NC_006104.5	2849725	2849941	diffreps_peak_24770	8.39369	216	XM_427028.6	WHRN	6.75314	4.03933e-09	2.8087e-07	down	429472	DFNB31	CGNC:4742	whirlin
NC_006094.5	28419479	28420163	diffreps_peak_18982	9.69555	684	XM_025152367.1	STEAP3	3.99576	2.01582e-10	2.31218e-08	down	424275	-	CGNC:9189|Ensembl:ENSGALG00000012117	STEAP3 metalloreductase	gga04115(p53 signaling pathway)	GO:0016021(integral component of membrane)
NC_006105.5	10140236	10140403	diffreps_peak_25642	6.9049	167	XM_015295526.2	ABCC3	2.88223	1.2448e-07	6.53377e-06	down	422099	-	CGNC:5676|Ensembl:ENSGALG00000007522	ATP binding cassette subfamily C member 3	gga02010(ABC transporters)	GO:0005887(integral component of plasma membrane)	GO:0005524(ATP binding)//GO:0042626(ATPase activity, coupled to transmembrane movement of substances)	GO:0055085(transmembrane transport)
NC_006088.5	75649341	75650118	diffreps_peak_2287	8.58423	777	XM_416482.6	MFAP5	2.70011	2.6048e-09	1.89732e-07	down	418256	-	CGNC:10638|Ensembl:ENSGALG00000027471	microfibrillar associated protein 5
NC_006127.5	345212	345311	diffreps_peak_28613	8.84936	99	NM_001277775.1	ATP8B1	96.5	1.41463e-09	1.10725e-07	down	426857	-	CGNC:2363|Ensembl:ENSGALG00000030834	ATPase phospholipid transporting 8B1		GO:0016021(integral component of membrane)	GO:0005524(ATP binding)//GO:0000287(magnesium ion binding)//GO:0004012(phospholipid-translocating ATPase activity)	GO:0045332(phospholipid translocation)
NC_006091.5	50012841	50013060	diffreps_peak_13501	9.23884	219	NM_204263.1	JCHAIN	7.45573	5.76984e-10	5.14645e-08	down	374117	IGJ	CGNC:8778|Ensembl:ENSGALG00000011551	joining chain of multimeric IgA and IgM		GO:0071752(secretory dimeric IgA immunoglobulin complex)//GO:0070062(extracellular exosome)//GO:0071756(pentameric IgM immunoglobulin complex)//GO:0072562(blood microparticle)//GO:0071750(dimeric IgA immunoglobulin complex)//GO:0071748(monomeric IgA immunoglobulin complex)	GO:0019862(IgA binding)//GO:0031210(phosphatidylcholine binding)//GO:0042803(protein homodimerization activity)//GO:0042834(peptidoglycan binding)//GO:0030674(protein binding, bridging)//GO:0034987(immunoglobulin receptor binding)//GO:0003697(single-stranded DNA binding)	GO:0045087(innate immune response)//GO:0019731(antibacterial humoral response)//GO:0032461(positive regulation of protein oligomerization)//GO:0001895(retina homeostasis)//GO:0060267(positive regulation of respiratory burst)//GO:0002250(adaptive immune response)//GO:0003094(glomerular filtration)
NC_008465.4	5396311	5396680	diffreps_peak_31233	11.3018	369	XM_015272617.2	KRT8	47.0142	4.99149e-12	2.40151e-09	down	426896	-	CGNC:52926	keratin 8
NC_006090.5	50768821	50768981	diffreps_peak_10797	10.9361	160	XM_015284241.2	NOX3	3.0722	1.15854e-11	4.02142e-09	down	428609	-	CGNC:10233|Ensembl:ENSGALG00000013659	NADPH oxidase 3	gga04145(Phagosome)//gga04933(AGE-RAGE signaling pathway in diabetic complications)	GO:0016021(integral component of membrane)	GO:0016175(superoxide-generating NADPH oxidase activity)	GO:0055114(oxidation-reduction process)//GO:0042554(superoxide anion generation)
NC_006088.5	173406081	173406144	diffreps_peak_4904	7.67474	63	XM_015277591.2	POSTN	3.97268	2.11478e-08	1.27365e-06	down	395429	OSF-2	CGNC:12805|Ensembl:ENSGALG00000017046	periostin		GO:0005578(proteinaceous extracellular matrix)//GO:0005615(extracellular space)//GO:0005802(trans-Golgi network)	GO:0008201(heparin binding)//GO:0046872(metal ion binding)	GO:0071307(cellular response to vitamin K)//GO:0009888(tissue development)//GO:0007155(cell adhesion)//GO:0008593(regulation of Notch signaling pathway)//GO:0030198(extracellular matrix organization)
NC_006127.5	34338658	34338960	diffreps_peak_29685	7.00767	302	XM_025145021.1	LOC101750973	2.89561	9.82504e-08	5.26613e-06	down	101750973	-	CGNC:70410|Ensembl:ENSGALG00000046634	SUN domain-containing protein 3-like
NC_006097.5	7034804	7034949	diffreps_peak_21241	12.2167	145	XM_015278912.2	THSD4	4.39524	6.0717e-13	6.64574e-10	down	415395	-	CGNC:2998	thrombospondin type 1 domain containing 4
NC_006127.5	8854413	8854960	diffreps_peak_28842	12.267	547	XM_015277475.2	UNC13B	8.80465	5.40792e-13	6.31106e-10	down	100858799	-	CGNC:64303|Ensembl:ENSGALG00000002165	unc-13 homolog B
NC_006089.5	98074034	98074260	diffreps_peak_8026	11.711	226	XM_015282523.2	MOG	2.80274	1.94544e-12	1.30161e-09	down	421050	BG0	CGNC:51392|Ensembl:ENSGALG00000022875	myelin oligodendrocyte glycoprotein		GO:0016021(integral component of membrane)
NC_006088.5	28655122	28655274	diffreps_peak_1014	5.55156	152	NM_001130737.1	PNPLA8	2.00192	2.8083e-06	0.000113647	down	417785	-	CGNC:7233|Ensembl:ENSGALG00000009505	patatin like phospholipase domain containing 8		GO:0005778(peroxisomal membrane)	GO:0047499(calcium-independent phospholipase A2 activity)	GO:0008219(cell death)//GO:0019369(arachidonic acid metabolic process)//GO:0001516(prostaglandin biosynthetic process)//GO:0046338(phosphatidylethanolamine catabolic process)//GO:0043651(linoleic acid metabolic process)//GO:0034638(phosphatidylcholine catabolic process)//GO:0050482(arachidonic acid secretion)
NC_006113.5	1753176	1753501	diffreps_peak_27754	10.8879	325	XM_004934912.3	PLEKHA6	5.23835	1.29444e-11	4.31622e-09	down	419821	-	CGNC:365|Ensembl:ENSGALG00000038399	pleckstrin homology domain containing A6
NC_006092.5	2144102	2144373	diffreps_peak_14823	9.087	271	XM_420909.6	NAV2	6.64123	8.18466e-10	6.91336e-08	down	422977	-	CGNC:2937	neuron navigator 2
NC_006091.5	34256754	34257341	diffreps_peak_13034	10.5608	587	XM_015276634.1	INTU	2.66511	2.74942e-11	6.58063e-09	down	422494	-	CGNC:7733|Ensembl:ENSGALG00000010170	inturned planar cell polarity protein		GO:0031514(motile cilium)//GO:0036064(ciliary basal body)//GO:0005737(cytoplasm)		GO:0030278(regulation of ossification)//GO:0042733(embryonic digit morphogenesis)//GO:0051782(negative regulation of cell division)//GO:0021915(neural tube development)//GO:0021513(spinal cord dorsal/ventral patterning)//GO:1905515(non-motile cilium assembly)//GO:0010839(negative regulation of keratinocyte proliferation)//GO:0045880(positive regulation of smoothened signaling pathway)//GO:0030216…
NC_006090.5	41436317	41436402	diffreps_peak_10491	5.80297	85	NM_001001755.1	THBS2	3.06474	1.57409e-06	6.73535e-05	down	414837	thrombospondin-2	CGNC:49928|Ensembl:ENSGALG00000011200	thrombospondin 2	gga04145(Phagosome)//gga04510(Focal adhesion)//gga04512(ECM-receptor interaction)	GO:0005604(basement membrane)//GO:0031091(platelet alpha granule)//GO:0005615(extracellular space)//GO:0031012(extracellular matrix)	GO:0008201(heparin binding)//GO:0005509(calcium ion binding)	GO:0016525(negative regulation of angiogenesis)//GO:0007155(cell adhesion)
NC_006089.5	47935717	47936360	diffreps_peak_6959	9.58597	643	NM_204436.2	NT5C3A	2.92023	2.59436e-10	2.75692e-08	down	395080	NT5C3|PYN1	CGNC:9255|Ensembl:ENSGALG00000031397	5'-nucleotidase, cytosolic IIIA	gga00230(Purine metabolism)//gga00240(Pyrimidine metabolism)//gga00760(Nicotinate and nicotinamide metabolism)//gga01100(Metabolic pathways)	GO:0005783(endoplasmic reticulum)//GO:0005739(mitochondrion)//GO:0005737(cytoplasm)	GO:0000166(nucleotide binding)//GO:0000287(magnesium ion binding)//GO:0008253(5'-nucleotidase activity)//GO:0016740(transferase activity)	GO:0051607(defense response to virus)//GO:0016311(dephosphorylation)//GO:0009117(nucleotide metabolic process)
NC_006098.5	1202031	1202258	diffreps_peak_21826	5.20152	227	XM_004944097.3	ZDHHC1	5.65641	6.28752e-06	0.00023349	down	769748	-	CGNC:1487	zinc finger DHHC-type containing 1
NC_006095.5	16810669	16811140	diffreps_peak_19641	13.9332	471	XM_015290834.2	LPAR3	40.8727	1.16638e-14	1.54251e-10	down	771215	EDG7	CGNC:6629|Ensembl:ENSGALG00000008733	lysophosphatidic acid receptor 3	gga04080(Neuroactive ligand-receptor interaction)	GO:0005886(plasma membrane)//GO:0030424(axon)//GO:0016021(integral component of membrane)	GO:0070915(lysophosphatidic acid receptor activity)	GO:0000187(activation of MAPK activity)//GO:0032060(bleb assembly)//GO:0007186(G-protein coupled receptor signaling pathway)//GO:0048672(positive regulation of collateral sprouting)
NC_006089.5	76664873	76665098	diffreps_peak_7580	8.74283	225	XM_025147708.1	DNAH5	34.7317	1.80787e-09	1.37466e-07	down	420921	-	CGNC:9837	dynein axonemal heavy chain 5
NC_006091.5	59965661	59965955	diffreps_peak_13838	10.831	294	XM_025149979.1	LOC112529921	28.7183	1.47562e-11	4.68551e-09	down
NW_020110167.1	442101	443106	diffreps_peak_32109	8.68816	1005	XM_025146544.1	LOC107057254	3.73962	2.05039e-09	1.53722e-07	down	107057254	-	CGNC:80204	nucleoplasmin-like protein ANO39
NC_006091.5	2531881	2532030	diffreps_peak_12293	8.06971	149	XM_420208.6	GDPD2	98.9	8.51705e-09	5.54508e-07	down	422217	-	CGNC:4359|Ensembl:ENSGALG00000005842	glycerophosphodiester phosphodiesterase domain containing 2
NC_006112.4	3241568	3241677	diffreps_peak_27630	6.79799	109	XM_015298524.1	EDGH	90.3	1.59225e-07	8.21105e-06	down	107055118	-	CGNC:78081	epidermal differentiation protein rich in glycine and histidine
NC_006092.5	15212086	15212140	diffreps_peak_15344	10.1159	54	NM_001318434.1	MUC2	220.318	7.65707e-11	1.21864e-08	down	423101	MUC5AC|mucin	CGNC:51889|Ensembl:ENSGALG00000038950	mucin 2, oligomeric mucus/gel-forming
NC_006096.5	8438872	8438948	diffreps_peak_20452	7.96314	76	NM_001030008.1	AP1S3	11.6642	1.08857e-08	6.94412e-07	down	424807	-	CGNC:3849|Ensembl:ENSGALG00000005171	adaptor related protein complex 1 sigma 3 subunit	gga04142(Lysosome)	GO:0030117(membrane coat)//GO:0043231(intracellular membrane-bounded organelle)	GO:0008565(protein transporter activity)	GO:0006605(protein targeting)//GO:0016192(vesicle-mediated transport)
NC_006090.5	97432028	97432343	diffreps_peak_11829	9.13675	315	XM_004935774.3	LPIN1	5.76012	7.2988e-10	6.27879e-08	down	421945	-	CGNC:12320|Ensembl:ENSGALG00000016456	lipin 1	gga00561(Glycerolipid metabolism)//gga00564(Glycerophospholipid metabolism)//gga01100(Metabolic pathways)	GO:0005634(nucleus)//GO:0005741(mitochondrial outer membrane)	GO:0008195(phosphatidate phosphatase activity)//GO:0003713(transcription coactivator activity)	GO:0016311(dephosphorylation)//GO:0019432(triglyceride biosynthetic process)//GO:0009062(fatty acid catabolic process)//GO:0045944(positive regulation of transcription from RNA polymerase II promoter)
NC_006102.5	6519721	6519797	diffreps_peak_24238	5.42138	76	NM_001199807.2	MAPKAPK5	2.06911	3.78983e-06	0.000149333	down	373929	-	CGNC:3517|Ensembl:ENSGALG00000004743	mitogen-activated protein kinase-activated protein kinase 5	gga04010(MAPK signaling pathway)	GO:0005654(nucleoplasm)//GO:0005634(nucleus)//GO:0005737(cytoplasm)//GO:0005829(cytosol)	GO:0051019(mitogen-activated protein kinase binding)//GO:0005524(ATP binding)//GO:0004871(signal transducer activity)//GO:0005516(calmodulin binding)//GO:0004683(calmodulin-dependent protein kinase activity)//GO:0009931(calcium-dependent protein serine/threonine kinase activity)//GO:0002039(p53 binding)	GO:1904355(positive regulation of telomere capping)//GO:0032007(negative regulation of TOR signaling)//GO:0032212(positive regulation of telomere maintenance via telomerase)//GO:0000165(MAPK cascade)//GO:0006417(regulation of translation)//GO:0046777(protein autophosphorylation)//GO:0007265(Ras protein signal transduction)//GO:0007166(cell surface receptor signaling pathway)//GO:0018105(peptidyl-…
NC_006092.5	40755961	40757496	diffreps_peak_16171	10.7404	1535	NM_204114.3	DIO2	7.49848	1.81794e-11	5.28542e-09	down	373903	-	CGNC:66178	iodothyronine deiodinase 2		GO:0016021(integral component of membrane)	GO:0004800(thyroxine 5'-deiodinase activity)	GO:0055114(oxidation-reduction process)//GO:0042404(thyroid hormone catabolic process)//GO:0042446(hormone biosynthetic process)//GO:0006590(thyroid hormone generation)
NC_006091.5	491695	491840	diffreps_peak_12222	6.58705	145	NM_001040090.1	AR	2.74128	2.58792e-07	1.28487e-05	down	422165	-	CGNC:51640|Ensembl:ENSGALG00000030879	androgen receptor	gga04114(Oocyte meiosis)	GO:0005634(nucleus)	GO:0004882(androgen receptor activity)//GO:0043565(sequence-specific DNA binding)//GO:0008270(zinc ion binding)//GO:0005496(steroid binding)	GO:0006351(transcription, DNA-templated)//GO:0006355(regulation of transcription, DNA-templated)//GO:0030521(androgen receptor signaling pathway)
NC_006098.5	16395901	16396560	diffreps_peak_22211	8.86362	659	XM_015292523.2	CDH13	3.14556	1.36894e-09	1.07872e-07	down	414849	cadherin-13	CGNC:4087|Ensembl:ENSGALG00000005483	cadherin 13		GO:0099512(supramolecular fiber)//GO:0009897(external side of plasma membrane)//GO:0070062(extracellular exosome)//GO:0005901(caveola)//GO:0009986(cell surface)//GO:0043005(neuron projection)//GO:0031225(anchored component of membrane)//GO:0005737(cytoplasm)//GO:0005925(focal adhesion)	GO:0045296(cadherin binding)//GO:0055100(adiponectin binding)//GO:0030169(low-density lipoprotein particle binding)//GO:0005509(calcium ion binding)//GO:0042803(protein homodimerization activity)	GO:0001954(positive regulation of cell-matrix adhesion)//GO:0007266(Rho protein signal transduction)//GO:0007162(negative regulation of cell adhesion)//GO:0043616(keratinocyte proliferation)//GO:0016601(Rac protein signal transduction)//GO:0050850(positive regulation of calcium-mediated signaling)//GO:0055096(low-density lipoprotein particle mediated signaling)//GO:0007156(homophilic cell adhesio…
NC_006089.5	146163261	146164580	diffreps_peak_9209	12.0879	1319	XM_015283233.2	GPR20	3.21806	8.16794e-13	7.81179e-10	down	428381	-	CGNC:12083|Ensembl:ENSGALG00000041730	G protein-coupled receptor 20		GO:0016021(integral component of membrane)	GO:0004930(G-protein coupled receptor activity)	GO:0007186(G-protein coupled receptor signaling pathway)
NC_006088.5	91160696	91160988	diffreps_peak_2874	13.7813	292	XM_015297932.2	STX19	38.1361	1.65461e-14	1.54251e-10	down	770351	-	CGNC:11484|Ensembl:ENSGALG00000015413	syntaxin 19	gga04130(SNARE interactions in vesicular transport)	GO:0005886(plasma membrane)//GO:0031201(SNARE complex)//GO:0008021(synaptic vesicle)//GO:0016021(integral component of membrane)	GO:0000149(SNARE binding)//GO:0005484(SNAP receptor activity)	GO:0048278(vesicle docking)//GO:0006886(intracellular protein transport)//GO:0031629(synaptic vesicle fusion to presynaptic active zone membrane)
NC_008465.4	6362664	6362909	diffreps_peak_31293	11.2425	245	XM_025145513.1	SPTBN2	3.02957	5.72174e-12	2.59357e-09	down	101750255	-	CGNC:69709	spectrin beta, non-erythrocytic 2
NC_006090.5	66931903	66932007	diffreps_peak_11244	9.56105	104	XM_419794.5	PPIL6	30.5417	2.74758e-10	2.88633e-08	down	421764	-	CGNC:11337|Ensembl:ENSGALG00000015237	peptidylprolyl isomerase like 6			GO:0003755(peptidyl-prolyl cis-trans isomerase activity)	GO:0000413(protein peptidyl-prolyl isomerization)//GO:0006457(protein folding)
NC_006094.5	21175818	21176764	diffreps_peak_18698	11.7573	946	NM_001031255.2	DPP4	2.93716	1.74851e-12	1.20847e-09	down	424187	-	CGNC:8435|Ensembl:ENSGALG00000042452	dipeptidyl peptidase 4		GO:0016021(integral component of membrane)	GO:0004252(serine-type endopeptidase activity)	GO:0006508(proteolysis)
NC_006091.5	65398501	65398909	diffreps_peak_13967	7.38354	408	NM_204749.2	PDGFRA	3.28652	4.13487e-08	2.35959e-06	down	395509	PDGFR|PDGFR-A	CGNC:10416|Ensembl:ENSGALG00000013929	platelet-derived growth factor receptor, alpha polypeptide	gga04010(MAPK signaling pathway)//gga04020(Calcium signaling pathway)//gga04060(Cytokine-cytokine receptor interaction)//gga04144(Endocytosis)//gga04510(Focal adhesion)//gga04540(Gap junction)//gga04810(Regulation of actin cytoskeleton)	GO:0009897(external side of plasma membrane)//GO:0005887(integral component of plasma membrane)//GO:0043234(protein complex)//GO:0005886(plasma membrane)//GO:0030054(cell junction)//GO:0016021(integral component of membrane)//GO:0005902(microvillus)//GO:0005634(nucleus)//GO:0005737(cytoplasm)	GO:0005021(vascular endothelial growth factor-activated receptor activity)//GO:0038085(vascular endothelial growth factor binding)//GO:0032403(protein complex binding)//GO:0042803(protein homodimerization activity)//GO:0005524(ATP binding)//GO:0005161(platelet-derived growth factor receptor binding)//GO:0048407(platelet-derived growth factor binding)//GO:0005018(platelet-derived growth factor alp…	GO:0061298(retina vasculature development in camera-type eye)//GO:0060021(palate development)//GO:0071230(cellular response to amino acid stimulus)//GO:0034614(cellular response to reactive oxygen species)//GO:0023019(signal transduction involved in regulation of gene expression)//GO:0038091(positive regulation of cell proliferation by VEGF-activated platelet derived growth factor receptor signal…
NC_006097.5	13677136	13677211	diffreps_peak_21595	6.80669	75	XM_015291982.2	NTRK3	14.0423	1.56065e-07	8.06208e-06	down	396081	TRKC	CGNC:49641|Ensembl:ENSGALG00000040241	neurotrophic receptor tyrosine kinase 3		GO:0005887(integral component of plasma membrane)	GO:0005524(ATP binding)//GO:0005030(neurotrophin receptor activity)//GO:0004714(transmembrane receptor protein tyrosine kinase activity)	GO:0007169(transmembrane receptor protein tyrosine kinase signaling pathway)//GO:0018108(peptidyl-tyrosine phosphorylation)//GO:0030154(cell differentiation)//GO:0038179(neurotrophin signaling pathway)//GO:0007507(heart development)//GO:0007399(nervous system development)
NC_006091.5	3401631	3401764	diffreps_peak_12311	9.62249	133	XM_420218.5	IL13RA1	2.60905	2.38513e-10	2.57495e-08	down	422230	-	CGNC:51665	interleukin 13 receptor subunit alpha 1	gga04060(Cytokine-cytokine receptor interaction)//gga04630(Jak-STAT signaling pathway)
NC_006088.5	9659778	9659905	diffreps_peak_417	10.1997	127	NM_204242.1	SEMA3E	6.18658	6.31368e-11	1.07016e-08	down	374089	semaphorin-3E	CGNC:6454|Ensembl:ENSGALG00000038225	semaphorin 3E		GO:0005615(extracellular space)	GO:0038191(neuropilin binding)	GO:0050919(negative chemotaxis)//GO:0007399(nervous system development)//GO:0030154(cell differentiation)//GO:0001525(angiogenesis)
NC_006088.5	194655185	194655299	diffreps_peak_5413	7.28588	114	XM_417277.6	MYO7A	79.6	5.17751e-08	2.89613e-06	down	419085	myosin-VIIa	CGNC:467|Ensembl:ENSGALG00000031450	myosin VIIA
NC_006088.5	70406174	70406293	diffreps_peak_2042	8.81763	119	XM_416468.6	RIBC2	12.0402	1.52183e-09	1.17982e-07	down	418244	RIBC1	CGNC:10606|Ensembl:ENSGALG00000014232	RIB43A domain with coiled-coils 2
NC_006092.5	13227753	13227925	diffreps_peak_15119	8.72804	172	XM_001234138.4	OSBPL5	2.74339	1.87053e-09	1.41684e-07	down	770816	-	CGNC:4819|Ensembl:ENSGALG00000006401	oxysterol binding protein like 5		GO:0016021(integral component of membrane)//GO:0043231(intracellular membrane-bounded organelle)	GO:0015485(cholesterol binding)//GO:0001786(phosphatidylserine binding)//GO:0070273(phosphatidylinositol-4-phosphate binding)//GO:0005548(phospholipid transporter activity)	GO:0015914(phospholipid transport)
NC_006113.5	4352792	4353038	diffreps_peak_27946	12.9343	246	XM_015298993.2	SPDEF	64.3636	1.16332e-13	3.08742e-10	down	428271	-	CGNC:2014|Ensembl:ENSGALG00000002792	SAM pointed domain containing ETS transcription factor		GO:0005634(nucleus)	GO:0000981(RNA polymerase II transcription factor activity, sequence-specific DNA binding)//GO:0043565(sequence-specific DNA binding)	GO:0060576(intestinal epithelial cell development)//GO:0043065(positive regulation of apoptotic process)//GO:0030154(cell differentiation)//GO:0060480(lung goblet cell differentiation)//GO:0010454(negative regulation of cell fate commitment)//GO:0010455(positive regulation of cell fate commitment)//GO:0045944(positive regulation of transcription from RNA polymerase II promoter)//GO:0000122(negati…
NC_006089.5	44518150	44518396	diffreps_peak_6852	12.1196	246	XM_015281720.2	FBXL2	8.77076	7.5929e-13	7.56325e-10	down	420722	-	CGNC:9079|Ensembl:ENSGALG00000030175	F-box and leucine rich repeat protein 2
NC_006088.5	93298141	93299826	diffreps_peak_2909	8.63027	1685	NM_001012821.2	ZFP92	2.08177	2.34278e-09	1.72834e-07	down	418448	ZIK1	CGNC:50772|Ensembl:ENSGALG00000015459	zinc finger protein 92 homolog			GO:0003676(nucleic acid binding)//GO:0003700(transcription factor activity, sequence-specific DNA binding)	GO:0006355(regulation of transcription, DNA-templated)
NC_006105.5	9181816	9182022	diffreps_peak_25605	9.11212	206	NM_001177738.1	FSCN2	6.87336	7.72473e-10	6.59304e-08	down	429198	fascin-2	CGNC:16285|Ensembl:ENSGALG00000023354	fascin actin-bundling protein 2, retinal		GO:0031941(filamentous actin)//GO:0005737(cytoplasm)//GO:0032420(stereocilium)	GO:0030674(protein binding, bridging)//GO:0051015(actin filament binding)	GO:0042462(eye photoreceptor cell development)//GO:0007163(establishment or maintenance of cell polarity)//GO:0009653(anatomical structure morphogenesis)//GO:0051017(actin filament bundle assembly)//GO:0016477(cell migration)
NC_006102.5	10049845	10050260	diffreps_peak_24382	8.13762	415	XM_025155573.1	SRRM4	8.46222	7.28416e-09	4.80858e-07	down	416989	-	CGNC:5582	serine/arginine repetitive matrix 4
NC_006090.5	63089327	63089825	diffreps_peak_11143	10.9863	498	NM_001145990.1	VGLL2	34.2195	1.03208e-11	3.74918e-09	down	421735	-	CGNC:11074|Ensembl:ENSGALG00000014917	vestigial like family member 2		GO:0005634(nucleus)//GO:0005737(cytoplasm)	GO:0003705(transcription factor activity, RNA polymerase II distal enhancer sequence-specific binding)//GO:0008022(protein C-terminus binding)//GO:0003713(transcription coactivator activity)	GO:0007519(skeletal muscle tissue development)//GO:0045944(positive regulation of transcription from RNA polymerase II promoter)
NC_008465.4	5389331	5389552	diffreps_peak_31228	11.5718	221	XM_015272617.2	KRT8	54.5467	2.68047e-12	1.60259e-09	down	426896	-	CGNC:52926	keratin 8
NC_006102.5	5037920	5038030	diffreps_peak_24190	5.26041	110	XM_001235027.5	RFLNA	3.82741	5.49028e-06	0.000207202	down	771797	FAM101A	CGNC:2273|Ensembl:ENSGALG00000003137	refilin A
NC_006096.5	16119274	16120423	diffreps_peak_20797	9.56103	1149	XM_015291527.2	EPHB3	2.21019	2.74767e-10	2.88633e-08	down	396179	CEK10|EK10	CGNC:49688|Ensembl:ENSGALG00000008537	EPH receptor B3		GO:0030425(dendrite)//GO:0005887(integral component of plasma membrane)	GO:0005003(ephrin receptor activity)//GO:0005524(ATP binding)	GO:0007411(axon guidance)//GO:0050770(regulation of axonogenesis)//GO:0048013(ephrin receptor signaling pathway)//GO:0018108(peptidyl-tyrosine phosphorylation)//GO:0060997(dendritic spine morphogenesis)//GO:0016477(cell migration)//GO:0022407(regulation of cell-cell adhesion)//GO:0046777(protein autophosphorylation)//GO:0007413(axonal fasciculation)//GO:0060996(dendritic spine development)//GO:00…
NC_006092.5	28961641	28962887	diffreps_peak_15840	9.61779	1246	NM_001012585.1	TMEM229B	3.80567	2.41105e-10	2.59657e-08	down	423269	C14orf83	CGNC:7221|Ensembl:ENSGALG00000009493	transmembrane protein 229B		GO:0016021(integral component of membrane)
NC_006088.5	74783321	74786020	diffreps_peak_2198	11.8217	2699	XM_015292277.2	ARHGEF5	38.44	1.50752e-12	1.09478e-09	down	419033	ARHGEF19	CGNC:12978	Rho guanine nucleotide exchange factor 5
NC_006095.5	25473996	25474796	diffreps_peak_19995	11.6689	800	XM_015291199.2	LDLRAD1	2.6569	2.1433e-12	1.38479e-09	down	772294	-	CGNC:14270	low density lipoprotein receptor class A domain containing 1
NC_006105.5	616601	616800	diffreps_peak_25133	9.67324	199	NM_001113709.1	MYH1C	453.1	2.12205e-10	2.37292e-08	down	417310	-	CGNC:50482|Ensembl:ENSGALG00000032404	myosin, heavy chain 1C, skeletal muscle	gga04530(Tight junction)	GO:0016459(myosin complex)	GO:0005524(ATP binding)//GO:0003774(motor activity)//GO:0003779(actin binding)
NC_006090.5	37460297	37460394	diffreps_peak_10334	6.35359	97	XM_025149034.1	RYR2	68.6	4.43004e-07	2.10723e-05	down	421508	-	CGNC:8217|Ensembl:ENSGALG00000010812	ryanodine receptor 2	gga04020(Calcium signaling pathway)//gga04260(Cardiac muscle contraction)//gga04261(Adrenergic signaling in cardiomyocytes)	GO:0005623(cell)//GO:0016021(integral component of membrane)	GO:0005219(ryanodine-sensitive calcium-release channel activity)//GO:0005509(calcium ion binding)	GO:0051209(release of sequestered calcium ion into cytosol)
NC_006115.5	4538115	4538241	diffreps_peak_28498	7.70361	126	XM_015300190.1	TPM4	2.21202	1.97875e-08	1.19655e-06	down	107055375	-	CGNC:78334|Ensembl:ENSGALG00000002563	tropomyosin 4
NC_006097.5	11530476	11531255	diffreps_peak_21483	11.2141	779	XM_004943818.3	FSD2	12.3918	6.10796e-12	2.69957e-09	down	427503	-	CGNC:4488|Ensembl:ENSGALG00000005996	fibronectin type III and SPRY domain containing 2
NC_006090.5	18044735	18044871	diffreps_peak_9883	9.96539	136	XM_004935303.3	DISP1	7.36015	1.08295e-10	1.51813e-08	down	421333	-	CGNC:7151	dispatched RND transporter family member 1
NC_006096.5	22621721	22621926	diffreps_peak_20976	6.44386	205	XM_001233638.5	GFM1	5.25746	3.59864e-07	1.74393e-05	down	425018	-	CGNC:7332	G elongation factor mitochondrial 1		GO:0005739(mitochondrion)	GO:0003746(translation elongation factor activity)//GO:0003924(GTPase activity)//GO:0005525(GTP binding)	GO:0070125(mitochondrial translational elongation)
NC_006127.5	35919820	35919940	diffreps_peak_29757	12.5153	120	NM_204577.4	ALDH1A1	5.84068	3.053e-13	4.74277e-10	down	395264	GGADHR	CGNC:49236|Ensembl:ENSGALG00000015147	aldehyde dehydrogenase 1 family member A1	gga00830(Retinol metabolism)//gga01100(Metabolic pathways)	GO:0070062(extracellular exosome)//GO:0005829(cytosol)	GO:0001758(retinal dehydrogenase activity)//GO:0004029(aldehyde dehydrogenase (NAD) activity)//GO:0018479(benzaldehyde dehydrogenase (NAD+) activity)	GO:0055114(oxidation-reduction process)//GO:0042572(retinol metabolic process)//GO:0001523(retinoid metabolic process)
NC_006090.5	19854579	19854762	diffreps_peak_9917	7.15788	183	NM_001031046.1	GPATCH2	2.19929	6.95213e-08	3.81438e-06	down	421355	GPATC2	CGNC:7329|Ensembl:ENSGALG00000009627	G-patch domain containing 2		GO:0016607(nuclear speck)	GO:0003676(nucleic acid binding)	GO:0010923(negative regulation of phosphatase activity)
NC_006091.5	63123252	63123378	diffreps_peak_13924	5.31046	126	XM_420686.6	MTMR7	5.59901	4.89261e-06	0.000186772	down	422731	-	CGNC:10222	myotubularin related protein 7	gga00562(Inositol phosphate metabolism)//gga01100(Metabolic pathways)//gga04070(Phosphatidylinositol signaling system)
NC_006094.5	26035561	26036480	diffreps_peak_18873	8.539	919	XM_422087.6	TFCP2L1	13.8454	2.89066e-09	2.08347e-07	down	424238	-	CGNC:8841|Ensembl:ENSGALG00000011635	transcription factor CP2 like 1		GO:0005634(nucleus)//GO:0001650(fibrillar center)//GO:0005739(mitochondrion)//GO:0016020(membrane)	GO:0043565(sequence-specific DNA binding)//GO:0000977(RNA polymerase II regulatory region sequence-specific DNA binding)//GO:0003700(transcription factor activity, sequence-specific DNA binding)	GO:0000902(cell morphogenesis)//GO:0008340(determination of adult lifespan)//GO:0002070(epithelial cell maturation)//GO:0045927(positive regulation of growth)//GO:0007431(salivary gland development)//GO:0000122(negative regulation of transcription from RNA polymerase II promoter)//GO:0006357(regulation of transcription from RNA polymerase II promoter)//GO:0007028(cytoplasm organization)
NC_006105.5	3310710	3312342	diffreps_peak_25301	9.19623	1632	XM_004946083.2	ZNF750	145.857	6.36463e-10	5.58798e-08	down	101750712	-	CGNC:62424|Ensembl:ENSGALG00000001518	zinc finger protein 750		GO:0005730(nucleolus)	GO:0001077(transcriptional activator activity, RNA polymerase II core promoter proximal region sequence-specific binding)//GO:1990841(promoter-specific chromatin binding)//GO:0001046(core promoter sequence-specific DNA binding)	GO:0006366(transcription from RNA polymerase II promoter)//GO:0008544(epidermis development)//GO:0045944(positive regulation of transcription from RNA polymerase II promoter)
NC_006105.5	10391301	10392358	diffreps_peak_25652	9.26163	1057	XM_429916.6	LOC422106	4.08894	5.47481e-10	4.93211e-08	down	422106	-	CGNC:51623|Ensembl:ENSGALG00000019757	uncharacterized LOC422106		GO:0016021(integral component of membrane)
NC_006093.5	32330021	32330640	diffreps_peak_17810	5.57412	619	XM_025151983.1	LOC112532718	19.439	2.66613e-06	0.000108313	down
NC_006098.5	2306594	2306724	diffreps_peak_21888	5.79818	130	NM_001277550.1	GNAO1	2.22976	1.59155e-06	6.80304e-05	down	415698	-	CGNC:50053|Ensembl:ENSGALG00000003163	G protein subunit alpha o1	gga04916(Melanogenesis)	GO:0030425(dendrite)//GO:0043209(myelin sheath)//GO:0005834(heterotrimeric G-protein complex)//GO:0044297(cell body)	GO:0051430(corticotropin-releasing hormone receptor 1 binding)//GO:0003924(GTPase activity)//GO:0031852(mu-type opioid receptor binding)//GO:0031683(G-protein beta/gamma-subunit complex binding)//GO:0005525(GTP binding)//GO:0031821(G-protein coupled serotonin receptor binding)//GO:0004871(signal transducer activity)	GO:0008016(regulation of heart contraction)//GO:0007188(adenylate cyclase-modulating G-protein coupled receptor signaling pathway)//GO:0007626(locomotory behavior)//GO:0007212(dopamine receptor signaling pathway)
NC_006091.5	29629861	29630293	diffreps_peak_12896	7.10099	432	XM_004940942.3	CLGN	4.5908	7.92515e-08	4.31282e-06	down	422447	-	CGNC:7465|Ensembl:ENSGALG00000009826	calmegin		GO:0005783(endoplasmic reticulum)//GO:0016021(integral component of membrane)//GO:0005635(nuclear envelope)	GO:0044183(protein binding involved in protein folding)//GO:0051082(unfolded protein binding)//GO:0005509(calcium ion binding)	GO:0007339(binding of sperm to zona pellucida)//GO:0006461(protein complex assembly)//GO:0006457(protein folding)
NC_006089.5	85772098	85772412	diffreps_peak_7776	8.90632	314	XM_025147275.1	TERT	11.9276	1.24074e-09	9.90185e-08	down	420972	chTERT	CGNC:9953|Ensembl:ENSGALG00000013183	telomerase reverse transcriptase		GO:1990572(TERT-RMRP complex)//GO:0005886(plasma membrane)//GO:0042645(mitochondrial nucleoid)//GO:0000333(telomerase catalytic core complex)//GO:0000784(nuclear chromosome, telomeric region)//GO:0016605(PML body)//GO:0005730(nucleolus)	GO:0001223(transcription coactivator binding)//GO:0003721(telomerase RNA reverse transcriptase activity)//GO:0070034(telomerase RNA binding)//GO:0042803(protein homodimerization activity)//GO:0047485(protein N-terminus binding)//GO:0000049(tRNA binding)//GO:0003968(RNA-directed 5'-3' RNA polymerase activity)//GO:0051087(chaperone binding)//GO:0042162(telomeric DNA binding)//GO:0098680(template-fr…	GO:0046326(positive regulation of glucose import)//GO:2000648(positive regulation of stem cell proliferation)//GO:2000773(negative regulation of cellular senescence)//GO:0030177(positive regulation of Wnt signaling pathway)//GO:0042635(positive regulation of hair cycle)//GO:0007004(telomere maintenance via telomerase)//GO:1904751(positive regulation of protein localization to nucleolus)//GO:00510…
NC_006099.5	9124064	9124145	diffreps_peak_22651	10.7063	81	XM_015293388.2	ARF4	2.39043	1.96643e-11	5.46569e-09	down	769725	-	CGNC:55483|Ensembl:ENSGALG00000005622	ADP ribosylation factor 4
NC_006114.5	7062978	7063300	diffreps_peak_28259	8.76869	322	XM_424234.5	GRB7	413.1	1.70337e-09	1.30468e-07	down	426597	-	CGNC:52835|Ensembl:ENSGALG00000036500	growth factor receptor bound protein 7			GO:0005070(SH3/SH2 adaptor activity)	GO:0009967(positive regulation of signal transduction)//GO:0007165(signal transduction)
NC_006093.5	32337513	32337591	diffreps_peak_17816	5.72708	78	XM_025151981.1	LOC107049019	61.6	1.87464e-06	7.8673e-05	down	107049019	-	CGNC:72058	deleted in malignant brain tumors 1 protein-like
NC_008465.4	5221540	5221705	diffreps_peak_31217	8.7793	165	NM_204932.1	KRT7	109.767	1.66227e-09	1.27658e-07	down	395772	keratin	CGNC:49470|Ensembl:ENSGALG00000034868	keratin 7
NC_006088.5	139310221	139310362	diffreps_peak_4211	8.33851	141	XM_416949.6	TUBGCP3	2.01064	4.58662e-09	3.15272e-07	down	418750	-	CGNC:12634|Ensembl:ENSGALG00000016836	tubulin gamma complex associated protein 3		GO:0005816(spindle pole body)//GO:0016020(membrane)//GO:0000923(equatorial microtubule organizing center)//GO:0005813(centrosome)//GO:0005814(centriole)//GO:0005827(polar microtubule)//GO:0008275(gamma-tubulin small complex)	GO:0043015(gamma-tubulin binding)//GO:0051011(microtubule minus-end binding)//GO:0005200(structural constituent of cytoskeleton)	GO:0090307(mitotic spindle assembly)//GO:0051321(meiotic cell cycle)//GO:0031122(cytoplasmic microtubule organization)//GO:0051298(centrosome duplication)//GO:0051415(interphase microtubule nucleation by interphase microtubule organizing center)
NC_006092.5	45373207	45373349	diffreps_peak_16275	9.11471	142	XM_004941883.3	UNC79	8.37634	7.67879e-10	6.56119e-08	down	423426	-	CGNC:8263	unc-79 homolog (C. elegans)
NC_006092.5	46556409	46556533	diffreps_peak_16340	6.01882	124	XM_015287552.2	BDKRB2	6.51739	9.57583e-07	4.27984e-05	down	428906	-	CGNC:8414|Ensembl:ENSGALG00000011080	bradykinin receptor B2	gga04020(Calcium signaling pathway)//gga04080(Neuroactive ligand-receptor interaction)//gga04810(Regulation of actin cytoskeleton)	GO:0005768(endosome)//GO:0005886(plasma membrane)//GO:0016021(integral component of membrane)	GO:0046982(protein heterodimerization activity)//GO:0002020(protease binding)//GO:0031702(type 1 angiotensin receptor binding)//GO:0004947(bradykinin receptor activity)	GO:0042310(vasoconstriction)//GO:0009651(response to salt stress)//GO:0042311(vasodilation)//GO:0050482(arachidonic acid secretion)//GO:0006939(smooth muscle contraction)//GO:0033137(negative regulation of peptidyl-serine phosphorylation)//GO:1902239(negative regulation of intrinsic apoptotic signaling pathway in response to osmotic stress by p53 class mediator)//GO:0007186(G-protein coupled rece…
NC_006088.5	16231357	16232120	diffreps_peak_651	7.82605	763	XM_015275810.2	LOC107051636	49.1929	1.49263e-08	9.23564e-07	down	107051636	-	CGNC:74644	uncharacterized LOC107051636
NC_006107.5	11723306	11723600	diffreps_peak_26481	6.89644	294	XM_417496.6	BMP7	2.29642	1.26929e-07	6.65046e-06	down	395494	-	CGNC:49345|Ensembl:ENSGALG00000007668	bone morphogenetic protein 7	gga04060(Cytokine-cytokine receptor interaction)//gga04350(TGF-beta signaling pathway)	GO:0005615(extracellular space)	GO:0070700(BMP receptor binding)//GO:0008083(growth factor activity)//GO:0005160(transforming growth factor beta receptor binding)//GO:0005125(cytokine activity)	GO:0060037(pharyngeal system development)//GO:0009880(embryonic pattern specification)//GO:0021502(neural fold elevation formation)//GO:0048738(cardiac muscle tissue development)//GO:0030326(embryonic limb morphogenesis)//GO:0043407(negative regulation of MAP kinase activity)//GO:0048754(branching morphogenesis of an epithelial tube)//GO:0061384(heart trabecula morphogenesis)//GO:0070487(monocyte…
NC_006096.5	23772881	23773326	diffreps_peak_21015	7.98606	445	XM_015291842.2	FAM194A	12.8485	1.03261e-08	6.61819e-07	down	771833	C3orf44|ERICH6	CGNC:7916	family with sequence similarity 194, member A
NC_006089.5	149284993	149286060	diffreps_peak_9293	11.9509	1067	XM_004940096.3	MAPK15	4.11581	1.11959e-12	9.28638e-10	down	426292	-	CGNC:3692|Ensembl:ENSGALG00000029279	mitogen-activated protein kinase 15		GO:0005622(intracellular)	GO:0005524(ATP binding)//GO:0004707(MAP kinase activity)	GO:0000165(MAPK cascade)
NC_008465.4	5266447	5267100	diffreps_peak_31224	8.51934	653	NM_001001195.2	KRT5	32.6901	3.02455e-09	2.16576e-07	down	407779	-	CGNC:49888|Ensembl:ENSGALG00000032672	keratin 5		GO:0045095(keratin filament)	GO:0005198(structural molecule activity)
NC_006113.5	2581360	2581486	diffreps_peak_27846	11.0435	126	NM_001044644.1	PIGR	94.3911	9.04667e-12	3.47059e-09	down	419848	-	CGNC:613|Ensembl:ENSGALG00000000919	polymeric immunoglobulin receptor	gga04672(Intestinal immune network for IgA production)	GO:0005886(plasma membrane)//GO:0070062(extracellular exosome)//GO:0016021(integral component of membrane)//GO:0043235(receptor complex)	GO:0001792(polymeric immunoglobulin receptor activity)	GO:0043113(receptor clustering)//GO:0002415(immunoglobulin transcytosis in epithelial cells mediated by polymeric immunoglobulin receptor)//GO:0001580(detection of chemical stimulus involved in sensory perception of bitter taste)//GO:0007173(epidermal growth factor receptor signaling pathway)//GO:0001895(retina homeostasis)//GO:0038093(Fc receptor signaling pathway)
NC_006092.5	24929713	24930820	diffreps_peak_15711	10.2705	1107	NM_204881.1	ITPKA	2.50615	5.36369e-11	9.74642e-09	down	395694	IP3KA	CGNC:6529|Ensembl:ENSGALG00000008603	inositol-trisphosphate 3-kinase A	gga00562(Inositol phosphate metabolism)//gga01100(Metabolic pathways)//gga04020(Calcium signaling pathway)//gga04070(Phosphatidylinositol signaling system)
NC_006091.5	58619187	58619532	diffreps_peak_13755	12.5816	345	NM_204451.1	UNC5C	90.8205	2.6207e-13	4.45994e-10	down	395101	-	CGNC:9280|Ensembl:ENSGALG00000012219	unc-5 netrin receptor C		GO:0043005(neuron projection)//GO:0045202(synapse)//GO:0005886(plasma membrane)//GO:0030054(cell junction)//GO:0016021(integral component of membrane)	GO:0005042(netrin receptor activity)	GO:0030334(regulation of cell migration)//GO:0007420(brain development)//GO:0043065(positive regulation of apoptotic process)//GO:0033564(anterior/posterior axon guidance)//GO:0007275(multicellular organism development)//GO:0038007(netrin-activated signaling pathway)//GO:0007165(signal transduction)
NC_006089.5	6209361	6210257	diffreps_peak_5797	6.87473	896	XM_025148290.1	XYLB	6.9661	1.33437e-07	6.96786e-06	down	420432	-	CGNC:4632|Ensembl:ENSGALG00000006173	xylulokinase	gga00040(Pentose and glucuronate interconversions)//gga01100(Metabolic pathways)		GO:0016773(phosphotransferase activity, alcohol group as acceptor)	GO:0005975(carbohydrate metabolic process)
NC_006094.5	19712495	19712960	diffreps_peak_18653	8.59607	465	XM_025152654.1	GALNT3	6.73817	2.53472e-09	1.85207e-07	down	424177	-	CGNC:8329|Ensembl:ENSGALG00000010960	polypeptide N-acetylgalactosaminyltransferase 3	gga00512(Mucin type O-Glycan biosynthesis)//gga01100(Metabolic pathways)	GO:0016021(integral component of membrane)//GO:0048471(perinuclear region of cytoplasm)//GO:0000139(Golgi membrane)//GO:0070062(extracellular exosome)	GO:0004653(polypeptide N-acetylgalactosaminyltransferase activity)//GO:0030246(carbohydrate binding)//GO:0030145(manganese ion binding)//GO:0005509(calcium ion binding)	GO:0018242(protein O-linked glycosylation via serine)//GO:0018243(protein O-linked glycosylation via threonine)
NC_006091.5	50883217	50883369	diffreps_peak_13560	5.7181	152	XM_420607.6	RASSF6	13.0139	1.91381e-06	8.018e-05	down	422653	-	CGNC:8866|Ensembl:ENSGALG00000011664	Ras association domain family member 6				GO:0042981(regulation of apoptotic process)//GO:0007165(signal transduction)
NC_006091.5	2074721	2075120	diffreps_peak_12272	5.51052	399	XM_015278392.2	DRP2	19.9773	3.08662e-06	0.000123684	down	422193	-	CGNC:3740|Ensembl:ENSGALG00000005031	dystrophin related protein 2		GO:0005886(plasma membrane)	GO:0008270(zinc ion binding)
NC_006090.5	97011181	97011620	diffreps_peak_11816	5.66229	439	XM_426210.5	KCNF1	10.6509	2.17628e-06	9.00812e-05	down	428652	-	CGNC:12315	potassium voltage-gated channel modifier subfamily F member 1		GO:0016021(integral component of membrane)//GO:0008076(voltage-gated potassium channel complex)	GO:0005249(voltage-gated potassium channel activity)	GO:0051260(protein homooligomerization)//GO:0034765(regulation of ion transmembrane transport)//GO:0071805(potassium ion transmembrane transport)
NW_020110160.1	143142	143247	diffreps_peak_31795	10.0885	105	NM_204574.1	FLNA	2.18971	8.15689e-11	1.25045e-08	down	395261	filamin-A	CGNC:49235	filamin A	gga04010(MAPK signaling pathway)//gga04510(Focal adhesion)//gga05132(Salmonella infection)
NC_006109.5	1625382	1625500	diffreps_peak_26924	6.18813	118	XM_025142795.1	PHYHIP	2.84477	6.48442e-07	2.98952e-05	down
NC_006088.5	931629	931748	diffreps_peak_124	8.36243	119	XM_025153785.1	LOC112533143	3.03292	4.3408e-09	2.99926e-07	down
NC_006090.5	109442578	109444000	diffreps_peak_12120	10.2282	1422	XM_015285083.2	RUNX2	2.15994	5.91251e-11	1.02562e-08	down	373919	-	CGNC:12522|Ensembl:ENSGALG00000040276	runt related transcription factor 2		GO:0005654(nucleoplasm)//GO:0005667(transcription factor complex)//GO:0005634(nucleus)//GO:0005737(cytoplasm)//GO:0000790(nuclear chromatin)	GO:0003682(chromatin binding)//GO:0019904(protein domain specific binding)//GO:0005524(ATP binding)//GO:0000979(RNA polymerase II core promoter sequence-specific DNA binding)//GO:0000978(RNA polymerase II core promoter proximal region sequence-specific DNA binding)//GO:0043425(bHLH transcription factor binding)//GO:0070491(repressing transcription factor binding)//GO:0001077(transcriptional activ…	GO:0060591(chondroblast differentiation)//GO:0040036(regulation of fibroblast growth factor receptor signaling pathway)//GO:0002063(chondrocyte development)//GO:0030217(T cell differentiation)//GO:0032332(positive regulation of chondrocyte differentiation)//GO:0060317(cardiac epithelial to mesenchymal transition)//GO:1902026(regulation of cartilage condensation)//GO:0030509(BMP signaling pathway)…
NC_006090.5	52212751	52212960	diffreps_peak_10829	12.4559	209	NM_204885.1	EZR	7.18311	3.50034e-13	5.0884e-10	down	395701	VIL2	CGNC:10288|Ensembl:ENSGALG00000013742	ezrin	gga04810(Regulation of actin cytoskeleton)	GO:0001772(immunological synapse)//GO:0005768(endosome)//GO:0001931(uropod)//GO:0043209(myelin sheath)//GO:0005903(brush border)//GO:0048471(perinuclear region of cytoplasm)//GO:0030175(filopodium)//GO:0015629(actin cytoskeleton)//GO:0001726(ruffle)//GO:0005829(cytosol)//GO:0019898(extrinsic component of membrane)//GO:0001650(fibrillar center)//GO:0071437(invadopodium)//GO:0098592(cytoplasmic sid…	GO:0034236(protein kinase A catalytic subunit binding)//GO:0003723(RNA binding)//GO:0045296(cadherin binding)//GO:0034237(protein kinase A regulatory subunit binding)//GO:0097718(disordered domain specific binding)//GO:0008022(protein C-terminus binding)//GO:0008017(microtubule binding)//GO:0051117(ATPase binding)//GO:0050839(cell adhesion molecule binding)//GO:0044548(S100 protein binding)//GO:0…	GO:1900041(negative regulation of interleukin-2 secretion)//GO:0050714(positive regulation of protein secretion)//GO:1902896(terminal web assembly)//GO:0010628(positive regulation of gene expression)//GO:0072697(protein localization to cell cortex)//GO:0003376(sphingosine-1-phosphate signaling pathway)//GO:0061028(establishment of endothelial barrier)//GO:0030033(microvillus assembly)//GO:0031623…
NC_006088.5	177847801	177848400	diffreps_peak_5069	6.23867	599	XM_417128.6	WASF3	84.1	5.77206e-07	2.69275e-05	down	418934	-	CGNC:12848|Ensembl:ENSGALG00000017103	WAS protein family member 3	gga04520(Adherens junction)	GO:0070062(extracellular exosome)//GO:0005856(cytoskeleton)//GO:0030027(lamellipodium)	GO:0003779(actin binding)	GO:0030036(actin cytoskeleton organization)//GO:0008360(regulation of cell shape)//GO:0030032(lamellipodium assembly)//GO:0014003(oligodendrocyte development)//GO:0031643(positive regulation of myelination)
NC_006101.5	8873841	8874380	diffreps_peak_23888	5.4046	539	XM_025155105.1	COQ7	58.8	3.93915e-06	0.00015358	down	416609	-	CGNC:5180|Ensembl:ENSGALG00000006861	coenzyme Q7, hydroxylase	gga00130(Ubiquinone and other terpenoid-quinone biosynthesis)//gga01100(Metabolic pathways)	GO:0005634(nucleus)//GO:0031314(extrinsic component of mitochondrial inner membrane)	GO:0016709(oxidoreductase activity, acting on paired donors, with incorporation or reduction of molecular oxygen, NAD(P)H as one donor, and incorporation of one atom of oxygen)//GO:0046872(metal ion binding)	GO:0055114(oxidation-reduction process)//GO:0006744(ubiquinone biosynthetic process)
NC_006092.5	15157562	15157817	diffreps_peak_15293	8.8257	255	NM_001318434.1	MUC2	1162.47	1.49382e-09	1.16063e-07	down	423101	MUC5AC|mucin	CGNC:51889|Ensembl:ENSGALG00000038950	mucin 2, oligomeric mucus/gel-forming
NC_006088.5	107327859	107327985	diffreps_peak_3182	11.4169	126	XM_425551.6	CLIC6	40.2507	3.8295e-12	2.00785e-09	down	427981	-	CGNC:11965	chloride intracellular channel 6
NC_006088.5	133732319	133732396	diffreps_peak_4002	10.2903	77	XM_003640533.4	KIAA1211L	112.8	5.12519e-11	9.5047e-09	down	100858050	-	CGNC:65020|Ensembl:ENSGALG00000016755	KIAA1211 like
NC_006092.5	24482834	24482986	diffreps_peak_15686	10.8756	152	XM_421130.6	SPINT1	2.2138	1.33168e-11	4.39273e-09	down	423206	-	CGNC:6422|Ensembl:ENSGALG00000008469	serine peptidase inhibitor, Kunitz type 1
NC_006096.5	13259248	13259373	diffreps_peak_20701	9.0415	125	NM_001031314.1	ATP13A4	63.7561	9.08867e-10	7.53855e-08	down	424901	-	CGNC:14331|Ensembl:ENSGALG00000020827	ATPase 13A4		GO:0016021(integral component of membrane)//GO:0005887(integral component of plasma membrane)//GO:0043231(intracellular membrane-bounded organelle)	GO:0005524(ATP binding)//GO:0046872(metal ion binding)//GO:0005388(calcium-transporting ATPase activity)//GO:0016887(ATPase activity)	GO:0006812(cation transport)//GO:0070588(calcium ion transmembrane transport)//GO:0006874(cellular calcium ion homeostasis)//GO:0099132(ATP hydrolysis coupled cation transmembrane transport)
NC_006088.5	22459542	22459698	diffreps_peak_745	12.6726	156	XM_415998.6	IQUB	5.55721	2.12506e-13	3.96738e-10	down	417754	-	CGNC:6698|Ensembl:ENSGALG00000008823	IQ motif and ubiquitin domain containing		GO:0001669(acrosomal vesicle)//GO:0031514(motile cilium)		GO:0060271(cilium assembly)//GO:0007224(smoothened signaling pathway)
NC_006097.5	2358954	2359230	diffreps_peak_21093	10.5305	276	XM_015279047.2	NEO1	2.22709	2.94805e-11	6.79179e-09	down	395822	-	CGNC:49497|Ensembl:ENSGALG00000001774	neogenin 1	gga04514(Cell adhesion molecules (CAMs))	GO:0005887(integral component of plasma membrane)	GO:0004872(receptor activity)	GO:0007411(axon guidance)//GO:0030513(positive regulation of BMP signaling pathway)//GO:0055072(iron ion homeostasis)
NC_006115.5	3887896	3887982	diffreps_peak_28462	10.7611	86	XM_418238.6	COMP	4.56238	1.73343e-11	5.16587e-09	down	420120	-	CGNC:2383|Ensembl:ENSGALG00000003283	cartilage oligomeric matrix protein	gga04145(Phagosome)//gga04510(Focal adhesion)//gga04512(ECM-receptor interaction)	GO:0031012(extracellular matrix)//GO:0070062(extracellular exosome)	GO:0005518(collagen binding)//GO:0008201(heparin binding)//GO:0002020(protease binding)//GO:0043395(heparan sulfate proteoglycan binding)//GO:0005509(calcium ion binding)	GO:0060173(limb development)//GO:0003417(growth plate cartilage development)//GO:0007155(cell adhesion)//GO:0043066(negative regulation of apoptotic process)
NC_006110.5	4435041	4435637	diffreps_peak_27179	8.33567	596	XM_417778.5	TFAP2E	8.77344	4.61663e-09	3.17101e-07	down	419631	-	CGNC:1707|Ensembl:ENSGALG00000039497	transcription factor AP-2 epsilon		GO:0005634(nucleus)	GO:0003700(transcription factor activity, sequence-specific DNA binding)	GO:0006355(regulation of transcription, DNA-templated)
NC_006104.5	8311623	8312340	diffreps_peak_25008	7.78494	717	XM_015279813.2	CEP350L	5.56575	1.64083e-08	1.00815e-06	down	417131	-	CGNC:50447	centrosome-associated protein 350-like
NC_006089.5	31329221	31329395	diffreps_peak_6466	6.51179	174	XM_418719.6	FAM221A	87.5	3.07758e-07	1.50843e-05	down	420620	C2H7ORF46|C7orf46	CGNC:8341|Ensembl:ENSGALG00000010977	family with sequence similarity 221 member A
NC_006092.5	49768121	49768260	diffreps_peak_16421	8.47679	139	XM_025151256.1	MOK	5.67967	3.33588e-09	2.35993e-07	down	428910	RAGE	CGNC:8641	MOK protein kinase
NC_006089.5	22655960	22656060	diffreps_peak_6253	6.43326	100	XM_418655.6	PEX1	14.1389	3.68753e-07	1.78478e-05	down	420554	-	CGNC:7155|Ensembl:ENSGALG00000009410	peroxisomal biogenesis factor 1	gga04146(Peroxisome)	GO:0005778(peroxisomal membrane)//GO:0070062(extracellular exosome)//GO:0005829(cytosol)	GO:0005524(ATP binding)//GO:0032403(protein complex binding)//GO:0008022(protein C-terminus binding)//GO:0042623(ATPase activity, coupled)	GO:0016558(protein import into peroxisome matrix)//GO:0060152(microtubule-based peroxisome localization)
NC_006127.5	36802816	36803640	diffreps_peak_29820	13.8232	824	XM_015280350.2	TRPM6	35.0515	1.50234e-14	1.54251e-10	down	100859603	-	CGNC:66094|Ensembl:ENSGALG00000015154	transient receptor potential cation channel subfamily M member 6		GO:0016021(integral component of membrane)//GO:0031526(brush border membrane)//GO:0016324(apical plasma membrane)	GO:0004674(protein serine/threonine kinase activity)//GO:0005261(cation channel activity)	GO:0030001(metal ion transport)//GO:0009636(response to toxic substance)//GO:0006468(protein phosphorylation)//GO:0098655(cation transmembrane transport)//GO:0051262(protein tetramerization)
NC_006105.5	618398	618654	diffreps_peak_25136	10.38	256	NM_001113709.1	MYH1C	168.893	4.16831e-11	8.30314e-09	down	417310	-	CGNC:50482|Ensembl:ENSGALG00000032404	myosin, heavy chain 1C, skeletal muscle	gga04530(Tight junction)	GO:0016459(myosin complex)	GO:0005524(ATP binding)//GO:0003774(motor activity)//GO:0003779(actin binding)
NC_006098.5	11192833	11193014	diffreps_peak_22067	5.35676	181	XM_004944245.3	LOC415787	3.40984	4.39785e-06	0.000169295	down	415787	-	CGNC:50077	fatty acyl-CoA hydrolase precursor, medium chain-like	gga00983(Drug metabolism - other enzymes)
NC_006093.5	36325191	36325960	diffreps_peak_17930	11.4369	769	XM_025151984.1	ALDH18A1	2.51425	3.65701e-12	1.95975e-09	down	423976	-	CGNC:7994|Ensembl:ENSGALG00000034655	aldehyde dehydrogenase 18 family member A1	gga00330(Arginine and proline metabolism)//gga01100(Metabolic pathways)//gga01230(Biosynthesis of amino acids)	GO:0005739(mitochondrion)	GO:0004349(glutamate 5-kinase activity)//GO:0005524(ATP binding)//GO:0004350(glutamate-5-semialdehyde dehydrogenase activity)	GO:0016310(phosphorylation)//GO:0055114(oxidation-reduction process)//GO:0055129(L-proline biosynthetic process)
NC_006096.5	5087591	5088880	diffreps_peak_20394	8.18663	1289	XM_015277085.1	PASK	3.4619	6.5068e-09	4.33955e-07	down	424845	-	CGNC:4507|Ensembl:ENSGALG00000006016	PAS domain containing serine/threonine kinase		GO:0005634(nucleus)//GO:0005829(cytosol)	GO:0005524(ATP binding)//GO:0035091(phosphatidylinositol binding)//GO:0004674(protein serine/threonine kinase activity)	GO:0043576(regulation of respiratory gaseous exchange)//GO:0045719(negative regulation of glycogen biosynthetic process)//GO:2000505(regulation of energy homeostasis)//GO:0046777(protein autophosphorylation)//GO:0070092(regulation of glucagon secretion)//GO:0006355(regulation of transcription, DNA-templated)
NC_006090.5	55222450	55222614	diffreps_peak_10927	10.2404	164	NM_001031072.1	MAP7	50.6776	5.74868e-11	1.00885e-08	down	421689	-	CGNC:10400|Ensembl:ENSGALG00000013900	microtubule associated protein 7		GO:0048471(perinuclear region of cytoplasm)//GO:0015630(microtubule cytoskeleton)//GO:0005874(microtubule)//GO:0005829(cytosol)	GO:0005198(structural molecule activity)	GO:0000226(microtubule cytoskeleton organization)
NC_006091.5	11247173	11247233	diffreps_peak_12499	7.53444	60	XM_420278.6	ZNF185L	101.1	2.92117e-08	1.71011e-06	down	422301	-	CGNC:51691	zinc finger protein 185-like
NC_006102.5	3014241	3014980	diffreps_peak_24114	5.71186	739	XM_015275637.2	MMP17	3.00698	1.94151e-06	8.12549e-05	down	416801	-	CGNC:1761	matrix metallopeptidase 17
NC_006113.5	4877662	4877864	diffreps_peak_27985	10.8457	202	XM_004948413.3	FOXP4L	3.23463	1.42661e-11	4.58941e-09	down	100858652	FOXP4	CGNC:64443|Ensembl:ENSGALG00000033497	forkhead box protein P4-like		GO:0005634(nucleus)	GO:0043565(sequence-specific DNA binding)//GO:0003700(transcription factor activity, sequence-specific DNA binding)	GO:0006351(transcription, DNA-templated)//GO:0006355(regulation of transcription, DNA-templated)
NC_006092.5	25460158	25460350	diffreps_peak_15732	10.1384	192	XM_025151299.1	SPTBN5	2.86436	7.27144e-11	1.18559e-08	down	423225	-	CGNC:6790|Ensembl:ENSGALG00000008940	spectrin beta, non-erythrocytic 5		GO:0032391(photoreceptor connecting cilium)//GO:0070062(extracellular exosome)//GO:0097381(photoreceptor disc membrane)//GO:0005737(cytoplasm)	GO:0030507(spectrin binding)//GO:0034452(dynactin binding)//GO:0019894(kinesin binding)//GO:0032029(myosin tail binding)//GO:0003779(actin binding)//GO:0043621(protein self-association)//GO:0045505(dynein intermediate chain binding)//GO:0005543(phospholipid binding)	GO:0007041(lysosomal transport)//GO:0007030(Golgi organization)//GO:0051260(protein homooligomerization)
NC_006088.5	26049801	26051190	diffreps_peak_826	9.9796	1389	NM_001318413.1	FOXP2	3.68511	1.04808e-10	1.48101e-08	down	769935	-	CGNC:7164|Ensembl:ENSGALG00000009424	forkhead box P2		GO:0005634(nucleus)	GO:0000981(RNA polymerase II transcription factor activity, sequence-specific DNA binding)//GO:0042803(protein homodimerization activity)//GO:0000978(RNA polymerase II core promoter proximal region sequence-specific DNA binding)//GO:0046982(protein heterodimerization activity)//GO:0001078(transcriptional repressor activity, RNA polymerase II core promoter proximal region sequence-specific binding)	GO:0060013(righting reflex)//GO:0060501(positive regulation of epithelial cell proliferation involved in lung morphogenesis)//GO:0042297(vocal learning)//GO:0009653(anatomical structure morphogenesis)//GO:0021987(cerebral cortex development)//GO:0021549(cerebellum development)//GO:0002053(positive regulation of mesenchymal cell proliferation)//GO:0009791(post-embryonic development)//GO:0006351(tr…
NC_006113.5	1743706	1743856	diffreps_peak_27751	10.9089	150	XM_004934912.3	PLEKHA6	6.77472	1.23333e-11	4.18691e-09	down	419821	-	CGNC:365|Ensembl:ENSGALG00000038399	pleckstrin homology domain containing A6
NC_006090.5	30352946	30353200	diffreps_peak_10157	7.04442	254	XM_025148870.1	TMEM151B	7.48235	9.02785e-08	4.8688e-06	down	428574	C6ORF137	CGNC:7732	transmembrane protein 151B
NC_006109.5	2878121	2878760	diffreps_peak_26968	7.86872	639	NM_204553.3	SFRP1	3.70359	1.35296e-08	8.44129e-07	down	395237	CSFRP1	CGNC:2531|Ensembl:ENSGALG00000003473	secreted frizzled related protein 1	gga04310(Wnt signaling pathway)	GO:0016021(integral component of membrane)//GO:0070062(extracellular exosome)//GO:0005576(extracellular region)//GO:0009986(cell surface)//GO:0005829(cytosol)//GO:0005578(proteinaceous extracellular matrix)	GO:0017147(Wnt-protein binding)//GO:0004197(cysteine-type endopeptidase activity)//GO:0008201(heparin binding)//GO:0042802(identical protein binding)//GO:0004930(G-protein coupled receptor activity)//GO:0008144(drug binding)//GO:0042813(Wnt-activated receptor activity)//GO:0005109(frizzled binding)	GO:0010719(negative regulation of epithelial to mesenchymal transition)//GO:0010975(regulation of neuron projection development)//GO:0030514(negative regulation of BMP signaling pathway)//GO:0008584(male gonad development)//GO:1902043(positive regulation of extrinsic apoptotic signaling pathway via death domain receptors)//GO:2000052(positive regulation of non-canonical Wnt signaling pathway)//GO…
NC_006091.5	86132521	86132689	diffreps_peak_14560	11.0743	168	XM_420868.6	EIF2AK3	2.2091	8.427e-12	3.32937e-09	down	422930	-	CGNC:11912|Ensembl:ENSGALG00000015958	eukaryotic translation initiation factor 2 alpha kinase 3	gga04141(Protein processing in endoplasmic reticulum)//gga05164(Influenza A)//gga05168(Herpes simplex infection)
NC_006107.5	9035310	9036786	diffreps_peak_26368	11.053	1476	XM_417421.6	PXDNL	2.3897	8.8507e-12	3.42102e-09	down	419247	-	CGNC:4394|Ensembl:ENSGALG00000036838	peroxidasin like
NC_006091.5	39167834	39168340	diffreps_peak_13143	5.36158	506	NM_001318454.1	TACR3	68.2	4.34929e-06	0.000167683	down	768993	-	CGNC:8046|Ensembl:ENSGALG00000010596	tachykinin receptor 3	gga04020(Calcium signaling pathway)//gga04080(Neuroactive ligand-receptor interaction)	GO:0005886(plasma membrane)//GO:0016021(integral component of membrane)	GO:0004995(tachykinin receptor activity)	GO:0007217(tachykinin receptor signaling pathway)
NC_006113.5	1276388	1276538	diffreps_peak_27737	10.3238	150	XM_025143827.1	LOC107050775	2.60285	4.74452e-11	9.09085e-09	down	107050775	-	CGNC:73788	epidermal growth factor receptor kinase substrate 8-like protein 3
NC_006109.5	4104242	4106470	diffreps_peak_26996	8.90093	2228	XM_015297487.2	ADD2	3.43311	1.25623e-09	1.00078e-07	down	107054985	-	CGNC:77949|Ensembl:ENSGALG00000026948	adducin 2		GO:0005856(cytoskeleton)
NC_006102.5	8965521	8965860	diffreps_peak_24339	6.33297	339	XM_415245.6	RAB36	15.662	4.64542e-07	2.2002e-05	down	416953	-	CGNC:5067|Ensembl:ENSGALG00000006710	RAB36, member RAS oncogene family			GO:0003924(GTPase activity)//GO:0005525(GTP binding)
NC_006092.5	1633109	1633305	diffreps_peak_14773	8.01832	196	XM_426381.5	LOC428824	14.1971	9.58703e-09	6.18687e-07	down	428824	-	CGNC:53479|Ensembl:ENSGALG00000004393	SITS-binding protein-like		GO:0016021(integral component of membrane)	GO:0004553(hydrolase activity, hydrolyzing O-glycosyl compounds)	GO:0005975(carbohydrate metabolic process)
NC_006094.5	18600372	18600565	diffreps_peak_18601	10.883	193	XM_004942753.3	CCDC173L	17.7562	1.30916e-11	4.34049e-09	down	101749600	-	CGNC:69066	coiled-coil domain-containing protein 173-like
NC_006102.5	7777881	7779293	diffreps_peak_24291	10.3062	1412	XM_003642206.4	MN1	2.37456	4.94128e-11	9.3062e-09	down	416911	-	CGNC:50375	MN1 proto-oncogene, transcriptional regulator
NC_006094.5	35258652	35258964	diffreps_peak_19156	8.51123	312	XM_025152526.1	NEBL1	8.9653	3.08155e-09	2.20187e-07	down	101748402	-	CGNC:67888	nebulin-like 1
NC_006099.5	17707381	17708700	diffreps_peak_22932	11.6027	1319	XM_004944697.3	CHL1	147.7	2.49615e-12	1.53008e-09	down	416102	-	CGNC:5984|Ensembl:ENSGALG00000037856	cell adhesion molecule L1 like		GO:0016021(integral component of membrane)
NC_006095.5	27720016	27720226	diffreps_peak_20064	11.3779	210	XM_004936852.3	PATJ	7.53333	4.18916e-12	2.12987e-09	down	424682	INADL	CGNC:8309	PATJ, crumbs cell polarity complex component	gga04530(Tight junction)
NC_006088.5	110229189	110229333	diffreps_peak_3255	9.45236	144	XM_416736.5	FAM3B	44.0488	3.5289e-10	3.46855e-08	down	418527	-	CGNC:12065	family with sequence similarity 3 member B		GO:0070062(extracellular exosome)		GO:0030073(insulin secretion)
NC_006094.5	25426641	25427320	diffreps_peak_18852	7.44927	679	XM_015290032.2	EPB41L5	3.47803	3.55411e-08	2.0523e-06	down	424235	-	CGNC:8820	erythrocyte membrane protein band 4.1 like 5
NC_006088.5	194706490	194706684	diffreps_peak_5418	11.2642	194	XM_417278.5	CAPN5	4.11698	5.44279e-12	2.52508e-09	down	419086	calpain-5	CGNC:479|Ensembl:ENSGALG00000040478	calpain 5		GO:0005622(intracellular)	GO:0004198(calcium-dependent cysteine-type endopeptidase activity)	GO:0006508(proteolysis)
NC_006097.5	5994050	5994900	diffreps_peak_21188	7.93936	850	XM_015278999.2	OTUD7A	2.4074	1.14985e-08	7.29724e-07	down	415380	-	CGNC:2782|Ensembl:ENSGALG00000003802	OTU deubiquitinase 7A		GO:0005634(nucleus)//GO:0005737(cytoplasm)	GO:0070530(K63-linked polyubiquitin modification-dependent protein binding)//GO:0008270(zinc ion binding)//GO:0003677(DNA binding)//GO:0004843(thiol-dependent ubiquitin-specific protease activity)	GO:0045088(regulation of innate immune response)//GO:0071108(protein K48-linked deubiquitination)//GO:0071947(protein deubiquitination involved in ubiquitin-dependent protein catabolic process)//GO:0070536(protein K63-linked deubiquitination)//GO:0050727(regulation of inflammatory response)//GO:0035871(protein K11-linked deubiquitination)//GO:0006955(immune response)//GO:0043124(negative regulati…
NC_006088.5	61123250	61123317	diffreps_peak_1825	6.33945	67	XM_004937947.2	DCP1B	3.27551	4.57672e-07	2.17005e-05	down	772197	-	CGNC:9848	decapping mRNA 1B	gga03018(RNA degradation)
NC_006091.5	65400297	65400360	diffreps_peak_13968	10.0521	63	NM_204749.2	PDGFRA	3.3234	8.87022e-11	1.32087e-08	down	395509	PDGFR|PDGFR-A	CGNC:10416|Ensembl:ENSGALG00000013929	platelet-derived growth factor receptor, alpha polypeptide	gga04010(MAPK signaling pathway)//gga04020(Calcium signaling pathway)//gga04060(Cytokine-cytokine receptor interaction)//gga04144(Endocytosis)//gga04510(Focal adhesion)//gga04540(Gap junction)//gga04810(Regulation of actin cytoskeleton)	GO:0009897(external side of plasma membrane)//GO:0005887(integral component of plasma membrane)//GO:0043234(protein complex)//GO:0005886(plasma membrane)//GO:0030054(cell junction)//GO:0016021(integral component of membrane)//GO:0005902(microvillus)//GO:0005634(nucleus)//GO:0005737(cytoplasm)	GO:0005021(vascular endothelial growth factor-activated receptor activity)//GO:0038085(vascular endothelial growth factor binding)//GO:0032403(protein complex binding)//GO:0042803(protein homodimerization activity)//GO:0005524(ATP binding)//GO:0005161(platelet-derived growth factor receptor binding)//GO:0048407(platelet-derived growth factor binding)//GO:0005018(platelet-derived growth factor alp…	GO:0061298(retina vasculature development in camera-type eye)//GO:0060021(palate development)//GO:0071230(cellular response to amino acid stimulus)//GO:0034614(cellular response to reactive oxygen species)//GO:0023019(signal transduction involved in regulation of gene expression)//GO:0038091(positive regulation of cell proliferation by VEGF-activated platelet derived growth factor receptor signal…
NC_006090.5	25281524	25281661	diffreps_peak_10048	10.1366	137	XM_004935357.3	PLEKHH2	2.52762	7.30053e-11	1.1884e-08	down	421399	-	CGNC:7557|Ensembl:ENSGALG00000009947	pleckstrin homology, MyTH4 and FERM domain containing H2		GO:0030864(cortical actin cytoskeleton)//GO:0005886(plasma membrane)//GO:0030027(lamellipodium)	GO:0003779(actin binding)//GO:0042802(identical protein binding)	GO:0030835(negative regulation of actin filament depolymerization)
NC_006127.5	10818059	10818163	diffreps_peak_28958	8.44113	104	XM_015277513.2	SPEF2	28.0455	3.62136e-09	2.54394e-07	down	427435	-	CGNC:53087	sperm flagellar 2
NC_006089.5	111237681	111239140	diffreps_peak_8425	9.80141	1459	XM_025147340.1	PLAG1	2.01779	1.57976e-10	1.94097e-08	down	429484	-	CGNC:53668|Ensembl:ENSGALG00000015407	PLAG1 zinc finger		GO:0005634(nucleus)//GO:0016607(nuclear speck)	GO:0001077(transcriptional activator activity, RNA polymerase II core promoter proximal region sequence-specific binding)//GO:0000981(RNA polymerase II transcription factor activity, sequence-specific DNA binding)//GO:0000978(RNA polymerase II core promoter proximal region sequence-specific DNA binding)//GO:0046872(metal ion binding)	GO:0010629(negative regulation of gene expression)//GO:0060736(prostate gland growth)//GO:0022612(gland morphogenesis)//GO:0060252(positive regulation of glial cell proliferation)//GO:0035264(multicellular organism growth)//GO:0006366(transcription from RNA polymerase II promoter)//GO:0045944(positive regulation of transcription from RNA polymerase II promoter)//GO:0006915(apoptotic process)
NC_006105.5	5830959	5831047	diffreps_peak_25440	6.65712	88	XM_415646.6	TOM1L1	90.8	2.2023e-07	1.10511e-05	down	417391	-	CGNC:2177|Ensembl:ENSGALG00000003011	target of myb1 like 1 membrane trafficking protein		GO:0005768(endosome)//GO:0070062(extracellular exosome)//GO:0005829(cytosol)	GO:0019901(protein kinase binding)//GO:0030295(protein kinase activator activity)//GO:0030276(clathrin binding)	GO:0031954(positive regulation of protein autophosphorylation)//GO:0045839(negative regulation of mitotic nuclear division)//GO:0032147(activation of protein kinase activity)//GO:0006886(intracellular protein transport)//GO:0007165(signal transduction)
NC_006088.5	136263021	136264640	diffreps_peak_4085	12.0341	1619	XM_015277928.2	POU3F3	76.8762	9.24553e-13	8.3242e-10	down	107051987	Brn1	CGNC:74993	POU class 3 homeobox 3
NC_006089.5	35195869	35195981	diffreps_peak_6580	6.47553	112	NM_001199644.1	SATB1	5.39039	3.34555e-07	1.62961e-05	down	420647	-	CGNC:8550|Ensembl:ENSGALG00000011254	SATB homeobox 1		GO:0016363(nuclear matrix)//GO:0016605(PML body)//GO:0005720(nuclear heterochromatin)	GO:0003682(chromatin binding)//GO:0001227(transcriptional repressor activity, RNA polymerase II transcription regulatory region sequence-specific binding)//GO:0000977(RNA polymerase II regulatory region sequence-specific DNA binding)	GO:0043374(CD8-positive, alpha-beta T cell differentiation)//GO:0050798(activated T cell proliferation)//GO:0006338(chromatin remodeling)//GO:0060004(reflex)//GO:0008544(epidermis development)//GO:0006351(transcription, DNA-templated)//GO:0043367(CD4-positive, alpha-beta T cell differentiation)//GO:0000122(negative regulation of transcription from RNA polymerase II promoter)//GO:0016571(histone m…
NC_006088.5	190591918	190592095	diffreps_peak_5328	7.60463	177	XM_004938918.3	DLG2	3.74456	2.48525e-08	1.47471e-06	down	419024	-	CGNC:12965	discs large MAGUK scaffold protein 2
NC_006093.5	29953505	29953659	diffreps_peak_17715	6.61544	154	XM_421781.6	SHTN1	4.05934	2.42417e-07	1.2092e-05	down	423919	KIAA1598|shootin-1	CGNC:52081|Ensembl:ENSGALG00000030276	shootin 1
NC_006127.5	44814248	44814379	diffreps_peak_30030	5.3392	131	XM_004949254.3	CDC42SE2	2.89459	4.57934e-06	0.000175712	down	768825	-	CGNC:13126|Ensembl:ENSGALG00000027258	CDC42 small effector 2		GO:0005886(plasma membrane)//GO:0070062(extracellular exosome)	GO:0005198(structural molecule activity)	GO:0009966(regulation of signal transduction)//GO:0007165(signal transduction)
NC_006089.5	3520559	3520709	diffreps_peak_5704	5.21528	150	NM_205159.1	MYL3	8.51852	6.09147e-06	0.000227175	down	396067	MLC|MLC1c/1s	CGNC:49636|Ensembl:ENSGALG00000005448	myosin, light chain 3, alkali; ventricular, skeletal, slow	gga04260(Cardiac muscle contraction)//gga04261(Adrenergic signaling in cardiomyocytes)		GO:0005509(calcium ion binding)
NC_006088.5	173127351	173127872	diffreps_peak_4883	7.69953	521	XM_417089.6	TRPC4	5.08649	1.99742e-08	1.20705e-06	down	418895	-	CGNC:12803|Ensembl:ENSGALG00000017044	transient receptor potential cation channel subfamily C member 4		GO:0030863(cortical cytoskeleton)//GO:0005901(caveola)//GO:0009986(cell surface)//GO:0034704(calcium channel complex)//GO:0016323(basolateral plasma membrane)//GO:0005887(integral component of plasma membrane)//GO:0043234(protein complex)//GO:0005911(cell-cell junction)	GO:0045296(cadherin binding)//GO:0070679(inositol 1,4,5 trisphosphate binding)//GO:0015279(store-operated calcium channel activity)//GO:0008013(beta-catenin binding)	GO:0070509(calcium ion import)//GO:0014051(gamma-aminobutyric acid secretion)//GO:0070588(calcium ion transmembrane transport)//GO:0048709(oligodendrocyte differentiation)//GO:0006828(manganese ion transport)//GO:0051480(regulation of cytosolic calcium ion concentration)
NC_006127.5	39741322	39741554	diffreps_peak_29898	7.99755	232	XM_003643027.4	RASEF	108.2	1.00567e-08	6.46056e-07	down	427451	-	CGNC:53092|Ensembl:ENSGALG00000012576	RAS and EF-hand domain containing			GO:0003924(GTPase activity)//GO:0005525(GTP binding)//GO:0005509(calcium ion binding)
NC_006107.5	10340405	10340709	diffreps_peak_26436	6.11385	304	XM_015296591.2	CDK5RAP1	2.07081	7.69396e-07	3.50279e-05	down	419292	-	CGNC:5086|Ensembl:ENSGALG00000006738	CDK5 regulatory subunit associated protein 1		GO:0005739(mitochondrion)	GO:0051539(4 iron, 4 sulfur cluster binding)//GO:0035597(N6-isopentenyladenosine methylthiotransferase activity)	GO:0035600(tRNA methylthiolation)//GO:0070131(positive regulation of mitochondrial translation)//GO:0045736(negative regulation of cyclin-dependent protein serine/threonine kinase activity)//GO:0070900(mitochondrial tRNA modification)//GO:0045903(positive regulation of translational fidelity)
NC_006090.5	45893961	45894123	diffreps_peak_10644	9.81965	162	XM_015284313.1	FNDC1	2.70887	1.51477e-10	1.88002e-08	down	421589	-	CGNC:8865|Ensembl:ENSGALG00000011663	fibronectin type III domain containing 1		GO:0016607(nuclear speck)
NC_006108.5	2034581	2035014	diffreps_peak_26634	9.44602	433	XM_417569.4	MMP23B	2.5616	3.58082e-10	3.50188e-08	down	419407	MMP23A	CGNC:50988|Ensembl:ENSGALG00000001392	matrix metallopeptidase 23B		GO:0031012(extracellular matrix)//GO:0016021(integral component of membrane)	GO:0008270(zinc ion binding)//GO:0004222(metalloendopeptidase activity)	GO:0006508(proteolysis)//GO:0000003(reproduction)
NC_006088.5	181823484	181823880	diffreps_peak_5142	8.15	396	NM_001302187.1	SLN	5.43545	7.07954e-09	4.68551e-07	down	100857277	-	CGNC:65729|Ensembl:ENSGALG00000017168	sarcolipin		GO:0033017(sarcoplasmic reticulum membrane)//GO:0016021(integral component of membrane)	GO:0030234(enzyme regulator activity)	GO:0070296(sarcoplasmic reticulum calcium ion transport)//GO:1901077(regulation of relaxation of muscle)//GO:1901894(regulation of calcium-transporting ATPase activity)
NC_006094.5	36735262	36736525	diffreps_peak_19217	11.3338	1263	XM_025152682.1	LOC112532834	5.12583	4.63621e-12	2.28758e-09	down
NC_006092.5	856259	856620	diffreps_peak_14752	8.39802	361	XM_004941288.2	PAK6	4.27186	3.99925e-09	2.78291e-07	down	428837	-	CGNC:3583|Ensembl:ENSGALG00000034605	p21 (RAC1) activated kinase 6	gga04012(ErbB signaling pathway)//gga04510(Focal adhesion)//gga04810(Regulation of actin cytoskeleton)		GO:0005524(ATP binding)//GO:0004674(protein serine/threonine kinase activity)	GO:0006468(protein phosphorylation)
NC_006088.5	116518539	116518775	diffreps_peak_3476	11.5889	236	NM_205299.2	DMD	4.32631	2.57708e-12	1.5635e-09	down	396236	-	CGNC:49712|Ensembl:ENSGALG00000016281	dystrophin		GO:0030018(Z disc)//GO:0044306(neuron projection terminus)//GO:0045211(postsynaptic membrane)//GO:0045202(synapse)//GO:0045121(membrane raft)//GO:0030054(cell junction)//GO:0042383(sarcolemma)//GO:0016010(dystrophin-associated glycoprotein complex)//GO:0005856(cytoskeleton)//GO:0005737(cytoplasm)//GO:0030055(cell-substrate junction)	GO:0050998(nitric-oxide synthase binding)//GO:0003779(actin binding)//GO:0008270(zinc ion binding)//GO:0002162(dystroglycan binding)	GO:0021629(olfactory nerve structural organization)//GO:0002027(regulation of heart rate)//GO:0035994(response to muscle stretch)//GO:0007519(skeletal muscle tissue development)//GO:0033137(negative regulation of peptidyl-serine phosphorylation)//GO:0060314(regulation of ryanodine-sensitive calcium-release channel activity)//GO:0048747(muscle fiber development)//GO:1901385(regulation of voltage-g…
NC_006088.5	74883189	74883314	diffreps_peak_2223	10.5564	125	XM_025142595.1	PRMT8	2.88069	2.77724e-11	6.60788e-09	down	425989	PRMT1	CGNC:10014|Ensembl:ENSGALG00000013272	protein arginine methyltransferase 8		GO:0005886(plasma membrane)//GO:0005829(cytosol)	GO:0035242(protein-arginine omega-N asymmetric methyltransferase activity)//GO:0046982(protein heterodimerization activity)//GO:0035241(protein-arginine omega-N monomethyltransferase activity)//GO:0008469(histone-arginine N-methyltransferase activity)//GO:0042803(protein homodimerization activity)	GO:0034969(histone arginine methylation)//GO:0006355(regulation of transcription, DNA-templated)//GO:0019919(peptidyl-arginine methylation, to asymmetrical-dimethyl arginine)
NC_006088.5	58857210	58857384	diffreps_peak_1767	6.35358	174	XM_416362.5	PKP2	69	4.43016e-07	2.10723e-05	down	418130	-	CGNC:9778|Ensembl:ENSGALG00000012913	plakophilin 2		GO:0005886(plasma membrane)//GO:0014704(intercalated disc)//GO:0030057(desmosome)//GO:0005912(adherens junction)//GO:0005882(intermediate filament)//GO:0005654(nucleoplasm)	GO:0045294(alpha-catenin binding)//GO:0045296(cadherin binding)//GO:0019215(intermediate filament binding)//GO:0032947(protein complex scaffold activity)//GO:0005080(protein kinase C binding)	GO:0090002(establishment of protein localization to plasma membrane)//GO:0048496(maintenance of animal organ identity)//GO:0045110(intermediate filament bundle assembly)//GO:0098911(regulation of ventricular cardiac muscle cell action potential)//GO:0086019(cell-cell signaling involved in cardiac conduction)//GO:0055010(ventricular cardiac muscle tissue morphogenesis)//GO:0086005(ventricular card…
NC_006100.5	8448271	8448504	diffreps_peak_23282	12.6914	233	XM_004944808.3	ATP10B	6.85746	2.03504e-13	3.90621e-10	down	416159	-	CGNC:1162|Ensembl:ENSGALG00000001662	ATPase phospholipid transporting 10B (putative)		GO:0005783(endoplasmic reticulum)//GO:0005886(plasma membrane)//GO:0016021(integral component of membrane)	GO:0005524(ATP binding)//GO:0000287(magnesium ion binding)//GO:0004012(phospholipid-translocating ATPase activity)	GO:0045332(phospholipid translocation)
NC_006094.5	28028300	28028495	diffreps_peak_18958	11.3702	195	XM_003641624.4	SLC12A8	13.8542	4.26388e-12	2.1566e-09	down	424258	-	CGNC:52161	solute carrier family 12 member 8
NC_006092.5	12696624	12696780	diffreps_peak_15081	9.02621	156	XM_421011.6	HPS5	2.72182	9.41438e-10	7.77444e-08	down	423079	-	CGNC:51884|Ensembl:ENSGALG00000027716	HPS5, biogenesis of lysosomal organelles complex 2 subunit 2		GO:0034364(high-density lipoprotein particle)//GO:0005615(extracellular space)	GO:0042056(chemoattractant activity)	GO:0050918(positive chemotaxis)//GO:0060326(cell chemotaxis)//GO:0006953(acute-phase response)
NC_006115.5	2009901	2011718	diffreps_peak_28397	6.2137	1817	XM_025144446.1	LOC107055343	115.395	6.1136e-07	2.83613e-05	down	107055343	-	CGNC:78303	mucin-2-like
NC_006088.5	81232634	81233011	diffreps_peak_2510	13.9834	377	NM_204526.1	CASQ2	32.4956	1.03898e-14	1.54251e-10	down	395198	CASQ1|calsequestrin-2	CGNC:49209|Ensembl:ENSGALG00000015018	calsequestrin 2		GO:0014802(terminal cisterna)//GO:0030018(Z disc)//GO:0033018(sarcoplasmic reticulum lumen)//GO:0030314(junctional membrane complex)	GO:0048306(calcium-dependent protein binding)//GO:0005509(calcium ion binding)	GO:0010649(regulation of cell communication by electrical coupling)//GO:0051208(sequestering of calcium ion)//GO:0002027(regulation of heart rate)//GO:0060048(cardiac muscle contraction)//GO:0060306(regulation of membrane repolarization)//GO:0051258(protein polymerization)//GO:0071313(cellular response to caffeine)//GO:0010881(regulation of cardiac muscle contraction by regulation of the release …
NC_006111.5	363350	363610	diffreps_peak_27288	11.1004	260	XM_417853.6	CDON	3.96974	7.93508e-12	3.1962e-09	down	419710	-	CGNC:51066|Ensembl:ENSGALG00000035419	cell adhesion associated, oncogene regulated		GO:0005887(integral component of plasma membrane)		GO:0045663(positive regulation of myoblast differentiation)//GO:0045664(regulation of neuron differentiation)//GO:0007224(smoothened signaling pathway)//GO:0048598(embryonic morphogenesis)
NC_006127.5	7770834	7771004	diffreps_peak_28773	14.0154	170	XM_015277448.2	DNAI1	64.6098	9.65095e-15	1.54251e-10	down	431654	-	CGNC:4353	dynein axonemal intermediate chain 1		GO:0036157(outer dynein arm)	GO:0045504(dynein heavy chain binding)//GO:0008574(ATP-dependent microtubule motor activity, plus-end-directed)//GO:0045503(dynein light chain binding)	GO:0036158(outer dynein arm assembly)//GO:0003341(cilium movement)
NC_006093.5	18721601	18721696	diffreps_peak_17369	11.5921	95	XM_421646.6	ANXA8	3.40649	2.55793e-12	1.55712e-09	down	423774	ANXA8L1|ANXA8L2	CGNC:52045	annexin A8
NC_008465.4	5545241	5546300	diffreps_peak_31245	8.84582	1059	XM_025145279.1	GLI1	2.81431	1.42621e-09	1.11467e-07	down	396045	GLI	CGNC:10848|Ensembl:ENSGALG00000042422	GLI family zinc finger 1	gga04340(Hedgehog signaling pathway)	GO:0005634(nucleus)//GO:0005737(cytoplasm)	GO:0043565(sequence-specific DNA binding)//GO:0003682(chromatin binding)//GO:0003677(DNA binding)//GO:0046872(metal ion binding)	GO:0008284(positive regulation of cell proliferation)//GO:0010628(positive regulation of gene expression)//GO:0006351(transcription, DNA-templated)//GO:0030154(cell differentiation)//GO:0007275(multicellular organism development)//GO:0007224(smoothened signaling pathway)//GO:0045893(positive regulation of transcription, DNA-templated)
NC_006100.5	11359983	11360040	diffreps_peak_23385	6.25544	57	XM_001233172.5	RNF145	3.43271	5.55344e-07	2.59764e-05	down	416239	-	CGNC:2700|Ensembl:ENSGALG00000003691	ring finger protein 145		GO:0016021(integral component of membrane)	GO:0008270(zinc ion binding)
NC_006090.5	12973046	12973377	diffreps_peak_9725	11.4622	331	XM_001231525.4	SPTLC3	13.0767	3.44996e-12	1.89115e-09	down	768538	-	CGNC:6872|Ensembl:ENSGALG00000009037	serine palmitoyltransferase long chain base subunit 3	gga00600(Sphingolipid metabolism)//gga01100(Metabolic pathways)	GO:0017059(serine C-palmitoyltransferase complex)//GO:0016021(integral component of membrane)	GO:0030170(pyridoxal phosphate binding)//GO:0004758(serine C-palmitoyltransferase activity)	GO:0046520(sphingoid biosynthetic process)
NC_006127.5	36781901	36782073	diffreps_peak_29817	12.2297	172	XM_015280350.2	TRPM6	10.5732	5.89309e-13	6.55315e-10	down	100859603	-	CGNC:66094|Ensembl:ENSGALG00000015154	transient receptor potential cation channel subfamily M member 6		GO:0016021(integral component of membrane)//GO:0031526(brush border membrane)//GO:0016324(apical plasma membrane)	GO:0004674(protein serine/threonine kinase activity)//GO:0005261(cation channel activity)	GO:0030001(metal ion transport)//GO:0009636(response to toxic substance)//GO:0006468(protein phosphorylation)//GO:0098655(cation transmembrane transport)//GO:0051262(protein tetramerization)
NC_006097.5	1349885	1350640	diffreps_peak_21064	12.1014	755	XM_413723.4	ALPK3	4.74471	7.91737e-13	7.68495e-10	down	768936	-	CGNC:1774|Ensembl:ENSGALG00000037950	alpha kinase 3			GO:0005524(ATP binding)//GO:0004674(protein serine/threonine kinase activity)	GO:0006468(protein phosphorylation)
NC_006089.5	149532830	149533180	diffreps_peak_9313	13.8072	350	XM_025147759.1	LOC107050437	616	1.55892e-14	1.54251e-10	down	107050437	-	CGNC:73451	plectin-like
NC_006088.5	187238703	187238903	diffreps_peak_5262	10.8624	200	XM_025146898.1	DEUP1	33.2439	1.37263e-11	4.4765e-09	down	419006	CCDC67	CGNC:12944|Ensembl:ENSGALG00000044263	deuterosome assembly protein 1
NC_006107.5	12395515	12395674	diffreps_peak_26492	9.01558	159	XM_025142339.1	BCAS1	6.0725	9.64758e-10	7.94117e-08	down	419338	-	CGNC:5895|Ensembl:ENSGALG00000007796	breast carcinoma amplified sequence 1
NC_006089.5	148439547	148439666	diffreps_peak_9243	11.5281	119	XM_004940080.3	RHPN1	3.53878	2.96393e-12	1.72166e-09	down	420299	-	CGNC:12068|Ensembl:ENSGALG00000034337	rhophilin Rho GTPase binding protein 1				GO:0007165(signal transduction)
NC_006089.5	136907174	136907840	diffreps_peak_9053	8.87292	666	NM_205334.1	COL14A1	2.79278	1.33993e-09	1.0585e-07	down	396276	COL14	CGNC:12285|Ensembl:ENSGALG00000037675	collagen type XIV alpha 1 chain		GO:0005578(proteinaceous extracellular matrix)//GO:0005581(collagen trimer)		GO:0007155(cell adhesion)
NC_006093.5	25108437	25108540	diffreps_peak_17545	7.51981	103	NM_001305202.1	COL17A1	97.6	3.02128e-08	1.76409e-06	down	396503	-	CGNC:6309|Ensembl:ENSGALG00000029617	collagen type XVII alpha 1 chain		GO:0005604(basement membrane)//GO:0016021(integral component of membrane)//GO:0005581(collagen trimer)//GO:0030056(hemidesmosome)
NC_006093.5	10966978	10968140	diffreps_peak_17098	8.161	1162	XM_025151899.1	LOC112532686	33.3275	6.90235e-09	4.57892e-07	down
NC_006089.5	112153201	112154233	diffreps_peak_8442	9.16638	1032	XM_015282673.2	TOX	12.4381	6.81738e-10	5.92584e-08	down	421138	-	CGNC:51423|Ensembl:ENSGALG00000039102	thymocyte selection associated high mobility group box
NC_006090.5	77502140	77502267	diffreps_peak_11428	9.28727	127	XM_004940400.3	CEP162	2.56142	5.16091e-10	4.70736e-08	down	421835	KIAA1009	CGNC:11816|Ensembl:ENSGALG00000015836	centrosomal protein 162		GO:0005879(axonemal microtubule)//GO:0005813(centrosome)//GO:0005814(centriole)		GO:0060271(cilium assembly)
NC_006088.5	70409941	70410004	diffreps_peak_2044	8.95553	63	XM_416468.6	RIBC2	115.4	1.10783e-09	8.95639e-08	down	418244	RIBC1	CGNC:10606|Ensembl:ENSGALG00000014232	RIB43A domain with coiled-coils 2
NC_006093.5	34221845	34221960	diffreps_peak_17882	7.70439	115	XM_004942356.3	CLRN3	92.7	1.9752e-08	1.1947e-06	down	423961	-	CGNC:7435|Ensembl:ENSGALG00000009787	clarin 3		GO:0016021(integral component of membrane)//GO:0070062(extracellular exosome)
NC_006088.5	79791817	79791937	diffreps_peak_2460	12.6807	120	XM_015294613.2	SPAG17	5.43731	2.08614e-13	3.93417e-10	down	418315	-	CGNC:10962	sperm associated antigen 17
NC_006091.5	12370901	12371460	diffreps_peak_12592	7.93368	559	XM_015278588.2	KIAA2022	15.5534	1.16499e-08	7.3844e-07	down	422325	-	CGNC:5863|Ensembl:ENSGALG00000007755	KIAA2022		GO:0005634(nucleus)//GO:0016035(zeta DNA polymerase complex)		GO:0042276(error-prone translesion synthesis)
NC_006090.5	9184908	9185068	diffreps_peak_9525	11.9769	160	NM_001277797.1	FAM179A	160.7	1.05458e-12	8.99621e-10	down	421296	-	CGNC:51462|Ensembl:ENSGALG00000008998	family with sequence similarity 179 member A
NC_006092.5	36370361	36370580	diffreps_peak_16023	5.87556	219	XM_025151302.1	LOC112532558	2.82893	1.33181e-06	5.79574e-05	down
NC_006108.5	1882394	1882580	diffreps_peak_26627	8.77145	186	XM_025142596.1	CFAP74	9.29538	1.69256e-09	1.29705e-07	down	419400	C1orf222|C21H1ORF222	CGNC:879|Ensembl:ENSGALG00000001288	cilia and flagella associated protein 74
NC_006097.5	9294913	9295054	diffreps_peak_21324	5.10963	141	XM_015291968.2	MYO5C	6.25455	7.76914e-06	0.000282513	down	430027	-	CGNC:3435|Ensembl:ENSGALG00000033198	myosin VC		GO:0016459(myosin complex)	GO:0005524(ATP binding)//GO:0003774(motor activity)//GO:0003779(actin binding)
NC_006088.5	137583808	137584039	diffreps_peak_4101	10.2275	231	XM_025146656.1	LOC776067	2.33787	5.92218e-11	1.02613e-08	down	776067	-	CGNC:57604	E3 SUMO-protein ligase RanBP2-like
NC_006095.5	28245940	28246209	diffreps_peak_20076	7.59183	269	XM_015290940.2	ROR1	2.93178	2.55956e-08	1.51504e-06	down	395179	-	CGNC:49201|Ensembl:ENSGALG00000011019	receptor tyrosine kinase like orphan receptor 1		GO:0016021(integral component of membrane)	GO:0004672(protein kinase activity)//GO:0005524(ATP binding)	GO:0006468(protein phosphorylation)//GO:0007169(transmembrane receptor protein tyrosine kinase signaling pathway)
NC_006100.5	11263854	11263915	diffreps_peak_23374	10.6494	61	NM_001030612.2	SPIK5	173.75	2.24205e-11	5.92777e-09	down	416235	LEKTI|LETKI|NETS|NS|OIH|SPINK5|VAKTI	CGNC:50204|Ensembl:ENSGALG00000031496	serine peptidase inhibitor, Kazal type 5
NC_006110.5	2037710	2037932	diffreps_peak_27074	8.60445	222	NM_001080889.1	SYTL1	5.27846	2.4863e-09	1.82188e-07	down	771987	-	CGNC:57193	synaptotagmin like 1
NC_006106.5	6523401	6523826	diffreps_peak_25985	12.0601	425	XM_004946651.3	SPECC1	3.7791	8.70854e-13	8.10933e-10	down	417595	-	CGNC:3241|Ensembl:ENSGALG00000004400	sperm antigen with calponin homology and coiled-coil domains 1
NC_006094.5	343891	344096	diffreps_peak_17951	7.24501	205	XM_004942397.3	OSGEPL1	2.01895	5.68839e-08	3.16228e-06	down	423982	-	CGNC:1701|Ensembl:ENSGALG00000037727	O-sialoglycoprotein endopeptidase like 1		GO:0005739(mitochondrion)	GO:0046872(metal ion binding)//GO:0004222(metalloendopeptidase activity)//GO:0061711(N(6)-L-threonylcarbamoyladenine synthase)	GO:0006508(proteolysis)//GO:0002949(tRNA threonylcarbamoyladenosine modification)
NC_006097.5	18236405	18236563	diffreps_peak_21699	5.80959	158	XM_413902.6	CILP	2.93444	1.55029e-06	6.64156e-05	down	415533	-	CGNC:5560|Ensembl:ENSGALG00000007358	cartilage intermediate layer protein		GO:0031012(extracellular matrix)//GO:0070062(extracellular exosome)		GO:0043569(negative regulation of insulin-like growth factor receptor signaling pathway)
NC_006093.5	5173961	5174560	diffreps_peak_16855	10.5758	599	XM_421513.6	LOC423629	32.8962	2.65613e-11	6.49158e-09	down	423629	-	CGNC:52008	uncharacterized LOC423629
NC_006089.5	84408584	84408754	diffreps_peak_7744	9.07875	170	XM_015282344.2	EPB41L4B	10.361	8.34154e-10	7.02321e-08	down	420962	-	CGNC:9928|Ensembl:ENSGALG00000029935	erythrocyte membrane protein band 4.1 like 4B		GO:0005856(cytoskeleton)	GO:0008092(cytoskeletal protein binding)
NC_006090.5	35736085	35736680	diffreps_peak_10293	12.1433	595	XM_015283950.2	PLD5	8.43902	7.18982e-13	7.31175e-10	down	421501	-	CGNC:8161|Ensembl:ENSGALG00000010737	phospholipase D family member 5		GO:0016021(integral component of membrane)	GO:0003824(catalytic activity)
NC_006096.5	2564881	2568000	diffreps_peak_20229	10.1394	3119	XM_004936967.3	ARHGEF4	2.1322	7.25448e-11	1.18455e-08	down	424761	-	CGNC:1564	Rho guanine nucleotide exchange factor 4	gga04810(Regulation of actin cytoskeleton)
NC_006096.5	9020641	9021220	diffreps_peak_20458	8.48441	579	XM_422618.6	NYAP2	16.5256	3.27784e-09	2.32571e-07	down	424802	-	CGNC:52261|Ensembl:ENSGALG00000004966	neuronal tyrosine-phosphorylated phosphoinositide-3-kinase adaptor 2
NC_006103.5	2650516	2651335	diffreps_peak_24675	8.09544	819	XM_015294997.2	TNX	3.21815	8.02705e-09	5.25056e-07	down	396106	TN|TN-Y|TNXB	CGNC:49651	avian tenascin X
NC_006093.5	3776799	3776867	diffreps_peak_16825	8.84779	68	NM_001001759.1	CDHR1	197.9	1.41973e-09	1.11038e-07	down	414847	PCDH21|prCAD	CGNC:1650|Ensembl:ENSGALG00000002314	cadherin related family member 1		GO:0042622(photoreceptor outer segment membrane)//GO:0005887(integral component of plasma membrane)//GO:0005886(plasma membrane)//GO:0016021(integral component of membrane)	GO:0005509(calcium ion binding)	GO:0009987(cellular process)//GO:0007156(homophilic cell adhesion via plasma membrane adhesion molecules)//GO:0045494(photoreceptor cell maintenance)
NC_006115.5	1093668	1094134	diffreps_peak_28361	11.0924	466	XM_015299757.2	TJP3	4.12184	8.08441e-12	3.24225e-09	down	420070	-	CGNC:478|Ensembl:ENSGALG00000000748	tight junction protein 3	gga04530(Tight junction)	GO:0005923(bicellular tight junction)//GO:0005634(nucleus)
NC_006105.5	3490889	3491033	diffreps_peak_25310	8.0302	144	XM_415606.6	NARF	3.23245	9.32821e-09	6.03495e-07	down	417341	-	CGNC:1111|Ensembl:ENSGALG00000001603	nuclear prelamin A recognition factor		GO:0005730(nucleolus)//GO:0005638(lamin filament)	GO:0005521(lamin binding)//GO:0051536(iron-sulfur cluster binding)//GO:0003954(NADH dehydrogenase activity)	GO:0055114(oxidation-reduction process)
NC_006127.5	9164861	9165072	diffreps_peak_28863	9.67273	211	NM_205320.1	AVD	2.20109	2.12457e-10	2.374e-08	down	396260	-	CGNC:49723|Ensembl:ENSGALG00000023622	avidin		GO:0005576(extracellular region)	GO:0009374(biotin binding)	GO:0019731(antibacterial humoral response)
NC_006127.5	40348107	40348407	diffreps_peak_29936	8.92438	300	NM_205231.1	NTRK2	4.84483	1.19019e-09	9.53844e-08	down	396157	TRKB	CGNC:49676|Ensembl:ENSGALG00000012594	neurotrophic receptor tyrosine kinase 2	gga04010(MAPK signaling pathway)	GO:0014069(postsynaptic density of dendrite)//GO:0005887(integral component of plasma membrane)//GO:0043235(receptor complex)//GO:0010008(endosome membrane)//GO:0005829(cytosol)//GO:0005769(early endosome)//GO:0045211(postsynaptic membrane)//GO:0043195(terminal bouton)	GO:0005244(voltage-gated ion channel activity)//GO:0042803(protein homodimerization activity)//GO:0005524(ATP binding)//GO:0005004(GPI-linked ephrin receptor activity)//GO:0060175(brain-derived neurotrophic factor-activated receptor activity)//GO:0043121(neurotrophin binding)//GO:0048403(brain-derived neurotrophic factor binding)	GO:0010976(positive regulation of neuron projection development)//GO:0071230(cellular response to amino acid stimulus)//GO:0048013(ephrin receptor signaling pathway)//GO:0021987(cerebral cortex development)//GO:0010628(positive regulation of gene expression)//GO:0046548(retinal rod cell development)//GO:0034765(regulation of ion transmembrane transport)//GO:0048668(collateral sprouting)//GO:00331…
NC_006091.5	56253311	56253388	diffreps_peak_13661	7.56856	77	NM_204204.1	UGT8	9.17518	2.70049e-08	1.58992e-06	down	374033	-	CGNC:49014|Ensembl:ENSGALG00000012018	UDP glycosyltransferase 8	gga00565(Ether lipid metabolism)//gga00600(Sphingolipid metabolism)//gga01100(Metabolic pathways)	GO:0016021(integral component of membrane)//GO:0043231(intracellular membrane-bounded organelle)	GO:0015020(glucuronosyltransferase activity)	GO:0008152(metabolic process)//GO:0007010(cytoskeleton organization)//GO:0048812(neuron projection morphogenesis)//GO:0030913(paranodal junction assembly)//GO:0002175(protein localization to paranode region of axon)
NC_006089.5	2324374	2324650	diffreps_peak_5679	11.6023	276	XM_025148249.1	OBSCN	3.06831	2.49842e-12	1.53091e-09	down	420395	-	CGNC:3527	obscurin, cytoskeletal calmodulin and titin-interacting RhoGEF
NC_006127.5	37453041	37453531	diffreps_peak_29850	10.0183	490	XM_001231885.5	PRUNE2	176.1	9.5873e-11	1.39321e-08	down	768768	-	CGNC:54738	prune homolog 2
NC_006088.5	135128017	135128182	diffreps_peak_4057	8.16976	165	NM_205485.1	IL1R1	2.53101	6.76461e-09	4.49591e-07	down	396481	-	CGNC:49830|Ensembl:ENSGALG00000043044	interleukin 1 receptor type 1	gga04010(MAPK signaling pathway)//gga04060(Cytokine-cytokine receptor interaction)//gga04210(Apoptosis)	GO:0016021(integral component of membrane)	GO:0004909(interleukin-1, Type I, activating receptor activity)	GO:0070498(interleukin-1-mediated signaling pathway)
NC_006096.5	12558074	12558160	diffreps_peak_20678	8.11279	86	NM_205157.3	AGTR1	3.51939	7.71285e-09	5.06489e-07	down	396065	-	CGNC:49635|Ensembl:ENSGALG00000038512	angiotensin II receptor type 1	gga04020(Calcium signaling pathway)//gga04080(Neuroactive ligand-receptor interaction)//gga04261(Adrenergic signaling in cardiomyocytes)//gga04270(Vascular smooth muscle contraction)//gga04933(AGE-RAGE signaling pathway in diabetic complications)	GO:0005886(plasma membrane)//GO:0016021(integral component of membrane)	GO:0004945(angiotensin type II receptor activity)	GO:0019229(regulation of vasoconstriction)//GO:0038166(angiotensin-activated signaling pathway)
NC_006091.5	9904421	9905080	diffreps_peak_12455	8.09323	659	XM_004940725.3	SLITRK4	92.2	8.06815e-09	5.27518e-07	down	422287	-	CGNC:5472|Ensembl:ENSGALG00000007242	SLIT and NTRK like family member 4		GO:0016021(integral component of membrane)		GO:0007409(axonogenesis)//GO:0051965(positive regulation of synapse assembly)
NC_006112.4	55204	55845	diffreps_peak_27542	7.58298	641	XM_015298332.2	LIM2	2.20682	2.61226e-08	1.54264e-06	down	101749931	-	CGNC:69388	lens intrinsic membrane protein 2
NC_006094.5	5961786	5961885	diffreps_peak_18124	10.8246	99	XM_003641562.3	TRAF3IP1	2.04628	1.49772e-11	4.73505e-09	down	424029	-	CGNC:3107|Ensembl:ENSGALG00000004236	TRAF3 interacting protein 1		GO:0005929(cilium)//GO:0005930(axoneme)//GO:0035869(ciliary transition zone)//GO:0005813(centrosome)//GO:0030992(intraciliary transport particle B)//GO:0097542(ciliary tip)//GO:0036064(ciliary basal body)//GO:0097546(ciliary base)	GO:0008017(microtubule binding)	GO:0070507(regulation of microtubule cytoskeleton organization)//GO:0042733(embryonic digit morphogenesis)//GO:0036342(post-anal tail morphogenesis)//GO:0050687(negative regulation of defense response to virus)//GO:0021532(neural tube patterning)//GO:0042073(intraciliary transport)//GO:0031076(embryonic camera-type eye development)//GO:0001738(morphogenesis of a polarized epithelium)//GO:0001933(…
NC_006093.5	9114401	9114900	diffreps_peak_16924	5.25591	499	XM_015288128.2	ARID5B	70.3	5.54735e-06	0.000209184	down	423661	-	CGNC:2164|Ensembl:ENSGALG00000031534	AT-rich interaction domain 5B		GO:0005634(nucleus)	GO:0044212(transcription regulatory region DNA binding)//GO:0003677(DNA binding)//GO:0003713(transcription coactivator activity)	GO:0006357(regulation of transcription from RNA polymerase II promoter)//GO:0060612(adipose tissue development)//GO:0006351(transcription, DNA-templated)//GO:0006355(regulation of transcription, DNA-templated)//GO:0051091(positive regulation of sequence-specific DNA binding transcription factor activity)
NC_006127.5	62858877	62859022	diffreps_peak_30431	7.91526	145	NM_204787.1	VCAN	3.48583	1.21546e-08	7.68275e-07	down	395565	PG-M	CGNC:49376|Ensembl:ENSGALG00000015624	versican	gga04514(Cell adhesion molecules (CAMs))	GO:0005578(proteinaceous extracellular matrix)//GO:0016020(membrane)//GO:0005615(extracellular space)//GO:0031012(extracellular matrix)	GO:0005201(extracellular matrix structural constituent)//GO:0030246(carbohydrate binding)//GO:0005540(hyaluronic acid binding)//GO:0005509(calcium ion binding)	GO:0001649(osteoblast differentiation)//GO:0001501(skeletal system development)//GO:0007155(cell adhesion)//GO:0007417(central nervous system development)
NC_006127.5	21008239	21008531	diffreps_peak_29349	10.2368	292	XM_015277617.2	MAST4	8.64957	5.79668e-11	1.01383e-08	down	427169	-	CGNC:53004|Ensembl:ENSGALG00000014784	microtubule associated serine/threonine kinase family member 4			GO:0005524(ATP binding)//GO:0004674(protein serine/threonine kinase activity)//GO:0000287(magnesium ion binding)	GO:0006468(protein phosphorylation)
NC_006091.5	34789320	34789568	diffreps_peak_13048	7.06716	248	XM_420470.6	FRAS1	97.1	8.56716e-08	4.63689e-06	down	422506	-	CGNC:7849|Ensembl:ENSGALG00000010316	Fraser extracellular matrix complex subunit 1		GO:0016021(integral component of membrane)//GO:0061618(sublamina densa)		GO:0043588(skin development)//GO:0060021(palate development)//GO:0030326(embryonic limb morphogenesis)//GO:0007154(cell communication)//GO:0002009(morphogenesis of an epithelium)//GO:0003338(metanephros morphogenesis)//GO:0015031(protein transport)
NC_006089.5	149316274	149316763	diffreps_peak_9299	8.3377	489	XM_025148229.1	FAM83H	6.41463	4.59518e-09	3.15822e-07	down	101750205	-	CGNC:69660|Ensembl:ENSGALG00000033118	family with sequence similarity 83 member H
NC_006089.5	40602401	40602648	diffreps_peak_6685	7.78394	247	XM_015281779.2	TOPAZ1	10.594	1.64459e-08	1.01024e-06	down	100857244	-	CGNC:65761	testis and ovary specific PAZ domain containing 1
NC_006093.5	17790984	17791185	diffreps_peak_17271	11.4536	201	XM_015288463.2	PSD	2.81442	3.51869e-12	1.91899e-09	down	423760	-	CGNC:4233|Ensembl:ENSGALG00000042551	pleckstrin and Sec7 domain containing	gga04144(Endocytosis)		GO:0005086(ARF guanyl-nucleotide exchange factor activity)	GO:0032012(regulation of ARF protein signal transduction)//GO:0043547(positive regulation of GTPase activity)
NC_006089.5	24663741	24663859	diffreps_peak_6300	6.90918	118	NM_001030977.1	ASNS	2.9498	1.2326e-07	6.4744e-06	down	420574	-	CGNC:7411|Ensembl:ENSGALG00000009748	asparagine synthetase (glutamine-hydrolyzing)	gga00250(Alanine, aspartate and glutamate metabolism)//gga01100(Metabolic pathways)	GO:0005829(cytosol)	GO:0005524(ATP binding)//GO:0004066(asparagine synthase (glutamine-hydrolyzing) activity)//GO:0042803(protein homodimerization activity)	GO:0070981(L-asparagine biosynthetic process)//GO:0042149(cellular response to glucose starvation)//GO:0006529(asparagine biosynthetic process)//GO:0045931(positive regulation of mitotic cell cycle)//GO:0043066(negative regulation of apoptotic process)//GO:0006541(glutamine metabolic process)
NC_006105.5	384669	385059	diffreps_peak_25095	7.70244	390	NM_001319304.1	MYH1D	156.416	1.9841e-08	1.19947e-06	down	417306	-	CGNC:50479|Ensembl:ENSGALG00000027323	myosin, heavy chain 1D, skeletal muscle	gga04530(Tight junction)	GO:0016459(myosin complex)	GO:0005524(ATP binding)//GO:0003774(motor activity)//GO:0003779(actin binding)
NC_006094.5	5831605	5832635	diffreps_peak_18113	12.4225	1030	XM_025152657.1	UGT1A1	12.4745	3.77988e-13	5.23024e-10	down	424028	UGT1A10|UGT1A6|UGT1A7|UGT1A8|UGT1A9	CGNC:65861|Ensembl:ENSGALG00000004196	UDP glucuronosyltransferase family 1 member A1	gga00040(Pentose and glucuronate interconversions)//gga00053(Ascorbate and aldarate metabolism)//gga00140(Steroid hormone biosynthesis)//gga00500(Starch and sucrose metabolism)//gga00830(Retinol metabolism)//gga00860(Porphyrin and chlorophyll metabolism)//gga00980(Metabolism of xenobiotics by cytochrome P450)//gga00982(Drug metabolism - cytochrome P450)//gga00983(Drug metabolism - other enzymes)/…	GO:0016021(integral component of membrane)//GO:0043231(intracellular membrane-bounded organelle)	GO:0015020(glucuronosyltransferase activity)	GO:0052696(flavonoid glucuronidation)//GO:0052697(xenobiotic glucuronidation)
NC_006105.5	564254	564444	diffreps_peak_25120	6.1477	190	NM_001013397.2	MYH1E	8.02286	7.11706e-07	3.26134e-05	down	427788	-	CGNC:53192|Ensembl:ENSGALG00000029606	myosin, heavy chain 1E, skeletal muscle	gga04530(Tight junction)	GO:0016459(myosin complex)	GO:0005524(ATP binding)//GO:0003774(motor activity)//GO:0003779(actin binding)
NC_006088.5	48048293	48049080	diffreps_peak_1453	10.2325	787	NM_001142255.1	ART4	2.04332	5.85465e-11	1.02002e-08	down	427879	-	CGNC:8923|Ensembl:ENSGALG00000011742	ADP-ribosyltransferase 4 (Dombrock blood group)			GO:0003956(NAD(P)+-protein-arginine ADP-ribosyltransferase activity)	GO:0006471(protein ADP-ribosylation)
NC_006092.5	37561120	37561600	diffreps_peak_16101	6.22732	480	NM_001113167.1	SSTR1	3.88694	5.92489e-07	2.75431e-05	down	771648	SS1R	CGNC:7706|Ensembl:ENSGALG00000010139	somatostatin receptor 1	gga04080(Neuroactive ligand-receptor interaction)	GO:0016021(integral component of membrane)	GO:0004994(somatostatin receptor activity)	GO:0038170(somatostatin signaling pathway)
NC_006090.5	17821199	17821375	diffreps_peak_9845	10.8896	176	XM_426117.5	CAPN8	123.3	1.28937e-11	4.303e-09	down	428561	-	CGNC:7133	calpain 8
NC_006088.5	55493441	55493640	diffreps_peak_1639	9.99002	199	XM_416328.5	DRAM1	2.98823	1.02325e-10	1.45697e-08	down	418095	-	CGNC:50672|Ensembl:ENSGALG00000012761	DNA damage regulated autophagy modulator 1		GO:0005764(lysosome)//GO:0016021(integral component of membrane)		GO:0010506(regulation of autophagy)
NC_006090.5	18726788	18726860	diffreps_peak_9903	10.9403	72	NM_001282381.1	MARC1	2.08944	1.14736e-11	3.99912e-09	down	428563	MARC2|MOSC2	CGNC:53405|Ensembl:ENSGALG00000009453	mitochondrial amidoxime reducing component 1
NC_006090.5	58871989	58872283	diffreps_peak_11035	11.6514	294	XM_015284453.2	PTPRK	3.14556	2.23148e-12	1.41981e-09	down	421711	-	CGNC:10963|Ensembl:ENSGALG00000037423	protein tyrosine phosphatase, receptor type K		GO:0016021(integral component of membrane)	GO:0004725(protein tyrosine phosphatase activity)	GO:0035335(peptidyl-tyrosine dephosphorylation)
NC_006097.5	20491763	20491920	diffreps_peak_21766	11.2711	157	XM_004943961.3	C10H15ORF58	2.75642	5.35641e-12	2.49794e-09	down	431480	TTLL13	CGNC:54259|Ensembl:ENSGALG00000020921	chromosome 10 open reading frame, human C15orf58				GO:0006464(cellular protein modification process)
NC_006091.5	74568443	74568603	diffreps_peak_14266	7.90049	160	XM_025149477.1	KCNIP4	100.3	1.25751e-08	7.9029e-07	down	395239	KCHIP4.2	CGNC:10718|Ensembl:ENSGALG00000034621	potassium voltage-gated channel interacting protein 4
NC_006088.5	100685485	100685581	diffreps_peak_3029	13.3806	96	XM_416681.6	CXADR	13.1811	4.16337e-14	2.06575e-10	down	418473	TSTD1	CGNC:11710|Ensembl:ENSGALG00000015701	coxsackie virus and adenovirus receptor		GO:0016021(integral component of membrane)
NC_006101.5	13059379	13060189	diffreps_peak_23945	13.1904	810	NM_205329.1	SRL	20.8988	6.45049e-14	2.50053e-10	down	396269	-	CGNC:5885|Ensembl:ENSGALG00000038884	sarcalumenin		GO:0033018(sarcoplasmic reticulum lumen)	GO:0005525(GTP binding)
NC_006088.5	85229373	85230000	diffreps_peak_2719	11.3725	627	XM_416592.6	SFT2D2	4.73844	4.24162e-12	2.14859e-09	down	418373	-	CGNC:13790|Ensembl:ENSGALG00000019228	SFT2 domain containing 2		GO:0016020(membrane)//GO:0016021(integral component of membrane)//GO:0070062(extracellular exosome)		GO:0016192(vesicle-mediated transport)//GO:0015031(protein transport)
NC_006090.5	15424992	15425194	diffreps_peak_9788	12.228	202	XM_425260.6	LRRN4	4.49615	5.91552e-13	6.56489e-10	down	427686	C20orf75	CGNC:6691|Ensembl:ENSGALG00000008815	leucine rich repeat neuronal 4		GO:0005887(integral component of plasma membrane)//GO:0070062(extracellular exosome)		GO:0007616(long-term memory)//GO:0008542(visual learning)
NC_006089.5	41519369	41519423	diffreps_peak_6722	8.65928	54	XM_015281763.2	COL6A6	2.07708	2.19137e-09	1.62886e-07	down	428448	-	CGNC:53367	collagen type VI alpha 6 chain	gga04510(Focal adhesion)//gga04512(ECM-receptor interaction)
NC_006096.5	22310441	22310880	diffreps_peak_20972	5.6424	439	NM_001031320.1	TRIM59	2.04555	2.27825e-06	9.38609e-05	down	425013	-	CGNC:52316|Ensembl:ENSGALG00000023571	tripartite motif containing 59		GO:0016021(integral component of membrane)//GO:0005929(cilium)//GO:0005789(endoplasmic reticulum membrane)//GO:0005813(centrosome)//GO:0030992(intraciliary transport particle B)//GO:0005783(endoplasmic reticulum)	GO:0008270(zinc ion binding)//GO:0061630(ubiquitin protein ligase activity)	GO:0060271(cilium assembly)//GO:0043124(negative regulation of I-kappaB kinase/NF-kappaB signaling)//GO:0046597(negative regulation of viral entry into host cell)//GO:0045087(innate immune response)//GO:0016567(protein ubiquitination)
NC_006089.5	8175331	8175850	diffreps_peak_5855	12.8024	519	NM_204821.1	SHH	74.6106	1.57604e-13	3.52849e-10	down	395615	-	CGNC:49404|Ensembl:ENSGALG00000006379	sonic hedgehog	gga04340(Hedgehog signaling pathway)	GO:0005886(plasma membrane)//GO:0005576(extracellular region)//GO:0009986(cell surface)//GO:0045121(membrane raft)//GO:0005578(proteinaceous extracellular matrix)//GO:0005622(intracellular)//GO:0005615(extracellular space)	GO:0008233(peptidase activity)//GO:0005113(patched binding)//GO:0008270(zinc ion binding)//GO:0016015(morphogen activity)//GO:0043237(laminin-1 binding)//GO:0005539(glycosaminoglycan binding)//GO:0005509(calcium ion binding)	GO:0033092(positive regulation of immature T cell proliferation in thymus)//GO:0060783(mesenchymal smoothened signaling pathway involved in prostate gland development)//GO:0048706(embryonic skeletal system development)//GO:0048643(positive regulation of skeletal muscle tissue development)//GO:0030878(thyroid gland development)//GO:0030010(establishment of cell polarity)//GO:0043588(skin developme…
NC_006100.5	2493021	2493860	diffreps_peak_23129	9.14348	839	XM_025154944.1	LOC107054487	2.80257	7.18652e-10	6.19048e-08	down	107054487	-	CGNC:77463	protocadherin gamma-A2-like
NC_006127.5	35939775	35939969	diffreps_peak_29763	9.53037	194	XM_015280233.2	ALDH1A1	11.6492	2.94868e-10	3.06271e-08	down	395264	GGADHR	CGNC:49236|Ensembl:ENSGALG00000015147	aldehyde dehydrogenase 1 family member A1	gga00830(Retinol metabolism)//gga01100(Metabolic pathways)	GO:0070062(extracellular exosome)//GO:0005829(cytosol)	GO:0001758(retinal dehydrogenase activity)//GO:0004029(aldehyde dehydrogenase (NAD) activity)//GO:0018479(benzaldehyde dehydrogenase (NAD+) activity)	GO:0055114(oxidation-reduction process)//GO:0042572(retinol metabolic process)//GO:0001523(retinoid metabolic process)
NC_006107.5	1158095	1158645	diffreps_peak_26155	8.83763	550	XM_015296254.2	FER1L4	37.4615	1.45336e-09	1.13328e-07	down	419135	-	CGNC:1183|Ensembl:ENSGALG00000038584	fer-1 like family member 4, pseudogene
NC_006114.5	7037757	7038341	diffreps_peak_28257	11.3687	584	XM_015299545.2	TCAP	15.2571	4.27898e-12	2.16214e-09	down	107055299	-	CGNC:78262	titin-cap
NC_006096.5	3816826	3818760	diffreps_peak_20346	10.7158	1934	XM_015277158.2	MAP3K13	2.54089	1.9239e-11	5.41125e-09	down	424876	-	CGNC:5025|Ensembl:ENSGALG00000006655	mitogen-activated protein kinase kinase kinase 13	gga04010(MAPK signaling pathway)	GO:0008385(IkappaB kinase complex)	GO:0005524(ATP binding)//GO:0004709(MAP kinase kinase kinase activity)//GO:0042803(protein homodimerization activity)	GO:0046777(protein autophosphorylation)//GO:0000186(activation of MAPKK activity)//GO:0007254(JNK cascade)//GO:0051092(positive regulation of NF-kappaB transcription factor activity)
NC_006096.5	9718251	9718366	diffreps_peak_20500	5.29492	115	XM_422608.6	DAW1	3.29144	5.0708e-06	0.0001928	down	424790	WDR69	CGNC:2165|Ensembl:ENSGALG00000002992	dynein assembly factor with WD repeats 1		GO:0005737(cytoplasm)		GO:0007507(heart development)//GO:0007368(determination of left/right symmetry)
NC_006089.5	124216161	124217280	diffreps_peak_8711	6.05167	1119	XM_418326.6	SLC7AL	2.57117	8.8784e-07	4.00167e-05	down	420216	SLC7A7	CGNC:51210|Ensembl:ENSGALG00000034806	solute carrier family 7 member-like
NC_006105.5	9559321	9559444	diffreps_peak_25622	10.988	123	XM_025141717.1	CCDC40	6.65625	1.02802e-11	3.73929e-09	down	422083	-	CGNC:5316	coiled-coil domain containing 40
NC_006127.5	8371857	8372011	diffreps_peak_28812	12.0592	154	XM_003642981.4	LOC100857191	3.07639	8.72602e-13	8.10933e-10	down	100857191	-	CGNC:65812	c-C motif chemokine 26-like	gga04060(Cytokine-cytokine receptor interaction)
NC_006088.5	84381087	84381250	diffreps_peak_2673	9.08128	163	XM_004938217.3	CFAP44	226.3	8.29323e-10	6.98815e-08	down	418359	WDR52	CGNC:13793	cilia and flagella associated protein 44
NC_006088.5	49408681	49408791	diffreps_peak_1487	11.1923	110	NM_001195557.1	CYP2D6	2.88697	6.42299e-12	2.78299e-09	down	417981	CYP2D49|CYP2D6c	CGNC:50646|Ensembl:ENSGALG00000011894	cytochrome P450 family 2 subfamily D member 6	gga00140(Steroid hormone biosynthesis)
NC_006091.5	29718440	29718655	diffreps_peak_12911	9.38503	215	XM_004940948.3	TBC1D9	6.64576	4.12068e-10	3.92241e-08	down	422452	-	CGNC:7487|Ensembl:ENSGALG00000009855	TBC1 domain family member 9		GO:0005622(intracellular)//GO:0012505(endomembrane system)	GO:0005096(GTPase activator activity)//GO:0017137(Rab GTPase binding)//GO:0005509(calcium ion binding)	GO:0031338(regulation of vesicle fusion)//GO:0090630(activation of GTPase activity)//GO:0006886(intracellular protein transport)
NC_006088.5	81569189	81569277	diffreps_peak_2550	8.99316	88	XM_015294684.2	UPK1B	16.6643	1.01588e-09	8.30561e-08	down	418345	-	CGNC:11218|Ensembl:ENSGALG00000015079	uroplakin 1B		GO:0005887(integral component of plasma membrane)//GO:0016324(apical plasma membrane)//GO:0070062(extracellular exosome)		GO:0030855(epithelial cell differentiation)//GO:0007166(cell surface receptor signaling pathway)
NC_006105.5	4495738	4496013	diffreps_peak_25360	8.15114	275	NM_001321535.1	FOXJ1	19.2384	7.06084e-09	4.67479e-07	down	770009	-	CGNC:66638|Ensembl:ENSGALG00000041025	forkhead box J1		GO:0005634(nucleus)	GO:0043565(sequence-specific DNA binding)//GO:0003700(transcription factor activity, sequence-specific DNA binding)	GO:0006355(regulation of transcription, DNA-templated)
NC_006106.5	63789	64032	diffreps_peak_25718	7.04605	243	NM_001001302.1	MYH7	3.49147	8.99384e-08	4.8523e-06	down	395350	AMHC1|myosin|myosin-7	CGNC:49277|Ensembl:ENSGALG00000035594	myosin, heavy chain 7, cardiac muscle, beta	gga04260(Cardiac muscle contraction)//gga04261(Adrenergic signaling in cardiomyocytes)//gga04530(Tight junction)	GO:0016459(myosin complex)	GO:0005524(ATP binding)//GO:0003774(motor activity)//GO:0003779(actin binding)
NC_006092.5	45569651	45569818	diffreps_peak_16299	6.12678	167	XM_015287760.2	ASB2	2.43574	7.46826e-07	3.4115e-05	down	423428	-	CGNC:8268|Ensembl:ENSGALG00000010881	ankyrin repeat and SOCS box containing 2		GO:0031466(Cul5-RING ubiquitin ligase complex)	GO:0061630(ubiquitin protein ligase activity)	GO:0035914(skeletal muscle cell differentiation)//GO:0035556(intracellular signal transduction)//GO:0000209(protein polyubiquitination)//GO:0042787(protein ubiquitination involved in ubiquitin-dependent protein catabolic process)//GO:0045445(myoblast differentiation)
NC_006091.5	54146642	54146708	diffreps_peak_13608	8.52315	66	XM_025150252.1	TNIP3	11.4931	2.99811e-09	2.14977e-07	down	771693	-	CGNC:9068	TNFAIP3 interacting protein 3
NC_006106.5	6361357	6361974	diffreps_peak_25978	9.32516	617	XM_015295699.2	SLC6A4	2.17012	4.7298e-10	4.39895e-08	down	404747	SERT	CGNC:3120|Ensembl:ENSGALG00000004246	solute carrier family 6 member 4		GO:0005887(integral component of plasma membrane)//GO:0098793(presynapse)//GO:0043005(neuron projection)//GO:0012505(endomembrane system)//GO:0005829(cytosol)//GO:0045121(membrane raft)	GO:0005330(dopamine:sodium symporter activity)//GO:0050998(nitric-oxide synthase binding)//GO:0005335(serotonin:sodium symporter activity)//GO:0017137(Rab GTPase binding)	GO:0051610(serotonin uptake)//GO:0071310(cellular response to organic substance)//GO:0035176(social behavior)//GO:0048854(brain morphogenesis)//GO:0046621(negative regulation of organ growth)//GO:0010628(positive regulation of gene expression)//GO:0072488(ammonium transmembrane transport)//GO:0021794(thalamus development)//GO:0051583(dopamine uptake involved in synaptic transmission)//GO:0045787(…
NC_006089.5	62020958	62021082	diffreps_peak_7272	12.8858	124	XM_004939640.3	CAP2	6.36438	1.30085e-13	3.21829e-10	down	420847	-	CGNC:9646|Ensembl:ENSGALG00000012715	CAP, adenylate cyclase-associated protein, 2 (yeast)		GO:0014069(postsynaptic density of dendrite)//GO:0030864(cortical actin cytoskeleton)	GO:0008179(adenylate cyclase binding)//GO:0003779(actin binding)//GO:0042802(identical protein binding)	GO:0045761(regulation of adenylate cyclase activity)//GO:0000902(cell morphogenesis)//GO:0007163(establishment or maintenance of cell polarity)//GO:0008154(actin polymerization or depolymerization)//GO:0007165(signal transduction)
NC_006090.5	49195637	49195973	diffreps_peak_10756	11	336	NM_205183.2	ESR1	2.28652	1.0001e-11	3.68334e-09	down	396099	-	CGNC:9821|Ensembl:ENSGALG00000012973	estrogen receptor 1		GO:0005886(plasma membrane)//GO:0000790(nuclear chromatin)//GO:0043234(protein complex)//GO:0035327(transcriptionally active chromatin)//GO:0097550(transcriptional preinitiation complex)//GO:0005634(nucleus)//GO:0005737(cytoplasm)	GO:0034056(estrogen response element binding)//GO:0003682(chromatin binding)//GO:0030284(estrogen receptor activity)//GO:0008013(beta-catenin binding)//GO:0019901(protein kinase binding)//GO:0043565(sequence-specific DNA binding)//GO:0000978(RNA polymerase II core promoter proximal region sequence-specific DNA binding)//GO:0001093(TFIIB-class transcription factor binding)//GO:0042802(identical pr…	GO:0071392(cellular response to estradiol stimulus)//GO:0008209(androgen metabolic process)//GO:0008584(male gonad development)//GO:0010628(positive regulation of gene expression)//GO:0060527(prostate epithelial cord arborization involved in prostate glandular acinus morphogenesis)//GO:0050727(regulation of inflammatory response)//GO:0043401(steroid hormone mediated signaling pathway)//GO:0000122…
NC_006112.4	1555410	1555606	diffreps_peak_27578	8.00242	196	XM_015298342.2	RAB25	3.88399	9.94448e-09	6.39511e-07	down	100858582	-	CGNC:64511|Ensembl:ENSGALG00000029812	RAB25, member RAS oncogene family
NC_006089.5	35835921	35836800	diffreps_peak_6594	5.33267	879	XM_015281492.2	SGO1	5.06464	4.64868e-06	0.000178177	down	420650	SGOL1	CGNC:8573|Ensembl:ENSGALG00000011281	shugoshin 1	gga04114(Oocyte meiosis)
NC_006127.5	16576176	16576353	diffreps_peak_29169	7.01877	177	XM_003642983.4	FREM3	7.24893	9.57692e-08	5.14108e-06	down	425372	-	CGNC:52435|Ensembl:ENSGALG00000020561	FRAS1 related extracellular matrix 3		GO:0016021(integral component of membrane)
NC_006101.5	12507646	12507851	diffreps_peak_23931	9.8993	205	NM_001004375.2	HBM	2.34211	1.26097e-10	1.68048e-08	down	416651	HBA2|HBAD	CGNC:50309|Ensembl:ENSGALG00000031597	hemoglobin subunit mu
NC_006105.5	1151396	1151822	diffreps_peak_25204	12.3602	426	XM_415585.6	DNAH9	24.4836	4.36303e-13	5.60904e-10	down	417314	-	CGNC:50484|Ensembl:ENSGALG00000001111	dynein axonemal heavy chain 9		GO:0031514(motile cilium)//GO:0030286(dynein complex)//GO:0005930(axoneme)	GO:0005524(ATP binding)//GO:0045505(dynein intermediate chain binding)//GO:0051959(dynein light intermediate chain binding)//GO:0008569(ATP-dependent microtubule motor activity, minus-end-directed)//GO:0045503(dynein light chain binding)	GO:0003341(cilium movement)
NC_006091.5	66145301	66145705	diffreps_peak_14000	8.10929	404	XM_015285508.2	SPATA18	10.0977	7.77526e-09	5.10181e-07	down	422759	-	CGNC:10440	spermatogenesis associated 18		GO:0043231(intracellular membrane-bounded organelle)//GO:0005741(mitochondrial outer membrane)//GO:0005737(cytoplasm)		GO:0035694(mitochondrial protein catabolic process)//GO:0035695(mitophagy by induced vacuole formation)//GO:0006974(cellular response to DNA damage stimulus)
NC_006094.5	21183841	21184124	diffreps_peak_18700	12.1302	283	XM_015289721.2	SLC4A10	3.68814	7.40916e-13	7.46555e-10	down	424188	-	CGNC:8443|Ensembl:ENSGALG00000030032	solute carrier family 4 member 10		GO:0016021(integral component of membrane)	GO:0005452(inorganic anion exchanger activity)	GO:0098656(anion transmembrane transport)//GO:0015698(inorganic anion transport)
NC_006090.5	38887321	38888360	diffreps_peak_10404	10.3844	1039	XM_015284404.2	MAP3K21	2.26224	4.12695e-11	8.24824e-09	down	428586	-	CGNC:53409|Ensembl:ENSGALG00000011008	mitogen-activated protein kinase kinase kinase 21
NC_006109.5	1196671	1196756	diffreps_peak_26878	10.7014	85	XM_001233495.4	ADAM28	20.6422	1.98878e-11	5.50042e-09	down	419529	ADAMDEC1	CGNC:51025	ADAM metallopeptidase domain 28
NC_006097.5	12100296	12100440	diffreps_peak_21531	5.4046	144	XM_413844.6	ADAMTSL3	58.8	3.93915e-06	0.00015358	down	415465	-	CGNC:14232|Ensembl:ENSGALG00000006104	ADAMTS like 3			GO:0008270(zinc ion binding)//GO:0004222(metalloendopeptidase activity)	GO:0006508(proteolysis)
NC_006102.5	11054510	11055778	diffreps_peak_24418	8.43686	1268	XM_015294931.2	IQCD	7	3.65714e-09	2.56778e-07	down	417003	-	CGNC:5869	IQ motif containing D
NC_006113.5	2322961	2323160	diffreps_peak_27824	5.32858	199	XM_425821.5	SLC26A9	19.3182	4.69271e-06	0.000179737	down	428262	-	CGNC:476|Ensembl:ENSGALG00000000745	solute carrier family 26 member 9		GO:0005887(integral component of plasma membrane)//GO:0016324(apical plasma membrane)//GO:0009986(cell surface)//GO:0070062(extracellular exosome)	GO:0019531(oxalate transmembrane transporter activity)//GO:0015106(bicarbonate transmembrane transporter activity)//GO:0005254(chloride channel activity)//GO:0008271(secondary active sulfate transmembrane transporter activity)//GO:0015116(sulfate transmembrane transporter activity)//GO:0015301(anion:anion antiporter activity)//GO:0051117(ATPase binding)	GO:0015701(bicarbonate transport)//GO:1902358(sulfate transmembrane transport)//GO:0051453(regulation of intracellular pH)//GO:0010628(positive regulation of gene expression)//GO:0042391(regulation of membrane potential)//GO:1902476(chloride transmembrane transport)//GO:0019532(oxalate transport)
NC_006094.5	27217920	27217971	diffreps_peak_18929	11.0042	51	NM_205459.3	MYLK	2.70557	9.90288e-12	3.66413e-09	down	396445	MLCK	CGNC:8898|Ensembl:ENSGALG00000011708	myosin light chain kinase	gga04020(Calcium signaling pathway)//gga04270(Vascular smooth muscle contraction)//gga04510(Focal adhesion)//gga04810(Regulation of actin cytoskeleton)		GO:0004672(protein kinase activity)//GO:0005524(ATP binding)	GO:0006468(protein phosphorylation)
NC_006100.5	18738581	18739580	diffreps_peak_23591	6.92757	999	XM_015293987.2	DPYSL3	4.93596	1.18148e-07	6.22562e-06	down	395154	CRMP4A|CRMP4B	CGNC:5722|Ensembl:ENSGALG00000007582	dihydropyrimidinase like 3		GO:0005737(cytoplasm)	GO:0016810(hydrolase activity, acting on carbon-nitrogen (but not peptide) bonds)	GO:0051491(positive regulation of filopodium assembly)//GO:0010975(regulation of neuron projection development)//GO:0030334(regulation of cell migration)//GO:0048678(response to axon injury)//GO:0051017(actin filament bundle assembly)
NC_006093.5	1513213	1513465	diffreps_peak_16785	9.89751	252	NM_001199507.1	BICC1	2.10426	1.26616e-10	1.68339e-08	down	423604	-	CGNC:1302|Ensembl:ENSGALG00000036095	BicC family RNA binding protein 1			GO:0003723(RNA binding)
NC_006106.5	3827956	3828320	diffreps_peak_25859	5.57411	364	XM_004946472.3	COL26A1	3.96641	2.66618e-06	0.000108313	down	417504	EMID2	CGNC:1229|Ensembl:ENSGALG00000043223	collagen type XXVI alpha 1 chain
NC_006091.5	49746038	49746947	diffreps_peak_13489	11.2597	909	XM_420592.6	SHROOM3	5.8735	5.49912e-12	2.5422e-09	down	422636	-	CGNC:8728	shroom family member 3	gga04530(Tight junction)
NC_006100.5	8454818	8455404	diffreps_peak_23285	10.1445	586	XM_004944808.3	ATP10B	8.59303	7.17037e-11	1.17436e-08	down	416159	-	CGNC:1162|Ensembl:ENSGALG00000001662	ATPase phospholipid transporting 10B (putative)		GO:0005783(endoplasmic reticulum)//GO:0005886(plasma membrane)//GO:0016021(integral component of membrane)	GO:0005524(ATP binding)//GO:0000287(magnesium ion binding)//GO:0004012(phospholipid-translocating ATPase activity)	GO:0045332(phospholipid translocation)
NC_006096.5	9677298	9677514	diffreps_peak_20491	7.64743	216	XM_422610.6	SLC19A3	3.20045	2.25202e-08	1.34855e-06	down	424792	-	CGNC:63180|Ensembl:ENSGALG00000003025	solute carrier family 19 member 3		GO:0016021(integral component of membrane)	GO:0015403(thiamine uptake transmembrane transporter activity)	GO:0071934(thiamine transmembrane transport)
NC_006088.5	7993701	7995089	diffreps_peak_369	11.1158	1388	NM_001031594.1	DCLRE1C	2.39216	7.65954e-12	3.12169e-09	down	430764	SNM1C|artemis|nuclease	CGNC:10415|Ensembl:ENSGALG00000013926	DNA cross-link repair 1C	gga03450(Non-homologous end-joining)	GO:0005654(nucleoplasm)//GO:0000784(nuclear chromosome, telomeric region)//GO:0070419(nonhomologous end joining complex)//GO:0005794(Golgi apparatus)	GO:0000014(single-stranded DNA endodeoxyribonuclease activity)//GO:0008409(5'-3' exonuclease activity)//GO:0003684(damaged DNA binding)//GO:0004519(endonuclease activity)//GO:0035312(5'-3' exodeoxyribonuclease activity)	GO:0000723(telomere maintenance)//GO:0006310(DNA recombination)//GO:0036297(interstrand cross-link repair)//GO:0006303(double-strand break repair via nonhomologous end joining)//GO:0033151(V(D)J recombination)//GO:0010212(response to ionizing radiation)//GO:0006302(double-strand break repair)//GO:0090305(nucleic acid phosphodiester bond hydrolysis)//GO:0030183(B cell differentiation)//GO:0002250(…
NC_006088.5	194234981	194235500	diffreps_peak_5401	11.2589	519	XM_025146935.1	LOC112531601	6.66209	5.50931e-12	2.54373e-09	down
NC_006127.5	42434794	42434904	diffreps_peak_29975	5.24364	110	NM_204700.2	CFC1	65.8	5.70641e-06	0.000214703	down	395437	CFC1B	CGNC:49319|Ensembl:ENSGALG00000012623	cripto, FRL-1, cryptic family 1		GO:0005886(plasma membrane)//GO:0031225(anchored component of membrane)//GO:0005576(extracellular region)		GO:0007369(gastrulation)
NC_006105.5	4562251	4562413	diffreps_peak_25366	9.81493	162	XM_425376.6	EVPL	81.6017	1.53133e-10	1.89523e-08	down	427805	-	CGNC:1501|Ensembl:ENSGALG00000002108	envoplakin		GO:0001533(cornified envelope)//GO:0045111(intermediate filament cytoskeleton)//GO:0005829(cytosol)	GO:0005198(structural molecule activity)//GO:0019215(intermediate filament binding)	GO:0008544(epidermis development)
NC_006089.5	106100854	106101085	diffreps_peak_8251	12.2134	231	XM_426083.6	DSG2	67.8409	6.118e-13	6.67895e-10	down	428529	-	CGNC:11267|Ensembl:ENSGALG00000015142	desmoglein 2		GO:0005886(plasma membrane)//GO:0070062(extracellular exosome)//GO:0009986(cell surface)//GO:0014704(intercalated disc)//GO:0016021(integral component of membrane)//GO:0030057(desmosome)	GO:0050839(cell adhesion molecule binding)//GO:0005509(calcium ion binding)	GO:0007156(homophilic cell adhesion via plasma membrane adhesion molecules)//GO:0098911(regulation of ventricular cardiac muscle cell action potential)//GO:0002934(desmosome organization)//GO:0086091(regulation of heart rate by cardiac conduction)//GO:0003165(Purkinje myocyte development)//GO:0086073(bundle of His cell-Purkinje myocyte adhesion involved in cell communication)
NC_006108.5	2032881	2034480	diffreps_peak_26633	8.152	1599	XM_417569.4	MMP23B	2.32033	7.04688e-09	4.66666e-07	down	419407	MMP23A	CGNC:50988|Ensembl:ENSGALG00000001392	matrix metallopeptidase 23B		GO:0031012(extracellular matrix)//GO:0016021(integral component of membrane)	GO:0008270(zinc ion binding)//GO:0004222(metalloendopeptidase activity)	GO:0006508(proteolysis)//GO:0000003(reproduction)
NC_006091.5	35032930	35032990	diffreps_peak_13067	5.87997	60	XM_420476.6	HERC4L	3.939	1.31833e-06	5.74111e-05	down	422513	-	CGNC:51762|Ensembl:ENSGALG00000042001	hect domain and RLD 4-like
NC_006113.5	4864086	4864176	diffreps_peak_27978	10.5152	90	XM_004948413.3	FOXP4L	4.34766	3.05385e-11	6.90726e-09	down	100858652	FOXP4	CGNC:64443|Ensembl:ENSGALG00000033497	forkhead box protein P4-like		GO:0005634(nucleus)	GO:0043565(sequence-specific DNA binding)//GO:0003700(transcription factor activity, sequence-specific DNA binding)	GO:0006351(transcription, DNA-templated)//GO:0006355(regulation of transcription, DNA-templated)
NC_006088.5	134691815	134691933	diffreps_peak_4044	8.64868	118	XM_425583.6	TBC1D8	5.59375	2.24554e-09	1.66447e-07	down	428012	-	CGNC:12582|Ensembl:ENSGALG00000016776	TBC1 domain family member 8		GO:0005622(intracellular)//GO:0012505(endomembrane system)	GO:0005096(GTPase activator activity)//GO:0017137(Rab GTPase binding)	GO:0031338(regulation of vesicle fusion)//GO:0090630(activation of GTPase activity)//GO:0006886(intracellular protein transport)
NC_006094.5	7156058	7156202	diffreps_peak_18163	13.4736	144	XM_015289229.2	C7H21orf58	39.2714	3.36082e-14	1.96196e-10	down	424040	C21orf58	CGNC:5647	chromosome 7 C21orf58 homolog
NC_006092.5	13238522	13238621	diffreps_peak_15122	6.69719	99	XM_001234138.4	OSBPL5	4.2488	2.00821e-07	1.01769e-05	down	770816	-	CGNC:4819|Ensembl:ENSGALG00000006401	oxysterol binding protein like 5		GO:0016021(integral component of membrane)//GO:0043231(intracellular membrane-bounded organelle)	GO:0015485(cholesterol binding)//GO:0001786(phosphatidylserine binding)//GO:0070273(phosphatidylinositol-4-phosphate binding)//GO:0005548(phospholipid transporter activity)	GO:0015914(phospholipid transport)
NC_006127.5	82444858	82445184	diffreps_peak_31070	8.10385	326	XM_015280847.2	LOC107052447	5.32451	7.87326e-09	5.16005e-07	down	107052447	-	CGNC:75450	rho GTPase-activating protein 32-like
NC_006127.5	18274201	18275480	diffreps_peak_29215	12.1572	1279	XM_004937259.3	PDE4D	3.4966	6.96323e-13	7.19184e-10	down	769469	-	CGNC:55275|Ensembl:ENSGALG00000014727	phosphodiesterase 4D	gga00230(Purine metabolism)		GO:0046872(metal ion binding)//GO:0004114(3',5'-cyclic-nucleotide phosphodiesterase activity)	GO:0007165(signal transduction)
NC_006092.5	18757283	18757408	diffreps_peak_15505	5.72708	125	NM_001012940.1	NAT10	61.6	1.87464e-06	7.8673e-05	down	426609	-	CGNC:10818|Ensembl:ENSGALG00000014573	N-acetyltransferase 10	gga03008(Ribosome biogenesis in eukaryotes)	GO:0005697(telomerase holoenzyme complex)//GO:0016020(membrane)//GO:0030686(90S preribosome)//GO:0000784(nuclear chromosome, telomeric region)//GO:0030496(midbody)//GO:0005730(nucleolus)	GO:0005524(ATP binding)//GO:0070182(DNA polymerase binding)//GO:0051392(tRNA N-acetyltransferase activity)//GO:0000049(tRNA binding)//GO:1990883(rRNA cytidine N-acetyltransferase activity)	GO:0051391(tRNA acetylation)//GO:1904812(rRNA acetylation involved in maturation of SSU-rRNA)//GO:0002101(tRNA wobble cytosine modification)//GO:0032211(negative regulation of telomere maintenance via telomerase)
NC_006127.5	71000712	71000857	diffreps_peak_30668	8.55499	145	NM_205027.1	TMOD1	110.9	2.78617e-09	2.01497e-07	down	395883	E-Tmod|tropomodulin-1	CGNC:49529|Ensembl:ENSGALG00000002125	tropomodulin 1		GO:0030863(cortical cytoskeleton)//GO:0043034(costamere)//GO:0005865(striated muscle thin filament)//GO:0005884(actin filament)//GO:0030017(sarcomere)//GO:0008180(COP9 signalosome)//GO:0042383(sarcolemma)	GO:0005523(tropomyosin binding)//GO:0051015(actin filament binding)	GO:0070307(lens fiber cell development)//GO:0007015(actin filament organization)//GO:0051694(pointed-end actin filament capping)//GO:0006936(muscle contraction)//GO:0008344(adult locomotory behavior)//GO:0030239(myofibril assembly)
NC_006089.5	149286961	149287700	diffreps_peak_9294	5.46399	739	XM_004940096.3	MAPK15	2.51351	3.43568e-06	0.000136373	down	426292	-	CGNC:3692|Ensembl:ENSGALG00000029279	mitogen-activated protein kinase 15		GO:0005622(intracellular)	GO:0005524(ATP binding)//GO:0004707(MAP kinase activity)	GO:0000165(MAPK cascade)
NC_006094.5	7152904	7153160	diffreps_peak_18160	11.5872	256	XM_025152477.1	C7H21orf58	147	2.58721e-12	1.5664e-09	down	424040	C21orf58	CGNC:5647	chromosome 7 C21orf58 homolog
NC_006113.5	2590604	2590960	diffreps_peak_27852	8.86186	356	XM_025143771.1	LOC101748581	106.56	1.37447e-09	1.08252e-07	down	101748581	-	CGNC:68064	polymeric immunoglobulin receptor-like
NC_006089.5	64528081	64528185	diffreps_peak_7316	10.2507	104	XM_418957.6	DSP	29.3657	5.61388e-11	9.95687e-09	down	420869	-	CGNC:9696|Ensembl:ENSGALG00000012790	desmoplakin		GO:0001533(cornified envelope)//GO:0070062(extracellular exosome)//GO:0014704(intercalated disc)//GO:0030057(desmosome)//GO:0016323(basolateral plasma membrane)//GO:0005882(intermediate filament)//GO:0031012(extracellular matrix)//GO:0005634(nucleus)	GO:0005080(protein kinase C binding)//GO:0003723(RNA binding)//GO:0005198(structural molecule activity)//GO:0030674(protein binding, bridging)//GO:0097110(scaffold protein binding)//GO:0050839(cell adhesion molecule binding)	GO:0071896(protein localization to adherens junction)//GO:0018149(peptide cross-linking)//GO:0045109(intermediate filament organization)//GO:0030216(keratinocyte differentiation)//GO:0098911(regulation of ventricular cardiac muscle cell action potential)//GO:0003223(ventricular compact myocardium morphogenesis)//GO:0034332(adherens junction organization)//GO:0002934(desmosome organization)//GO:00…
NC_028740.2	4443870	4444181	diffreps_peak_31559	11.6275	311	XM_025146030.1	LOC112529924	2.90426	2.35781e-12	1.47552e-09	down
NC_006115.5	3324381	3324606	diffreps_peak_28445	10.2095	225	XM_015299950.1	PCSK4	26.2913	6.17278e-11	1.0539e-08	down	100859150	-	CGNC:63978|Ensembl:ENSGALG00000026384	proprotein convertase subtilisin/kexin type 4
NC_006090.5	3618616	3618776	diffreps_peak_9429	9.97909	160	NM_001006394.1	KIZ	2.4608	1.04933e-10	1.48168e-08	down	421237	C20orf19|NCRNA00153|PLK1S1	CGNC:6354|Ensembl:ENSGALG00000008386	kizuna centrosomal protein		GO:0005813(centrosome)//GO:0042995(cell projection)//GO:0005737(cytoplasm)		GO:0007051(spindle organization)
NC_006090.5	15410270	15410428	diffreps_peak_9785	7.74215	158	XM_025148482.1	BMP2	3.66244	1.81071e-08	1.10278e-06	down	378779	-	CGNC:49116|Ensembl:ENSGALG00000029301	bone morphogenetic protein 2	gga04340(Hedgehog signaling pathway)//gga04350(TGF-beta signaling pathway)	GO:0005576(extracellular region)//GO:0005615(extracellular space)	GO:0070700(BMP receptor binding)//GO:0008083(growth factor activity)//GO:0005160(transforming growth factor beta receptor binding)//GO:0005125(cytokine activity)	GO:0030509(BMP signaling pathway)//GO:0051216(cartilage development)//GO:0000122(negative regulation of transcription from RNA polymerase II promoter)//GO:0060395(SMAD protein signal transduction)//GO:0048468(cell development)//GO:0001503(ossification)//GO:0010718(positive regulation of epithelial to mesenchymal transition)//GO:0043408(regulation of MAPK cascade)//GO:0060317(cardiac epithelial to…
NC_006095.5	20246074	20246155	diffreps_peak_19747	6.15053	81	XM_015291308.2	PTPRF	7.1	7.07087e-07	3.24142e-05	down	424568	RPTPf	CGNC:52218|Ensembl:ENSGALG00000010053	protein tyrosine phosphatase, receptor type F	gga04514(Cell adhesion molecules (CAMs))//gga04520(Adherens junction)//gga04910(Insulin signaling pathway)//gga04931(Insulin resistance)	GO:0016021(integral component of membrane)	GO:0004725(protein tyrosine phosphatase activity)	GO:0035335(peptidyl-tyrosine dephosphorylation)
NC_006127.5	18249981	18252200	diffreps_peak_29210	11.0427	2219	XM_004937252.3	PDE4D	2.30908	9.06286e-12	3.47461e-09	down	769469	-	CGNC:55275|Ensembl:ENSGALG00000014727	phosphodiesterase 4D	gga00230(Purine metabolism)		GO:0046872(metal ion binding)//GO:0004114(3',5'-cyclic-nucleotide phosphodiesterase activity)	GO:0007165(signal transduction)
NC_006097.5	6784360	6784495	diffreps_peak_21208	12.2263	135	XM_025154006.1	THSD4	5.69046	5.93836e-13	6.57281e-10	down	415395	-	CGNC:2998	thrombospondin type 1 domain containing 4
NC_006105.5	464921	465002	diffreps_peak_25107	12.0121	81	NM_001013396.1	MYH1A	84.2927	9.72495e-13	8.57603e-10	down	417309	-	CGNC:50481|Ensembl:ENSGALG00000037864	myosin, heavy chain 1A, skeletal muscle	gga04530(Tight junction)	GO:0016459(myosin complex)	GO:0005524(ATP binding)//GO:0003774(motor activity)//GO:0003779(actin binding)
NC_006127.5	16730313	16731042	diffreps_peak_29184	13.1182	729	XM_003642984.4	CCNO	20.6733	7.61689e-14	2.63593e-10	down	100857393	-	CGNC:65622|Ensembl:ENSGALG00000028595	cyclin O		GO:0005654(nucleoplasm)//GO:0005737(cytoplasm)	GO:0004844(uracil DNA N-glycosylase activity)	GO:1903251(multi-ciliated epithelial cell differentiation)//GO:0007049(cell cycle)//GO:0051301(cell division)//GO:0006284(base-excision repair)//GO:0060271(cilium assembly)
NC_006127.5	10818989	10819040	diffreps_peak_28959	13.2793	51	XM_015277513.2	SPEF2	210.7	5.25691e-14	2.27465e-10	down	427435	-	CGNC:53087	sperm flagellar 2
NC_006127.5	63266286	63266392	diffreps_peak_30443	5.71422	106	XM_025144762.1	TMEM167A	3.2455	1.931e-06	8.08505e-05	down	770790	-	CGNC:11643|Ensembl:ENSGALG00000027332	transmembrane protein 167A		GO:0016021(integral component of membrane)//GO:0012505(endomembrane system)//GO:0000139(Golgi membrane)		GO:0009306(protein secretion)//GO:0046907(intracellular transport)
NC_006094.5	14080598	14080786	diffreps_peak_18315	6.10343	188	XM_421969.6	PDE1A	2.14244	7.88081e-07	3.58202e-05	down	424116	-	CGNC:6747|Ensembl:ENSGALG00000008885	phosphodiesterase 1A	gga00230(Purine metabolism)//gga04020(Calcium signaling pathway)
NC_006088.5	50901931	50902281	diffreps_peak_1525	10.1591	350	NM_001012996.1	KDELR3	2.22742	6.9327e-11	1.14507e-08	down	418026	-	CGNC:9305|Ensembl:ENSGALG00000032313	KDEL endoplasmic reticulum protein retention receptor 3		GO:0016021(integral component of membrane)//GO:0005789(endoplasmic reticulum membrane)	GO:0046923(ER retention sequence binding)	GO:0015031(protein transport)//GO:0006621(protein retention in ER lumen)
NC_006114.5	5971099	5971460	diffreps_peak_28197	7.44099	361	XM_015299450.2	ETV4	15.56	3.6225e-08	2.08935e-06	down	395747	PEA3	CGNC:807|Ensembl:ENSGALG00000036678	ETS variant 4
NC_006111.5	395847	396066	diffreps_peak_27303	8.28328	219	XM_025143258.1	CDON	23.7222	5.20854e-09	3.54478e-07	down	419710	-	CGNC:51066|Ensembl:ENSGALG00000035419	cell adhesion associated, oncogene regulated		GO:0005887(integral component of plasma membrane)		GO:0045663(positive regulation of myoblast differentiation)//GO:0045664(regulation of neuron differentiation)//GO:0007224(smoothened signaling pathway)//GO:0048598(embryonic morphogenesis)
NC_006092.5	2120130	2120248	diffreps_peak_14817	12.8754	118	XM_420909.6	NAV2	10.1293	1.3322e-13	3.24772e-10	down	422977	-	CGNC:2937	neuron navigator 2
NC_006102.5	3455155	3455311	diffreps_peak_24138	8.32108	156	XM_415094.6	ADGRD1	2.79366	4.77442e-09	3.26947e-07	down	416803	GPR133	CGNC:1839|Ensembl:ENSGALG00000002557	adhesion G protein-coupled receptor D1		GO:0005886(plasma membrane)//GO:0016021(integral component of membrane)	GO:0004930(G-protein coupled receptor activity)	GO:0010579(positive regulation of adenylate cyclase activity involved in G-protein coupled receptor signaling pathway)//GO:0007166(cell surface receptor signaling pathway)
NC_006088.5	65884762	65884985	diffreps_peak_1930	11.9521	223	XM_015290224.2	SOX5	3.04062	1.11663e-12	9.28248e-10	down	418195	-	CGNC:9966|Ensembl:ENSGALG00000032768	SRY-box 5		GO:0005634(nucleus)	GO:0003677(DNA binding)	GO:0071560(cellular response to transforming growth factor beta stimulus)//GO:2000741(positive regulation of mesenchymal stem cell differentiation)//GO:0032332(positive regulation of chondrocyte differentiation)//GO:0055059(asymmetric neuroblast division)
NC_006101.5	3014481	3015881	diffreps_peak_23720	10.3905	1400	XM_001232942.5	TMEM184A	4.15308	4.06936e-11	8.16867e-09	down	769655	-	CGNC:3084|Ensembl:ENSGALG00000004199	transmembrane protein 184A		GO:0016021(integral component of membrane)//GO:0031901(early endosome membrane)	GO:0005215(transporter activity)	GO:0006810(transport)
NC_006097.5	9289300	9289466	diffreps_peak_21322	9.34265	166	XM_015291968.2	MYO5C	6.82282	4.54305e-10	4.251e-08	down	430027	-	CGNC:3435|Ensembl:ENSGALG00000033198	myosin VC		GO:0016459(myosin complex)	GO:0005524(ATP binding)//GO:0003774(motor activity)//GO:0003779(actin binding)
NC_006088.5	194067632	194068140	diffreps_peak_5385	13.0982	508	XM_025146930.1	LOC112531599	11.8026	7.97556e-14	2.67198e-10	down
NC_006099.5	5392471	5393190	diffreps_peak_22535	10.3391	719	XM_025154421.1	CNBP	2.27608	4.57997e-11	8.88021e-09	down	395731	ZNF9	CGNC:3717|Ensembl:ENSGALG00000005001	CCHC-type zinc finger nucleic acid binding protein		GO:0005783(endoplasmic reticulum)	GO:0003676(nucleic acid binding)//GO:0008270(zinc ion binding)//GO:0003677(DNA binding)	GO:0006351(transcription, DNA-templated)//GO:0006355(regulation of transcription, DNA-templated)
NC_006099.5	16919621	16920460	diffreps_peak_22915	6.03481	839	XM_025154495.1	PPP4R2	6.91878	9.22986e-07	4.14769e-05	down	416098	-	CGNC:5906|Ensembl:ENSGALG00000007810	protein phosphatase 4 regulatory subunit 2		GO:0005654(nucleoplasm)//GO:0030289(protein phosphatase 4 complex)	GO:0030674(protein binding, bridging)//GO:0019888(protein phosphatase regulator activity)	GO:0050790(regulation of catalytic activity)//GO:0010569(regulation of double-strand break repair via homologous recombination)
NC_006106.5	779443	779680	diffreps_peak_25785	11.6852	237	XM_003642380.4	HSF5	14.9197	2.06455e-12	1.35213e-09	down	417471	-	CGNC:694|Ensembl:ENSGALG00000001031	heat shock transcription factor 5		GO:0005634(nucleus)	GO:0043565(sequence-specific DNA binding)//GO:0003700(transcription factor activity, sequence-specific DNA binding)	GO:0006355(regulation of transcription, DNA-templated)
NC_006096.5	16130953	16131043	diffreps_peak_20799	8.16033	90	XM_025153519.1	EPHB3	2.39222	6.91301e-09	4.58508e-07	down	396179	CEK10|EK10	CGNC:49688|Ensembl:ENSGALG00000008537	EPH receptor B3		GO:0030425(dendrite)//GO:0005887(integral component of plasma membrane)	GO:0005003(ephrin receptor activity)//GO:0005524(ATP binding)	GO:0007411(axon guidance)//GO:0050770(regulation of axonogenesis)//GO:0048013(ephrin receptor signaling pathway)//GO:0018108(peptidyl-tyrosine phosphorylation)//GO:0060997(dendritic spine morphogenesis)//GO:0016477(cell migration)//GO:0022407(regulation of cell-cell adhesion)//GO:0046777(protein autophosphorylation)//GO:0007413(axonal fasciculation)//GO:0060996(dendritic spine development)//GO:00…
NC_006091.5	11242259	11242343	diffreps_peak_12495	8.84261	84	XM_420278.6	ZNF185L	25.2394	1.43678e-09	1.12157e-07	down	422301	-	CGNC:51691	zinc finger protein 185-like
NC_006088.5	110585245	110586600	diffreps_peak_3272	7.76269	1355	XM_025152004.1	SRAPL	12.3534	1.72708e-08	1.05603e-06	down	101747234	-	CGNC:66740	serine-rich adhesin for platelets-like
NC_006093.5	3471873	3473920	diffreps_peak_16817	10.8574	2047	NM_204844.2	GPRIN2	2.27511	1.38872e-11	4.51051e-09	down	395648	IP6	CGNC:1454|Ensembl:ENSGALG00000002048	G protein regulated inducer of neurite outgrowth 2
NC_006096.5	22759461	22759974	diffreps_peak_20983	11.7908	513	XM_015291786.2	SHOX2	3.29859	1.61882e-12	1.14434e-09	down	777244	-	CGNC:58738	short stature homeobox 2
NC_006089.5	2126090	2126205	diffreps_peak_5632	11.9993	115	XM_001232697.5	CCDC13	2.94123	1.00158e-12	8.74047e-10	down	420392	-	CGNC:3948|Ensembl:ENSGALG00000005303	coiled-coil domain containing 13		GO:0005634(nucleus)//GO:0034451(centriolar satellite)//GO:0005829(cytosol)		GO:1905515(non-motile cilium assembly)//GO:0031122(cytoplasmic microtubule organization)//GO:0006974(cellular response to DNA damage stimulus)
NC_006091.5	13924494	13924662	diffreps_peak_12642	5.66965	168	XM_015278605.2	COL4A5	2.72581	2.1397e-06	8.8831e-05	down	422348	-	CGNC:6170|Ensembl:ENSGALG00000008141	collagen type IV alpha 5 chain	gga04510(Focal adhesion)//gga04512(ECM-receptor interaction)//gga04933(AGE-RAGE signaling pathway in diabetic complications)	GO:0005605(basal lamina)//GO:0005587(collagen type IV trimer)//GO:0031594(neuromuscular junction)	GO:0005201(extracellular matrix structural constituent)	GO:0038063(collagen-activated tyrosine kinase receptor signaling pathway)//GO:0007528(neuromuscular junction development)
NC_006090.5	56917055	56917920	diffreps_peak_10982	12.4374	865	XM_015284165.2	TAAR1	3.97007	3.65294e-13	5.13699e-10	down	768536	-	CGNC:10460|Ensembl:ENSGALG00000013994	trace amine associated receptor 1	gga04080(Neuroactive ligand-receptor interaction)	GO:0016021(integral component of membrane)	GO:0001594(trace-amine receptor activity)	GO:0006171(cAMP biosynthetic process)//GO:0007186(G-protein coupled receptor signaling pathway)
NC_006090.5	2771331	2771824	diffreps_peak_9397	10.7962	493	XM_015283351.2	SPTBN1	2.90366	1.59875e-11	4.94067e-09	down	421216	-	CGNC:6184|Ensembl:ENSGALG00000029512	spectrin beta, non-erythrocytic 1		GO:0008091(spectrin)	GO:0005543(phospholipid binding)//GO:0003779(actin binding)//GO:0005200(structural constituent of cytoskeleton)	GO:0007010(cytoskeleton organization)//GO:0051693(actin filament capping)
NC_006090.5	14041057	14041720	diffreps_peak_9762	9.44299	663	XM_015283493.2	PAK5	12.2	3.6059e-10	3.51962e-08	down	416734	PAK7	CGNC:6796|Ensembl:ENSGALG00000008947	p21 (RAC1) activated kinase 5	gga04012(ErbB signaling pathway)//gga04510(Focal adhesion)//gga04810(Regulation of actin cytoskeleton)
NC_006093.5	30232781	30233125	diffreps_peak_17722	8.23028	344	XM_015288919.2	EMX2	2.12936	5.8847e-09	3.95457e-07	down	423923	-	CGNC:7069|Ensembl:ENSGALG00000009302	empty spiracles homeobox 2		GO:0005634(nucleus)	GO:0043565(sequence-specific DNA binding)	GO:0021542(dentate gyrus development)//GO:0042493(response to drug)//GO:0021885(forebrain cell migration)//GO:0021846(cell proliferation in forebrain)//GO:0030182(neuron differentiation)//GO:0060993(kidney morphogenesis)//GO:0009952(anterior/posterior pattern specification)//GO:0021796(cerebral cortex regionalization)//GO:0006355(regulation of transcription, DNA-templated)
NC_006094.5	34909914	34910013	diffreps_peak_19099	6.4892	99	XM_001234905.4	LYPD6	79.2	3.24192e-07	1.58232e-05	down	771649	-	CGNC:9471|Ensembl:ENSGALG00000012470	LY6/PLAUR domain containing 6			GO:0030550(acetylcholine receptor inhibitor activity)	GO:0099601(regulation of neurotransmitter receptor activity)//GO:2000272(negative regulation of receptor activity)
NC_006091.5	59970007	59970268	diffreps_peak_13840	8.92555	261	NM_205092.1	ADH6	24.8913	1.18701e-09	9.51751e-08	down	395979	ADH1A|ADH1B	CGNC:49588|Ensembl:ENSGALG00000020160	alcohol dehydrogenase 6 (class V)	gga00010(Glycolysis / Gluconeogenesis)//gga00071(Fatty acid degradation)//gga00350(Tyrosine metabolism)//gga00830(Retinol metabolism)//gga00980(Metabolism of xenobiotics by cytochrome P450)//gga00982(Drug metabolism - cytochrome P450)//gga01100(Metabolic pathways)		GO:0016491(oxidoreductase activity)//GO:0008270(zinc ion binding)	GO:0055114(oxidation-reduction process)
NC_006096.5	16141433	16141627	diffreps_peak_20801	9.76694	194	XM_015291527.2	EPHB3	2.28647	1.71025e-10	2.063e-08	down	396179	CEK10|EK10	CGNC:49688|Ensembl:ENSGALG00000008537	EPH receptor B3		GO:0030425(dendrite)//GO:0005887(integral component of plasma membrane)	GO:0005003(ephrin receptor activity)//GO:0005524(ATP binding)	GO:0007411(axon guidance)//GO:0050770(regulation of axonogenesis)//GO:0048013(ephrin receptor signaling pathway)//GO:0018108(peptidyl-tyrosine phosphorylation)//GO:0060997(dendritic spine morphogenesis)//GO:0016477(cell migration)//GO:0022407(regulation of cell-cell adhesion)//GO:0046777(protein autophosphorylation)//GO:0007413(axonal fasciculation)//GO:0060996(dendritic spine development)//GO:00…
NC_006095.5	20287013	20287184	diffreps_peak_19752	12.2067	171	XM_015291308.2	PTPRF	13.7051	6.21329e-13	6.73468e-10	down	424568	RPTPf	CGNC:52218|Ensembl:ENSGALG00000010053	protein tyrosine phosphatase, receptor type F	gga04514(Cell adhesion molecules (CAMs))//gga04520(Adherens junction)//gga04910(Insulin signaling pathway)//gga04931(Insulin resistance)	GO:0016021(integral component of membrane)	GO:0004725(protein tyrosine phosphatase activity)	GO:0035335(peptidyl-tyrosine dephosphorylation)
NC_006091.5	46433568	46433757	diffreps_peak_13360	8.63089	189	XM_420564.6	COQ2	6.11157	2.33941e-09	1.72616e-07	down	422605	-	CGNC:8504	coenzyme Q2, polyprenyltransferase	gga00130(Ubiquinone and other terpenoid-quinone biosynthesis)//gga01100(Metabolic pathways)
NC_006089.5	2242251	2242518	diffreps_peak_5648	10.129	267	XM_025148249.1	OBSCN	5.31696	7.4309e-11	1.19732e-08	down	420395	-	CGNC:3527	obscurin, cytoskeletal calmodulin and titin-interacting RhoGEF
NC_006108.5	698700	698849	diffreps_peak_26545	9.8394	149	XM_003642520.4	NPHP4	7.90435	1.44744e-10	1.81556e-08	down	419377	-	CGNC:640	nephrocystin 4
NC_006089.5	75716534	75717960	diffreps_peak_7528	10.377	1426	XM_003640778.4	FAM134B	7.6036	4.19724e-11	8.34118e-09	down	100859798	-	CGNC:63356|Ensembl:ENSGALG00000042679	family with sequence similarity 134 member B
NC_006091.5	34854175	34854277	diffreps_peak_13061	6.14595	102	XM_420470.6	FRAS1	78.2	7.14581e-07	3.27318e-05	down	422506	-	CGNC:7849|Ensembl:ENSGALG00000010316	Fraser extracellular matrix complex subunit 1		GO:0016021(integral component of membrane)//GO:0061618(sublamina densa)		GO:0043588(skin development)//GO:0060021(palate development)//GO:0030326(embryonic limb morphogenesis)//GO:0007154(cell communication)//GO:0002009(morphogenesis of an epithelium)//GO:0003338(metanephros morphogenesis)//GO:0015031(protein transport)
NC_006102.5	3354421	3354600	diffreps_peak_24119	12.5284	179	XM_415094.6	ADGRD1	9.42778	2.96197e-13	4.68558e-10	down	416803	GPR133	CGNC:1839|Ensembl:ENSGALG00000002557	adhesion G protein-coupled receptor D1		GO:0005886(plasma membrane)//GO:0016021(integral component of membrane)	GO:0004930(G-protein coupled receptor activity)	GO:0010579(positive regulation of adenylate cyclase activity involved in G-protein coupled receptor signaling pathway)//GO:0007166(cell surface receptor signaling pathway)
NC_006089.5	4034009	4034192	diffreps_peak_5715	13.0864	183	XM_418511.6	KIF9	8.16744	8.19592e-14	2.6994e-10	down	420405	-	CGNC:4109|Ensembl:ENSGALG00000005517	kinesin family member 9
NC_006110.5	3766633	3766755	diffreps_peak_27162	5.5781	122	XM_425778.6	EPHA10	74	2.6418e-06	0.000107443	down	428219	-	CGNC:1351	EPH receptor A10
NC_006099.5	19262361	19262915	diffreps_peak_22952	6.83591	554	XM_004944718.3	GRM7	5.91085	1.4591e-07	7.57645e-06	down	416112	-	CGNC:6319|Ensembl:ENSGALG00000037841	glutamate metabotropic receptor 7	gga04080(Neuroactive ligand-receptor interaction)	GO:0005886(plasma membrane)//GO:0016021(integral component of membrane)	GO:0004930(G-protein coupled receptor activity)	GO:0007186(G-protein coupled receptor signaling pathway)
NC_006093.5	4156221	4157514	diffreps_peak_16832	11.6435	1293	XM_015288041.2	NRG3	4.59691	2.27241e-12	1.43712e-09	down	428937	-	CGNC:1659	neuregulin 3	gga04012(ErbB signaling pathway)
NC_006111.5	6233865	6234094	diffreps_peak_27516	12.0073	229	XM_015298303.2	DIXDC1	8.15187	9.83369e-13	8.62198e-10	down	419798	-	CGNC:5996|Ensembl:ENSGALG00000007929	DIX domain containing 1		GO:0005829(cytosol)	GO:0043015(gamma-tubulin binding)//GO:0019904(protein domain specific binding)	GO:0021869(forebrain ventricular zone progenitor cell division)//GO:0032956(regulation of actin cytoskeleton organization)//GO:0090263(positive regulation of canonical Wnt signaling pathway)//GO:0045665(negative regulation of neuron differentiation)//GO:0060070(canonical Wnt signaling pathway)//GO:0070507(regulation of microtubule cytoskeleton organization)//GO:0007049(cell cycle)//GO:0021799(cer…
NC_006114.5	3283461	3283842	diffreps_peak_28091	5.01253	381	XM_015299258.2	LOC107055270	4.23333	9.71554e-06	0.00034331	down	107055270	-	CGNC:78233	feather keratin Cos1-1/Cos1-3/Cos2-1-like
NC_006107.5	9836881	9837571	diffreps_peak_26413	6.94156	690	XM_003643233.4	SNPH	4.43103	1.14404e-07	6.04292e-06	down	100858058	-	CGNC:65013|Ensembl:ENSGALG00000037274	syntaphilin			GO:0017075(syntaxin-1 binding)
NC_006088.5	20565361	20565825	diffreps_peak_706	8.06022	464	NM_001006227.1	MAPK11	4.281	8.70521e-09	5.65879e-07	down	417739	-	CGNC:6538|Ensembl:ENSGALG00000040023	mitogen-activated protein kinase 11	gga04010(MAPK signaling pathway)//gga04068(FoxO signaling pathway)//gga04261(Adrenergic signaling in cardiomyocytes)//gga04370(VEGF signaling pathway)//gga04620(Toll-like receptor signaling pathway)//gga04621(NOD-like receptor signaling pathway)//gga04622(RIG-I-like receptor signaling pathway)//gga04912(GnRH signaling pathway)//gga04914(Progesterone-mediated oocyte maturation)//gga04933(AGE-RAGE …	GO:0005622(intracellular)	GO:0005524(ATP binding)//GO:0004707(MAP kinase activity)	GO:0000165(MAPK cascade)
NC_006108.5	2480241	2480936	diffreps_peak_26653	9.74444	695	XM_417583.6	FAM132A	15.8485	1.8012e-10	2.14261e-08	down	419422	-	CGNC:1310|Ensembl:ENSGALG00000001857	family with sequence similarity 132 member A		GO:0005615(extracellular space)	GO:0005179(hormone activity)	GO:0046326(positive regulation of glucose import)//GO:0050728(negative regulation of inflammatory response)//GO:0045721(negative regulation of gluconeogenesis)//GO:0046628(positive regulation of insulin receptor signaling pathway)//GO:0051897(positive regulation of protein kinase B signaling)//GO:0035774(positive regulation of insulin secretion involved in cellular response to glucose stimulus)
NC_006088.5	119507823	119509420	diffreps_peak_3641	12.1893	1597	XM_015302682.2	PCYT1B	5.58406	6.4664e-13	6.88864e-10	down	418594	-	CGNC:12206	phosphate cytidylyltransferase 1, choline, beta	gga00564(Glycerophospholipid metabolism)//gga01100(Metabolic pathways)
NC_006096.5	4607161	4607678	diffreps_peak_20364	11.4316	517	XM_015277139.2	IGF2BP2	2.31849	3.70155e-12	1.97037e-09	down	424865	-	CGNC:52270|Ensembl:ENSGALG00000033195	insulin like growth factor 2 mRNA binding protein 2			GO:0003729(mRNA binding)
NC_006096.5	15076580	15076894	diffreps_peak_20742	5.34117	314	NM_001277697.1	SLC51A	3.63115	4.55862e-06	0.000174993	down	424916	-	CGNC:52285|Ensembl:ENSGALG00000007478	solute carrier family 51 alpha subunit		GO:0005886(plasma membrane)//GO:0043234(protein complex)//GO:0005789(endoplasmic reticulum membrane)//GO:0016021(integral component of membrane)	GO:0046982(protein heterodimerization activity)//GO:0005215(transporter activity)//GO:0042803(protein homodimerization activity)	GO:0015721(bile acid and bile salt transport)
NC_006099.5	16470933	16470997	diffreps_peak_22899	10.9029	64	XM_025154488.1	FOXP1	21.375	1.25048e-11	4.21545e-09	down	416092	-	CGNC:50159|Ensembl:ENSGALG00000007769	forkhead box P1		GO:0005634(nucleus)	GO:0000981(RNA polymerase II transcription factor activity, sequence-specific DNA binding)//GO:0046872(metal ion binding)//GO:0043565(sequence-specific DNA binding)	GO:0021517(ventral spinal cord development)//GO:0009653(anatomical structure morphogenesis)//GO:0006351(transcription, DNA-templated)//GO:0030154(cell differentiation)//GO:0008045(motor neuron axon guidance)//GO:0006357(regulation of transcription from RNA polymerase II promoter)//GO:0045893(positive regulation of transcription, DNA-templated)
NC_006098.5	3285015	3285214	diffreps_peak_21913	9.31354	199	XM_015292352.2	ESRP2	13.4527	4.85798e-10	4.49644e-08	down
NC_006092.5	14912621	14912739	diffreps_peak_15236	12.312	118	XM_025151098.1	LOC107053414	44.3066	4.87533e-13	6.01415e-10	down	107053414	-	CGNC:76406	mucin-5B-like
NC_006088.5	78071400	78071702	diffreps_peak_2379	9.6678	302	NM_001278040.1	RBP5	2.11081	2.14881e-10	2.38972e-08	down	418296	-	CGNC:10868|Ensembl:ENSGALG00000014662	retinol binding protein 5		GO:0070062(extracellular exosome)	GO:0005215(transporter activity)//GO:0016918(retinal binding)	GO:0006810(transport)
NC_006089.5	110685570	110685781	diffreps_peak_8381	13.3248	211	XM_015282700.2	LOC107052731	11.7415	4.7338e-14	2.17787e-10	down	107052731	-	CGNC:75732	lipoxygenase homology domain-containing protein 1-like
NC_006088.5	125779771	125779923	diffreps_peak_3862	8.23629	152	XM_025146609.1	HEATR7B2L1	7.23445	5.80379e-09	3.91119e-07	down	768434	HEATR7B2L|MROH2B	CGNC:54461	HEAT repeat-containing protein 7B2-like 1
NC_006089.5	128311914	128312077	diffreps_peak_8850	12.4288	163	XM_025148061.1	SPAG1	7.77455	3.72594e-13	5.19105e-10	down	420249	-	CGNC:11978|Ensembl:ENSGALG00000033254|Ensembl:ENSGALG00000036019	sperm associated antigen 1			GO:0003899(DNA-directed 5'-3' RNA polymerase activity)//GO:0003677(DNA binding)	GO:0006351(transcription, DNA-templated)
NC_006089.5	67635701	67635819	diffreps_peak_7385	8.62092	118	NM_001006377.1	SERPINB6L	2.08867	2.39374e-09	1.76159e-07	down	420895	SERPINB6	CGNC:51364|Ensembl:ENSGALG00000012866	serpin peptidase inhibitor, clade B (ovalbumin), member 6-like
NC_006088.5	78265681	78266840	diffreps_peak_2396	5.37151	1159	XM_425521.6	CLCN1	2.87478	4.25095e-06	0.000164203	down	427949	-	CGNC:10895|Ensembl:ENSGALG00000014695	chloride voltage-gated channel 1		GO:0005887(integral component of plasma membrane)//GO:0042383(sarcolemma)	GO:0005247(voltage-gated chloride channel activity)//GO:0042803(protein homodimerization activity)	GO:1902476(chloride transmembrane transport)//GO:1903959(regulation of anion transmembrane transport)//GO:0019227(neuronal action potential propagation)//GO:0006936(muscle contraction)
NC_006091.5	53617941	53619020	diffreps_peak_13585	8.47531	1079	XM_025150355.1	BBS12	3.62264	3.34724e-09	2.36717e-07	down	422667	-	CGNC:8972	Bardet-Biedl syndrome 12
NC_006090.5	54296596	54297005	diffreps_peak_10888	10.7227	409	XM_025149170.1	NHSL1	2.61735	1.89381e-11	5.37263e-09	down	421680	-	CGNC:10359|Ensembl:ENSGALG00000026981	NHS like 1
NC_006127.5	10843061	10844240	diffreps_peak_28978	11.6941	1179	XM_015277513.2	SPEF2	76.1364	2.02261e-12	1.33143e-09	down	427435	-	CGNC:53087	sperm flagellar 2
NC_006090.5	22813941	22814980	diffreps_peak_9990	6.08401	1039	XM_025148830.1	SERTAD4	4.10991	8.24123e-07	3.7344e-05	down	421383	-	CGNC:66404|Ensembl:ENSGALG00000026359	SERTA domain containing 4
NC_006107.5	10907657	10907800	diffreps_peak_26453	5.13089	143	NM_001006294.1	NELFCD	3.7828	7.39794e-06	0.000270454	down	419312	TH1-like|TH1L	CGNC:5638|Ensembl:ENSGALG00000007477	negative elongation factor complex member C/D		GO:0005634(nucleus)		GO:0045892(negative regulation of transcription, DNA-templated)
NC_006095.5	25293614	25293776	diffreps_peak_19980	6.35357	162	XM_015291201.2	GLIS1	69.4	4.43026e-07	2.10723e-05	down	424652	-	CGNC:8149|Ensembl:ENSGALG00000010721	GLIS family zinc finger 1		GO:0005634(nucleus)	GO:0000977(RNA polymerase II regulatory region sequence-specific DNA binding)	GO:0006357(regulation of transcription from RNA polymerase II promoter)
NC_006088.5	14289441	14290003	diffreps_peak_555	9.36296	562	XM_025153655.1	CDHR3	5.09441	4.33554e-10	4.0895e-08	down	427846	-	CGNC:53209|Ensembl:ENSGALG00000008109	cadherin related family member 3
NC_006089.5	124210455	124210552	diffreps_peak_8707	9.22085	97	XM_418326.6	SLC7AL	3.68616	6.01378e-10	5.32941e-08	down	420216	SLC7A7	CGNC:51210|Ensembl:ENSGALG00000034806	solute carrier family 7 member-like
NC_006088.5	116207967	116208060	diffreps_peak_3441	11.4289	93	NM_205299.2	DMD	3.69797	3.72436e-12	1.97811e-09	down	396236	-	CGNC:49712|Ensembl:ENSGALG00000016281	dystrophin		GO:0030018(Z disc)//GO:0044306(neuron projection terminus)//GO:0045211(postsynaptic membrane)//GO:0045202(synapse)//GO:0045121(membrane raft)//GO:0030054(cell junction)//GO:0042383(sarcolemma)//GO:0016010(dystrophin-associated glycoprotein complex)//GO:0005856(cytoskeleton)//GO:0005737(cytoplasm)//GO:0030055(cell-substrate junction)	GO:0050998(nitric-oxide synthase binding)//GO:0003779(actin binding)//GO:0008270(zinc ion binding)//GO:0002162(dystroglycan binding)	GO:0021629(olfactory nerve structural organization)//GO:0002027(regulation of heart rate)//GO:0035994(response to muscle stretch)//GO:0007519(skeletal muscle tissue development)//GO:0033137(negative regulation of peptidyl-serine phosphorylation)//GO:0060314(regulation of ryanodine-sensitive calcium-release channel activity)//GO:0048747(muscle fiber development)//GO:1901385(regulation of voltage-g…
NC_006092.5	29764336	29764509	diffreps_peak_15873	8.53462	173	XM_015287932.2	FSIP1	93	2.92001e-09	2.09948e-07	down	423286	-	CGNC:7327|Ensembl:ENSGALG00000009624	fibrous sheath interacting protein 1
NC_006094.5	4188998	4189980	diffreps_peak_18033	7.58473	982	XM_426552.5	VWC2L	3.08181	2.60177e-08	1.5372e-06	down	428995	-	CGNC:53532|Ensembl:ENSGALG00000003472	von Willebrand factor C domain containing protein 2-like		GO:0032281(AMPA glutamate receptor complex)//GO:0005615(extracellular space)		GO:0030514(negative regulation of BMP signaling pathway)//GO:0045666(positive regulation of neuron differentiation)
NC_006092.5	3848100	3848576	diffreps_peak_14875	7.61365	476	XM_003641284.4	CCDC34	2.56574	2.43416e-08	1.44958e-06	down	421609	-	CGNC:9257	coiled-coil domain containing 34
NC_006098.5	1637817	1638052	diffreps_peak_21862	11.4226	235	NM_001159371.1	HYDIN	7.89492	3.7795e-12	1.9932e-09	down	427538	HYDIN2	CGNC:1715|Ensembl:ENSGALG00000002407	HYDIN, axonemal central pair apparatus protein		GO:1990718(axonemal central pair projection)		GO:0060438(trachea development)//GO:1904158(axonemal central apparatus assembly)//GO:0002064(epithelial cell development)//GO:0003341(cilium movement)//GO:0021591(ventricular system development)
NC_006094.5	25470957	25471680	diffreps_peak_18863	9.4735	723	XM_015290030.2	EPB41L5	2.35199	3.36123e-10	3.35632e-08	down	424235	-	CGNC:8820	erythrocyte membrane protein band 4.1 like 5
NC_006092.5	29157303	29157460	diffreps_peak_15853	13.3818	157	NM_001277437.1	PLEK2	14	4.15151e-14	2.06575e-10	down	423278	-	CGNC:7278|Ensembl:ENSGALG00000009562	pleckstrin 2		GO:0005622(intracellular)		GO:0035556(intracellular signal transduction)
NC_006095.5	21540880	21541920	diffreps_peak_19869	10.4616	1040	XM_004936753.3	CCDC17	5.04085	3.45468e-11	7.32521e-09	down	424601	-	CGNC:7815	coiled-coil domain containing 17
NC_006090.5	97154358	97155400	diffreps_peak_11822	8.0027	1042	XM_004935761.3	C2orf50	21.903	9.938e-09	6.39217e-07	down	100859666	C3H2orf50	CGNC:63481|Ensembl:ENSGALG00000046449	chromosome 2 open reading frame 50
NC_006094.5	16334781	16335960	diffreps_peak_18564	8.84994	1179	XM_015289596.2	EVX2	11.5625	1.41273e-09	1.1063e-07	down	771375	-	CGNC:14314|Ensembl:ENSGALG00000020768	even-skipped homeobox 2		GO:0005634(nucleus)	GO:0043565(sequence-specific DNA binding)	GO:0006355(regulation of transcription, DNA-templated)//GO:0035108(limb morphogenesis)
NC_006088.5	41675261	41675800	diffreps_peak_1291	6.59071	539	XM_416124.6	SLC6A15	86.2	2.5662e-07	1.27469e-05	down	417881	-	CGNC:8353|Ensembl:ENSGALG00000010992	solute carrier family 6 member 15		GO:0005887(integral component of plasma membrane)	GO:0005298(proline:sodium symporter activity)//GO:0005328(neurotransmitter:sodium symporter activity)	GO:0035524(proline transmembrane transport)//GO:0006836(neurotransmitter transport)//GO:0015820(leucine transport)
NC_006115.5	505241	505600	diffreps_peak_28332	5.27623	359	XM_025144372.1	CTXN1	62.3	5.29382e-06	0.000200468	down	420051	-	CGNC:196	cortexin 1
NC_006093.5	29512594	29513640	diffreps_peak_17696	11.2127	1046	XM_421777.6	ATRNL1	2.47442	6.12708e-12	2.70285e-09	down	423915	-	CGNC:6963|Ensembl:ENSGALG00000009152	attractin like 1		GO:0016021(integral component of membrane)		GO:0007186(G-protein coupled receptor signaling pathway)
NC_006089.5	119918041	119918409	diffreps_peak_8642	5.42337	368	XM_025148005.1	LOC107055859	5.00311	3.7725e-06	0.000148702	down	107055859	-	CGNC:78814	SUN domain-containing protein 3-like
NC_006104.5	682896	683486	diffreps_peak_24687	10.7274	590	XM_004945740.2	LOC101748328	2.59005	1.87322e-11	5.3432e-09	down	101748328	-	CGNC:67815	kelch-like protein 9-like
NC_006088.5	144247268	144247499	diffreps_peak_4350	5.71421	231	NM_001277762.1	TEX30	3.30298	1.93102e-06	8.08505e-05	down	418767	C13orf27|C1H13ORF27	CGNC:12655|Ensembl:ENSGALG00000016863	testis expressed 30
NC_006090.5	90874578	90874753	diffreps_peak_11726	10.5767	175	XM_001235642.5	ARHGEF10	3.44088	2.65029e-11	6.48807e-09	down	421900	-	CGNC:12233|Ensembl:ENSGALG00000016350	Rho guanine nucleotide exchange factor 10		GO:0005813(centrosome)//GO:0005829(cytosol)	GO:0005089(Rho guanyl-nucleotide exchange factor activity)//GO:0019894(kinesin binding)	GO:0090630(activation of GTPase activity)//GO:0090307(mitotic spindle assembly)//GO:0022011(myelination in peripheral nervous system)//GO:0051496(positive regulation of stress fiber assembly)//GO:0051298(centrosome duplication)//GO:0035023(regulation of Rho protein signal transduction)
NC_006090.5	79418358	79418497	diffreps_peak_11474	10.0587	139	XM_419870.6	LCA5	2.18016	8.73483e-11	1.3073e-08	down	421852	-	CGNC:11843|Ensembl:ENSGALG00000015878	LCA5, lebercilin		GO:0005929(cilium)	GO:0032403(protein complex binding)
NC_006091.5	76731351	76731453	diffreps_peak_14338	11.434	102	XM_420777.6	CC2D2A	2.52605	3.68107e-12	1.96259e-09	down	422830	-	CGNC:10788|Ensembl:ENSGALG00000014514	coiled-coil and C2 domain containing 2A		GO:0036038(MKS complex)		GO:1904491(protein localization to ciliary transition zone)//GO:0007507(heart development)//GO:1905515(non-motile cilium assembly)//GO:1990403(embryonic brain development)//GO:0001843(neural tube closure)//GO:0043010(camera-type eye development)//GO:0044458(motile cilium assembly)//GO:0035082(axoneme assembly)//GO:0007224(smoothened signaling pathway)//GO:0007368(determination of left/right symme…
NC_006108.5	3980493	3980606	diffreps_peak_26727	8.27115	113	XM_015297153.2	CASZ1	2.52755	5.35616e-09	3.63646e-07	down	419452	-	CGNC:2084|Ensembl:ENSGALG00000002888	castor zinc finger 1		GO:0005654(nucleoplasm)//GO:0005829(cytosol)	GO:0003676(nucleic acid binding)	GO:0045664(regulation of neuron differentiation)//GO:0006351(transcription, DNA-templated)//GO:0045893(positive regulation of transcription, DNA-templated)
NW_020110163.1	69294	69411	diffreps_peak_31893	8.19401	117	NM_205114.1	TNNT1	2.73582	6.39721e-09	4.27242e-07	down	396009	-	CGNC:49602|Ensembl:ENSGALG00000029203	troponin T1, slow skeletal type
NC_006109.5	1637072	1637152	diffreps_peak_26926	11.6631	80	XM_025142797.1	LOC112530161	2.55939	2.17231e-12	1.39703e-09	down
NC_006091.5	34776453	34776604	diffreps_peak_13042	11.333	151	XM_420470.6	FRAS1	11.2129	4.6452e-12	2.28998e-09	down	422506	-	CGNC:7849|Ensembl:ENSGALG00000010316	Fraser extracellular matrix complex subunit 1		GO:0016021(integral component of membrane)//GO:0061618(sublamina densa)		GO:0043588(skin development)//GO:0060021(palate development)//GO:0030326(embryonic limb morphogenesis)//GO:0007154(cell communication)//GO:0002009(morphogenesis of an epithelium)//GO:0003338(metanephros morphogenesis)//GO:0015031(protein transport)
NC_006127.5	10826208	10826346	diffreps_peak_28965	13.0842	138	XM_015277513.2	SPEF2	13.3554	8.23796e-14	2.70504e-10	down	427435	-	CGNC:53087	sperm flagellar 2
NC_006114.5	6695564	6696370	diffreps_peak_28243	11.7996	806	XM_015299494.2	SRCIN1	35.9298	1.58643e-12	1.12908e-09	down	426281	-	CGNC:52735	SRC kinase signaling inhibitor 1
NC_006093.5	24115050	24115500	diffreps_peak_17520	7.57891	450	NM_001031232.1	MFSD13A	2.14917	2.63688e-08	1.55608e-06	down	423861	TMEM180	CGNC:6083|Ensembl:ENSGALG00000008039	major facilitator superfamily domain containing 13A		GO:0016021(integral component of membrane)
NC_006094.5	5965947	5966068	diffreps_peak_18127	10.6842	121	XM_003641562.3	TRAF3IP1	2.10376	2.06924e-11	5.63856e-09	down	424029	-	CGNC:3107|Ensembl:ENSGALG00000004236	TRAF3 interacting protein 1		GO:0005929(cilium)//GO:0005930(axoneme)//GO:0035869(ciliary transition zone)//GO:0005813(centrosome)//GO:0030992(intraciliary transport particle B)//GO:0097542(ciliary tip)//GO:0036064(ciliary basal body)//GO:0097546(ciliary base)	GO:0008017(microtubule binding)	GO:0070507(regulation of microtubule cytoskeleton organization)//GO:0042733(embryonic digit morphogenesis)//GO:0036342(post-anal tail morphogenesis)//GO:0050687(negative regulation of defense response to virus)//GO:0021532(neural tube patterning)//GO:0042073(intraciliary transport)//GO:0031076(embryonic camera-type eye development)//GO:0001738(morphogenesis of a polarized epithelium)//GO:0001933(…
NC_006090.5	11966507	11967120	diffreps_peak_9596	8.38529	613	XM_419336.6	FBXO48	2.13152	4.11822e-09	2.85845e-07	down	421265	-	CGNC:51453|Ensembl:ENSGALG00000008753	F-box protein 48
NC_006092.5	51897	52030	diffreps_peak_14705	11.7171	133	XM_025151021.1	LOC107051134	435.841	1.91823e-12	1.29015e-09	down	107051134	-	CGNC:74144	creatine kinase M-type-like
NC_006099.5	11058414	11058580	diffreps_peak_22710	10.8449	166	XM_425162.6	CFAP100	21.7388	1.42907e-11	4.5911e-09	down	427589	CCDC37	CGNC:4703	cilia and flagella associated protein 100
NC_006108.5	4826101	4827920	diffreps_peak_26745	11.0029	1819	XM_025142550.1	HTR6	2.20523	9.93274e-12	3.66887e-09	down	430019	-	CGNC:53840|Ensembl:ENSGALG00000004066	5-hydroxytryptamine receptor 6	gga04020(Calcium signaling pathway)//gga04080(Neuroactive ligand-receptor interaction)	GO:0016021(integral component of membrane)	GO:0004993(G-protein coupled serotonin receptor activity)	GO:0098664(G-protein coupled serotonin receptor signaling pathway)
NC_006097.5	12075212	12075366	diffreps_peak_21526	12.4794	154	XM_413844.6	ADAMTSL3	181	3.31625e-13	4.95854e-10	down	415465	-	CGNC:14232|Ensembl:ENSGALG00000006104	ADAMTS like 3			GO:0008270(zinc ion binding)//GO:0004222(metalloendopeptidase activity)	GO:0006508(proteolysis)
NC_006088.5	174698670	174699000	diffreps_peak_4940	10.7851	330	NM_001252140.1	NBEA	2.03847	1.64035e-11	5.01738e-09	down	395195	-	CGNC:12814	neurobeachin		GO:0016020(membrane)//GO:0005737(cytoplasm)
NC_006089.5	41522429	41522492	diffreps_peak_6723	11.2692	63	XM_015281763.2	COL6A6	2.56098	5.38011e-12	2.50481e-09	down	428448	-	CGNC:53367	collagen type VI alpha 6 chain	gga04510(Focal adhesion)//gga04512(ECM-receptor interaction)
NC_006088.5	84370532	84370742	diffreps_peak_2670	7.64744	210	XM_004938217.3	CFAP44	101.1	2.25196e-08	1.34855e-06	down	418359	WDR52	CGNC:13793	cilia and flagella associated protein 44
NC_006094.5	22168278	22169041	diffreps_peak_18763	8.56551	763	XM_015290109.2	SPEG	160.318	2.71952e-09	1.97256e-07	down	429033	-	CGNC:53543	SPEG complex locus
NC_006113.5	4844031	4844302	diffreps_peak_27970	11.4136	271	XM_015298985.2	FOXP4L	5.10787	3.85848e-12	2.02115e-09	down	100858652	FOXP4	CGNC:64443|Ensembl:ENSGALG00000033497	forkhead box protein P4-like		GO:0005634(nucleus)	GO:0043565(sequence-specific DNA binding)//GO:0003700(transcription factor activity, sequence-specific DNA binding)	GO:0006351(transcription, DNA-templated)//GO:0006355(regulation of transcription, DNA-templated)
NC_006101.5	6410912	6411084	diffreps_peak_23820	9.13297	172	XM_004945223.3	MSLN	343.6	7.36264e-10	6.32851e-08	down	416534	-	CGNC:3982|Ensembl:ENSGALG00000005349	mesothelin		GO:0009986(cell surface)		GO:0007160(cell-matrix adhesion)
NC_006114.5	2900781	2901504	diffreps_peak_28081	7.66735	723	XM_025144164.1	LOC112530363	2.3213	2.15107e-08	1.29258e-06	down
NC_006110.5	1941065	1942172	diffreps_peak_27071	11.0186	1107	XM_015297589.2	KDF1	15.3748	9.58166e-12	3.60178e-09	down	769268	C1orf172|C23H1ORF172	CGNC:597|Ensembl:ENSGALG00000000902	keratinocyte differentiation factor 1		GO:0005654(nucleoplasm)//GO:0030054(cell junction)//GO:0031252(cell leading edge)//GO:0005938(cell cortex)//GO:0072686(mitotic spindle)		GO:0045606(positive regulation of epidermal cell differentiation)//GO:0010482(regulation of epidermal cell division)//GO:0048589(developmental growth)//GO:2000647(negative regulation of stem cell proliferation)//GO:0010839(negative regulation of keratinocyte proliferation)//GO:0061436(establishment of skin barrier)//GO:0003334(keratinocyte development)//GO:0016331(morphogenesis of embryonic epith…
NC_006097.5	7804907	7805001	diffreps_peak_21286	12.2687	94	XM_413790.6	CGNL1	3.64362	5.38631e-13	6.29909e-10	down	415405	-	CGNC:3158|Ensembl:ENSGALG00000004294	cingulin like 1		GO:0016459(myosin complex)	GO:0003774(motor activity)
NC_006088.5	84350115	84350286	diffreps_peak_2665	7.89109	171	XM_015296567.2	ILDR1	22.75	1.28503e-08	8.05484e-07	down	418358	-	CGNC:11262|Ensembl:ENSGALG00000015136	immunoglobulin like domain containing receptor 1		GO:0061689(tricellular tight junction)//GO:0005886(plasma membrane)//GO:0016021(integral component of membrane)	GO:0070506(high-density lipoprotein particle receptor activity)	GO:1990830(cellular response to leukemia inhibitory factor)//GO:0006898(receptor-mediated endocytosis)//GO:0090277(positive regulation of peptide hormone secretion)
NC_006089.5	19481921	19482046	diffreps_peak_6172	6.86808	125	NM_001318433.1	MMR1L1	3.54567	1.35495e-07	7.06828e-06	down	771876	MRC1L-D	CGNC:57107|Ensembl:ENSGALG00000027765	macrophage mannose receptor 1-like 1	gga04145(Phagosome)
NC_006090.5	105023630	105023756	diffreps_peak_11970	5.99609	126	XM_003641070.4	PTK2B	3.94159	1.00905e-06	4.49201e-05	down	421998	-	CGNC:12407|Ensembl:ENSGALG00000016564	protein tyrosine kinase 2 beta	gga04020(Calcium signaling pathway)//gga04912(GnRH signaling pathway)	GO:0030027(lamellipodium)//GO:0048471(perinuclear region of cytoplasm)//GO:0005634(nucleus)//GO:0031234(extrinsic component of cytoplasmic side of plasma membrane)//GO:0005856(cytoskeleton)//GO:0005925(focal adhesion)	GO:0005102(receptor binding)//GO:0004715(non-membrane spanning protein tyrosine kinase activity)//GO:0005524(ATP binding)//GO:0004871(signal transducer activity)	GO:0010976(positive regulation of neuron projection development)//GO:2000538(positive regulation of B cell chemotaxis)//GO:0002315(marginal zone B cell differentiation)//GO:0010752(regulation of cGMP-mediated signaling)//GO:0045638(negative regulation of myeloid cell differentiation)//GO:0050848(regulation of calcium-mediated signaling)//GO:0008285(negative regulation of cell proliferation)//GO:0…
NC_006099.5	3442489	3442589	diffreps_peak_22433	10.9443	100	XM_025154686.1	DNAH1	7.80887	1.13677e-11	3.97763e-09	down	415943	-	CGNC:50123|Ensembl:ENSGALG00000004297	dynein axonemal heavy chain 1		GO:0036126(sperm flagellum)//GO:0036156(inner dynein arm)	GO:0005524(ATP binding)//GO:0045505(dynein intermediate chain binding)//GO:0051959(dynein light intermediate chain binding)//GO:0008569(ATP-dependent microtubule motor activity, minus-end-directed)//GO:0045503(dynein light chain binding)	GO:0003351(epithelial cilium movement)//GO:0030317(flagellated sperm motility)//GO:0060294(cilium movement involved in cell motility)//GO:0003341(cilium movement)//GO:0036159(inner dynein arm assembly)
NC_006111.5	2918647	2918811	diffreps_peak_27392	5.2959	164	XM_004948010.3	SCN3B	2.88777	5.05945e-06	0.000192437	down	419744	-	CGNC:4893|Ensembl:ENSGALG00000006490	sodium voltage-gated channel beta subunit 3		GO:0030018(Z disc)//GO:0001518(voltage-gated sodium channel complex)	GO:0086006(voltage-gated sodium channel activity involved in cardiac muscle cell action potential)//GO:0017080(sodium channel regulator activity)//GO:0044325(ion channel binding)	GO:0035725(sodium ion transmembrane transport)//GO:0086012(membrane depolarization during cardiac muscle cell action potential)//GO:0060373(regulation of ventricular cardiac muscle cell membrane depolarization)//GO:2000649(regulation of sodium ion transmembrane transporter activity)//GO:0086015(SA node cell action potential)//GO:0010765(positive regulation of sodium ion transport)//GO:0010460(pos…
NC_006102.5	162925	163170	diffreps_peak_24057	10.4467	245	XM_025155609.1	LOC112533501	3.03808	3.57548e-11	7.47764e-09	down
NC_006107.5	9806684	9807021	diffreps_peak_26407	6.71661	337	NM_001037831.3	SIRPA	2.10859	1.92041e-07	9.77598e-06	down	419267	SIRP-A1|SIRP-B1	CGNC:50954|Ensembl:ENSGALG00000025778	signal-regulatory protein alpha		GO:0016021(integral component of membrane)
NC_006091.5	1820545	1821372	diffreps_peak_12257	8.04417	827	XM_015278382.2	LOC422177	4.26996	9.03297e-09	5.85616e-07	down	422177	-	CGNC:51646	interferon lambda receptor 1-like
NC_006090.5	87964173	87965180	diffreps_peak_11666	9.52516	1007	XM_015284903.2	MLIP	29.0682	2.9843e-10	3.09394e-08	down	421889	C3H6orf142|C6orf142	CGNC:12192|Ensembl:ENSGALG00000016301	muscular LMNA interacting protein
NC_006104.5	9313521	9314320	diffreps_peak_25052	11.41	799	XM_004946009.3	CRB2	6.0642	3.8903e-12	2.03272e-09	down	417104	-	CGNC:50440|Ensembl:ENSGALG00000001169	crumbs 2, cell polarity complex component		GO:0016021(integral component of membrane)//GO:0043234(protein complex)//GO:0016324(apical plasma membrane)//GO:0070062(extracellular exosome)	GO:0019828(aspartic-type endopeptidase inhibitor activity)//GO:0019899(enzyme binding)//GO:0005509(calcium ion binding)	GO:0072358(cardiovascular system development)//GO:0014028(notochord formation)//GO:0045199(maintenance of epithelial cell apical/basal polarity)//GO:0001756(somitogenesis)//GO:0030513(positive regulation of BMP signaling pathway)//GO:0010718(positive regulation of epithelial to mesenchymal transition)//GO:0010470(regulation of gastrulation)//GO:0055111(ingression involved in gastrulation with mou…
NC_006103.5	2382250	2382481	diffreps_peak_24641	6.5682	231	XM_025155849.1	LOC112533548	3.42018	2.70274e-07	1.33771e-05	down
NC_006089.5	19343623	19343809	diffreps_peak_6150	12.8326	186	XM_025148387.1	CACNB2	5.67984	1.47024e-13	3.39487e-10	down	428420	-	CGNC:6517|Ensembl:ENSGALG00000008591	calcium voltage-gated channel auxiliary subunit beta 2	gga04010(MAPK signaling pathway)//gga04260(Cardiac muscle contraction)//gga04261(Adrenergic signaling in cardiomyocytes)	GO:0005891(voltage-gated calcium channel complex)//GO:1990454(L-type voltage-gated calcium channel complex)	GO:0086056(voltage-gated calcium channel activity involved in AV node cell action potential)//GO:0008331(high voltage-gated calcium channel activity)//GO:0051015(actin filament binding)	GO:0070509(calcium ion import)//GO:0086045(membrane depolarization during AV node cell action potential)//GO:0051928(positive regulation of calcium ion transport)//GO:0070588(calcium ion transmembrane transport)//GO:1901385(regulation of voltage-gated calcium channel activity)//GO:0007268(chemical synaptic transmission)//GO:0098912(membrane depolarization during atrial cardiac muscle cell action …
NC_006090.5	75549578	75549820	diffreps_peak_11390	7.73225	242	XM_015284692.2	ANKRD6	5.63436	1.85245e-08	1.1264e-06	down	421813	-	CGNC:11760	ankyrin repeat domain 6
NC_006089.5	62023914	62024055	diffreps_peak_7273	5.06256	141	XM_004939640.3	CAP2	4.16121	8.65842e-06	0.00030873	down	420847	-	CGNC:9646|Ensembl:ENSGALG00000012715	CAP, adenylate cyclase-associated protein, 2 (yeast)		GO:0014069(postsynaptic density of dendrite)//GO:0030864(cortical actin cytoskeleton)	GO:0008179(adenylate cyclase binding)//GO:0003779(actin binding)//GO:0042802(identical protein binding)	GO:0045761(regulation of adenylate cyclase activity)//GO:0000902(cell morphogenesis)//GO:0007163(establishment or maintenance of cell polarity)//GO:0008154(actin polymerization or depolymerization)//GO:0007165(signal transduction)
NC_006105.5	5826589	5826723	diffreps_peak_25438	7.82129	134	XM_415646.6	TOM1L1	17.141	1.50906e-08	9.32769e-07	down	417391	-	CGNC:2177|Ensembl:ENSGALG00000003011	target of myb1 like 1 membrane trafficking protein		GO:0005768(endosome)//GO:0070062(extracellular exosome)//GO:0005829(cytosol)	GO:0019901(protein kinase binding)//GO:0030295(protein kinase activator activity)//GO:0030276(clathrin binding)	GO:0031954(positive regulation of protein autophosphorylation)//GO:0045839(negative regulation of mitotic nuclear division)//GO:0032147(activation of protein kinase activity)//GO:0006886(intracellular protein transport)//GO:0007165(signal transduction)
NC_006127.5	82464498	82464600	diffreps_peak_31076	6.79066	102	XM_015280845.2	LOC107052445	21.6818	1.61937e-07	8.33985e-06	down	107052445	-	CGNC:75448	rho GTPase-activating protein 32-like
NC_006099.5	3633317	3633537	diffreps_peak_22460	10.2902	220	XM_015293489.2	SEMA3BL	2.11982	5.1268e-11	9.5047e-09	down	426234	SEMA3B|semaphorin-3B	CGNC:10271|Ensembl:ENSGALG00000013722	semaphorin 3B-like
NC_006089.5	111852007	111852263	diffreps_peak_8438	8.26016	256	XM_015282682.2	FAM110B	5.84615	5.49335e-09	3.72251e-07	down	421134	-	CGNC:11494|Ensembl:ENSGALG00000035065	family with sequence similarity 110 member B
NC_006088.5	80092825	80093120	diffreps_peak_2481	9.56747	295	XM_004938159.3	SIDT1	112	2.70725e-10	2.85264e-08	down	418321	-	CGNC:10986|Ensembl:ENSGALG00000014812	SID1 transmembrane family member 1		GO:0016021(integral component of membrane)	GO:0051033(RNA transmembrane transporter activity)	GO:0033227(dsRNA transport)
NC_006091.5	66508870	66509009	diffreps_peak_14037	6.67553	139	XM_015285421.2	TEC	3.73823	2.11092e-07	1.06625e-05	down	396407	-	CGNC:10536|Ensembl:ENSGALG00000014124	tec protein tyrosine kinase		GO:0031234(extrinsic component of cytoplasmic side of plasma membrane)//GO:0005856(cytoskeleton)	GO:0005524(ATP binding)//GO:0004715(non-membrane spanning protein tyrosine kinase activity)//GO:0005102(receptor binding)	GO:0007169(transmembrane receptor protein tyrosine kinase signaling pathway)//GO:0045087(innate immune response)//GO:0038083(peptidyl-tyrosine autophosphorylation)//GO:0030154(cell differentiation)//GO:0042127(regulation of cell proliferation)//GO:0050853(B cell receptor signaling pathway)//GO:0010543(regulation of platelet activation)//GO:0050731(positive regulation of peptidyl-tyrosine phosphor…
NC_006088.5	197279997	197280232	diffreps_peak_5528	5.95581	235	NM_205489.2	HBBA	2.83462	1.1071e-06	4.88975e-05	down	396485	HBB-A|HBG2	CGNC:49831|Ensembl:ENSGALG00000028273|Ensembl:ENSGALG00000035309	hemoglobin beta, subunit A
NC_006091.5	13903541	13904053	diffreps_peak_12640	9.44667	512	XM_015278605.2	COL4A5	3.17194	3.57541e-10	3.49925e-08	down	422348	-	CGNC:6170|Ensembl:ENSGALG00000008141	collagen type IV alpha 5 chain	gga04510(Focal adhesion)//gga04512(ECM-receptor interaction)//gga04933(AGE-RAGE signaling pathway in diabetic complications)	GO:0005605(basal lamina)//GO:0005587(collagen type IV trimer)//GO:0031594(neuromuscular junction)	GO:0005201(extracellular matrix structural constituent)	GO:0038063(collagen-activated tyrosine kinase receptor signaling pathway)//GO:0007528(neuromuscular junction development)
NC_006088.5	50912161	50912791	diffreps_peak_1529	6.89452	630	XM_015288579.2	KCNJ4	4.91718	1.27492e-07	6.67835e-06	down	395903	CKIR2.3	CGNC:49542	potassium voltage-gated channel subfamily J member 4		GO:0016323(basolateral plasma membrane)//GO:0005887(integral component of plasma membrane)	GO:0030165(PDZ domain binding)//GO:0005242(inward rectifier potassium channel activity)	GO:0034765(regulation of ion transmembrane transport)//GO:0010107(potassium ion import)
NC_006090.5	29338681	29338850	diffreps_peak_10140	7.271	169	XM_419478.6	KCNK5	2.95576	5.35791e-08	2.99008e-06	down	421424	-	CGNC:7652	potassium two pore domain channel subfamily K member 5
NC_006099.5	9108679	9108869	diffreps_peak_22650	5.93788	190	XM_015293383.2	DNAH12	78.8	1.15378e-06	5.0784e-05	down	416004	DNHD2	CGNC:4170|Ensembl:ENSGALG00000005601	dynein, axonemal, heavy chain 12		GO:0030286(dynein complex)	GO:0005524(ATP binding)//GO:0016887(ATPase activity)//GO:0003777(microtubule motor activity)	GO:0007018(microtubule-based movement)
NC_006097.5	3016074	3016278	diffreps_peak_21108	7.51652	204	NM_001001756.1	CYP11A1	7.49372	3.04424e-08	1.77632e-06	down	414838	-	CGNC:49929|Ensembl:ENSGALG00000034982	cytochrome P450 family 11 subfamily A member 1	gga00140(Steroid hormone biosynthesis)//gga01100(Metabolic pathways)	GO:0005739(mitochondrion)	GO:0005506(iron ion binding)//GO:0020037(heme binding)//GO:0008386(cholesterol monooxygenase (side-chain-cleaving) activity)	GO:0055114(oxidation-reduction process)//GO:0006700(C21-steroid hormone biosynthetic process)
NC_006112.4	38647	38795	diffreps_peak_27535	9.04901	148	NM_001318426.1	LOC101750739	53.5366	8.9328e-10	7.42765e-08	down	101750739	nectin-4	CGNC:70181	poliovirus receptor-related protein 4-like
NC_006093.5	32383205	32383620	diffreps_peak_17829	7.74184	415	XM_001235012.5	PSTK	4.05147	1.81202e-08	1.10345e-06	down	771778	-	CGNC:7317	phosphoseryl-tRNA kinase	gga00450(Selenocompound metabolism)//gga00970(Aminoacyl-tRNA biosynthesis)
NC_006113.5	3119106	3119310	diffreps_peak_27900	8.47694	204	XM_425827.5	LAMB3	2.45703	3.33474e-09	2.35932e-07	down	428268	-	CGNC:921	laminin subunit beta 3	gga04510(Focal adhesion)//gga04512(ECM-receptor interaction)
NC_006102.5	5191867	5192101	diffreps_peak_24200	11.8808	234	XM_015275358.2	DNAH10	157.5	1.31569e-12	1.01453e-09	down	416818	-	CGNC:50349	dynein axonemal heavy chain 10
NC_006088.5	109565341	109565860	diffreps_peak_3243	5.28883	519	XM_416734.6	DSCAM	7.59286	5.14244e-06	0.000195349	down	418525	-	CGNC:12063|Ensembl:ENSGALG00000016138	DS cell adhesion molecule		GO:0045202(synapse)//GO:0030054(cell junction)//GO:0005887(integral component of plasma membrane)//GO:0030424(axon)//GO:0030426(growth cone)		GO:0070593(dendrite self-avoidance)//GO:0010842(retina layer formation)//GO:0007156(homophilic cell adhesion via plasma membrane adhesion molecules)//GO:0007162(negative regulation of cell adhesion)//GO:0042327(positive regulation of phosphorylation)//GO:0060219(camera-type eye photoreceptor cell differentiation)//GO:0048813(dendrite morphogenesis)//GO:0060060(post-embryonic retina morphogenesis …
NC_006088.5	8025651	8025756	diffreps_peak_376	9.02645	105	XM_015299511.2	TMEM243	3.89875	9.40916e-10	7.77089e-08	down	418647	C1H7orf23|C7ORF23|MM-TRAG	CGNC:5004|Ensembl:ENSGALG00000006633	transmembrane protein 243		GO:0016021(integral component of membrane)
NC_006111.5	369745	369952	diffreps_peak_27292	8.99513	207	XM_417853.6	CDON	4.49153	1.01127e-09	8.27223e-08	down	419710	-	CGNC:51066|Ensembl:ENSGALG00000035419	cell adhesion associated, oncogene regulated		GO:0005887(integral component of plasma membrane)		GO:0045663(positive regulation of myoblast differentiation)//GO:0045664(regulation of neuron differentiation)//GO:0007224(smoothened signaling pathway)//GO:0048598(embryonic morphogenesis)
NC_006098.5	5948474	5949320	diffreps_peak_21967	12.6429	846	NM_204707.1	SALL1	148.437	2.2758e-13	4.11018e-10	down	395446	SAL1|Spalt	CGNC:49323|Ensembl:ENSGALG00000039238	spalt like transcription factor 1			GO:0003676(nucleic acid binding)
NC_006108.5	2979335	2979427	diffreps_peak_26691	6.98495	92	XM_015296882.2	SAMD11	6.21121	1.03526e-07	5.52662e-06	down	419434	-	CGNC:1594|Ensembl:ENSGALG00000034453	sterile alpha motif domain containing 11
NC_006088.5	122350541	122351500	diffreps_peak_3712	9.96276	959	XM_015272984.2	NHS	2.91807	1.08954e-10	1.52367e-08	down	418616	-	CGNC:12388|Ensembl:ENSGALG00000016543	NHS actin remodeling regulator
NC_006098.5	16761363	16761494	diffreps_peak_22228	9.71137	131	XM_004944264.3	ATP2C2	12.4466	1.94371e-10	2.26567e-08	down	100859316	-	CGNC:63819|Ensembl:ENSGALG00000035743	ATPase secretory pathway Ca2+ transporting 2		GO:0016021(integral component of membrane)	GO:0005524(ATP binding)//GO:0005388(calcium-transporting ATPase activity)	GO:0099132(ATP hydrolysis coupled cation transmembrane transport)//GO:0070588(calcium ion transmembrane transport)
NC_006127.5	35092361	35093060	diffreps_peak_29730	6.61368	699	XM_015280329.2	TRPM3	3.96203	2.434e-07	1.21359e-05	down	427249	-	CGNC:11255|Ensembl:ENSGALG00000015126	transient receptor potential cation channel subfamily M member 3		GO:0016021(integral component of membrane)	GO:0005227(calcium activated cation channel activity)	GO:0050951(sensory perception of temperature stimulus)//GO:0098655(cation transmembrane transport)//GO:0016048(detection of temperature stimulus)//GO:0051262(protein tetramerization)
NC_006089.5	147691553	147691718	diffreps_peak_9226	5.72707	165	XM_004940072.3	ADGRB1	62.4	1.87467e-06	7.8673e-05	down	100859755	BAI1	CGNC:66159|Ensembl:ENSGALG00000033960	adhesion G protein-coupled receptor B1	gga04115(p53 signaling pathway)
NC_006088.5	59071943	59072225	diffreps_peak_1773	13.0686	282	XM_015287247.2	FGD4	9.4924	8.5383e-14	2.75509e-10	down	107049013	-	CGNC:9792	FYVE, RhoGEF and PH domain containing 4
NC_006092.5	58468493	58468746	diffreps_peak_16685	12.119	253	XM_015276779.2	DDHD1	3.15364	7.60295e-13	7.56325e-10	down	423592	-	CGNC:9439|Ensembl:ENSGALG00000012426	DDHD domain containing 1
NC_006099.5	2113396	2114020	diffreps_peak_22397	10.2836	624	XM_015292782.2	LOC107049103	3.97867	5.20421e-11	9.58404e-09	down	107049103	-	CGNC:72127	proline-rich protein 36-like
NC_006088.5	33722794	33723220	diffreps_peak_1109	11.033	426	XM_416063.6	C1H12ORF66	2.23528	9.26723e-12	3.52153e-09	down	417822	-	CGNC:50600|Ensembl:ENSGALG00000027682	chromosome 1 open reading frame, human C12orf66
NC_006101.5	7980441	7980620	diffreps_peak_23848	8.81487	179	NM_205274.2	MYH11	6.43989	1.53154e-09	1.18625e-07	down	396211	-	CGNC:4917|Ensembl:ENSGALG00000006520	myosin, heavy chain 11, smooth muscle	gga04530(Tight junction)	GO:0030016(myofibril)//GO:0005859(muscle myosin complex)//GO:0032982(myosin filament)	GO:0046982(protein heterodimerization activity)//GO:0008307(structural constituent of muscle)//GO:0045159(myosin II binding)//GO:0000146(microfilament motor activity)//GO:0005524(ATP binding)//GO:0005515(protein binding)//GO:0005516(calmodulin binding)//GO:0000287(magnesium ion binding)//GO:0043531(ADP binding)//GO:0030898(actin-dependent ATPase activity)//GO:0032027(myosin light chain binding)//…	GO:0006939(smooth muscle contraction)//GO:0048251(elastic fiber assembly)//GO:0030239(myofibril assembly)//GO:0030241(skeletal muscle myosin thick filament assembly)//GO:0048739(cardiac muscle fiber development)
NC_006091.5	39608181	39609420	diffreps_peak_13212	9.22536	1239	XM_001232531.5	STOX2	5.95338	5.95164e-10	5.283e-08	down	769288	-	CGNC:8087|Ensembl:ENSGALG00000010646	storkhead box 2				GO:0009790(embryo development)
NC_006092.5	14207178	14207577	diffreps_peak_15174	10.0608	399	XM_015286531.2	TNNT3	121.821	8.69331e-11	1.30403e-08	down	395761	-	CGNC:49462|Ensembl:ENSGALG00000006572	troponin T3, fast skeletal type		GO:0005861(troponin complex)		GO:0006942(regulation of striated muscle contraction)
NC_006127.5	10819061	10819246	diffreps_peak_28960	13.8108	185	XM_015277513.2	SPEF2	239.2	1.5459e-14	1.54251e-10	down	427435	-	CGNC:53087	sperm flagellar 2
NC_006092.5	14308833	14309045	diffreps_peak_15208	8.23835	212	XM_015286685.2	SYT8	7.56281	5.77631e-09	3.89439e-07	down	423095	-	CGNC:51887|Ensembl:ENSGALG00000006602	synaptotagmin 8		GO:0005886(plasma membrane)//GO:0030672(synaptic vesicle membrane)//GO:0016021(integral component of membrane)	GO:0005544(calcium-dependent phospholipid binding)//GO:0048306(calcium-dependent protein binding)//GO:0019905(syntaxin binding)//GO:0005509(calcium ion binding)//GO:0030276(clathrin binding)	GO:0017158(regulation of calcium ion-dependent exocytosis)//GO:0048791(calcium ion-regulated exocytosis of neurotransmitter)//GO:0007340(acrosome reaction)//GO:0006906(vesicle fusion)//GO:0048488(synaptic vesicle endocytosis)
NC_006108.5	596435	596572	diffreps_peak_26539	11.0348	137	XM_015296970.2	PLEKHG5	2.06477	9.22908e-12	3.515e-09	down	426013	-	CGNC:10024|Ensembl:ENSGALG00000027476	pleckstrin homology and RhoGEF domain containing G5
NC_006097.5	11560953	11561034	diffreps_peak_21486	10.2189	81	XM_015292025.2	HOMER2	8.6095	6.04064e-11	1.03967e-08	down	415458	-	CGNC:4499|Ensembl:ENSGALG00000006008	homer scaffolding protein 2	gga04068(FoxO signaling pathway)	GO:0032426(stereocilium tip)//GO:0045177(apical part of cell)//GO:0005829(cytosol)	GO:0005524(ATP binding)//GO:0004674(protein serine/threonine kinase activity)//GO:0035256(G-protein coupled glutamate receptor binding)//GO:0003779(actin binding)//GO:0030160(GKAP/Homer scaffold activity)	GO:0008277(regulation of G-protein coupled receptor protein signaling pathway)//GO:0048148(behavioral response to cocaine)//GO:0006468(protein phosphorylation)//GO:0048875(chemical homeostasis within a tissue)//GO:0035584(calcium-mediated signaling using intracellular calcium source)//GO:0007605(sensory perception of sound)
NC_006113.5	238301	239458	diffreps_peak_27686	9.58461	1157	XM_003642712.4	PIM1	2.23808	2.60249e-10	2.76288e-08	down	100858838	-	CGNC:66141|Ensembl:ENSGALG00000038902	Pim-1 proto-oncogene, serine/threonine kinase	gga04630(Jak-STAT signaling pathway)//gga04933(AGE-RAGE signaling pathway in diabetic complications)		GO:0005524(ATP binding)//GO:0004674(protein serine/threonine kinase activity)	GO:0006468(protein phosphorylation)//GO:0043066(negative regulation of apoptotic process)
NC_006090.5	18025618	18025907	diffreps_peak_9880	12.0773	289	XM_004935304.3	DISP1	3.68691	8.37036e-13	7.91434e-10	down	421333	-	CGNC:7151	dispatched RND transporter family member 1
NC_006088.5	194703579	194703776	diffreps_peak_5416	11.863	197	XM_417278.5	CAPN5	3.65061	1.37092e-12	1.03994e-09	down	419086	calpain-5	CGNC:479|Ensembl:ENSGALG00000040478	calpain 5		GO:0005622(intracellular)	GO:0004198(calcium-dependent cysteine-type endopeptidase activity)	GO:0006508(proteolysis)
NC_006088.5	171793841	171794200	diffreps_peak_4840	10.2318	359	XM_425631.6	FGL1L	2.34081	5.86474e-11	1.02068e-08	down	428073	-	CGNC:53257|Ensembl:ENSGALG00000017029	fibrinogen-like protein 1-like
NC_006095.5	22810561	22811920	diffreps_peak_19924	9.15918	1359	XM_422458.6	TRABD2B	21.8868	6.93146e-10	6.00909e-08	down	424623	-	CGNC:52228|Ensembl:ENSGALG00000027655	TraB domain containing 2B		GO:0005887(integral component of plasma membrane)//GO:0070062(extracellular exosome)//GO:0031301(integral component of organelle membrane)	GO:0017147(Wnt-protein binding)//GO:0004222(metalloendopeptidase activity)	GO:0006508(proteolysis)//GO:0030178(negative regulation of Wnt signaling pathway)//GO:0032461(positive regulation of protein oligomerization)//GO:1904808(positive regulation of protein oxidation)
NC_006114.5	3420381	3420484	diffreps_peak_28098	10.4885	103	XM_015302638.2	LOC107057556	5.35011	3.24729e-11	7.10075e-09	down	107057556	-	CGNC:80506|Ensembl:ENSGALG00000034815	feather keratin 1-like
NC_006114.5	3983940	3984072	diffreps_peak_28137	5.30218	132	XM_015299412.2	TMEM98	3.82669	4.98673e-06	0.000189938	down	101747287	-	CGNC:66792	transmembrane protein 98		GO:0016021(integral component of membrane)
NC_006088.5	62147455	62147572	diffreps_peak_1859	12.1047	117	XM_015286232.2	AKR1B10L4	4.44337	7.85854e-13	7.66633e-10	down	772271	-	CGNC:57413|Ensembl:ENSGALG00000003466	aldo-keto reductase family 1 member B10-like 4
NC_006102.5	8978559	8978994	diffreps_peak_24341	9.09385	435	XM_415246.6	RSPH14	230.6	8.05655e-10	6.82478e-08	down	416954	RTDR1	CGNC:5068	radial spoke head 14 homolog
NC_006092.5	19019980	19020226	diffreps_peak_15515	13.9043	246	NM_001277584.1	EHF	38.25	1.24655e-14	1.54251e-10	down	425791	-	CGNC:5911|Ensembl:ENSGALG00000007817	ETS homologous factor		GO:0005654(nucleoplasm)//GO:0005634(nucleus)//GO:0005794(Golgi apparatus)	GO:0001077(transcriptional activator activity, RNA polymerase II core promoter proximal region sequence-specific binding)//GO:0000981(RNA polymerase II transcription factor activity, sequence-specific DNA binding)//GO:0000978(RNA polymerase II core promoter proximal region sequence-specific DNA binding)	GO:0050673(epithelial cell proliferation)//GO:0030154(cell differentiation)//GO:0006366(transcription from RNA polymerase II promoter)//GO:0045944(positive regulation of transcription from RNA polymerase II promoter)//GO:0006357(regulation of transcription from RNA polymerase II promoter)//GO:0030855(epithelial cell differentiation)
NC_006089.5	1836537	1836647	diffreps_peak_5601	7.2324	110	XM_015281047.2	VIPR1	3.85366	5.85605e-08	3.24837e-06	down	395329	CVIPR	CGNC:49269|Ensembl:ENSGALG00000005259	vasoactive intestinal peptide receptor 1	gga04080(Neuroactive ligand-receptor interaction)	GO:0005886(plasma membrane)//GO:0016021(integral component of membrane)//GO:0043235(receptor complex)	GO:0004999(vasoactive intestinal polypeptide receptor activity)	GO:0007186(G-protein coupled receptor signaling pathway)//GO:0007166(cell surface receptor signaling pathway)
NC_006090.5	47071274	47071458	diffreps_peak_10689	12.0343	184	XM_419656.6	ADGB	39.2816	9.24006e-13	8.3242e-10	down	421618	C3H6ORF103|C6orf103	CGNC:9359|Ensembl:ENSGALG00000012317	androglobin
NC_006094.5	35211870	35211975	diffreps_peak_19125	12.9882	105	XM_025152526.1	NEBL1	31.6571	1.02753e-13	2.94024e-10	down	101748402	-	CGNC:67888	nebulin-like 1
NC_006089.5	107524792	107524925	diffreps_peak_8278	11.8664	133	XM_015282621.2	DTNA	2.83326	1.36019e-12	1.03538e-09	down	421104	-	CGNC:11319|Ensembl:ENSGALG00000015211	dystrobrevin alpha			GO:0008270(zinc ion binding)
NC_006088.5	141296021	141296087	diffreps_peak_4292	6.2505	66	XM_025146729.1	LOC107050336	3.40994	5.61693e-07	2.62484e-05	down	107050336	-	CGNC:73350	uncharacterized LOC107050336
NC_006092.5	54064741	54064995	diffreps_peak_16548	9.69966	254	XM_025151357.1	SYT16	8.36499	1.99681e-10	2.29951e-08	down	423516	-	CGNC:8991|Ensembl:ENSGALG00000011861	synaptotagmin 16		GO:0005886(plasma membrane)	GO:0005544(calcium-dependent phospholipid binding)//GO:0019905(syntaxin binding)//GO:0005509(calcium ion binding)//GO:0030276(clathrin binding)	GO:0048791(calcium ion-regulated exocytosis of neurotransmitter)//GO:0017158(regulation of calcium ion-dependent exocytosis)//GO:0006906(vesicle fusion)
NC_006099.5	18486707	18487040	diffreps_peak_22940	7.0123	333	XM_414435.6	CNTN4	3.38607	9.72079e-08	5.21351e-06	down	396149	FAR-1|contactin-4	CGNC:49671|Ensembl:ENSGALG00000008263	contactin 4				GO:0007411(axon guidance)//GO:0007155(cell adhesion)//GO:0045665(negative regulation of neuron differentiation)
NC_006090.5	45955925	45956240	diffreps_peak_10655	10.2544	315	XM_015284313.1	FNDC1	2.09648	5.56631e-11	9.91344e-09	down	421589	-	CGNC:8865|Ensembl:ENSGALG00000011663	fibronectin type III domain containing 1		GO:0016607(nuclear speck)
NC_006088.5	50807149	50807668	diffreps_peak_1523	7.3149	519	XM_015288659.2	FAM20CL	3.14024	4.84287e-08	2.73058e-06	down	418020	-	CGNC:50655|Ensembl:ENSGALG00000034504	family with sequence similarity 20, member C-like
NC_008465.4	6370984	6371741	diffreps_peak_31301	11.2555	757	XM_025145513.1	SPTBN2	10.2453	5.55227e-12	2.55583e-09	down	101750255	-	CGNC:69709	spectrin beta, non-erythrocytic 2
NC_006102.5	4043647	4043796	diffreps_peak_24155	6.48294	149	NM_001030656.1	GLT1D1	7.65128	3.28897e-07	1.60402e-05	down	416807	-	CGNC:1930|Ensembl:ENSGALG00000002679	glycosyltransferase 1 domain containing 1		GO:0005829(cytosol)	GO:0016757(transferase activity, transferring glycosyl groups)
NC_006090.5	45906160	45906391	diffreps_peak_10645	5.61396	231	XM_015284313.1	FNDC1	2.38934	2.43246e-06	9.95968e-05	down	421589	-	CGNC:8865|Ensembl:ENSGALG00000011663	fibronectin type III domain containing 1		GO:0016607(nuclear speck)
NC_006091.5	39817335	39817820	diffreps_peak_13229	7.39202	485	XM_015276547.2	ING2	15.5556	4.05489e-08	2.31798e-06	down	422553	-	CGNC:8097|Ensembl:ENSGALG00000010659	inhibitor of growth family member 2
NC_006096.5	23634655	23635920	diffreps_peak_21010	10.5153	1265	XM_422837.6	IGSF10	2.23467	3.05294e-11	6.90661e-09	down	425035	-	CGNC:52322|Ensembl:ENSGALG00000044293	immunoglobulin superfamily member 10
NC_006127.5	57693816	57694202	diffreps_peak_30313	7.22023	386	XM_015280531.2	FAM81B	90.5	6.02246e-08	3.33273e-06	down	431568	-	CGNC:10873|Ensembl:ENSGALG00000044037	family with sequence similarity 81 member B
NC_006096.5	3549846	3550021	diffreps_peak_20327	11.8313	175	XM_025153724.1	LOC107051875	2.79547	1.47484e-12	1.08231e-09	down	107051875	-	CGNC:74881	uncharacterized LOC107051875
NC_006106.5	83658	83935	diffreps_peak_25723	6.22535	277	XM_025142148.1	NAA38	2.29503	5.95177e-07	2.7658e-05	down	426258	LSMD1	CGNC:10325|Ensembl:ENSGALG00000045783	N(alpha)-acetyltransferase 38, NatC auxiliary subunit		GO:0031417(NatC complex)
NC_006127.5	57564481	57565147	diffreps_peak_30304	13.4279	666	XM_429123.6	RHOBTB3	35.2361	3.73351e-14	1.99225e-10	down	431569	-	CGNC:10878|Ensembl:ENSGALG00000014675	Rho related BTB domain containing 3		GO:0070062(extracellular exosome)//GO:0005829(cytosol)	GO:0005524(ATP binding)//GO:0003924(GTPase activity)//GO:0017137(Rab GTPase binding)//GO:0005525(GTP binding)//GO:0016887(ATPase activity)	GO:0042147(retrograde transport, endosome to Golgi)//GO:0008584(male gonad development)
NC_006112.4	3493758	3494720	diffreps_peak_27636	12.593	962	XM_025143506.1	LOC107050393	5.59238	2.55289e-13	4.39382e-10	down	107050393	-	CGNC:73407	uncharacterized LOC107050393
NC_006114.5	5426063	5426283	diffreps_peak_28173	11.2978	220	NM_001290554.1	SLC4A1	2.07977	5.03744e-12	2.41164e-09	down	396532	AE1|EAT	CGNC:49859|Ensembl:ENSGALG00000039978	solute carrier family 4 member 1 (Diego blood group)		GO:0016323(basolateral plasma membrane)//GO:0005887(integral component of plasma membrane)	GO:0015106(bicarbonate transmembrane transporter activity)//GO:0008510(sodium:bicarbonate symporter activity)//GO:0015301(anion:anion antiporter activity)//GO:0005452(inorganic anion exchanger activity)	GO:0035725(sodium ion transmembrane transport)//GO:0015701(bicarbonate transport)//GO:0015698(inorganic anion transport)//GO:0098656(anion transmembrane transport)//GO:0051453(regulation of intracellular pH)
NC_006091.5	25497345	25497621	diffreps_peak_12855	10.6957	276	XM_420402.5	SH3RF1	2.41848	2.01505e-11	5.54362e-09	down	422434	SH3MD2	CGNC:7372|Ensembl:ENSGALG00000009692	SH3 domain containing ring finger 1		GO:0005829(cytosol)	GO:0046872(metal ion binding)	GO:0043154(negative regulation of cysteine-type endopeptidase activity involved in apoptotic process)//GO:0006915(apoptotic process)//GO:2001237(negative regulation of extrinsic apoptotic signaling pathway)//GO:0046328(regulation of JNK cascade)
NC_006089.5	148964450	148964880	diffreps_peak_9267	9.12118	430	XM_025148217.1	LOC100857698	4.03129	7.56517e-10	6.47699e-08	down	100857698	-	CGNC:65336|Ensembl:ENSGALG00000045336	feather keratin 1-like		GO:0005882(intermediate filament)	GO:0005200(structural constituent of cytoskeleton)	GO:0007010(cytoskeleton organization)
NC_006088.5	81262469	81263367	diffreps_peak_2514	10.692	898	NM_204526.1	CASQ2	19.8041	2.03226e-11	5.57464e-09	down	395198	CASQ1|calsequestrin-2	CGNC:49209|Ensembl:ENSGALG00000015018	calsequestrin 2		GO:0014802(terminal cisterna)//GO:0030018(Z disc)//GO:0033018(sarcoplasmic reticulum lumen)//GO:0030314(junctional membrane complex)	GO:0048306(calcium-dependent protein binding)//GO:0005509(calcium ion binding)	GO:0010649(regulation of cell communication by electrical coupling)//GO:0051208(sequestering of calcium ion)//GO:0002027(regulation of heart rate)//GO:0060048(cardiac muscle contraction)//GO:0060306(regulation of membrane repolarization)//GO:0051258(protein polymerization)//GO:0071313(cellular response to caffeine)//GO:0010881(regulation of cardiac muscle contraction by regulation of the release …
NC_006091.5	9404985	9405420	diffreps_peak_12447	5.31092	435	XM_025150342.1	BRWD3	4.1412	4.8874e-06	0.000186656	down	422281	-	CGNC:5404|Ensembl:ENSGALG00000007151	bromodomain and WD repeat domain containing 3
NC_006097.5	10626361	10626491	diffreps_peak_21454	9.74582	130	XM_015291934.2	FBN1	2.53942	1.7955e-10	2.13794e-08	down	373992	fibrillin-1	CGNC:48993|Ensembl:ENSGALG00000004960	fibrillin 1		GO:0005604(basement membrane)//GO:0001527(microfibril)//GO:0070062(extracellular exosome)//GO:0031012(extracellular matrix)	GO:0005201(extracellular matrix structural constituent)//GO:0008061(chitin binding)//GO:0008201(heparin binding)//GO:0005178(integrin binding)//GO:0005509(calcium ion binding)	GO:0090287(regulation of cellular response to growth factor stimulus)//GO:2001205(negative regulation of osteoclast development)//GO:0035583(sequestering of TGFbeta in extracellular matrix)//GO:0007507(heart development)//GO:0001501(skeletal system development)//GO:0009653(anatomical structure morphogenesis)//GO:0048050(post-embryonic eye morphogenesis)//GO:0006030(chitin metabolic process)//GO:0…
NC_006127.5	33503817	33504958	diffreps_peak_29638	7.16232	1141	XM_429157.6	ADAMTSL1	2.39193	6.88145e-08	3.77774e-06	down	431603	-	CGNC:66593	ADAMTS like 1
NC_006091.5	11218001	11218533	diffreps_peak_12478	9.90578	532	XM_420278.6	ZNF185L	22.9571	1.24227e-10	1.66857e-08	down	422301	-	CGNC:51691	zinc finger protein 185-like
NC_006088.5	26085181	26085383	diffreps_peak_831	11.9987	202	NM_001318413.1	FOXP2	3.15595	1.00308e-12	8.749e-10	down	769935	-	CGNC:7164|Ensembl:ENSGALG00000009424	forkhead box P2		GO:0005634(nucleus)	GO:0000981(RNA polymerase II transcription factor activity, sequence-specific DNA binding)//GO:0042803(protein homodimerization activity)//GO:0000978(RNA polymerase II core promoter proximal region sequence-specific DNA binding)//GO:0046982(protein heterodimerization activity)//GO:0001078(transcriptional repressor activity, RNA polymerase II core promoter proximal region sequence-specific binding)	GO:0060013(righting reflex)//GO:0060501(positive regulation of epithelial cell proliferation involved in lung morphogenesis)//GO:0042297(vocal learning)//GO:0009653(anatomical structure morphogenesis)//GO:0021987(cerebral cortex development)//GO:0021549(cerebellum development)//GO:0002053(positive regulation of mesenchymal cell proliferation)//GO:0009791(post-embryonic development)//GO:0006351(tr…
NC_006088.5	39559361	39559900	diffreps_peak_1257	5.11622	539	XM_015283263.2	PAWR	2.90319	7.65206e-06	0.000278934	down	417870	-	CGNC:7853|Ensembl:ENSGALG00000010320	pro-apoptotic WT1 regulator		GO:0005884(actin filament)//GO:0005737(cytoplasm)//GO:0000790(nuclear chromatin)	GO:0043522(leucine zipper domain binding)//GO:0019899(enzyme binding)	GO:0042094(interleukin-2 biosynthetic process)//GO:0030889(negative regulation of B cell proliferation)//GO:0010628(positive regulation of gene expression)//GO:0042986(positive regulation of amyloid precursor protein biosynthetic process)//GO:2000774(positive regulation of cellular senescence)//GO:0048147(negative regulation of fibroblast proliferation)//GO:0097190(apoptotic signaling pathway)//G…
NC_006091.5	44741927	44742111	diffreps_peak_13308	13.4457	184	XM_015276315.2	AREG	22.4295	3.58318e-14	1.98109e-10	down	428752	AREG/SDGF|AREGB	CGNC:53451|Ensembl:ENSGALG00000010866	amphiregulin	gga04012(ErbB signaling pathway)	GO:0009986(cell surface)//GO:0016021(integral component of membrane)//GO:0005634(nucleus)//GO:0005615(extracellular space)//GO:0005737(cytoplasm)	GO:0008083(growth factor activity)//GO:0005154(epidermal growth factor receptor binding)	GO:0008284(positive regulation of cell proliferation)//GO:0032355(response to estradiol)//GO:0007173(epidermal growth factor receptor signaling pathway)//GO:0050731(positive regulation of peptidyl-tyrosine phosphorylation)//GO:0045740(positive regulation of DNA replication)//GO:0007186(G-protein coupled receptor signaling pathway)
NC_006091.5	31986643	31986921	diffreps_peak_12967	11.2352	278	XM_015276677.2	ARHGAP10	4.10588	5.81891e-12	2.62302e-09	down	422471	-	CGNC:7627|Ensembl:ENSGALG00000010031	Rho GTPase activating protein 10		GO:0005829(cytosol)	GO:0005096(GTPase activator activity)	GO:0043547(positive regulation of GTPase activity)//GO:0007010(cytoskeleton organization)//GO:0043066(negative regulation of apoptotic process)//GO:0007165(signal transduction)
NC_006089.5	81820170	81820320	diffreps_peak_7694	11.5823	150	XM_015282362.2	LOC107052660	29.668	2.61659e-12	1.57848e-09	down	107052660	-	CGNC:75663	SUN domain-containing protein 3-like
NC_006089.5	15015121	15015816	diffreps_peak_5957	5.1822	695	XM_015282086.2	MAP3K8	4.89489	6.57354e-06	0.000243214	down	420479	-	CGNC:5558|Ensembl:ENSGALG00000007356	mitogen-activated protein kinase kinase kinase 8	gga04010(MAPK signaling pathway)//gga04620(Toll-like receptor signaling pathway)	GO:0005737(cytoplasm)	GO:0005524(ATP binding)//GO:0004674(protein serine/threonine kinase activity)	GO:0031098(stress-activated protein kinase signaling cascade)//GO:0023014(signal transduction by protein phosphorylation)//GO:0007346(regulation of mitotic cell cycle)//GO:0032147(activation of protein kinase activity)//GO:0042981(regulation of apoptotic process)
NC_006096.5	12543228	12543333	diffreps_peak_20673	9.9138	105	XM_015291375.2	AGTR1	4.06844	1.21956e-10	1.65369e-08	down	396065	-	CGNC:49635|Ensembl:ENSGALG00000038512	angiotensin II receptor type 1	gga04020(Calcium signaling pathway)//gga04080(Neuroactive ligand-receptor interaction)//gga04261(Adrenergic signaling in cardiomyocytes)//gga04270(Vascular smooth muscle contraction)//gga04933(AGE-RAGE signaling pathway in diabetic complications)	GO:0005886(plasma membrane)//GO:0016021(integral component of membrane)	GO:0004945(angiotensin type II receptor activity)	GO:0019229(regulation of vasoconstriction)//GO:0038166(angiotensin-activated signaling pathway)
NC_006101.5	1634276	1634521	diffreps_peak_23678	11.543	245	XM_414750.6	NPTX2	2.63189	2.86397e-12	1.67932e-09	down	416438	-	CGNC:2600|Ensembl:ENSGALG00000003562	neuronal pentraxin 2		GO:0005575(cellular_component)	GO:0003674(molecular_function)	GO:0008150(biological_process)//GO:0008306(associative learning)
NC_006091.5	76550254	76550378	diffreps_peak_14330	6.59782	124	NM_001291649.1	PROM1	21.8636	2.52451e-07	1.25554e-05	down	422825	prominin-1	CGNC:10775|Ensembl:ENSGALG00000014496	prominin 1		GO:0016021(integral component of membrane)//GO:0070062(extracellular exosome)//GO:0009986(cell surface)//GO:0042622(photoreceptor outer segment membrane)//GO:0005783(endoplasmic reticulum)//GO:0005793(endoplasmic reticulum-Golgi intermediate compartment)	GO:0045296(cadherin binding)//GO:0042805(actinin binding)	GO:0072112(glomerular visceral epithelial cell differentiation)//GO:0060219(camera-type eye photoreceptor cell differentiation)//GO:2000768(positive regulation of nephron tubule epithelial cell differentiation)//GO:0045494(photoreceptor cell maintenance)//GO:0072139(glomerular parietal epithelial cell differentiation)
NC_006090.5	7421308	7421747	diffreps_peak_9485	12.5075	439	NM_001198975.1	NRXN1	4.89717	3.10842e-13	4.7977e-10	down	395398	-	CGNC:49297|Ensembl:ENSGALG00000009107	neurexin 1	gga04514(Cell adhesion molecules (CAMs))	GO:0016021(integral component of membrane)//GO:0042734(presynaptic membrane)	GO:0046872(metal ion binding)	GO:0007155(cell adhesion)//GO:0001525(angiogenesis)
NC_006099.5	8840608	8840779	diffreps_peak_22632	7.09878	171	NM_001030595.1	ARHGEF3	2.26702	7.96554e-08	4.33338e-06	down	416000	-	CGNC:4085|Ensembl:ENSGALG00000005481	Rho guanine nucleotide exchange factor 3		GO:0005622(intracellular)	GO:0005089(Rho guanyl-nucleotide exchange factor activity)	GO:0035556(intracellular signal transduction)//GO:0035023(regulation of Rho protein signal transduction)//GO:0043547(positive regulation of GTPase activity)
NC_006108.5	1400719	1400854	diffreps_peak_26596	9.73992	135	XM_001233076.5	MMEL1	7.78824	1.82005e-10	2.15891e-08	down	770671	-	CGNC:757|Ensembl:ENSGALG00000001115	membrane metallo-endopeptidase-like 1		GO:0016021(integral component of membrane)	GO:0004222(metalloendopeptidase activity)	GO:0006508(proteolysis)
NC_006090.5	42542547	42542676	diffreps_peak_10556	11.7099	129	XM_015284338.2	TCP10	48.194	1.95009e-12	1.30368e-09	down	421567	-	CGNC:51505	t-complex 10
NC_006109.5	4101579	4101828	diffreps_peak_26995	11.2548	249	XM_015297487.2	ADD2	2.87616	5.56136e-12	2.55785e-09	down	107054985	-	CGNC:77949|Ensembl:ENSGALG00000026948	adducin 2		GO:0005856(cytoskeleton)
NC_006097.5	20473968	20474020	diffreps_peak_21765	7.59479	52	XM_413950.6	SEMA4B	104.1	2.5422e-08	1.50557e-06	down	415582	-	CGNC:6288|Ensembl:ENSGALG00000008297	semaphorin 4B		GO:0045202(synapse)//GO:0005886(plasma membrane)//GO:0005615(extracellular space)//GO:0016021(integral component of membrane)	GO:0038191(neuropilin binding)	GO:0050919(negative chemotaxis)
NC_006096.5	23779823	23780160	diffreps_peak_21017	9.12453	337	XM_015291842.2	FAM194A	7.38733	7.507e-10	6.43641e-08	down	771833	C3orf44|ERICH6	CGNC:7916	family with sequence similarity 194, member A
NC_006102.5	9561093	9561460	diffreps_peak_24364	8.61842	367	XM_001233549.5	DYL2	14.6058	2.4076e-09	1.76972e-07	down	770215	DYNLL1	CGNC:5401|Ensembl:ENSGALG00000007147	dynein light chain 2 cytoplasmic		GO:0005868(cytoplasmic dynein complex)	GO:0045505(dynein intermediate chain binding)//GO:0008092(cytoskeletal protein binding)//GO:0008574(ATP-dependent microtubule motor activity, plus-end-directed)//GO:0051959(dynein light intermediate chain binding)	GO:0010970(transport along microtubule)//GO:0060271(cilium assembly)//GO:2000582(positive regulation of ATP-dependent microtubule motor activity, plus-end-directed)
NC_006108.5	4944464	4944535	diffreps_peak_26755	12.2449	71	XM_025142689.1	LOC112529958	29.9022	5.68971e-13	6.45536e-10	down
NC_006127.5	8745721	8746900	diffreps_peak_28830	9.26819	1179	XM_004937123.3	UNC13B	42.561	5.39276e-10	4.87476e-08	down	100858799	-	CGNC:64303|Ensembl:ENSGALG00000002165	unc-13 homolog B
NC_006104.5	1824794	1824919	diffreps_peak_24736	9.06725	125	XM_415546.6	BSPRY	11.269	8.56551e-10	7.18252e-08	down	417272	-	CGNC:6728|Ensembl:ENSGALG00000008861	B-box and SPRY domain containing
NC_006103.5	2514605	2515531	diffreps_peak_24662	6.78687	926	NM_001030671.2	TRIM27.1	2.07856	1.63355e-07	8.4062e-06	down	417042	TRIM27	CGNC:58|Ensembl:ENSGALG00000030397	tripartite motif containing 27.1		GO:0005622(intracellular)	GO:0008270(zinc ion binding)
NC_006091.5	65415488	65415604	diffreps_peak_13975	8.36907	116	NM_204749.2	PDGFRA	4.53234	4.27498e-09	2.95757e-07	down	395509	PDGFR|PDGFR-A	CGNC:10416|Ensembl:ENSGALG00000013929	platelet-derived growth factor receptor, alpha polypeptide	gga04010(MAPK signaling pathway)//gga04020(Calcium signaling pathway)//gga04060(Cytokine-cytokine receptor interaction)//gga04144(Endocytosis)//gga04510(Focal adhesion)//gga04540(Gap junction)//gga04810(Regulation of actin cytoskeleton)	GO:0009897(external side of plasma membrane)//GO:0005887(integral component of plasma membrane)//GO:0043234(protein complex)//GO:0005886(plasma membrane)//GO:0030054(cell junction)//GO:0016021(integral component of membrane)//GO:0005902(microvillus)//GO:0005634(nucleus)//GO:0005737(cytoplasm)	GO:0005021(vascular endothelial growth factor-activated receptor activity)//GO:0038085(vascular endothelial growth factor binding)//GO:0032403(protein complex binding)//GO:0042803(protein homodimerization activity)//GO:0005524(ATP binding)//GO:0005161(platelet-derived growth factor receptor binding)//GO:0048407(platelet-derived growth factor binding)//GO:0005018(platelet-derived growth factor alp…	GO:0061298(retina vasculature development in camera-type eye)//GO:0060021(palate development)//GO:0071230(cellular response to amino acid stimulus)//GO:0034614(cellular response to reactive oxygen species)//GO:0023019(signal transduction involved in regulation of gene expression)//GO:0038091(positive regulation of cell proliferation by VEGF-activated platelet derived growth factor receptor signal…
NC_006092.5	37402910	37403050	diffreps_peak_16080	6.48395	140	XM_421249.6	TTC6	6.00424	3.28135e-07	1.60039e-05	down	423333	-	CGNC:7704	tetratricopeptide repeat domain 6
NC_006091.5	91140741	91141066	diffreps_peak_14687	11.4753	325	XM_025150241.1	C20orf27	9.53518	3.34725e-12	1.85734e-09	down	100858801	-	CGNC:64301	chromosome 20 open reading frame 27
NC_006088.5	93471241	93472300	diffreps_peak_2918	8.54075	1059	XM_416660.6	PTGFRN	2.3119	2.87904e-09	2.07577e-07	down	418449	-	CGNC:11526	prostaglandin F2 receptor inhibitor
NC_006095.5	19993703	19994260	diffreps_peak_19720	8.73986	557	XM_422397.6	CFAP57	14.6474	1.82029e-09	1.38265e-07	down	424559	WDR65	CGNC:7520	cilia and flagella associated protein 57
NC_006090.5	29058495	29058602	diffreps_peak_10129	5.4046	107	XM_003640945.4	KIF6	58.8	3.93915e-06	0.00015358	down	428572	-	CGNC:7648|Ensembl:ENSGALG00000010057	kinesin family member 6		GO:0005871(kinesin complex)//GO:0005874(microtubule)	GO:0005524(ATP binding)//GO:0008017(microtubule binding)//GO:0016887(ATPase activity)//GO:0003777(microtubule motor activity)	GO:0007018(microtubule-based movement)
NC_006088.5	81563181	81563307	diffreps_peak_2544	11.7174	126	XM_015294684.2	UPK1B	32.3582	1.91687e-12	1.29015e-09	down	418345	-	CGNC:11218|Ensembl:ENSGALG00000015079	uroplakin 1B		GO:0005887(integral component of plasma membrane)//GO:0016324(apical plasma membrane)//GO:0070062(extracellular exosome)		GO:0030855(epithelial cell differentiation)//GO:0007166(cell surface receptor signaling pathway)
NC_006088.5	194075338	194075677	diffreps_peak_5389	11.7885	339	XM_025146932.1	LOC101750591	11.4132	1.62728e-12	1.14906e-09	down	101750591	-	CGNC:70038	uncharacterized LOC101750591
NC_006103.5	1737821	1738020	diffreps_peak_24537	7.14301	199	XM_015272934.2	ZNF226L	6.18242	7.19429e-08	3.93748e-06	down	430731	-	CGNC:54037	zinc finger protein 226-like
NC_006090.5	58275709	58275852	diffreps_peak_11012	7.21091	143	XM_015284127.2	LAMA2	4.88336	6.153e-08	3.40149e-06	down	421709	-	CGNC:10472|Ensembl:ENSGALG00000042388	laminin subunit alpha 2	gga04510(Focal adhesion)//gga04512(ECM-receptor interaction)	GO:0005605(basal lamina)//GO:0005623(cell)	GO:0005102(receptor binding)	GO:0030334(regulation of cell migration)//GO:0030155(regulation of cell adhesion)//GO:0007155(cell adhesion)//GO:0045995(regulation of embryonic development)
NC_006088.5	50278456	50279008	diffreps_peak_1507	9.41724	552	XM_001234069.3	FAM83F	9.13497	3.82615e-10	3.69109e-08	down	770747	-	CGNC:9137|Ensembl:ENSGALG00000045936	family with sequence similarity 83 member F
NC_006127.5	40056561	40056760	diffreps_peak_29917	7.40022	199	XM_003643028.4	KIF27	2.39484	3.97907e-08	2.27728e-06	down	427456	-	CGNC:9554	kinesin family member 27
NC_006090.5	104508105	104508226	diffreps_peak_11955	5.50187	121	XM_015285000.2	TRIM54	2.19455	3.14866e-06	0.000125878	down	107053153	-	Ensembl:ENSGALG00000033203	tripartite motif containing 54		GO:0005874(microtubule)	GO:0008270(zinc ion binding)	GO:0070507(regulation of microtubule cytoskeleton organization)//GO:0055001(muscle cell development)
NC_006098.5	11171245	11171393	diffreps_peak_22064	8.02908	148	XM_015292452.2	CES1L1	4.03638	9.35237e-09	6.04918e-07	down	415786	CES1	CGNC:50076	carboxylesterase 1 like 1	gga00983(Drug metabolism - other enzymes)//gga01100(Metabolic pathways)
[truncated: 484 more rows]
