# Supplementary material for: Profiling of RNA N6-Methyladenosine Methylation Reveals the Critical Role of m6A in Chicken Adipose Deposition
Source: Front Cell Dev Biol. 2021 Feb 5;9:590468. doi: 10.3389/fcell.2021.590468 (PMC7892974; doi:10.3389/fcell.2021.590468)
Supplement: Supplementary file 8 [file Table_7.XLS]

## Sheet: up-regulated
#Column "GO.ID" stands for the ID of gene ontology term
#Column "Term" stands for the name of gene ontology term
#Column "Ontology" stands for the ontology of GOID belongs to
#Column "Count" stands for the number of DE genes associated with the listed GOID
#Column "Pop.Hits" stands for the number of background population genes associated with the listed GOID
#Column "List.Total" stands for the total number of DE genes
#Column "Pop.Total" stands for the total number of background population genes
#Column "Fold.Enrichment" stands for the Fold Enrichment value of the GOID, it equals (Count/Pop.Hits)/(List.Total/Pop.Total)
#Column "Pvalue" stands for the significance testing value of the GOID
#Column "FDR" stands for the false discovery rate of the GOID, using Benjamini & Hochberg (1995) method
#Column "Enrichment.Score" stands for the Enrichment Score value of the GOID, it equals (-log10(Pvalue))
#Column "Gene.Ratio" stands for the Gene Ratio value genes associated with the GOID, it equals (Count/List.Total)
#Column "GENES" stands for the DE genes associated with the GOID
GO.ID	Term	Ontology	Count	Pop.Hits	List.Total	Pop.Total	Fold.Enrichment	Pvalue	FDR	Enrichment.Score	Gene.Ratio	GENES
GO:0032868	response to insulin	Biological process	2	11	32	1870	10.625	0.0141747	1	1.84849	0.0625	INHBB//MYO5A
GO:0043547	positive regulation of GTPase activity	Biological process	3	35	32	1870	5.00893	0.0205524	1	1.68714	0.09375	ARHGEF6//FARP1//ARHGAP26
GO:0071375	cellular response to peptide hormone stimulus	Biological process	2	14	32	1870	8.34821	0.0227146	1	1.6437	0.0625	INHBB//MYO5A
GO:1901653	cellular response to peptide	Biological process	2	14	32	1870	8.34821	0.0227146	1	1.6437	0.0625	INHBB//MYO5A
GO:0032870	cellular response to hormone stimulus	Biological process	3	38	32	1870	4.61349	0.0255877	1	1.59197	0.09375	INHBB//MYO5A//NR5A2
GO:0050808	synapse organization	Biological process	2	15	32	1870	7.79167	0.0259318	1	1.58617	0.0625	FARP1//NFASC
GO:0032320	positive regulation of Ras GTPase activity	Biological process	2	16	32	1870	7.30469	0.0293231	1	1.53279	0.0625	ARHGEF6//FARP1
GO:0043434	response to peptide hormone	Biological process	2	16	32	1870	7.30469	0.0293231	1	1.53279	0.0625	INHBB//MYO5A
GO:1901652	response to peptide	Biological process	2	16	32	1870	7.30469	0.0293231	1	1.53279	0.0625	INHBB//MYO5A
GO:0033124	regulation of GTP catabolic process	Biological process	3	46	32	1870	3.81114	0.0419877	1	1.37688	0.09375	ARHGEF6//FARP1//ARHGAP26
GO:0043087	regulation of GTPase activity	Biological process	3	46	32	1870	3.81114	0.0419877	1	1.37688	0.09375	ARHGEF6//FARP1//ARHGAP26
GO:0009725	response to hormone	Biological process	3	47	32	1870	3.73005	0.0443377	1	1.35323	0.09375	INHBB//MYO5A//NR5A2
GO:0032319	regulation of Rho GTPase activity	Biological process	2	20	32	1870	5.84375	0.0445012	1	1.35163	0.0625	ARHGEF6//FARP1
GO:0007155	cell adhesion	Biological process	5	117	32	1870	2.49733	0.045521	1	1.34179	0.15625	CDH13//FN1//ITGAV//TNC//NFASC
GO:0022610	biological adhesion	Biological process	5	117	32	1870	2.49733	0.045521	1	1.34179	0.15625	FN1//ITGAV//TNC//NFASC//CDH13

## Sheet: dowm-regulated
#Column "GO.ID" stands for the ID of gene ontology term
#Column "Term" stands for the name of gene ontology term
#Column "Ontology" stands for the ontology of GOID belongs to
#Column "Count" stands for the number of DE genes associated with the listed GOID
#Column "Pop.Hits" stands for the number of background population genes associated with the listed GOID
#Column "List.Total" stands for the total number of DE genes
#Column "Pop.Total" stands for the total number of background population genes
#Column "Fold.Enrichment" stands for the Fold Enrichment value of the GOID, it equals (Count/Pop.Hits)/(List.Total/Pop.Total)
#Column "Pvalue" stands for the significance testing value of the GOID
#Column "FDR" stands for the false discovery rate of the GOID, using Benjamini & Hochberg (1995) method
#Column "Enrichment.Score" stands for the Enrichment Score value of the GOID, it equals (-log10(Pvalue))
#Column "Gene.Ratio" stands for the Gene Ratio value genes associated with the GOID, it equals (Count/List.Total)
#Column "GENES" stands for the DE genes associated with the GOID
GO.ID	Term	Ontology	Count	Pop.Hits	List.Total	Pop.Total	Fold.Enrichment	Pvalue	FDR	Enrichment.Score	Gene.Ratio	GENES
GO:0048731	system development	Biological process	24	384	63	1870	1.85516	0.000844166	0.445917	3.07357	0.380952	SEMA3E//NRXN1//ETS2//NTRK2//AGTPBP1//GATA3//AGTR1//SFRP1//FOXP1//SHH//NTRK3//EPHB3//MSTN//BMP2//NEGR1//RAP1GAP2//THBS2//PLAG1//WNT7B//CRYBA1//WDR61//PDGFRA//MYH11//ARID5B
GO:0010975	regulation of neuron projection development	Biological process	5	25	63	1870	5.93651	0.00116732	0.445917	2.93281	0.0793651	NEGR1//NTRK2//RAP1GAP2//EPHB3//GATA3
GO:0007275	multicellular organismal development	Biological process	28	501	63	1870	1.6589	0.00160845	0.445917	2.79359	0.444444	SEMA3E//NRXN1//ETS2//NTRK2//AGTPBP1//GATA3//AGTR1//SFRP1//FOXP1//SHH//NTRK3//EPHB3//MSTN//BMP2//NEGR1//RAP1GAP2//THBS2//PLAG1//WNT7B//CRYBA1//WDR61//PDGFRA//MYH11//ARID5B//UNC5C//FZD3//DKK3//GLI1
GO:0072358	cardiovascular system development	Biological process	10	106	63	1870	2.80024	0.0022646	0.445917	2.64501	0.15873	SEMA3E//NRXN1//ETS2//NTRK2//SFRP1//GATA3//THBS2//MYH11//FOXP1//BMP2
GO:0072359	circulatory system development	Biological process	10	106	63	1870	2.80024	0.0022646	0.445917	2.64501	0.15873	SEMA3E//NRXN1//ETS2//NTRK2//SFRP1//GATA3//THBS2//MYH11//FOXP1//BMP2
GO:0051239	regulation of multicellular organismal process	Biological process	14	190	63	1870	2.18713	0.00321542	0.445917	2.49276	0.222222	TNNT3//CHRM2//GATA3//BMP2//NEGR1//NTRK2//RAP1GAP2//THBS2//AGTR1//WDR61//EPHB3//FOXP1//PLAG1//SHH
GO:0031344	regulation of cell projection organization	Biological process	5	32	63	1870	4.6379	0.00368733	0.445917	2.43329	0.0793651	GATA3//NEGR1//NTRK2//RAP1GAP2//EPHB3
GO:0044707	single-multicellular organism process	Biological process	31	608	63	1870	1.51342	0.00377762	0.445917	2.42278	0.492063	BMP2//SEMA3E//NRXN1//ETS2//NTRK2//AGTPBP1//GATA3//AGTR1//SFRP1//FOXP1//SHH//ACTN2//MYH11//TNNT3//UNC5C//FZD3//DKK3//GLI1//NTRK3//EPHB3//MSTN//CRYBA1//CHRM2//NEGR1//RAP1GAP2//THBS2//PLAG1//WNT7B//WDR61//PDGFRA//ARID5B
GO:0007155	cell adhesion	Biological process	10	117	63	1870	2.53697	0.00472237	0.445917	2.32584	0.15873	CDHR1//CDH13//NEGR1//EPHB3//ACTN2//NRXN1//VCAN//NEO1//COL14A1//THBS2
GO:0022610	biological adhesion	Biological process	10	117	63	1870	2.53697	0.00472237	0.445917	2.32584	0.15873	NRXN1//VCAN//NEO1//COL14A1//THBS2//CDHR1//CDH13//NEGR1//EPHB3//ACTN2
GO:0031056	regulation of histone modification	Biological process	3	11	63	1870	8.09524	0.00495821	0.445917	2.30468	0.047619	GATA3//GCG//WDR61
GO:0034968	histone lysine methylation	Biological process	3	11	63	1870	8.09524	0.00495821	0.445917	2.30468	0.047619	GATA3//GCG//WDR61
GO:1903308	regulation of chromatin modification	Biological process	3	11	63	1870	8.09524	0.00495821	0.445917	2.30468	0.047619	GATA3//GCG//WDR61
GO:0032501	multicellular organismal process	Biological process	31	619	63	1870	1.48652	0.00513849	0.445917	2.28916	0.492063	BMP2//SEMA3E//NRXN1//ETS2//NTRK2//AGTPBP1//GATA3//AGTR1//SFRP1//FOXP1//SHH//ACTN2//MYH11//TNNT3//UNC5C//FZD3//DKK3//GLI1//NTRK3//EPHB3//MSTN//CRYBA1//CHRM2//NEGR1//RAP1GAP2//THBS2//PLAG1//WNT7B//WDR61//PDGFRA//ARID5B
GO:0045595	regulation of cell differentiation	Biological process	11	138	63	1870	2.366	0.00519076	0.445917	2.28477	0.174603	BMP2//GATA3//NEGR1//NTRK2//RAP1GAP2//WDR61//EPHB3//PLAG1//SHH//FOXP1//MSTN
GO:2000026	regulation of multicellular organismal development	Biological process	11	140	63	1870	2.3322	0.00579814	0.445917	2.23671	0.174603	BMP2//GATA3//NEGR1//NTRK2//RAP1GAP2//THBS2//WDR61//EPHB3//FOXP1//PLAG1//SHH
GO:0001654	eye development	Biological process	6	51	63	1870	3.49206	0.00631112	0.445917	2.19989	0.0952381	AGTPBP1//GATA3//SHH//CRYBA1//NTRK2//WNT7B
GO:0048646	anatomical structure formation involved in morphogenesis	Biological process	9	103	63	1870	2.59362	0.00640617	0.445917	2.1934	0.142857	SEMA3E//NRXN1//ETS2//SHH//THBS2//AGTPBP1//MYH11//FOXP1//GATA3
GO:0016571	histone methylation	Biological process	3	12	63	1870	7.42063	0.00645321	0.445917	2.19022	0.047619	GATA3//GCG//WDR61
GO:1902275	regulation of chromatin organization	Biological process	3	12	63	1870	7.42063	0.00645321	0.445917	2.19022	0.047619	GATA3//GCG//WDR61
GO:0048513	organ development	Biological process	17	278	63	1870	1.81512	0.00802032	0.500726	2.09581	0.269841	AGTPBP1//AGTR1//GATA3//FOXP1//SHH//SFRP1//MSTN//BMP2//NTRK2//PLAG1//CRYBA1//WDR61//PDGFRA//MYH11//ARID5B//ETS2//WNT7B
GO:0050767	regulation of neurogenesis	Biological process	6	54	63	1870	3.29806	0.00836335	0.500726	2.07762	0.0952381	GATA3//NEGR1//NTRK2//RAP1GAP2//EPHB3//PLAG1
GO:0048856	anatomical structure development	Biological process	24	452	63	1870	1.57606	0.00860887	0.500726	2.06505	0.380952	SEMA3E//NRXN1//ETS2//NTRK2//AGTPBP1//GATA3//AGTR1//SFRP1//FOXP1//SHH//NTRK3//EPHB3//MSTN//BMP2//NEGR1//RAP1GAP2//THBS2//PLAG1//WNT7B//MYH11//CRYBA1//WDR61//PDGFRA//ARID5B
GO:0007266	Rho protein signal transduction	Biological process	4	25	63	1870	4.74921	0.00869568	0.500726	2.0607	0.0634921	AGTR1
GO:0044767	single-organism developmental process	Biological process	28	559	63	1870	1.48678	0.00909326	0.502675	2.04128	0.444444	SEMA3E//NRXN1//ETS2//NTRK2//SHH//GATA3//AGTPBP1//AGTR1//SFRP1//FOXP1//UNC5C//FZD3//DKK3//GLI1//NTRK3//EPHB3//MSTN//BMP2//NEGR1//RAP1GAP2//THBS2//PLAG1//WNT7B//MYH11//CRYBA1//WDR61//PDGFRA//ARID5B
GO:0032502	developmental process	Biological process	28	561	63	1870	1.48148	0.00958656	0.509562	2.01834	0.444444	SEMA3E//NRXN1//ETS2//NTRK2//SHH//GATA3//AGTPBP1//AGTR1//SFRP1//FOXP1//UNC5C//FZD3//DKK3//GLI1//NTRK3//EPHB3//MSTN//BMP2//NEGR1//RAP1GAP2//THBS2//PLAG1//WNT7B//MYH11//CRYBA1//WDR61//PDGFRA//ARID5B
GO:0007265	Ras protein signal transduction	Biological process	5	41	63	1870	3.61982	0.0108654	0.523422	1.96396	0.0793651	AGTR1
GO:0060284	regulation of cell development	Biological process	7	76	63	1870	2.73392	0.0122716	0.523422	1.9111	0.111111	BMP2//GATA3//NEGR1//NTRK2//RAP1GAP2//EPHB3//PLAG1
GO:0006479	protein methylation	Biological process	3	15	63	1870	5.93651	0.0124162	0.523422	1.90601	0.047619	GATA3//GCG//WDR61
GO:0008213	protein alkylation	Biological process	3	15	63	1870	5.93651	0.0124162	0.523422	1.90601	0.047619	GATA3//GCG//WDR61
GO:0033044	regulation of chromosome organization	Biological process	3	15	63	1870	5.93651	0.0124162	0.523422	1.90601	0.047619	GATA3//GCG//WDR61
GO:0006935	chemotaxis	Biological process	5	43	63	1870	3.45146	0.013253	0.523422	1.87769	0.0793651	EPHB3//GATA3//FOXP1//AGTR1//PDGFRA
GO:0042330	taxis	Biological process	5	43	63	1870	3.45146	0.013253	0.523422	1.87769	0.0793651	PDGFRA//EPHB3//GATA3//FOXP1//AGTR1
GO:0007399	nervous system development	Biological process	13	200	63	1870	1.92937	0.0132554	0.523422	1.87761	0.206349	AGTPBP1//NTRK2//GATA3//EPHB3//SFRP1//FOXP1//NEGR1//RAP1GAP2//SHH//WNT7B//PLAG1//SEMA3E//NTRK3
GO:0050793	regulation of developmental process	Biological process	12	178	63	1870	2.00107	0.013256	0.523422	1.87759	0.190476	BMP2//GATA3//NEGR1//NTRK2//RAP1GAP2//THBS2//MSTN//WDR61//EPHB3//FOXP1//PLAG1//SHH
GO:0045664	regulation of neuron differentiation	Biological process	5	44	63	1870	3.37302	0.0145707	0.551357	1.83652	0.0793651	GATA3//NEGR1//NTRK2//RAP1GAP2//EPHB3
GO:0032318	regulation of Ras GTPase activity	Biological process	4	29	63	1870	4.09414	0.0147614	0.551357	1.83087	0.0634921	NTRK2//EPHB3//ARHGEF3//RAP1GAP2
GO:0051960	regulation of nervous system development	Biological process	6	63	63	1870	2.82691	0.0173682	0.631656	1.76024	0.0952381	GATA3//NEGR1//NTRK2//RAP1GAP2//EPHB3//PLAG1
GO:0048699	generation of neurons	Biological process	9	124	63	1870	2.15438	0.0206289	0.731004	1.68552	0.142857	AGTPBP1//NTRK2//GATA3//EPHB3//FOXP1//NEGR1//RAP1GAP2//WNT7B//PLAG1
GO:0001944	vasculature development	Biological process	6	66	63	1870	2.69841	0.0214683	0.741729	1.6682	0.0952381	SEMA3E//NRXN1//ETS2//NTRK2//THBS2//SFRP1
GO:0051094	positive regulation of developmental process	Biological process	7	86	63	1870	2.41602	0.0231361	0.772161	1.63571	0.111111	BMP2//GATA3//NTRK2//EPHB3//PLAG1//SHH//FOXP1
GO:0006936	muscle contraction	Biological process	3	19	63	1870	4.68672	0.0240253	0.772161	1.61933	0.047619	MYH11//TNNT3//ACTN2
GO:0042445	hormone metabolic process	Biological process	3	19	63	1870	4.68672	0.0240253	0.772161	1.61933	0.047619	DIO2//ALDH1A1//GATA3
GO:0051130	positive regulation of cellular component organization	Biological process	6	69	63	1870	2.58109	0.0261844	0.794594	1.58196	0.0952381	BMP2//NEGR1//NTRK2//GCG//WDR61//EPHB3
GO:0048514	blood vessel morphogenesis	Biological process	5	51	63	1870	2.91005	0.0263124	0.794594	1.57984	0.0793651	SEMA3E//NRXN1//ETS2//NTRK2//THBS2
GO:0030154	cell differentiation	Biological process	18	341	63	1870	1.56682	0.0274915	0.794594	1.5608	0.285714	NTRK2//SHH//GATA3//AGTPBP1//FOXP1//EPHB3//BMP2//NEGR1//RAP1GAP2//WNT7B//MYH11//MSTN//WDR61//PLAG1//SEMA3E//SFRP1//GLI1//NTRK3
GO:0032319	regulation of Rho GTPase activity	Biological process	3	20	63	1870	4.45238	0.0275981	0.794594	1.55912	0.047619	NTRK2//EPHB3//ARHGEF3
GO:0051260	protein homooligomerization	Biological process	3	20	63	1870	4.45238	0.0275981	0.794594	1.55912	0.047619	ACTN2//KCNG2//KCTD7
GO:0003008	system process	Biological process	9	132	63	1870	2.02381	0.0297675	0.81441	1.52626	0.142857	ACTN2//MYH11//TNNT3//CRYBA1//NTRK2//CHRM2//AGTR1//GATA3//AGTPBP1
GO:0022008	neurogenesis	Biological process	9	132	63	1870	2.02381	0.0297675	0.81441	1.52626	0.142857	AGTPBP1//NTRK2//GATA3//EPHB3//FOXP1//NEGR1//RAP1GAP2//WNT7B//PLAG1
GO:0034765	regulation of ion transmembrane transport	Biological process	3	21	63	1870	4.24036	0.0314391	0.81441	1.50253	0.047619	GCG//ACTN2//KCNG2
GO:0007423	sensory organ development	Biological process	6	72	63	1870	2.47354	0.0315507	0.81441	1.50099	0.0952381	AGTPBP1//GATA3//SHH//CRYBA1//NTRK2//WNT7B
GO:0009653	anatomical structure morphogenesis	Biological process	14	248	63	1870	1.67563	0.031931	0.81441	1.49579	0.222222	SEMA3E//NRXN1//ETS2//NTRK2//AGTPBP1//GATA3//SHH//EPHB3//FOXP1//BMP2//THBS2//PLAG1//MYH11//PDGFRA
GO:0001568	blood vessel development	Biological process	5	54	63	1870	2.74838	0.032795	0.81441	1.48419	0.0793651	SEMA3E//NRXN1//ETS2//NTRK2//THBS2
GO:0030182	neuron differentiation	Biological process	8	113	63	1870	2.10142	0.0328788	0.81441	1.48308	0.126984	AGTPBP1//EPHB3//GATA3//FOXP1//NEGR1//NTRK2//RAP1GAP2//WNT7B
GO:0010817	regulation of hormone levels	Biological process	4	37	63	1870	3.20892	0.03359	0.81441	1.47379	0.0634921	DIO2//GCG//GATA3//ALDH1A1
GO:0046578	regulation of Ras protein signal transduction	Biological process	4	37	63	1870	3.20892	0.03359	0.81441	1.47379	0.0634921	NTRK2//EPHB3//ARHGEF3//RAP1GAP2
GO:0007507	heart development	Biological process	5	55	63	1870	2.69841	0.0351601	0.831188	1.45395	0.0793651	GATA3//MYH11//FOXP1//BMP2//ETS2
GO:0035023	regulation of Rho protein signal transduction	Biological process	3	22	63	1870	4.04762	0.0355467	0.831188	1.4492	0.047619	NTRK2//EPHB3//ARHGEF3
GO:0007166	cell surface receptor signaling pathway	Biological process	14	252	63	1870	1.64903	0.0360863	0.831188	1.44266	0.222222	FZD3//DKK3//WNT7B//NTRK3//MSTN//GCG//CHRM2//GATA3//SHH//NTRK2//PDGFRA//EPHB3//AGTR1//SFRP1
GO:0031175	neuron projection development	Biological process	6	75	63	1870	2.3746	0.0375966	0.85178	1.42485	0.0952381	EPHB3//GATA3//FOXP1//NEGR1//NTRK2//RAP1GAP2
GO:0051056	regulation of small GTPase mediated signal transduction	Biological process	4	39	63	1870	3.04436	0.0397964	0.861943	1.40016	0.0634921	NTRK2//EPHB3//ARHGEF3//RAP1GAP2
GO:0018958	phenol-containing compound metabolic process	Biological process	2	10	63	1870	5.93651	0.0422353	0.861943	1.37432	0.031746	DIO2//GATA3
GO:0019722	calcium-mediated signaling	Biological process	2	10	63	1870	5.93651	0.0422353	0.861943	1.37432	0.031746	NTRK2//AGTR1
GO:0035020	regulation of Rac protein signal transduction	Biological process	2	10	63	1870	5.93651	0.0422353	0.861943	1.37432	0.031746	NTRK2//EPHB3
GO:0010720	positive regulation of cell development	Biological process	3	24	63	1870	3.71032	0.0445508	0.861943	1.35114	0.047619	BMP2//NTRK2//PLAG1
GO:0034762	regulation of transmembrane transport	Biological process	3	24	63	1870	3.71032	0.0445508	0.861943	1.35114	0.047619	KCNG2//GCG//ACTN2
GO:0043414	macromolecule methylation	Biological process	3	24	63	1870	3.71032	0.0445508	0.861943	1.35114	0.047619	GATA3//GCG//WDR61
GO:0007167	enzyme linked receptor protein signaling pathway	Biological process	7	99	63	1870	2.09877	0.0454548	0.861943	1.34242	0.111111	NTRK3//MSTN//SHH//NTRK2//PDGFRA//EPHB3//GATA3
GO:0048869	cellular developmental process	Biological process	18	361	63	1870	1.48002	0.0461052	0.861943	1.33625	0.285714	NTRK2//SHH//GATA3//AGTPBP1//FOXP1//EPHB3//BMP2//NEGR1//RAP1GAP2//SEMA3E//SFRP1//GLI1//NTRK3//WNT7B//MYH11//MSTN//WDR61//PLAG1
GO:0001525	angiogenesis	Biological process	4	41	63	1870	2.89586	0.0466185	0.861943	1.33144	0.0634921	ETS2//THBS2//SEMA3E//NRXN1
GO:0043010	camera-type eye development	Biological process	4	41	63	1870	2.89586	0.0466185	0.861943	1.33144	0.0634921	GATA3//SHH//WNT7B//CRYBA1
GO:0030030	cell projection organization	Biological process	7	100	63	1870	2.07778	0.0476032	0.861943	1.32236	0.111111	EPHB3//GATA3//FOXP1//NEGR1//NTRK2//RAP1GAP2//ACTN2
GO:0048518	positive regulation of biological process	Biological process	18	363	63	1870	1.47186	0.048383	0.861943	1.31531	0.285714	FOXP1//IGLL1//NTRK2//GATA3//BMP2//GCG//AGTR1//NEGR1//MSTN//GLI1//ETS2//WDR61//ACTN2//SHH//PLAG1//WNT7B//PTN//EPHB3
GO:0006140	regulation of nucleotide metabolic process	Biological process	5	60	63	1870	2.47354	0.0485621	0.861943	1.3137	0.0793651	GCG//NTRK2//EPHB3//ARHGEF3//RAP1GAP2
GO:1900542	regulation of purine nucleotide metabolic process	Biological process	5	60	63	1870	2.47354	0.0485621	0.861943	1.3137	0.0793651	GCG//NTRK2//EPHB3//ARHGEF3//RAP1GAP2
GO:0003012	muscle system process	Biological process	3	25	63	1870	3.5619	0.0494401	0.861943	1.30592	0.047619	ACTN2//MYH11//TNNT3
