# Supplementary material for: Profiling of RNA N6-Methyladenosine Methylation Reveals the Critical Role of m6A in Chicken Adipose Deposition
Source: Front Cell Dev Biol. 2021 Feb 5;9:590468. doi: 10.3389/fcell.2021.590468 (PMC7892974; doi:10.3389/fcell.2021.590468)
Supplement: Supplementary file 9 [file Table_8.XLS]

## Sheet: up-regulated
#Column "PathwayID" stands for Pathway identifiers used in KEGG
#Column "Definition" stands for the definition of the PathwayID
#Column "OriginalWebSite"stands for The map's website,the nodes with red frame and red symbol are associated with the DE genes, green nodes have no significance
#Column "p-value"
"Fisher-Pvalue" stands for the enrichment p-value of the PathwayID used Fisher's exact test
#Column "SelectionCounts" stands for the Count of the DE genes' entities directly associated with the listed PathwayID
#Column "SelectionSize" stands for the total number of the DE genes' entities
#Column "Count" stands for the count of the chosen background population genes' entities associated with the listed PathwayID
#Column "Size" stands for the total number of chosen background population genes' entities
#Column "FDR" stands for the false discovery rate of the PathwayID
#Column "Enrichment_Score" stands for the Enrichment Score value of the PathwayID, it equals "-log10(Pvalue)"
#Column "GeneRatio" stands for the Gene Ratio value of the PathwayID, it equals "SelectionCounts/SelectionSize"
#Column "GENES" stands for the DE genes associated with the PathwayID
PathwayID	Definition	OriginalWebSite	Fisher-Pvalue	SelectionCounts	SelectionSize	Count	Size	FDR	Enrichment_Score	GeneRatio	Genes
gga04512	ECM-receptor interaction	http://www.genome.jp/kegg-bin/show_pathway?gga04512+417730+395530+418752+396133+396420+396440+419031	0.000148326	7	74	70	4393	0.0240288	3.82878	0.094595	CD36//COL4A1//COL4A2//FN1//ITGAV//TNC//VWF
gga04510	Focal adhesion	http://www.genome.jp/kegg-bin/show_pathway?gga04510+421497+395530+418752+396133+396420+395323+424826+396440+373939+419031	0.000795932	10	74	181	4393	0.0644705	3.09912	0.135135	AKT3//COL4A1//COL4A2//FN1//ITGAV//KDR//PIK3CB//TNC//VAV3//VWF
gga04933	AGE-RAGE signaling pathway in diabetic complications	http://www.genome.jp/kegg-bin/show_pathway?gga04933+421497+395530+418752+396133+420815+424826	0.00301669	6	74	86	4393	0.162901	2.52047	0.081081	AKT3//COL4A1//COL4A2//FN1//NFATC1//PIK3CB
gga01212	Fatty acid metabolism	http://www.genome.jp/kegg-bin/show_pathway?gga01212+422547+396061+419601+395706	0.00605341	4	74	44	4393	0.245163	2.218	0.054054	ACSL1//FASN//MECR//SCD
gga00061	Fatty acid biosynthesis	http://www.genome.jp/kegg-bin/show_pathway?gga00061+422547+396061	0.019366	2	74	13	4393	0.627457	1.71296	0.027027	ACSL1//FASN
gga04514	Cell adhesion molecules (CAMs)	http://www.genome.jp/kegg-bin/show_pathway?gga04514+768950+396420+419824+417171+396343	0.0394226	5	74	112	4393	1	1.40426	0.067568	CD80//ITGAV//NFASC//NTNG2//SDC3
gga04261	Adrenergic signaling in cardiomyocytes	http://www.genome.jp/kegg-bin/show_pathway?gga04261+421497+395727+428420+374259+424826	0.0520616	5	74	121	4393	1	1.28348	0.067568	AKT3//ATF2//CACNB2//CACNB4//PIK3CB
gga04150	mTOR signaling pathway	http://www.genome.jp/kegg-bin/show_pathway?gga04150+421497+424826+417614	0.0537256	3	74	51	4393	1	1.26982	0.040541	AKT3//PIK3CB//ULK2
gga04010	MAPK signaling pathway	http://www.genome.jp/kegg-bin/show_pathway?gga04010+421497+395727+428420+374259+374192+769007+420815	0.0657177	7	74	213	4393	1	1.18232	0.094595	AKT3//ATF2//CACNB2//CACNB4//DUSP1//MEF2C//NFATC1
gga04370	VEGF signaling pathway	http://www.genome.jp/kegg-bin/show_pathway?gga04370+421497+395323+424826	0.0703424	3	74	57	4393	1	1.15278	0.040541	AKT3//KDR//PIK3CB
gga03320	PPAR signaling pathway	http://www.genome.jp/kegg-bin/show_pathway?gga03320+422547+417730+395706	0.0763418	3	74	59	4393	1	1.11724	0.040541	ACSL1//CD36//SCD
gga04920	Adipocytokine signaling pathway	http://www.genome.jp/kegg-bin/show_pathway?gga04920+422547+421497+417730	0.0922858	3	74	64	4393	1	1.03486	0.040541	ACSL1//AKT3//CD36

## Sheet: down-regulated
#Column "PathwayID" stands for Pathway identifiers used in KEGG
#Column "Definition" stands for the definition of the PathwayID
#Column "OriginalWebSite"stands for The map's website,the nodes with red frame and red symbol are associated with the DE genes, green nodes have no significance
#Column "p-value"
"Fisher-Pvalue" stands for the enrichment p-value of the PathwayID used Fisher's exact test
#Column "SelectionCounts" stands for the Count of the DE genes' entities directly associated with the listed PathwayID
#Column "SelectionSize" stands for the total number of the DE genes' entities
#Column "Count" stands for the count of the chosen background population genes' entities associated with the listed PathwayID
#Column "Size" stands for the total number of chosen background population genes' entities
#Column "FDR" stands for the false discovery rate of the PathwayID
#Column "Enrichment_Score" stands for the Enrichment Score value of the PathwayID, it equals "-log10(Pvalue)"
#Column "GeneRatio" stands for the Gene Ratio value of the PathwayID, it equals "SelectionCounts/SelectionSize"
#Column "GENES" stands for the DE genes associated with the PathwayID
PathwayID	Definition	OriginalWebSite	Fisher-Pvalue	SelectionCounts	SelectionSize	Count	Size	FDR	Enrichment_Score	GeneRatio	Genes
gga04512	ECM-receptor interaction	http://www.genome.jp/kegg-bin/show_pathway?gga04512+422348+428448+420120+415560+417374+421709+428268+414837	0.00230328	8	149	70	4393	0.248937	2.63765	0.053691	COL4A5//COL6A6//COMP//ITGA11//ITGB4//LAMA2//LAMB3//THBS2
gga04020	Calcium signaling pathway	http://www.genome.jp/kegg-bin/show_pathway?gga04020+420935+396065+428906+418126+693245+430019+395694+396445+424116+395509+421998+421508+768993	0.0030733	13	149	162	4393	0.248937	2.5124	0.087248	ADCY2//AGTR1//BDKRB2//CHRM2//ERBB3//HTR6//ITPKA//MYLK//PDE1A//PDGFRA//PTK2B//RYR2//TACR3
gga04510	Focal adhesion	http://www.genome.jp/kegg-bin/show_pathway?gga04510+396263+422348+428448+420120+395261+415560+417374+421709+428268+396445+428837+395509+414837	0.00786436	13	149	181	4393	0.33896	2.10434	0.087248	ACTN2//COL4A5//COL6A6//COMP//FLNA//ITGA11//ITGB4//LAMA2//LAMB3//MYLK//PAK6//PDGFRA//THBS2
gga04530	Tight junction	http://www.genome.jp/kegg-bin/show_pathway?gga04530+396263+418524+396211+417309+417310+417306+427788+395350+422636+420070	0.00836938	10	149	123	4393	0.33896	2.07731	0.067114	ACTN2//IGSF5//MYH11//MYH1A//MYH1C//MYH1D//MYH1E//MYH7//SHROOM3//TJP3
gga00830	Retinol metabolism	http://www.genome.jp/kegg-bin/show_pathway?gga00830+395979+395264+414833+424028	0.0196146	4	149	31	4393	0.635512	1.70742	0.026846	ADH6//ALDH1A1//CYP2C45//UGT1A1
gga00140	Steroid hormone biosynthesis	http://www.genome.jp/kegg-bin/show_pathway?gga00140+414838+414833+417981+424028	0.0294192	4	149	35	4393	0.712559	1.53137	0.026846	CYP11A1//CYP2C45//CYP2D6//UGT1A1
gga04080	Neuroactive ligand-receptor interaction	http://www.genome.jp/kegg-bin/show_pathway?gga04080+428980+396065+428906+418126+396321+429171+416112+430019+426086+771215+429150+771648+768536+768993+395329	0.0307896	15	149	262	4393	0.712559	1.5116	0.100671	ADRA2A//AGTR1//BDKRB2//CHRM2//CHRNA6//GRIN3B//GRM7//HTR6//LPAR2//LPAR3//NMUR1//SSTR1//TAAR1//TACR3//VIPR1
gga00130	Ubiquinone and other terpenoid-quinone biosynthesis	http://www.genome.jp/kegg-bin/show_pathway?gga00130+422605+416609	0.0430101	2	149	10	4393	0.870953	1.36643	0.013423	COQ2//COQ7
gga00512	Mucin type O-Glycan biosynthesis	http://www.genome.jp/kegg-bin/show_pathway?gga00512+424319+424177+416796	0.0562269	3	149	26	4393	1	1.25006	0.020134	GALNT13//GALNT3//GALNT9
gga04340	Hedgehog signaling pathway	http://www.genome.jp/kegg-bin/show_pathway?gga04340+378779+396045+395615+427937	0.0647133	4	149	45	4393	1	1.18901	0.026846	BMP2//GLI1//SHH//WNT7B
gga04933	AGE-RAGE signaling pathway in diabetic complications	http://www.genome.jp/kegg-bin/show_pathway?gga04933+396065+422348+417739+428609+100858838+424402	0.0703943	6	149	86	4393	1	1.15246	0.040268	AGTR1//COL4A5//MAPK11//NOX3//PIM1//SELE
gga04810	Regulation of actin cytoskeleton	http://www.genome.jp/kegg-bin/show_pathway?gga04810+396263+424761+428906+418126+395701+415560+417374+396445+428837+395509	0.0763811	10	149	177	4393	1	1.11701	0.067114	ACTN2//ARHGEF4//BDKRB2//CHRM2//EZR//ITGA11//ITGB4//MYLK//PAK6//PDGFRA
gga04514	Cell adhesion molecules (CAMs)	http://www.genome.jp/kegg-bin/show_pathway?gga04514+768456+395662+395822+395398+424568+424402+395565	0.0845551	7	149	112	4393	1	1.07286	0.04698	CNTNAP2//NEGR1//NEO1//NRXN1//PTPRF//SELE//VCAN
