# Supplementary material for: Profiling of RNA N6-Methyladenosine Methylation Reveals the Critical Role of m6A in Chicken Adipose Deposition
Source: Front Cell Dev Biol. 2021 Feb 5;9:590468. doi: 10.3389/fcell.2021.590468 (PMC7892974; doi:10.3389/fcell.2021.590468)
Supplement: Supplementary file 10 [file Table_9.XLSX]

## Sheet: up.F-AF_vs_L-AF
F vs L.up Fold Change: 2.0 p-value: 0.05 FPKM >= 0.1 in at least one group Column A: gene, the gene name. Column B: gene_id, the Ensembl gene identifier. Column C: biotype, protein_coding. Column D: strand, transcription direction. Column E: locus, genomic locus. chromosome: start-end. Column F ~ G, FPKM value of each group. Column H: fold change, fold change between two groups (inf: infinity, -i…
F vs L up-regulated genes
gene	gene_id	biotype	strand	locus	F_FPKM	L_FPKM	Fold change	log2(fold change)	p_value	FDR	Regulation	F-1.Input_FPKM	F-2.Input_FPKM	F-3.Input_FPKM	L-1.Input_FPKM	L-2.Input_FPKM	L-3.Input_FPKM	GeneID	Synonyms	dbXrefs	chromosome	map_location	description	pathway	GO-CC	GO-MF	GO-BP
ABCC13	ABCC13	protein_coding	+	NC_006088.5:99420904-99455043	13.7625	0.633677	21.7185	4.44085	0.04355	0.492004	up	22.4877	0.020114	18.7798	0.56034	0.0284591	1.31223	418468	-	CGNC:50778|Ensembl:ENSGALG00000015675	1	-	ATP binding cassette subfamily C member 13 (pseudogene)		GO:0005887(integral component of plasma membrane)	GO:0005524(ATP binding)//GO:0042626(ATPase activity, coupled to transmembrane movement of substances)	GO:0055085(transmembrane transport)
ACKR4	ACKR4	protein_coding	+	NC_006089.5:42247126-42275271	492.06	119.787	4.10781	2.03837	5e-05	0.0121605	up	544.388	255.327	676.465	91.0274	122.785	145.548	100859797	CCRL1	CGNC:66162	2	-	atypical chemokine receptor 4		GO:0016021(integral component of membrane)	GO:0019956(chemokine binding)//GO:0005044(scavenger receptor activity)//GO:0004950(chemokine receptor activity)	GO:0070098(chemokine-mediated signaling pathway)//GO:0007186(G-protein coupled receptor signaling pathway)//GO:0006898(receptor-mediated endocytosis)//GO:0006935(chemotaxis)
ACSL1	ACSL1	protein_coding	+	NC_006091.5:39432627-39469698	1214.7	304.538	3.98868	1.99591	5e-05	0.0121605	up	1235.4	1106.05	1302.66	426.481	234.957	252.175	422547	-	CGNC:8071|Ensembl:ENSGALG00000010628	4	-	acyl-CoA synthetase long-chain family member 1	gga00061(Fatty acid biosynthesis)//gga00071(Fatty acid degradation)//gga01100(Metabolic pathways)//gga01212(Fatty acid metabolism)//gga03320(PPAR signaling pathway)//gga04146(Peroxisome)//gga04920(Adipocytokine signaling pathway)		GO:0003824(catalytic activity)	GO:0008152(metabolic process)
ADGRB1	ADGRB1	protein_coding	+	NC_006089.5:147555340-147837517	0.949736	0	inf	inf	0.001	0.103843	up	0.483319	2.33124	0.0346526	0	0	0	100859755	BAI1	CGNC:66159|Ensembl:ENSGALG00000033960	2	-	adhesion G protein-coupled receptor B1	gga04115(p53 signaling pathway)
ADGRL3	ADGRL3	protein_coding	+	NC_006091.5:47891343-48382788	34.7906	1.41067	24.6625	4.62425	0.016	0.347934	up	10.0626	48.1694	46.1399	2.11041	2.08467	0.0369321	422616	LPHN3	CGNC:8601|Ensembl:ENSGALG00000011319	4	-	adhesion G protein-coupled receptor L3
ADK	ADK	protein_coding	-	NC_006093.5:15934932-16221280	13.2048	0.163023	81	6.33985	0.0024	0.178877	up	0.235806	36.775	2.60375	0.400839	0.0316139	0.0566151	423735	-	CGNC:3760|Ensembl:ENSGALG00000005057	6	-	adenosine kinase	gga00230(Purine metabolism)//gga01100(Metabolic pathways)	GO:0005654(nucleoplasm)//GO:0005829(cytosol)	GO:0003723(RNA binding)//GO:0004001(adenosine kinase activity)	GO:0006166(purine ribonucleoside salvage)//GO:0006175(dATP biosynthetic process)//GO:0006167(AMP biosynthetic process)
AKAP2	AKAP2	protein_coding	+	NC_006127.5:65796935-66044018	103.547	46.4492	2.22925	1.15656	0.01495	0.338424	up	106.097	84.3167	120.228	55.3775	74.6213	9.34903	100533110	-	CGNC:62085|Ensembl:ENSGALG00000015656	Z	-	A kinase (PRKA) anchor protein 2
AKT3	AKT3	protein_coding	+	NC_006090.5:35071702-35324714	46.8155	23.1965	2.01822	1.01308	0.02835	0.440354	up	20.5487	58.09	61.8078	17.1845	32.956	19.4489	421497	-	CGNC:8138|Ensembl:ENSGALG00000034081	3	-	AKT serine/threonine kinase 3	gga04010(MAPK signaling pathway)//gga04012(ErbB signaling pathway)//gga04068(FoxO signaling pathway)//gga04150(mTOR signaling pathway)//gga04210(Apoptosis)//gga04261(Adrenergic signaling in cardiomyocytes)//gga04370(VEGF signaling pathway)//gga04510(Focal adhesion)//gga04530(Tight junction)//gga04620(Toll-like receptor signaling pathway)//gga04630(Jak-STAT signaling pathway)//gga04910(Insulin sig…		GO:0005524(ATP binding)//GO:0004674(protein serine/threonine kinase activity)	GO:0006468(protein phosphorylation)
ALDH1A2	ALDH1A2	protein_coding	+	NC_006097.5:7557496-7611703	4.2905	0	inf	inf	0.04495	0.496923	up	12.8268	0.0447163	0	0	0	0	395844	RALDH2	CGNC:3140|Ensembl:ENSGALG00000004270	10	-	aldehyde dehydrogenase 1 family member A2	gga00830(Retinol metabolism)//gga01100(Metabolic pathways)	GO:0005737(cytoplasm)	GO:0001758(retinal dehydrogenase activity)//GO:0004028(3-chloroallyl aldehyde dehydrogenase activity)//GO:0004029(aldehyde dehydrogenase (NAD) activity)//GO:0004745(retinol dehydrogenase activity)	GO:0048738(cardiac muscle tissue development)//GO:0010628(positive regulation of gene expression)//GO:0021915(neural tube development)//GO:0014032(neural crest cell development)//GO:0008285(negative regulation of cell proliferation)//GO:0042574(retinal metabolic process)//GO:0030902(hindbrain development)//GO:0042572(retinol metabolic process)//GO:0043065(positive regulation of apoptotic process)…
ALDH5A1	ALDH5A1	protein_coding	-	NC_006089.5:57759872-57824916	34.53	9.6079	3.59392	1.84556	0.02675	0.432966	up	29.3465	45.6028	28.6408	13.9291	14.8547	0.0398453	420818	-	CGNC:9610|Ensembl:ENSGALG00000032544	2	-	aldehyde dehydrogenase 5 family member A1	gga00250(Alanine, aspartate and glutamate metabolism)//gga00650(Butanoate metabolism)//gga01100(Metabolic pathways)		GO:0009013(succinate-semialdehyde dehydrogenase [NAD(P)+] activity)	GO:0055114(oxidation-reduction process)//GO:0009450(gamma-aminobutyric acid catabolic process)
ALG5	ALG5	protein_coding	+	NC_006088.5:173700745-173720162	59.712	17.1209	3.48766	1.80226	0.0281	0.44017	up	74.8713	45.1554	59.1092	0.942919	14.3109	36.1088	418898	-	CGNC:12808|Ensembl:ENSGALG00000017049	1	-	ALG5, dolichyl-phosphate beta-glucosyltransferase	gga00510(N-Glycan biosynthesis)//gga01100(Metabolic pathways)	GO:0016021(integral component of membrane)//GO:0005789(endoplasmic reticulum membrane)	GO:0016740(transferase activity)	GO:0006487(protein N-linked glycosylation)//GO:0007368(determination of left/right symmetry)
ALYREF	ALYREF	protein_coding	-	NC_006105.5:9938406-9943202	12.5433	0	inf	inf	0.02155	0.399825	up	0.0562281	0.0854476	37.4881	0	0	0	769169	THOC4	CGNC:5467|Ensembl:ENSGALG00000007237	18	-	Aly/REF export factor	gga03013(RNA transport)//gga03015(mRNA surveillance pathway)//gga03040(Spliceosome)//gga05168(Herpes simplex infection)	GO:0016607(nuclear speck)	GO:0003723(RNA binding)
ANAPC15	ANAPC15	protein_coding	-	NC_006088.5:195634136-195636365	3.42371	0	inf	inf	0.00375	0.202811	up	0	10.2711	0	0	0	0	100857405	-	CGNC:65610|Ensembl:ENSGALG00000032499	1	-	anaphase promoting complex subunit 15		GO:0005680(anaphase-promoting complex)		GO:0090266(regulation of mitotic cell cycle spindle assembly checkpoint)
ANAPC7	ANAPC7	protein_coding	+	NC_006102.5:5583561-5591448	14.2282	0.999763	14.2315	3.83102	0.03065	0.446794	up	16.0353	0.118429	26.5307	0.0376724	2.92699	0.0346219	416838	-	CGNC:2801|Ensembl:ENSGALG00000003826	15	-	anaphase promoting complex subunit 7	gga04110(Cell cycle)//gga04114(Oocyte meiosis)//gga04120(Ubiquitin mediated proteolysis)//gga04914(Progesterone-mediated oocyte maturation)
ANK3	ANK3	protein_coding	+	NC_006093.5:9420228-9766762	111.159	25.381	4.3796	2.1308	5e-05	0.0121605	up	168.665	51.7491	113.061	21.8927	37.5976	16.6527	396309	CHANK3	CGNC:49747|Ensembl:ENSGALG00000003135	6	-	ankyrin 3				GO:0007165(signal transduction)
ANKZF1	ANKZF1	protein_coding	-	NC_006094.5:22216446-22223753	3.28012	0	inf	inf	0.0347	0.461435	up	0.326749	0	9.51361	0	0	0	429038	-	CGNC:8613|Ensembl:ENSGALG00000011332	7	-	ankyrin repeat and zinc finger domain containing 1		GO:0036266(Cdc48p-Npl4p-Vms1p AAA ATPase complex)	GO:0003676(nucleic acid binding)//GO:0004843(thiol-dependent ubiquitin-specific protease activity)	GO:0071630(ubiquitin-dependent catabolism of misfolded proteins by nucleus-associated proteasome)//GO:0072671(mitochondria-associated ubiquitin-dependent protein catabolic process)//GO:0030433(ubiquitin-dependent ERAD pathway)
ANO5	ANO5	protein_coding	+	NC_006092.5:2959061-3014137	141.338	59.4608	2.377	1.24914	0.0011	0.111716	up	170.11	118.292	135.613	58.9684	78.9003	40.5136	422973	SI:XX-PACKT90.1|TMEM16E|anoctamin-5	CGNC:2740|Ensembl:ENSGALG00000003748	5	-	anoctamin 5		GO:0016021(integral component of membrane)	GO:0046983(protein dimerization activity)
ANTXRL	ANTXRL	protein_coding	-	NC_006093.5:18737081-18788799	48.2932	19.1254	2.52508	1.33633	0.02525	0.420469	up	70.2284	35.7278	38.9234	10.0863	25.4826	21.8073	423775	-	CGNC:52046|Ensembl:ENSGALG00000005969	6	-	anthrax toxin receptor-like
ANXA1	ANXA1	protein_coding	+	NC_006127.5:36034145-36051832	3133.75	698.257	4.48796	2.16606	5e-05	0.0121605	up	3555.52	2825.23	3020.49	498.251	475.519	1121	404271	Anx1	CGNC:11272|Ensembl:ENSGALG00000015148	Z	-	annexin A1		GO:0001533(cornified envelope)//GO:0005768(endosome)//GO:0030659(cytoplasmic vesicle membrane)//GO:0031514(motile cilium)//GO:0016328(lateral plasma membrane)//GO:0005737(cytoplasm)//GO:0001891(phagocytic cup)//GO:0031313(extrinsic component of endosome membrane)//GO:0005829(cytosol)//GO:0016323(basolateral plasma membrane)//GO:0031901(early endosome membrane)//GO:0070062(extracellular exosome)//…	GO:0048306(calcium-dependent protein binding)//GO:0005198(structural molecule activity)//GO:0030674(protein binding, bridging)//GO:0098641(cadherin binding involved in cell-cell adhesion)//GO:0005544(calcium-dependent phospholipid binding)//GO:0019834(phospholipase A2 inhibitor activity)//GO:0005509(calcium ion binding)	GO:2000483(negative regulation of interleukin-8 secretion)//GO:0033031(positive regulation of neutrophil apoptotic process)//GO:0050727(regulation of inflammatory response)//GO:0002685(regulation of leukocyte migration)//GO:0007187(G-protein coupled receptor signaling pathway, coupled to cyclic nucleotide second messenger)//GO:0032743(positive regulation of interleukin-2 production)//GO:0050482(a…
AP2M1	AP2M1	protein_coding	+	NC_006096.5:15973947-16005071	75.5484	16.6174	4.54632	2.1847	0.00775	0.258576	up	133.851	44.5403	48.2541	0.117386	21.577	28.1579	770246	-	CGNC:6392|Ensembl:ENSGALG00000008432	9	-	adaptor related protein complex 2 mu 1 subunit	gga04144(Endocytosis)	GO:0030131(clathrin adaptor complex)//GO:0005886(plasma membrane)//GO:0005905(clathrin-coated pit)	GO:0008289(lipid binding)	GO:0006897(endocytosis)//GO:0006886(intracellular protein transport)
ARHGAP8	ARHGAP8	protein_coding	+	NC_006088.5:69831485-69909426	4.88962	0	inf	inf	0.03715	0.472921	up	0.170586	14.4983	0	0	0	0	418239	PRR5-ARHGAP8	CGNC:50713|Ensembl:ENSGALG00000019261	1	-	Rho GTPase activating protein 8		GO:0005737(cytoplasm)		GO:0043087(regulation of GTPase activity)//GO:0007165(signal transduction)
ARHGEF11	ARHGEF11	protein_coding	+	NC_006112.4:2543193-2564275	9.32984	0.0912569	102.237	6.67577	5e-05	0.0121605	up	8.68121	16.5479	2.7604	0.0713243	0.158739	0.0437078	425979	-	CGNC:10007|Ensembl:ENSGALG00000039163	25	-	Rho guanine nucleotide exchange factor 11	gga04270(Vascular smooth muscle contraction)	GO:0005737(cytoplasm)	GO:0005089(Rho guanyl-nucleotide exchange factor activity)	GO:0007266(Rho protein signal transduction)//GO:0007186(G-protein coupled receptor signaling pathway)//GO:0035023(regulation of Rho protein signal transduction)//GO:0043547(positive regulation of GTPase activity)
ARL4C	ARL4C	protein_coding	-	NC_006094.5:5746524-5750125	11.4656	1.06981	10.7174	3.42188	0.03985	0.485114	up	13.4301	20.9152	0.0515529	3.14712	0.0463412	0.0159805	424026	-	CGNC:14401|Ensembl:ENSGALG00000021021	7	-	ADP ribosylation factor like GTPase 4C		GO:0005886(plasma membrane)//GO:0005829(cytosol)	GO:0043014(alpha-tubulin binding)//GO:0005525(GTP binding)	GO:0032456(endocytic recycling)//GO:0007264(small GTPase mediated signal transduction)
ARL6IP5	ARL6IP5	protein_coding	+	NC_006099.5:15721934-15738328	242.429	105.227	2.30387	1.20406	0.01295	0.314958	up	353.166	127.953	246.17	93.9611	135.241	86.4778	426074	-	CGNC:13078|Ensembl:ENSGALG00000038904	12	-	ADP ribosylation factor like GTPase 6 interacting protein 5		GO:0005886(plasma membrane)//GO:0070062(extracellular exosome)//GO:0005789(endoplasmic reticulum membrane)//GO:0005856(cytoskeleton)//GO:0016021(integral component of membrane)		GO:0015813(L-glutamate transport)//GO:0002037(negative regulation of L-glutamate transport)//GO:0032874(positive regulation of stress-activated MAPK cascade)//GO:0010917(negative regulation of mitochondrial membrane potential)//GO:0008631(intrinsic apoptotic signaling pathway in response to oxidative stress)//GO:0043280(positive regulation of cysteine-type endopeptidase activity involved in apopt…
ARL8BL	ARL8BL	protein_coding	-	NC_006088.5:22204053-22231720	49.8753	2.64016	18.891	4.23963	0.0413	0.488737	up	112.863	0.190164	36.5733	3.46486	0.129629	4.32599	769134	-	CGNC:55011|Ensembl:ENSGALG00000031527	1	-	ADP-ribosylation factor-like 8B-like		GO:0005622(intracellular)	GO:0005525(GTP binding)	GO:0007264(small GTPase mediated signal transduction)
ARSH	ARSH	protein_coding	+	NC_006088.5:129751646-129764188	2.87227	0	inf	inf	0.00645	0.239335	up	0.0580801	0	8.55874	0	0	0	378798	ARSD|ARSF	CGNC:49125|Ensembl:ENSGALG00000016636	1	-	arylsulfatase family, member H		GO:0016021(integral component of membrane)	GO:0008484(sulfuric ester hydrolase activity)	GO:0008152(metabolic process)
ASB9	ASB9	protein_coding	+	NC_006088.5:123496140-123510438	7.33345	0	inf	inf	0.04185	0.488737	up	21.9698	0.0305703	0	0	0	0	418625	ASB-9	CGNC:12406|Ensembl:ENSGALG00000016563	1	-	ankyrin repeat and SOCS box containing 9		GO:0005622(intracellular)		GO:0035556(intracellular signal transduction)//GO:0016567(protein ubiquitination)
ASXL1	ASXL1	protein_coding	+	NC_006107.5:10158660-10174067	7.29209	0.0971087	75.0921	6.23059	0.02525	0.420469	up	6.50554	15.2951	0.0755787	0.239122	0.0170351	0.0351692	428158	-	CGNC:4988|Ensembl:ENSGALG00000006612	20	-	additional sex combs like 1, transcriptional regulator		GO:0035517(PR-DUB complex)//GO:0070062(extracellular exosome)//GO:0000790(nuclear chromatin)	GO:0003714(transcription corepressor activity)//GO:0042975(peroxisome proliferator activated receptor binding)//GO:0003677(DNA binding)//GO:0042974(retinoic acid receptor binding)//GO:0003713(transcription coactivator activity)	GO:0032526(response to retinoic acid)//GO:0000902(cell morphogenesis)//GO:0060430(lung saccule development)//GO:0035522(monoubiquitinated histone H2A deubiquitination)//GO:0048387(negative regulation of retinoic acid receptor signaling pathway)//GO:0003007(heart morphogenesis)//GO:0006351(transcription, DNA-templated)//GO:0048539(bone marrow development)//GO:0048538(thymus development)//GO:003009…
ATAD2B	ATAD2B	protein_coding	-	NC_006090.5:103963305-104035995	36.4099	15.3717	2.36863	1.24405	0.02815	0.440207	up	20.6922	41.4807	47.0568	20.8614	2.89337	22.3605	421972	-	CGNC:12352|Ensembl:ENSGALG00000037872	3	-	ATPase family, AAA domain containing 2B			GO:0005524(ATP binding)
ATF2	ATF2	protein_coding	+	NC_006094.5:16657946-16702160	30.6778	2.63586	11.6386	3.54085	0.0429	0.49066	up	0.684195	88.3789	2.97033	7.74413	0.163462	0	395727	-	CGNC:7057|Ensembl:ENSGALG00000009287	7	-	activating transcription factor 2	gga04010(MAPK signaling pathway)//gga04261(Adrenergic signaling in cardiomyocytes)//gga05164(Influenza A)	GO:0005654(nucleoplasm)//GO:0005634(nucleus)//GO:0035861(site of double-strand break)//GO:0005741(mitochondrial outer membrane)	GO:0001102(RNA polymerase II activating transcription factor binding)//GO:0003700(transcription factor activity, sequence-specific DNA binding)//GO:0019901(protein kinase binding)//GO:0003682(chromatin binding)//GO:0003677(DNA binding)//GO:0008140(cAMP response element binding protein binding)//GO:0001077(transcriptional activator activity, RNA polymerase II core promoter proximal region sequence…	GO:0031573(intra-S DNA damage checkpoint)//GO:0060612(adipose tissue development)//GO:0006366(transcription from RNA polymerase II promoter)//GO:0006974(cellular response to DNA damage stimulus)//GO:0032915(positive regulation of transforming growth factor beta2 production)//GO:0006970(response to osmotic stress)//GO:0006351(transcription, DNA-templated)//GO:0016573(histone acetylation)//GO:00459…
ATP2A2	ATP2A2	protein_coding	-	NC_006102.5:5600476-5671336	72.6501	34.161	2.12669	1.08861	0.0463	0.504604	up	64.2546	102.793	50.903	28.0599	31.4363	42.9868	396446	SERCA2	CGNC:49809|Ensembl:ENSGALG00000032287	15	-	ATPase sarcoplasmic/endoplasmic reticulum Ca2+ transporting 2	gga04020(Calcium signaling pathway)	GO:0033017(sarcoplasmic reticulum membrane)//GO:0016021(integral component of membrane)	GO:0005524(ATP binding)//GO:0046872(metal ion binding)//GO:0005388(calcium-transporting ATPase activity)	GO:0099132(ATP hydrolysis coupled cation transmembrane transport)//GO:0070588(calcium ion transmembrane transport)//GO:0006816(calcium ion transport)//GO:0042493(response to drug)
ATP8A1	ATP8A1	protein_coding	+	NC_006091.5:68147510-68243263	116.868	28.1667	4.14916	2.05282	0.0008	0.0901659	up	128.26	115.637	106.707	45.1733	13.1631	26.1637	422776	-	CGNC:10610|Ensembl:ENSGALG00000014236	4	-	ATPase phospholipid transporting 8A1		GO:0005886(plasma membrane)//GO:0070062(extracellular exosome)//GO:0005802(trans-Golgi network)//GO:0016021(integral component of membrane)//GO:0000139(Golgi membrane)//GO:0005783(endoplasmic reticulum)	GO:0005524(ATP binding)//GO:0000287(magnesium ion binding)//GO:0004012(phospholipid-translocating ATPase activity)	GO:0030335(positive regulation of cell migration)//GO:0045332(phospholipid translocation)//GO:0007612(learning)//GO:0048194(Golgi vesicle budding)//GO:0061092(positive regulation of phospholipid translocation)
ATXN7L3	ATXN7L3	protein_coding	+	NC_006114.5:5455068-5458619	0.982112	0	inf	inf	0.03365	0.458017	up	0	0.284461	2.66188	0	0	0	107049520	-	CGNC:72536|Ensembl:ENSGALG00000030899	Un	-	ataxin 7 like 3		GO:0071819(DUBm complex)//GO:0000124(SAGA complex)	GO:0008270(zinc ion binding)//GO:0003713(transcription coactivator activity)	GO:0006351(transcription, DNA-templated)//GO:0016578(histone deubiquitination)//GO:0045893(positive regulation of transcription, DNA-templated)
B3GNT2	B3GNT2	protein_coding	+	NC_006090.5:9676895-9693981	14.7108	0.0564998	260.368	8.02441	0.03465	0.461434	up	9.50423	34.6026	0.0256125	0.0777155	0.0917839	0	421286	B3GNT1	CGNC:6781|Ensembl:ENSGALG00000008930	3	-	UDP-GlcNAc:betaGal beta-1,3-N-acetylglucosaminyltransferase 2	gga00533(Glycosaminoglycan biosynthesis - keratan sulfate)//gga00601(Glycosphingolipid biosynthesis - lacto and neolacto series)//gga01100(Metabolic pathways)	GO:0016021(integral component of membrane)//GO:0070062(extracellular exosome)//GO:0000139(Golgi membrane)	GO:0008378(galactosyltransferase activity)//GO:0008532(N-acetyllactosaminide beta-1,3-N-acetylglucosaminyltransferase activity)	GO:0030311(poly-N-acetyllactosamine biosynthetic process)//GO:0007608(sensory perception of smell)//GO:0007411(axon guidance)//GO:1990830(cellular response to leukemia inhibitory factor)//GO:0006486(protein glycosylation)
B3GNT5	B3GNT5	protein_coding	-	NC_006096.5:16375345-16528374	61.1607	13.0186	4.69795	2.23203	0.0198	0.384436	up	82.4273	34.7693	66.2854	17.4478	13.703	7.90499	424960	-	CGNC:6649|Ensembl:ENSGALG00000032526	9	-	UDP-GlcNAc:betaGal beta-1,3-N-acetylglucosaminyltransferase 5	gga00601(Glycosphingolipid biosynthesis - lacto and neolacto series)//gga01100(Metabolic pathways)	GO:0016021(integral component of membrane)//GO:0000139(Golgi membrane)	GO:0008378(galactosyltransferase activity)	GO:0006486(protein glycosylation)
BAG3	BAG3	protein_coding	+	NC_006093.5:31229091-31247001	80.9075	24.5169	3.30008	1.7225	0.0436	0.492004	up	30.483	131.187	81.0524	65.5477	1.49421	6.50878	423931	-	CGNC:7171|Ensembl:ENSGALG00000009433	6	-	BCL2 associated athanogene 3		GO:0030018(Z disc)//GO:0005886(plasma membrane)//GO:0005634(nucleus)//GO:0005829(cytosol)	GO:0045296(cadherin binding)//GO:0051087(chaperone binding)//GO:0000774(adenyl-nucleotide exchange factor activity)//GO:0032403(protein complex binding)	GO:0050790(regulation of catalytic activity)//GO:0042993(positive regulation of transcription factor import into nucleus)//GO:0046827(positive regulation of protein export from nucleus)//GO:0050821(protein stabilization)//GO:0034605(cellular response to heat)//GO:0010664(negative regulation of striated muscle cell apoptotic process)//GO:0071260(cellular response to mechanical stimulus)//GO:009719…
BAZ1B	BAZ1B	protein_coding	+	NC_006106.5:408350-457410	41.1294	17.9517	2.29112	1.19605	0.02875	0.441375	up	53.2567	39.2374	30.894	11.2002	35.8459	6.80894	427819	-	CGNC:533|Ensembl:ENSGALG00000029408	19	-	bromodomain adjacent to zinc finger domain 1B		GO:0005634(nucleus)	GO:0046872(metal ion binding)
BBS2	BBS2	protein_coding	+	NC_006098.5:2128493-2143510	2.08639	0	inf	inf	0.00595	0.232025	up	0.0214383	0	6.23774	0	0	0	415694	-	CGNC:2204|Ensembl:ENSGALG00000042415	11	-	Bardet-Biedl syndrome 2		GO:0005815(microtubule organizing center)//GO:0034464(BBSome)//GO:0005737(cytoplasm)//GO:0060170(ciliary membrane)		GO:1905515(non-motile cilium assembly)
BMPER	BMPER	protein_coding	-	NC_006089.5:47460645-47614127	72.2556	15.1345	4.77424	2.25527	0.0276	0.435289	up	87.5039	96.6191	32.6439	5.8913	22.5512	16.9609	420744	CV-2	CGNC:9248|Ensembl:ENSGALG00000029811	2	-	BMP binding endothelial regulator		GO:0005576(extracellular region)//GO:0005615(extracellular space)		GO:0042118(endothelial cell activation)//GO:0030514(negative regulation of BMP signaling pathway)//GO:0010594(regulation of endothelial cell migration)//GO:0048839(inner ear development)//GO:0002043(blood vessel endothelial cell proliferation involved in sprouting angiogenesis)//GO:0070374(positive regulation of ERK1 and ERK2 cascade)//GO:0060393(regulation of pathway-restricted SMAD protein phos…
BSG	BSG	protein_coding	+	NC_006115.5:2772635-2783648	93.4677	27.4751	3.4019	1.76634	0.0426	0.489688	up	36.1052	155.532	88.7661	72.2855	10.0016	0.138361	770363	-	CGNC:909|Ensembl:ENSGALG00000001328	28	-	basigin (Ok blood group)		GO:0005886(plasma membrane)//GO:0070062(extracellular exosome)//GO:0016021(integral component of membrane)//GO:0005739(mitochondrion)//GO:0042470(melanosome)//GO:0005925(focal adhesion)//GO:0002080(acrosomal membrane)	GO:0045296(cadherin binding)
BTRC	BTRC	protein_coding	-	NC_006093.5:23789856-23907913	6.29382	0.201071	31.3015	4.96816	0.0379	0.475913	up	0.0561516	14.9235	3.90179	0.0370187	0.566194	0	423854	-	CGNC:5914|Ensembl:ENSGALG00000007820	6	-	beta-transducin repeat containing E3 ubiquitin protein ligase	gga04114(Oocyte meiosis)//gga04120(Ubiquitin mediated proteolysis)//gga04310(Wnt signaling pathway)//gga04340(Hedgehog signaling pathway)		GO:0046983(protein dimerization activity)
BUB3	BUB3	protein_coding	+	NC_006093.5:32458820-32470399	70.7735	4.94921	14.3	3.83794	0.04925	0.518351	up	200.753	0.315824	11.252	12.4038	2.38688	0.0568912	423949	-	CGNC:7362|Ensembl:ENSGALG00000009681	6	-	BUB3, mitotic checkpoint protein	gga04110(Cell cycle)
C11H16ORF87	C11H16ORF87	protein_coding	+	NC_006098.5:7767152-7780768	15.6889	0	inf	inf	0.042	0.488737	up	0.123071	0	46.9437	0	0	0	415747	-	CGNC:50064|Ensembl:ENSGALG00000017363	11	-	chromosome 11 open reading frame, human C16orf87
C1H3ORF38	C1H3ORF38	protein_coding	+	NC_006088.5:90073433-90080667	5.80475	0	inf	inf	0.00555	0.230014	up	0.11615	0.0436843	17.2544	0	0	0	418429	C3orf38	CGNC:11473|Ensembl:ENSGALG00000015402	1	-	chromosome 1 open reading frame, human C3orf38		GO:0005634(nucleus)		GO:0043065(positive regulation of apoptotic process)
C1HXORF36	C1HXORF36	protein_coding	+	NC_006088.5:112117775-112140365	11.4892	0.952966	12.0563	3.59171	0.04595	0.501381	up	7.18112	11.0586	16.2278	0.525748	2.30869	0.0244556	418555	CXorf36	CGNC:12123|Ensembl:ENSGALG00000016215	1	-	chromosome 1 open reading frame, human CXorf36				GO:0009966(regulation of signal transduction)
C21H1orf50	C21H1orf50	protein_coding	-	NC_006108.5:6372898-6376964	1.78509	0	inf	inf	0.0037	0.202811	up	0	0.0538014	5.30146	0	0	0	419506	C1ORF50	CGNC:3564	21	-	chromosome 21 C1orf50 homolog
C23H1ORF109	C23H1ORF109	protein_coding	+	NC_006110.5:3798401-3800038	4.50872	0	inf	inf	0.00475	0.219498	up	0.11574	0	13.4104	0	0	0	419612	C1ORF109	CGNC:14662|Ensembl:ENSGALG00000045165	23	-	chromosome 23 open reading frame, human C1orf109
C3orf33	C3orf33	protein_coding	+	NC_006096.5:23117492-23121400	6.5255	0	inf	inf	0.0093	0.27726	up	2.66821	0.0763368	16.832	0	0	0	100859600	C9H3orf33	CGNC:63545|Ensembl:ENSGALG00000026293	9	-	chromosome 3 open reading frame 33
C3orf70	C3orf70	protein_coding	-	NC_006096.5:3700836-3721404	1.0267	0	inf	inf	0.0051	0.222331	up	0.0132937	0	3.0668	0	0	0	424878	C9H3orf70	CGNC:52273|Ensembl:ENSGALG00000041631	9	-	chromosome 3 open reading frame 70
C4H4ORF50	C4H4ORF50	protein_coding	-	NC_006091.5:79254944-79329613	1.74475	0	inf	inf	0.01235	0.311415	up	4.80884	0.00910262	0.416302	0	0	0	422853	C4orf50	CGNC:51837	4	-	chromosome 4 open reading frame, human C4orf50
CARF	CARF	protein_coding	+	NC_006094.5:11981615-12017179	21.7288	0.116683	186.221	7.54087	0.0003	0.0478034	up	33.9224	19.0153	12.2486	0.221113	0.106863	0.0220733	424090	ALS2CR8	CGNC:6426|Ensembl:ENSGALG00000008474	7	-	calcium responsive transcription factor		GO:0005654(nucleoplasm)//GO:0005730(nucleolus)	GO:0001077(transcriptional activator activity, RNA polymerase II core promoter proximal region sequence-specific binding)//GO:0000978(RNA polymerase II core promoter proximal region sequence-specific DNA binding)	GO:0035865(cellular response to potassium ion)//GO:0006366(transcription from RNA polymerase II promoter)//GO:0061400(positive regulation of transcription from RNA polymerase II promoter in response to calcium ion)
CAST	CAST	protein_coding	-	NC_006127.5:57223037-57284042	295.328	139.105	2.12305	1.08614	0.00295	0.202811	up	356.543	286.773	242.668	81.2157	187.441	148.659	427121	-	CGNC:10883|Ensembl:ENSGALG00000014682	Z	-	calpastatin		GO:0005783(endoplasmic reticulum)//GO:0016020(membrane)//GO:0005829(cytosol)	GO:0045296(cadherin binding)//GO:0003723(RNA binding)//GO:0010859(calcium-dependent cysteine-type endopeptidase inhibitor activity)	GO:0097340(inhibition of cysteine-type endopeptidase activity)//GO:2000675(negative regulation of type B pancreatic cell apoptotic process)
CAV2	CAV2	protein_coding	-	NC_006088.5:25223559-25231414	542.056	173.134	3.13084	1.64655	0.0009	0.0967186	up	464.53	697.876	463.761	140.068	198.434	180.899	417772	caveolin-2	CGNC:7144|Ensembl:ENSGALG00000033295	1	-	caveolin 2	gga04144(Endocytosis)//gga04510(Focal adhesion)	GO:0016021(integral component of membrane)//GO:0000139(Golgi membrane)//GO:0005901(caveola)		GO:0070836(caveola assembly)
CCDC14	CCDC14	protein_coding	-	NC_006094.5:27378335-27390975	3.35339	0.0126706	264.659	8.04799	0.04345	0.492004	up	0.16925	0.0253324	9.86558	0.0201382	0.0178737	0	424252	-	CGNC:8907|Ensembl:ENSGALG00000044814	7	-	coiled-coil domain containing 14
CCDC50	CCDC50	protein_coding	-	NC_006096.5:13809754-13849542	38.0108	7.36695	5.15964	2.36727	0.0181	0.368459	up	58.3784	30.591	25.0631	14.638	7.37187	0.0909729	424906	-	CGNC:14329|Ensembl:ENSGALG00000020813	9	-	coiled-coil domain containing 50		GO:0005874(microtubule)//GO:0005737(cytoplasm)
CCL26	CCL26	protein_coding	+	NC_006106.5:4941787-4942887	1.18318	0	inf	inf	0.0105	0.294064	up	0.103614	0	3.44592	0	0	0	417534	CCLI10	CGNC:50536|Ensembl:ENSGALG00000014585	19	-	C-C motif chemokine ligand 26
CCLI5	CCLI5	protein_coding	+	NC_006106.5:4937949-4939038	7.81427	0	inf	inf	0.00575	0.232025	up	0.0795061	0	23.3633	0	0	0	417533	-	CGNC:50535	19	-	chemokine
CCND1	CCND1	protein_coding	+	NC_006092.5:17778655-17791883	51.8786	0.385744	134.49	7.07135	0.0472	0.507826	up	135.65	0.0719512	19.9144	0.113209	0.992084	0.051938	396341	-	CGNC:5701|Ensembl:ENSGALG00000007555	5	-	cyclin D1	gga04068(FoxO signaling pathway)//gga04110(Cell cycle)//gga04115(p53 signaling pathway)//gga04310(Wnt signaling pathway)//gga04510(Focal adhesion)//gga04630(Jak-STAT signaling pathway)//gga04933(AGE-RAGE signaling pathway in diabetic complications)	GO:0005923(bicellular tight junction)//GO:0000307(cyclin-dependent protein kinase holoenzyme complex)//GO:0017053(transcriptional repressor complex)//GO:0005654(nucleoplasm)//GO:0005634(nucleus)//GO:0005737(cytoplasm)	GO:0016538(cyclin-dependent protein serine/threonine kinase regulator activity)//GO:0042826(histone deacetylase binding)//GO:0004672(protein kinase activity)//GO:0019901(protein kinase binding)//GO:0008134(transcription factor binding)//GO:0003714(transcription corepressor activity)//GO:0070064(proline-rich region binding)	GO:0071157(negative regulation of cell cycle arrest)//GO:0006351(transcription, DNA-templated)//GO:0045737(positive regulation of cyclin-dependent protein serine/threonine kinase activity)//GO:0000122(negative regulation of transcription from RNA polymerase II promoter)//GO:0045444(fat cell differentiation)//GO:0006974(cellular response to DNA damage stimulus)//GO:0060070(canonical Wnt signaling …
CCSAP	CCSAP	protein_coding	-	NC_006090.5:40064922-40077435	1.66099	0	inf	inf	0.0115	0.306291	up	0.0721345	0	4.91083	0	0	0	421533	C1ORF96|C3H1orf96|CSAP	CGNC:8418	3	-	centriole, cilia and spindle associated protein
CD4	CD4	protein_coding	+	NC_006088.5:77874434-77885902	10.8269	0	inf	inf	0.04175	0.488737	up	32.3813	0	0.0994739	0	0	0	395362	-	CGNC:10764|Ensembl:ENSGALG00000014477	1	-	CD4 molecule	gga04514(Cell adhesion molecules (CAMs))	GO:0016021(integral component of membrane)	GO:0015026(coreceptor activity)	GO:0006955(immune response)//GO:0007165(signal transduction)
CDADC1	CDADC1	protein_coding	+	NC_006088.5:170447990-170463866	12.8959	0.074834	172.328	7.42901	0.0426	0.489688	up	12.7633	16.844	9.08036	0.224502	0	0	418864	-	CGNC:12766|Ensembl:ENSGALG00000017004	1	-	cytidine and dCMP deaminase domain containing 1			GO:0008270(zinc ion binding)//GO:0016787(hydrolase activity)
CDC42BPA	CDC42BPA	protein_coding	+	NC_006090.5:12387399-12553693	362.145	81.5964	4.43825	2.14999	5e-05	0.0121605	up	390.101	405.944	290.389	120.328	80.7247	43.7361	416746	-	CGNC:6969|Ensembl:ENSGALG00000009158	3	-	CDC42 binding protein kinase alpha		GO:0042641(actomyosin)//GO:0070062(extracellular exosome)	GO:0005524(ATP binding)//GO:0004674(protein serine/threonine kinase activity)//GO:0000287(magnesium ion binding)//GO:0042802(identical protein binding)	GO:0035556(intracellular signal transduction)//GO:0006468(protein phosphorylation)//GO:0031532(actin cytoskeleton reorganization)//GO:0016477(cell migration)//GO:0031032(actomyosin structure organization)
CDCA4L	CDCA4L	protein_coding	-	NC_006092.5:52116848-52130978	44.1192	17.422	2.53239	1.3405	0.03535	0.464069	up	13.5997	115.603	3.15435	25.8534	20.355	6.0575	423499	-	CGNC:51983|Ensembl:ENSGALG00000023023	5	-	cell division cycle associated 4-like
CDCA7	CDCA7	protein_coding	-	NC_006094.5:17331567-17339753	1.13925	0	inf	inf	0.0065	0.239335	up	0.246638	3.1711	0	0	0	0	425630	-	CGNC:52519|Ensembl:ENSGALG00000040833	7	-	cell division cycle associated 7				GO:0006355(regulation of transcription, DNA-templated)//GO:0042127(regulation of cell proliferation)
CDH13	CDH13	protein_coding	+	NC_006098.5:15966409-16410404	248.523	117.26	2.11942	1.08367	0.0015	0.130783	up	210.249	271.311	264.008	105.063	149.463	97.2526	414849	cadherin-13	CGNC:4087|Ensembl:ENSGALG00000005483	11	-	cadherin 13		GO:0099512(supramolecular fiber)//GO:0009897(external side of plasma membrane)//GO:0070062(extracellular exosome)//GO:0005901(caveola)//GO:0009986(cell surface)//GO:0043005(neuron projection)//GO:0031225(anchored component of membrane)//GO:0005737(cytoplasm)//GO:0005925(focal adhesion)	GO:0045296(cadherin binding)//GO:0055100(adiponectin binding)//GO:0030169(low-density lipoprotein particle binding)//GO:0005509(calcium ion binding)//GO:0042803(protein homodimerization activity)	GO:0001954(positive regulation of cell-matrix adhesion)//GO:0007266(Rho protein signal transduction)//GO:0007162(negative regulation of cell adhesion)//GO:0043616(keratinocyte proliferation)//GO:0016601(Rac protein signal transduction)//GO:0050850(positive regulation of calcium-mediated signaling)//GO:0055096(low-density lipoprotein particle mediated signaling)//GO:0007156(homophilic cell adhesio…
CDS2	CDS2	protein_coding	-	NC_006109.5:454141-478924	163.744	81.0687	2.01982	1.01423	0.00395	0.202811	up	228.811	110.394	152.027	87.4153	83.6953	72.0954	419517	-	CGNC:89|Ensembl:ENSGALG00000030406	22	-	CDP-diacylglycerol synthase (phosphatidate cytidylyltransferase) 2	gga00564(Glycerophospholipid metabolism)//gga01100(Metabolic pathways)//gga04070(Phosphatidylinositol signaling system)	GO:0016021(integral component of membrane)	GO:0004605(phosphatidate cytidylyltransferase activity)	GO:0016024(CDP-diacylglycerol biosynthetic process)
CECR2	CECR2	protein_coding	+	NC_006088.5:61683107-61775144	1.48548	0	inf	inf	0.008	0.26223	up	4.45644	0	0	0	0	0	418161	-	CGNC:9859|Ensembl:ENSGALG00000013034	1	-	CECR2, histone acetyl-lysine reader		GO:0090537(CERF complex)		GO:0043044(ATP-dependent chromatin remodeling)//GO:0021915(neural tube development)
CECR5L	CECR5L	protein_coding	+	NC_006099.5:5475051-5486119	11.1249	0.357075	31.1556	4.96142	0.04965	0.519733	up	11.7956	21.3519	0.227046	0.746528	0.271923	0.0527746	415969	-	CGNC:50127	12	-	cat eye syndrome chromosome region, candidate 5-like
CEP63	CEP63	protein_coding	+	NC_006096.5:3837537-3855471	4.83144	0	inf	inf	0.0342	0.459421	up	0.0429677	0	14.4514	0	0	0	424873	-	CGNC:5003|Ensembl:ENSGALG00000006632	9	-	centrosomal protein 63		GO:0005813(centrosome)//GO:0005814(centriole)//GO:0000922(spindle pole)		GO:0007099(centriole replication)//GO:0051301(cell division)//GO:0042770(signal transduction in response to DNA damage)//GO:0051225(spindle assembly)//GO:0098535(de novo centriole assembly involved in multi-ciliated epithelial cell differentiation)//GO:0000077(DNA damage checkpoint)
CERS4	CERS4	protein_coding	-	NC_006115.5:184606-253694	59.4176	14.873	3.99501	1.9982	0.0224	0.400427	up	33.8006	58.794	85.6583	16.6981	27.8624	0.0584061	420050	LASS4	CGNC:51165|Ensembl:ENSGALG00000043352	28	-	ceramide synthase 4	gga00600(Sphingolipid metabolism)//gga01100(Metabolic pathways)	GO:0005783(endoplasmic reticulum)//GO:0016021(integral component of membrane)//GO:0005634(nucleus)	GO:0003677(DNA binding)
CFP	CFP	protein_coding	+	NC_006102.5:37038-69404	6.42671	0	inf	inf	0.02135	0.399427	up	0	11.6568	7.62332	0	0	0
CHFR	CHFR	protein_coding	-	NC_006102.5:1803088-1824794	22.1954	6.87231	3.22968	1.69139	0.02915	0.441747	up	41.8489	0.241757	24.4955	12.5312	7.82603	0.259656	416792	-	CGNC:1554	15	-	checkpoint with forkhead and ring finger domains
CHMP2A	CHMP2A	protein_coding	-	NC_028740.2:5623381-5628351	2.22056	0	inf	inf	0.02825	0.440281	up	0.0240706	0	6.6376	0	0	0	776036	-	CGNC:13584|Ensembl:ENSGALG00000041883	Un	-	charged multivesicular body protein 2A	gga04144(Endocytosis)	GO:0005622(intracellular)//GO:0031902(late endosome membrane)//GO:0005635(nuclear envelope)		GO:0007034(vacuolar transport)//GO:0015031(protein transport)//GO:0010458(exit from mitosis)//GO:0031468(nuclear envelope reassembly)
CHST3	CHST3	protein_coding	+	NC_006093.5:12683463-12691299	2.95575	0	inf	inf	0.0051	0.222331	up	8.83756	0.0166176	0.0130779	0	0	0	396018	-	CGNC:49608|Ensembl:ENSGALG00000024056	6	-	carbohydrate sulfotransferase 3	gga00532(Glycosaminoglycan biosynthesis - chondroitin sulfate / dermatan sulfate)	GO:0016021(integral component of membrane)//GO:0000139(Golgi membrane)	GO:0008459(chondroitin 6-sulfotransferase activity)//GO:0001517(N-acetylglucosamine 6-O-sulfotransferase activity)	GO:0030206(chondroitin sulfate biosynthetic process)//GO:0005975(carbohydrate metabolic process)
CIDEA	CIDEA	protein_coding	-	NC_006089.5:97262528-97270710	1110.81	497.764	2.23159	1.15807	0.00735	0.250659	up	1523.02	869.352	940.049	529.855	584.975	378.461	768659	-	CGNC:10|Ensembl:ENSGALG00000034500	2	-	cell death-inducing DFFA-like effector a		GO:0005811(lipid droplet)		GO:0006915(apoptotic process)//GO:0019915(lipid storage)
CMIP	CMIP	protein_coding	+	NC_006098.5:15474676-15653636	66.8882	21.525	3.10747	1.63574	0.0016	0.134429	up	73.7948	74.8643	52.0054	19.9425	26.8961	17.7364	425774	-	CGNC:52569|Ensembl:ENSGALG00000038494	11	-	c-Maf inducing protein
CNIH3	CNIH3	protein_coding	-	NC_006090.5:17558059-17600753	1.86369	0	inf	inf	0.0298	0.44493	up	0.213675	5.37739	0	0	0	0	421323	-	CGNC:7075|Ensembl:ENSGALG00000009308	3	-	cornichon family AMPA receptor auxiliary protein 3		GO:0016021(integral component of membrane)		GO:0006810(transport)//GO:2000311(regulation of AMPA receptor activity)
CNTFR	CNTFR	protein_coding	+	NC_006127.5:8134433-8305556	1.39603	0	inf	inf	0.0269	0.433118	up	3.42381	0.76428	0	0	0	0	395885	-	CGNC:20242|Ensembl:ENSGALG00000028140	Z	-	ciliary neurotrophic factor receptor	gga04060(Cytokine-cytokine receptor interaction)//gga04630(Jak-STAT signaling pathway)	GO:0016021(integral component of membrane)//GO:0031225(anchored component of membrane)//GO:0070110(ciliary neurotrophic factor receptor complex)//GO:0016324(apical plasma membrane)//GO:0097059(CNTFR-CLCF1 complex)	GO:0005102(receptor binding)//GO:0019955(cytokine binding)//GO:0004896(cytokine receptor activity)//GO:0004897(ciliary neurotrophic factor receptor activity)	GO:0003360(brainstem development)//GO:0008284(positive regulation of cell proliferation)//GO:0043524(negative regulation of neuron apoptotic process)//GO:0019221(cytokine-mediated signaling pathway)//GO:0070120(ciliary neurotrophic factor-mediated signaling pathway)//GO:0060538(skeletal muscle organ development)//GO:0007548(sex differentiation)
COL21A1	COL21A1	protein_coding	+	NC_006090.5:87199657-87302204	8.91326	0	inf	inf	5e-05	0.0121605	up	1.72067	24.9904	0.0287213	0	0	0	421885	-	CGNC:12183|Ensembl:ENSGALG00000016292	3	-	collagen type XXI alpha 1 chain		GO:0031012(extracellular matrix)//GO:0005829(cytosol)
COL4A2	COL4A2	protein_coding	+	NC_006088.5:140249171-140391078	90.918	39.8401	2.28208	1.19035	0.00645	0.239335	up	50.917	82.9213	138.916	52.0446	47.7909	19.6848	418752	-	CGNC:12638|Ensembl:ENSGALG00000016843	1	-	collagen type IV alpha 2 chain	gga04510(Focal adhesion)//gga04512(ECM-receptor interaction)//gga04933(AGE-RAGE signaling pathway in diabetic complications)	GO:0070062(extracellular exosome)//GO:0005587(collagen type IV trimer)	GO:0005201(extracellular matrix structural constituent)	GO:0071560(cellular response to transforming growth factor beta stimulus)//GO:0016525(negative regulation of angiogenesis)//GO:0038063(collagen-activated tyrosine kinase receptor signaling pathway)//GO:0006351(transcription, DNA-templated)//GO:0035987(endodermal cell differentiation)
CPEB2	CPEB2	protein_coding	-	NC_006091.5:76829298-76913152	19.1393	6.69432	2.85904	1.51553	0.0206	0.393358	up	10.1037	22.5544	24.7596	0.066112	2.94412	17.0727	422832	-	CGNC:10790|Ensembl:ENSGALG00000014516	4	-	cytoplasmic polyadenylation element binding protein 2	gga04114(Oocyte meiosis)//gga04320(Dorso-ventral axis formation)//gga04914(Progesterone-mediated oocyte maturation)		GO:0045182(translation regulator activity)//GO:0003730(mRNA 3'-UTR binding)	GO:0006417(regulation of translation)
CRIP2	CRIP2	protein_coding	-	NC_006095.5:4380728-4390191	1.92113	0	inf	inf	0.02895	0.441747	up	0	0.0935707	5.66983	0	0	0	424374	-	CGNC:52178|Ensembl:ENSGALG00000026471	8	-	cysteine rich protein 2		GO:0031012(extracellular matrix)//GO:0005938(cell cortex)	GO:0046872(metal ion binding)	GO:0008284(positive regulation of cell proliferation)//GO:0030097(hemopoiesis)
CSRNP1	CSRNP1	protein_coding	+	NC_006089.5:5314873-5328336	30.8683	6.27402	4.92001	2.29866	0.01095	0.300365	up	42.7383	33.4734	16.3933	11.5577	5.67253	1.5918	420425	AXUD1	CGNC:4517|Ensembl:ENSGALG00000027905	2	-	cysteine and serine rich nuclear protein 1		GO:0005634(nucleus)	GO:0043565(sequence-specific DNA binding)//GO:0001228(transcriptional activator activity, RNA polymerase II transcription regulatory region sequence-specific binding)	GO:0048008(platelet-derived growth factor receptor signaling pathway)//GO:0060021(palate development)//GO:0048705(skeletal system morphogenesis)//GO:0009791(post-embryonic development)//GO:0006366(transcription from RNA polymerase II promoter)//GO:0045944(positive regulation of transcription from RNA polymerase II promoter)//GO:0060325(face morphogenesis)
CTTNBP2	CTTNBP2	protein_coding	+	NC_006088.5:24616304-24691437	8.41365	0.753622	11.1643	3.48082	0.04665	0.506627	up	12.9216	5.73173	6.58758	0.106216	2.1221	0.0325483	417766	CORTBP2	CGNC:6951|Ensembl:ENSGALG00000009134	1	-	cortactin binding protein 2
DBNDD2	DBNDD2	protein_coding	-	NC_006107.5:5101994-5117098	8.91188	0	inf	inf	0.00245	0.179706	up	0.926471	0.0938556	25.7153	0	0	0	419180	-	CGNC:2873|Ensembl:ENSGALG00000003921	20	-	dysbindin domain containing 2		GO:0030672(synaptic vesicle membrane)		GO:0031175(neuron projection development)
DGKB	DGKB	protein_coding	-	NC_006089.5:27385983-27721471	25.1475	0.246356	102.077	6.67352	0.0475	0.508685	up	0.0376333	70.6183	4.78656	0.659558	0.0795105	0	772367	-	CGNC:8200|Ensembl:ENSGALG00000033561	2	-	diacylglycerol kinase beta	gga00561(Glycerolipid metabolism)//gga00564(Glycerophospholipid metabolism)//gga01100(Metabolic pathways)//gga04070(Phosphatidylinositol signaling system)	GO:0005622(intracellular)	GO:0005524(ATP binding)//GO:0003951(NAD+ kinase activity)//GO:0004143(diacylglycerol kinase activity)//GO:0005509(calcium ion binding)	GO:0016310(phosphorylation)//GO:0035556(intracellular signal transduction)//GO:0007205(protein kinase C-activating G-protein coupled receptor signaling pathway)
DLG2	DLG2	protein_coding	-	NC_006088.5:190535983-191534865	9.38224	0.0158008	593.786	9.2138	0.0003	0.0478034	up	5.18009	15.1371	7.82959	0.0127514	0.017061	0.0175899	419024	-	CGNC:12965	1	-	discs large MAGUK scaffold protein 2
DLG5	DLG5	protein_coding	+	NC_006093.5:14052240-14149568	22.2809	7.4923	2.97383	1.57232	0.022	0.399825	up	28.8198	18.9663	19.0565	12.688	5.8804	3.90848	423728	-	CGNC:3697|Ensembl:ENSGALG00000043018	6	-	discs large MAGUK scaffold protein 5
DNASE1L3	DNASE1L3	protein_coding	-	NC_006099.5:9331738-9335078	8.7969	0	inf	inf	0.008	0.26223	up	26.3907	0	0	0	0	0	416008	-	CGNC:4239|Ensembl:ENSGALG00000005688	12	-	deoxyribonuclease 1 like 3		GO:0005783(endoplasmic reticulum)//GO:0005634(nucleus)	GO:0004519(endonuclease activity)//GO:0004536(deoxyribonuclease activity)	GO:0010623(programmed cell death involved in cell development)//GO:0006309(apoptotic DNA fragmentation)
DOCK4	DOCK4	protein_coding	+	NC_006088.5:27163247-27409762	138.243	25.7041	5.37826	2.42714	5e-05	0.0121605	up	167.209	123.011	124.509	19.2598	42.3728	15.4796	417779	-	CGNC:7209	1	-	dedicator of cytokinesis 4
DPYSL2	DPYSL2	protein_coding	-	NC_006109.5:602797-647153	68.8394	33.4889	2.05559	1.03955	0.0419	0.488737	up	51.4973	97.8055	57.2154	34.8854	36.1247	29.4567	395155	CRMP2A	CGNC:129|Ensembl:ENSGALG00000000227	22	-	dihydropyrimidinase like 2		GO:0005737(cytoplasm)	GO:0008017(microtubule binding)//GO:0016810(hydrolase activity, acting on carbon-nitrogen (but not peptide) bonds)	GO:0007420(brain development)//GO:0030516(regulation of axon extension)//GO:0007010(cytoskeleton organization)//GO:0007411(axon guidance)
DTNA	DTNA	protein_coding	+	NC_006089.5:107317305-107538069	3.51081	0.0149027	235.581	7.88008	0.0344	0.460094	up	0.0532678	10.4722	0.00695236	0.00703961	0.0376686	0	421104	-	CGNC:11319|Ensembl:ENSGALG00000015211	2	-	dystrobrevin alpha			GO:0008270(zinc ion binding)
EGR1	EGR1	protein_coding	+	NC_006100.5:18949951-18991018	140.885	51.7604	2.72187	1.4446	0.0156	0.343274	up	136.793	157.584	128.278	81.8307	42.0151	31.4355	373931	-	CGNC:48962|Ensembl:ENSGALG00000007669	13	-	early growth response 1	gga04933(AGE-RAGE signaling pathway in diabetic complications)	GO:0005654(nucleoplasm)//GO:0005634(nucleus)//GO:0005737(cytoplasm)	GO:0008270(zinc ion binding)//GO:0003700(transcription factor activity, sequence-specific DNA binding)//GO:0010385(double-stranded methylated DNA binding)//GO:0043565(sequence-specific DNA binding)//GO:0000977(RNA polymerase II regulatory region sequence-specific DNA binding)//GO:0044729(hemi-methylated DNA-binding)//GO:0001077(transcriptional activator activity, RNA polymerase II core promoter p…	GO:0030509(BMP signaling pathway)//GO:0000122(negative regulation of transcription from RNA polymerase II promoter)//GO:0050725(positive regulation of interleukin-1 beta biosynthetic process)//GO:0071480(cellular response to gamma radiation)//GO:0090090(negative regulation of canonical Wnt signaling pathway)//GO:0009749(response to glucose)//GO:0098759(cellular response to interleukin-8)//GO:2000…
EIF2B1	EIF2B1	protein_coding	+	NC_006102.5:5240721-5244443	9.62	0	inf	inf	0.02605	0.427627	up	0.162293	0.0613108	28.6364	0	0	0	100857736	-	CGNC:66116|Ensembl:ENSGALG00000003259	15	-	eukaryotic translation initiation factor 2B subunit alpha	gga03013(RNA transport)	GO:0005886(plasma membrane)//GO:0005851(eukaryotic translation initiation factor 2B complex)//GO:0005737(cytoplasm)	GO:0003743(translation initiation factor activity)//GO:0042802(identical protein binding)//GO:0005085(guanyl-nucleotide exchange factor activity)	GO:0051716(cellular response to stimulus)//GO:0006413(translational initiation)//GO:0014003(oligodendrocyte development)//GO:0043547(positive regulation of GTPase activity)
ELK4	ELK4	protein_coding	-	NC_006113.5:2178100-2212958	19.9438	7.22748	2.75945	1.46438	0.0242	0.416492	up	7.12494	33.227	19.4796	9.0889	0.8527	11.7408	419832	-	CGNC:443|Ensembl:ENSGALG00000042137	26	-	ELK4, ETS transcription factor	gga04010(MAPK signaling pathway)	GO:0005634(nucleus)	GO:0043565(sequence-specific DNA binding)//GO:0003700(transcription factor activity, sequence-specific DNA binding)	GO:0006355(regulation of transcription, DNA-templated)
EML4	EML4	protein_coding	+	NC_006090.5:23696771-23851941	56.2798	15.8059	3.56067	1.83215	0.0122	0.311415	up	69.1147	22.6188	77.1059	10.3443	23.2704	13.8031	771345	-	CGNC:7532|Ensembl:ENSGALG00000009915	3	-	echinoderm microtubule associated protein like 4
EML5	EML5	protein_coding	-	NC_006092.5:43349673-43452710	1.92896	0.00378389	509.783	8.99374	0.0445	0.495345	up	3.15492	0.00525408	2.62671	0	0.00749329	0.00385839	423400	-	CGNC:8081	5	-	echinoderm microtubule associated protein like 5
EPB41L1	EPB41L1	protein_coding	+	NC_006107.5:187677-296024	96.5001	22.3259	4.32233	2.11181	0.0128	0.313787	up	100.58	109.248	79.6726	5.78674	33.068	28.1228	419117	-	CGNC:50923|Ensembl:ENSGALG00000034171	20	-	erythrocyte membrane protein band 4.1 like 1	gga04530(Tight junction)	GO:0005856(cytoskeleton)	GO:0005198(structural molecule activity)//GO:0003779(actin binding)	GO:0030866(cortical actin cytoskeleton organization)
EPHA5	EPHA5	protein_coding	-	NC_006091.5:51049711-51252077	5.72074	0.188147	30.4057	4.92627	0.03965	0.485114	up	0.0432526	6.05042	11.0686	0	0.553696	0.0107452	395997	CEK7	CGNC:8875|Ensembl:ENSGALG00000011680	4	-	EPH receptor A5		GO:0005912(adherens junction)//GO:0005886(plasma membrane)//GO:0005887(integral component of plasma membrane)//GO:0030424(axon)//GO:0030425(dendrite)	GO:0005524(ATP binding)//GO:0005004(GPI-linked ephrin receptor activity)	GO:0007411(axon guidance)//GO:0048013(ephrin receptor signaling pathway)//GO:0071372(cellular response to follicle-stimulating hormone stimulus)//GO:0018108(peptidyl-tyrosine phosphorylation)//GO:0021766(hippocampus development)//GO:0032956(regulation of actin cytoskeleton organization)//GO:0061178(regulation of insulin secretion involved in cellular response to glucose stimulus)//GO:1904322(cell…
ERO1A	ERO1A	protein_coding	-	NC_006092.5:58350553-58368088	2.14545	0	inf	inf	0.0045	0.216609	up	0.0960112	0	6.34032	0	0	0	423585	ERO1L	CGNC:9421|Ensembl:ENSGALG00000012404	5	-	endoplasmic reticulum oxidoreductase 1 alpha	gga04141(Protein processing in endoplasmic reticulum)
ETS1	ETS1	protein_coding	-	NC_006111.5:904539-974338	80.9048	32.7529	2.47015	1.3046	0.0069	0.242471	up	82.4646	102.934	57.3159	12.9029	50.1045	35.2513	396235	ETS-1|ETS-1A|ETS-1B|EWSR2|TNIP1|c-ets-1|c-ets-beta|p54	CGNC:3319|Ensembl:ENSGALG00000001143	24	-	v-ets avian erythroblastosis virus E26 oncogene homolog 1	gga04320(Dorso-ventral axis formation)	GO:0005654(nucleoplasm)//GO:0005667(transcription factor complex)//GO:0005634(nucleus)	GO:0003700(transcription factor activity, sequence-specific DNA binding)//GO:0000981(RNA polymerase II transcription factor activity, sequence-specific DNA binding)//GO:0000978(RNA polymerase II core promoter proximal region sequence-specific DNA binding)//GO:0042802(identical protein binding)//GO:0000982(transcription factor activity, RNA polymerase II core promoter proximal region sequence-spec…	GO:0045765(regulation of angiogenesis)//GO:0030578(PML body organization)//GO:0048870(cell motility)//GO:0010595(positive regulation of endothelial cell migration)//GO:1904996(positive regulation of leukocyte adhesion to vascular endothelial cell)//GO:0050728(negative regulation of inflammatory response)//GO:0006351(transcription, DNA-templated)//GO:0030154(cell differentiation)//GO:0050729(posit…
EXOC5	EXOC5	protein_coding	+	NC_006092.5:55769316-55795788	62.3802	8.75475	7.1253	2.83295	0.0017	0.137819	up	76.7795	47.6824	62.6787	12.4013	13.7702	0.0926708	423549	SEC10L1	CGNC:9178|Ensembl:ENSGALG00000012105	5	-	exocyst complex component 5		GO:0000145(exocyst)		GO:0006887(exocytosis)//GO:0048278(vesicle docking)
EXOC7	EXOC7	protein_coding	+	NC_006105.5:4509201-4529519	22.1456	0.168897	131.119	7.03473	0.0363	0.471754	up	0.0251985	45.8705	20.5412	0.0575185	0	0.449173	417361	-	CGNC:1455|Ensembl:ENSGALG00000002050	18	-	exocyst complex component 7	gga04910(Insulin signaling pathway)	GO:0032584(growth cone membrane)//GO:0000145(exocyst)//GO:0034451(centriolar satellite)		GO:0006887(exocytosis)//GO:2000535(regulation of entry of bacterium into host cell)
FADS2	FADS2	protein_coding	+	NC_006092.5:16940892-16958772	41.5655	7.34311	5.66046	2.50092	0.04005	0.485114	up	70.2402	2.5145	51.9419	11.2895	10.6083	0.131519	423122	-	CGNC:51896|Ensembl:ENSGALG00000007178	5	-	fatty acid desaturase 2	gga00592(alpha-Linolenic acid metabolism)//gga01040(Biosynthesis of unsaturated fatty acids)//gga01212(Fatty acid metabolism)//gga03320(PPAR signaling pathway)	GO:0016021(integral component of membrane)	GO:0016491(oxidoreductase activity)	GO:0006629(lipid metabolic process)//GO:0055114(oxidation-reduction process)
FAM102B	FAM102B	protein_coding	+	NC_006095.5:1607876-1632033	3.27694	0	inf	inf	0.0215	0.399805	up	0	0.0429528	9.78787	0	0	0	768922	-	CGNC:54853|Ensembl:ENSGALG00000001951	8	-	family with sequence similarity 102 member B
FAM175B	FAM175B	protein_coding	+	NC_006093.5:33119430-33136528	27.3707	3.44267	7.95041	2.99103	0.042	0.488737	up	69.8913	0.158325	12.0625	9.95478	0.353947	0.0192722	423954	-	CGNC:7387|Ensembl:ENSGALG00000038054	6	-	family with sequence similarity 175 member B		GO:0036449(microtubule minus-end)//GO:0030496(midbody)//GO:0070552(BRISC complex)//GO:0005737(cytoplasm)//GO:0031616(spindle pole centrosome)	GO:0008017(microtubule binding)//GO:0031593(polyubiquitin modification-dependent protein binding)	GO:0008608(attachment of spindle microtubules to kinetochore)//GO:0090307(mitotic spindle assembly)//GO:0002931(response to ischemia)//GO:0070536(protein K63-linked deubiquitination)
FAM43A	FAM43A	protein_coding	-	NC_006096.5:12970365-12972525	5.50303	0	inf	inf	0.02095	0.397577	up	0.126838	0	16.3822	0	0	0	429145	-	CGNC:5326|Ensembl:ENSGALG00000041898	9	-	family with sequence similarity 43 member A
FAM89A	FAM89A	protein_coding	-	NC_006090.5:40666241-40693437	288.403	139.056	2.07401	1.05242	0.03225	0.45366	up	310.811	265.116	289.281	172.158	162.167	82.8432	107053045	-	CGNC:76044	3	-	family with sequence similarity 89 member A
FASN	FASN	protein_coding	+	NC_006105.5:4912088-4948124	61.2304	21.357	2.867	1.51954	0.0003	0.0478034	up	78.1149	49.3575	56.2187	30.8541	16.093	17.1239	396061	-	CGNC:1983|Ensembl:ENSGALG00000040896	18	-	fatty acid synthase	gga00061(Fatty acid biosynthesis)//gga01100(Metabolic pathways)//gga01212(Fatty acid metabolism)//gga04910(Insulin signaling pathway)	GO:0005623(cell)	GO:0102131(3-oxo-glutaryl-[acp] methyl ester reductase activity)//GO:0004319(enoyl-[acyl-carrier-protein] reductase (NADPH, B-specific) activity)//GO:0004320(oleoyl-[acyl-carrier-protein] hydrolase activity)//GO:0004317(3-hydroxypalmitoyl-[acyl-carrier-protein] dehydratase activity)//GO:0004312(fatty acid synthase activity)//GO:0102132(3-oxo-pimeloyl-[acp] methyl ester reductase activity)//GO:000…	GO:0055114(oxidation-reduction process)//GO:0009058(biosynthetic process)//GO:0032100(positive regulation of appetite)//GO:0006633(fatty acid biosynthetic process)//GO:0006089(lactate metabolic process)
FASTKD1	FASTKD1	protein_coding	+	NC_006094.5:18644438-18671704	12.8121	0.0371985	344.426	8.42805	0.00055	0.071593	up	16.1672	0.025168	22.2439	0.0400121	0.053196	0.0183872	424163	-	CGNC:7476|Ensembl:ENSGALG00000009841	7	-	FAST kinase domains 1		GO:0005739(mitochondrion)	GO:0004672(protein kinase activity)//GO:0003723(RNA binding)	GO:0006468(protein phosphorylation)
FCRL4	FCRL4	protein_coding	-	NC_006112.4:3769126-3777545	3.26878	0	inf	inf	0.00015	0.0294957	up	0.0428978	0.0506486	9.71279	0	0	0	425592	FCR/L|FCRL2	CGNC:52505|Ensembl:ENSGALG00000010507	25	-	Fc receptor like 4
FEM1B	FEM1B	protein_coding	+	NC_006097.5:19587505-19594243	16.6335	0.279554	59.5001	5.89482	0.01655	0.352127	up	7.40236	27.2188	15.2793	0.0567623	0.0168003	0.765099	415559	-	CGNC:16208|Ensembl:ENSGALG00000028906	10	-	fem-1 homolog B		GO:0005654(nucleoplasm)//GO:0005634(nucleus)//GO:0005737(cytoplasm)//GO:0005829(cytosol)	GO:0004842(ubiquitin-protein transferase activity)//GO:0005123(death receptor binding)	GO:1902041(regulation of extrinsic apoptotic signaling pathway via death domain receptors)//GO:0016567(protein ubiquitination)//GO:2000001(regulation of DNA damage checkpoint)//GO:0060743(epithelial cell maturation involved in prostate gland development)//GO:0051438(regulation of ubiquitin-protein transferase activity)//GO:0006915(apoptotic process)//GO:0060442(branching involved in prostate glan…
FGF14	FGF14	protein_coding	+	NC_006088.5:144408035-144798242	1.10956	0	inf	inf	0.02175	0.399825	up	0.0289061	0	3.29977	0	0	0	395554	FHF-4	CGNC:12658|Ensembl:ENSGALG00000016866	1	-	fibroblast growth factor 14	gga04010(MAPK signaling pathway)//gga04810(Regulation of actin cytoskeleton)	GO:0005576(extracellular region)	GO:0008083(growth factor activity)	GO:0007399(nervous system development)
FNBP4	FNBP4	protein_coding	+	NC_006092.5:623998-633569	0.734895	0	inf	inf	0.0041	0.208199	up	2.20469	0	0	0	0	0	426631	-	CGNC:10828	5	-	formin binding protein 4
FUBP3	FUBP3	protein_coding	+	NC_006104.5:6210654-6248056	34.5676	10.8772	3.17798	1.66811	0.04455	0.495345	up	30.302	45.2818	28.1189	0.608617	9.15005	22.8729	417184	-	CGNC:2892|Ensembl:ENSGALG00000003941	17	-	far upstream element binding protein 3		GO:0016020(membrane)//GO:0005634(nucleus)//GO:0005737(cytoplasm)	GO:0001077(transcriptional activator activity, RNA polymerase II core promoter proximal region sequence-specific binding)//GO:0003723(RNA binding)//GO:0000978(RNA polymerase II core promoter proximal region sequence-specific DNA binding)	GO:0006366(transcription from RNA polymerase II promoter)//GO:0045944(positive regulation of transcription from RNA polymerase II promoter)
FUT9	FUT9	protein_coding	-	NC_006090.5:72904935-73020779	0.993087	0	inf	inf	0.0382	0.47838	up	0	0.00617199	2.97309	0	0	0	771133	CFUC-TIX	CGNC:56537|Ensembl:ENSGALG00000042116	3	-	fucosyltransferase 9	gga00514(Other types of O-glycan biosynthesis)//gga00601(Glycosphingolipid biosynthesis - lacto and neolacto series)//gga00603(Glycosphingolipid biosynthesis - globo series)//gga01100(Metabolic pathways)
GALNT10	GALNT10	protein_coding	-	NC_006100.5:12860671-12942508	22.2069	4.66919	4.75604	2.24976	0.0068	0.242471	up	11.9975	37.8157	16.8075	13.7824	0.114477	0.110707	416260	-	CGNC:2958|Ensembl:ENSGALG00000004033	13	-	polypeptide N-acetylgalactosaminyltransferase 10	gga00512(Mucin type O-Glycan biosynthesis)//gga01100(Metabolic pathways)	GO:0016021(integral component of membrane)//GO:0000139(Golgi membrane)	GO:0004653(polypeptide N-acetylgalactosaminyltransferase activity)//GO:0030246(carbohydrate binding)	GO:0016266(O-glycan processing)
GFRA2	GFRA2	protein_coding	+	NC_006109.5:1714009-1734922	2.23414	0	inf	inf	0.0333	0.458017	up	0	0.0272347	6.67518	0	0	0	395993	NTNRALPHA	CGNC:49594|Ensembl:ENSGALG00000032856	22	-	GDNF family receptor alpha 2		GO:0005886(plasma membrane)//GO:0031225(anchored component of membrane)	GO:0004872(receptor activity)
GGA1	GGA1	protein_coding	-	NC_006088.5:51195007-51205252	1.2471	0	inf	inf	0.02845	0.440427	up	0.0147231	3.72659	0	0	0	0	100857525	-	CGNC:65501|Ensembl:ENSGALG00000039658	1	-	golgi associated, gamma adaptin ear containing, ARF binding protein 1	gga04142(Lysosome)
GIMAP5	GIMAP5	protein_coding	+	NC_006089.5:4138518-4142741	2.57929	0	inf	inf	0.00045	0.0602739	up	0.01485	7.70554	0.0174807	0	0	0	420413	-	CGNC:51253|Ensembl:ENSGALG00000029857	2	-	GTPase, IMAP family member 5		GO:0016021(integral component of membrane)	GO:0005525(GTP binding)
GJA4	GJA4	protein_coding	-	NC_006110.5:4593522-4602845	6.16944	0	inf	inf	0.035	0.4621	up	18.4457	0	0.0626432	0	0	0	404529	Cx39|ggCx39	CGNC:1818|Ensembl:ENSGALG00000002532	23	-	gap junction protein alpha 4		GO:0016021(integral component of membrane)//GO:0005922(connexin complex)		GO:0001568(blood vessel development)//GO:0007154(cell communication)
GOT2	GOT2	protein_coding	-	NC_006098.5:1475177-1485088	11.7736	0	inf	inf	0.04415	0.494988	up	0	0.0655592	35.2551	0	0	0	396533	-	CGNC:1656|Ensembl:ENSGALG00000002321	11	-	glutamic-oxaloacetic transaminase 2	gga00220(Arginine biosynthesis)//gga00250(Alanine, aspartate and glutamate metabolism)//gga00270(Cysteine and methionine metabolism)//gga00330(Arginine and proline metabolism)//gga00350(Tyrosine metabolism)//gga00360(Phenylalanine metabolism)//gga00400(Phenylalanine, tyrosine and tryptophan biosynthesis)//gga01100(Metabolic pathways)//gga01200(Carbon metabolism)//gga01210(2-Oxocarboxylic acid met…	GO:0005743(mitochondrial inner membrane)//GO:0043209(myelin sheath)//GO:0005759(mitochondrial matrix)//GO:0005886(plasma membrane)//GO:0005739(mitochondrion)//GO:0070062(extracellular exosome)	GO:0042803(protein homodimerization activity)//GO:0030170(pyridoxal phosphate binding)//GO:0003723(RNA binding)//GO:0016212(kynurenine-oxoglutarate transaminase activity)//GO:0080130(L-phenylalanine:2-oxoglutarate aminotransferase activity)//GO:0004069(L-aspartate:2-oxoglutarate aminotransferase activity)	GO:0006107(oxaloacetate metabolic process)//GO:0006531(aspartate metabolic process)//GO:0006103(2-oxoglutarate metabolic process)//GO:0006094(gluconeogenesis)//GO:0019551(glutamate catabolic process to 2-oxoglutarate)//GO:0019550(glutamate catabolic process to aspartate)//GO:0006532(aspartate biosynthetic process)//GO:0006536(glutamate metabolic process)//GO:0097052(L-kynurenine metabolic process…
GPC4	GPC4	protein_coding	-	NC_006091.5:3769808-3833379	395.879	128.098	3.09044	1.62781	5e-05	0.0121605	up	394.629	441.009	351.999	144.452	163.398	76.4447	422234	-	CGNC:4560|Ensembl:ENSGALG00000006080	4	-	glypican 4	gga04310(Wnt signaling pathway)
GPD1L2	GPD1L2	protein_coding	+	NC_006094.5:28187241-28203830	313.806	140.019	2.24117	1.16425	0.00125	0.123862	up	517.494	150.067	273.858	151.791	159.557	108.71	424263	-	CGNC:13104|Ensembl:ENSGALG00000012061	7	-	glycerol-3-phosphate dehydrogenase 1-like 2	gga00564(Glycerophospholipid metabolism)	GO:0009331(glycerol-3-phosphate dehydrogenase complex)	GO:0051287(NAD binding)//GO:0004367(glycerol-3-phosphate dehydrogenase [NAD+] activity)//GO:0042803(protein homodimerization activity)	GO:0055114(oxidation-reduction process)//GO:0005975(carbohydrate metabolic process)//GO:0046168(glycerol-3-phosphate catabolic process)
GREM1	GREM1	protein_coding	-	NC_006092.5:30773759-30783532	312.162	93.6077	3.33478	1.73759	5e-05	0.0121605	up	500.914	263.338	172.233	113.532	86.1521	81.1392	395826	Drm	CGNC:49499|Ensembl:ENSGALG00000009724	5	-	gremlin 1, DAN family BMP antagonist		GO:0005615(extracellular space)//GO:0009986(cell surface)	GO:0005125(cytokine activity)//GO:0042803(protein homodimerization activity)//GO:0036122(BMP binding)//GO:0048018(receptor agonist activity)//GO:0043184(vascular endothelial growth factor receptor 2 binding)//GO:0030297(transmembrane receptor protein tyrosine kinase activator activity)	GO:0030514(negative regulation of BMP signaling pathway)//GO:0060676(ureteric bud formation)//GO:0030326(embryonic limb morphogenesis)//GO:0090291(negative regulation of osteoclast proliferation)//GO:2000727(positive regulation of cardiac muscle cell differentiation)//GO:1900086(positive regulation of peptidyl-tyrosine autophosphorylation)//GO:1900158(negative regulation of bone mineralization in…
GREM2	GREM2	protein_coding	+	NC_006090.5:36251357-36298426	11.6983	0.343299	34.0761	5.09069	0.00745	0.251288	up	8.13697	2.32089	24.6371	0.0622828	0.95944	0.00817342	421507	-	CGNC:8191|Ensembl:ENSGALG00000010773	3	-	gremlin 2, DAN family BMP antagonist
GRIK1	GRIK1	protein_coding	-	NC_006088.5:105502996-105663630	100.698	30.8175	3.26757	1.70822	0.0167	0.352378	up	111.783	79.0885	111.223	16.6603	29.0208	46.7715	418489	-	CGNC:11815|Ensembl:ENSGALG00000015835	1	-	glutamate ionotropic receptor kainate type subunit 1	gga04080(Neuroactive ligand-receptor interaction)	GO:0016021(integral component of membrane)//GO:0030054(cell junction)//GO:0045211(postsynaptic membrane)	GO:0004970(ionotropic glutamate receptor activity)//GO:0005234(extracellular-glutamate-gated ion channel activity)	GO:0035235(ionotropic glutamate receptor signaling pathway)//GO:0060079(excitatory postsynaptic potential)//GO:0034220(ion transmembrane transport)
GRIN2A	GRIN2A	protein_coding	+	NC_006101.5:9649749-9810954	5.18399	0.0348195	148.881	7.21802	0.00875	0.268415	up	4.78576	7.7484	3.01781	0.0839226	0.0135552	0.00698081	427678	-	CGNC:5502|Ensembl:ENSGALG00000007278	14	-	glutamate ionotropic receptor NMDA type subunit 2A	gga04020(Calcium signaling pathway)//gga04080(Neuroactive ligand-receptor interaction)	GO:0099061(integral component of postsynaptic density membrane)//GO:0009986(cell surface)//GO:0043005(neuron projection)//GO:0017146(NMDA selective glutamate receptor complex)//GO:0008021(synaptic vesicle)//GO:0030054(cell junction)//GO:0005783(endoplasmic reticulum)//GO:0042734(presynaptic membrane)	GO:0004972(NMDA glutamate receptor activity)//GO:0005262(calcium channel activity)//GO:0005234(extracellular-glutamate-gated ion channel activity)	GO:0042417(dopamine metabolic process)//GO:0034765(regulation of ion transmembrane transport)//GO:0008542(visual learning)//GO:0009611(response to wounding)//GO:0022008(neurogenesis)//GO:0033058(directional locomotion)//GO:0042177(negative regulation of protein catabolic process)//GO:0035235(ionotropic glutamate receptor signaling pathway)//GO:0001975(response to amphetamine)//GO:0060291(long-ter…
GSE1	GSE1	protein_coding	-	NC_006098.5:17636712-17723508	1.54148	0	inf	inf	0.0127	0.312996	up	0	4.61419	0.0102642	0	0	0	426226	-	CGNC:10642	11	-	Gse1 coiled-coil protein
GTF3C4	GTF3C4	protein_coding	+	NC_006104.5:6935855-6947731	15.4991	0.643247	24.0951	4.59067	0.02395	0.416492	up	12.5545	33.7528	0.190188	0.040555	1.87054	0.0186423	417167	-	CGNC:21037|Ensembl:ENSGALG00000031016	17	-	general transcription factor IIIC subunit 4
GYG2	GYG2	protein_coding	-	NC_006088.5:129814540-129833589	2.17228	0	inf	inf	0.03225	0.45366	up	0	0.0599154	6.45691	0	0	0	418660	-	CGNC:12480|Ensembl:ENSGALG00000016655	1	-	glycogenin 2
H2A2BL	H2A2BL	protein_coding	+	NC_006099.5:9524346-9525885	8.20904	0	inf	inf	0.0181	0.368459	up	0.0397594	0	24.5874	0	0	0	101751709	-	CGNC:71127|Ensembl:ENSGALG00000026449	12	-	histone H2A type 2-B-like
HACD1	HACD1	protein_coding	+	NC_006089.5:19682109-19699098	36.2632	14.7712	2.45499	1.29572	0.04325	0.492004	up	40.8787	40.287	27.624	26.5113	9.85269	7.94966	420518	PTPLA	CGNC:6572|Ensembl:ENSGALG00000008659	2	-	3-hydroxyacyl-CoA dehydratase 1	gga00062(Fatty acid elongation)//gga01040(Biosynthesis of unsaturated fatty acids)//gga01212(Fatty acid metabolism)
HBM	HBM	protein_coding	+	NC_006101.5:12507376-12508287	48.05	0	inf	inf	0.04025	0.485627	up	144.15	0	0	0	0	0	416651	HBA2|HBAD	CGNC:50309|Ensembl:ENSGALG00000031597	14	-	hemoglobin subunit mu
HDAC7	HDAC7	protein_coding	+	NC_008465.4:5847448-5910227	7.41241	0.0212713	348.47	8.44489	5e-05	0.0121605	up	18.2763	0.025529	3.93538	0.0138134	0.0245896	0.0254109	426885	HDAC7A	CGNC:4743|Ensembl:ENSGALG00000039710	33	-	histone deacetylase 7		GO:0000118(histone deacetylase complex)	GO:0032041(NAD-dependent histone deacetylase activity (H3-K14 specific))//GO:0046872(metal ion binding)	GO:0070932(histone H3 deacetylation)//GO:0006351(transcription, DNA-templated)//GO:0006355(regulation of transcription, DNA-templated)
HECW2	HECW2	protein_coding	-	NC_006094.5:9803993-9991973	13.7217	2.03731	6.7352	2.75172	0.0015	0.130783	up	0.187512	30.9153	10.0622	1.75798	3.68189	0.672047	424050	-	CGNC:6009|Ensembl:ENSGALG00000007944	7	-	HECT, C2 and WW domain containing E3 ubiquitin protein ligase 2		GO:0005737(cytoplasm)//GO:0072686(mitotic spindle)	GO:0061630(ubiquitin protein ligase activity)	GO:0030071(regulation of mitotic metaphase/anaphase transition)//GO:0043161(proteasome-mediated ubiquitin-dependent protein catabolic process)//GO:0042787(protein ubiquitination involved in ubiquitin-dependent protein catabolic process)
HIP1	HIP1	protein_coding	-	NC_006106.5:516119-550818	0.627985	0	inf	inf	0.02625	0.428626	up	0	1.76847	0.115487	0	0	0	770683	-	CGNC:618|Ensembl:ENSGALG00000040908	19	-	huntingtin interacting protein 1
HIPK2	HIPK2	protein_coding	+	NC_006088.5:56021387-56145342	139.682	48.9011	2.85642	1.51421	0.0013	0.123862	up	145.871	136.466	136.71	64.0148	55.0884	27.5999	374138	-	CGNC:49057|Ensembl:ENSGALG00000012792	1	-	homeodomain interacting protein kinase 2		GO:0090575(RNA polymerase II transcription factor complex)//GO:0016605(PML body)//GO:0005737(cytoplasm)	GO:0004674(protein serine/threonine kinase activity)//GO:0001102(RNA polymerase II activating transcription factor binding)//GO:0001105(RNA polymerase II transcription coactivator activity)//GO:0005524(ATP binding)//GO:0046790(virion binding)//GO:0003714(transcription corepressor activity)//GO:0046332(SMAD binding)	GO:0010842(retina layer formation)//GO:0030514(negative regulation of BMP signaling pathway)//GO:0060235(lens induction in camera-type eye)//GO:0048596(embryonic camera-type eye morphogenesis)//GO:0061072(iris morphogenesis)//GO:0050882(voluntary musculoskeletal movement)//GO:0000122(negative regulation of transcription from RNA polymerase II promoter)//GO:0018107(peptidyl-threonine phosphorylati…
HMGCL	HMGCL	protein_coding	-	NC_006110.5:5743507-5747131	17.6305	0	inf	inf	0.02455	0.418618	up	51.74	1.15135	0	0	0	0	396316	HL	CGNC:49749|Ensembl:ENSGALG00000004057	23	-	3-hydroxymethyl-3-methylglutaryl-CoA lyase	gga00072(Synthesis and degradation of ketone bodies)//gga00280(Valine, leucine and isoleucine degradation)//gga00650(Butanoate metabolism)//gga01100(Metabolic pathways)//gga04146(Peroxisome)	GO:0005743(mitochondrial inner membrane)//GO:0005759(mitochondrial matrix)//GO:0005777(peroxisome)	GO:0042803(protein homodimerization activity)//GO:0005102(receptor binding)//GO:0000287(magnesium ion binding)//GO:0004419(hydroxymethylglutaryl-CoA lyase activity)//GO:0030145(manganese ion binding)//GO:0046872(metal ion binding)	GO:0006629(lipid metabolic process)//GO:0007005(mitochondrion organization)//GO:0051262(protein tetramerization)//GO:0046951(ketone body biosynthetic process)
HOPX	HOPX	protein_coding	-	NC_006091.5:49268692-49280643	427.049	160.919	2.6538	1.40806	0.0146	0.335762	up	483.966	350.553	446.626	111.693	178.465	192.6	395241	OB1	CGNC:8667|Ensembl:ENSGALG00000011404	4	-	HOP homeobox		GO:0005634(nucleus)//GO:0005737(cytoplasm)	GO:0003677(DNA binding)	GO:0051155(positive regulation of striated muscle cell differentiation)//GO:0043415(positive regulation of skeletal muscle tissue regeneration)//GO:0007507(heart development)//GO:0000122(negative regulation of transcription from RNA polymerase II promoter)//GO:0006351(transcription, DNA-templated)//GO:0043393(regulation of protein binding)//GO:0008016(regulation of heart contraction)//GO:0016575(…
HRH1	HRH1	protein_coding	+	NC_006099.5:4777449-4786306	30.7538	7.48555	4.10841	2.03858	0.0124	0.311415	up	30.1121	6.05814	56.0911	5.69269	16.6926	0.0713597	100858928	-	CGNC:64188|Ensembl:ENSGALG00000004930	12	-	histamine receptor H1	gga04020(Calcium signaling pathway)//gga04080(Neuroactive ligand-receptor interaction)	GO:0005886(plasma membrane)//GO:0016021(integral component of membrane)//GO:0005829(cytosol)	GO:0004969(histamine receptor activity)	GO:0043114(regulation of vascular permeability)//GO:0048245(eosinophil chemotaxis)//GO:0007200(phospholipase C-activating G-protein coupled receptor signaling pathway)//GO:0050804(modulation of chemical synaptic transmission)//GO:0045907(positive regulation of vasoconstriction)//GO:0008542(visual learning)//GO:0006954(inflammatory response)//GO:0019229(regulation of vasoconstriction)//GO:0048167(…
HSD17B10	HSD17B10	protein_coding	+	NW_020110163.1:263826-273221	7.54453	0	inf	inf	0.0343	0.459421	up	0.0451144	0	22.5885	0	0	0	425758	-	CGNC:13654|Ensembl:ENSGALG00000040068	Un	-	hydroxysteroid (17-beta) dehydrogenase 10	gga00280(Valine, leucine and isoleucine degradation)//gga01100(Metabolic pathways)		GO:0016491(oxidoreductase activity)	GO:0055114(oxidation-reduction process)
HSPB8	HSPB8	protein_coding	-	NC_006102.5:10005535-10008560	1.18899	0	inf	inf	0.0043	0.213659	up	0	0	3.56696	0	0	0	416988	-	CGNC:5578|Ensembl:ENSGALG00000007383	15	-	heat shock protein family B (small) member 8		GO:0005634(nucleus)//GO:0005829(cytosol)	GO:0042802(identical protein binding)
HUS1	HUS1	protein_coding	-	NC_006089.5:55300201-55315958	6.21646	0	inf	inf	0.02585	0.426617	up	0.154322	18.495	0	0	0	0	428471	-	CGNC:53372|Ensembl:ENSGALG00000039589	2	-	HUS1 checkpoint clamp component		GO:0005730(nucleolus)//GO:0030896(checkpoint clamp complex)		GO:0000077(DNA damage checkpoint)
IL1RAPL2	IL1RAPL2	protein_coding	+	NC_006091.5:16845749-17192618	15.5352	0.0813547	190.956	7.5771	5e-05	0.0121605	up	46.4753	0.0855562	0.0447972	0.135935	0.0803586	0.0277706	422379	-	CGNC:6750	4	-	interleukin 1 receptor accessory protein like 2
IL7R	IL7R	protein_coding	+	NC_006127.5:10887113-10900075	1.22406	0	inf	inf	0.004	0.204243	up	0.0421256	0	3.63006	0	0	0	426054	-	CGNC:10067|Ensembl:ENSGALG00000013372	Z	-	interleukin 7 receptor	gga04060(Cytokine-cytokine receptor interaction)//gga04068(FoxO signaling pathway)//gga04630(Jak-STAT signaling pathway)	GO:0009897(external side of plasma membrane)//GO:0016021(integral component of membrane)	GO:0004896(cytokine receptor activity)	GO:0042100(B cell proliferation)//GO:0000902(cell morphogenesis)//GO:0008361(regulation of cell size)//GO:0010628(positive regulation of gene expression)//GO:0048872(homeostasis of number of cells)//GO:0033089(positive regulation of T cell differentiation in thymus)//GO:0030217(T cell differentiation)//GO:0019221(cytokine-mediated signaling pathway)//GO:0001915(negative regulation of T cell media…
ILF2	ILF2	protein_coding	-	NC_006112.4:3346131-3350731	9.29612	0	inf	inf	0.03265	0.455818	up	0.141807	0	27.7466	0	0	0	425709	-	CGNC:8794|Ensembl:ENSGALG00000011570	25	-	interleukin enhancer binding factor 2			GO:0005524(ATP binding)//GO:0003723(RNA binding)//GO:0016740(transferase activity)	GO:0006955(immune response)
INTS4	INTS4	protein_coding	+	NC_006088.5:194331657-194374740	9.14693	0.287249	31.8431	4.99291	0.01695	0.356745	up	23.5055	0.0639234	3.87133	0.0169473	0.813638	0.0311617	419028	INT4	CGNC:50899|Ensembl:ENSGALG00000000091	1	-	integrator complex subunit 4		GO:0032039(integrator complex)		GO:0016180(snRNA processing)
ISPD	ISPD	protein_coding	-	NC_006089.5:28274781-28389660	20.8847	0.5961	35.0356	5.13075	0.0381	0.477775	up	7.09966	26.5497	29.0047	1.73886	0.049437	0	420591	-	CGNC:51294|Ensembl:ENSGALG00000010795	2	-	isoprenoid synthase domain containing		GO:0005829(cytosol)	GO:0047349(D-ribitol-5-phosphate cytidylyltransferase activity)//GO:0042803(protein homodimerization activity)	GO:0035269(protein O-linked mannosylation)//GO:0008299(isoprenoid biosynthetic process)//GO:0007411(axon guidance)
ITGB5	ITGB5	protein_coding	-	NC_006094.5:27871846-27912771	1.11358	0	inf	inf	0.00515	0.222413	up	0.141153	0	3.19959	0	0	0	395142	-	CGNC:8937|Ensembl:ENSGALG00000029766	7	-	integrin subunit beta 5	gga04145(Phagosome)//gga04510(Focal adhesion)//gga04512(ECM-receptor interaction)//gga04810(Regulation of actin cytoskeleton)	GO:0008305(integrin complex)	GO:0004872(receptor activity)	GO:0007229(integrin-mediated signaling pathway)//GO:0007155(cell adhesion)
ITIH5	ITIH5	protein_coding	-	NC_006088.5:4720807-4767090	122.546	28.2526	4.33752	2.11687	0.0001	0.0220048	up	101.298	131.916	134.425	16.6711	35.695	32.3916	419111	-	CGNC:5201|Ensembl:ENSGALG00000006891	1	-	inter-alpha-trypsin inhibitor heavy chain family member 5			GO:0004867(serine-type endopeptidase inhibitor activity)	GO:0030212(hyaluronan metabolic process)//GO:0010951(negative regulation of endopeptidase activity)
KAZN	KAZN	protein_coding	-	NC_006108.5:4966660-5076415	1.89594	0	inf	inf	0.0182	0.36968	up	0	5.66535	0.0224694	0	0	0	426211	kazrin	CGNC:52712|Ensembl:ENSGALG00000013642	21	-	kazrin, periplakin interacting protein
KCNB1	KCNB1	protein_coding	-	NC_006107.5:6519795-6657060	2.06568	0.00724896	284.963	8.15463	0.00075	0.0888654	up	0.423782	5.75827	0.0149855	0.0113825	0.0033864	0.00697803	428146	-	CGNC:3529	20	-	potassium voltage-gated channel subfamily B member 1		GO:0032809(neuronal cell body membrane)//GO:0016021(integral component of membrane)//GO:0008076(voltage-gated potassium channel complex)//GO:0030425(dendrite)	GO:0005251(delayed rectifier potassium channel activity)//GO:0005249(voltage-gated potassium channel activity)//GO:0044325(ion channel binding)	GO:0051260(protein homooligomerization)//GO:0071805(potassium ion transmembrane transport)//GO:0034765(regulation of ion transmembrane transport)//GO:0090314(positive regulation of protein targeting to membrane)//GO:0001508(action potential)//GO:1900454(positive regulation of long term synaptic depression)//GO:0098900(regulation of action potential)//GO:0071333(cellular response to glucose stimul…
KCNC2	KCNC2	protein_coding	-	NC_006088.5:37711494-37808713	4.32223	0	inf	inf	0.0368	0.472326	up	12.8484	0	0.118335	0	0	0	772061	-	CGNC:7761|Ensembl:ENSGALG00000010204	1	-	potassium voltage-gated channel subfamily C member 2		GO:0008076(voltage-gated potassium channel complex)	GO:0005249(voltage-gated potassium channel activity)	GO:0051260(protein homooligomerization)//GO:0034765(regulation of ion transmembrane transport)//GO:0071805(potassium ion transmembrane transport)
KCNK4	KCNK4	protein_coding	+	NC_006092.5:55140290-55150823	102.082	26.0759	3.91478	1.96893	0.0171	0.356745	up	41.9593	194.534	69.7507	38.7108	39.3057	0.211017	423536	-	CGNC:51989|Ensembl:ENSGALG00000012021	5	-	potassium channel, subfamily K, member 4
KCNQ1	KCNQ1	protein_coding	-	NC_006092.5:13408723-13749568	72.349	17.9998	4.01943	2.00699	0.0104	0.293039	up	18.8873	130.905	67.2551	25.9274	18.9144	9.15768	423090	-	CGNC:4878	5	-	potassium voltage-gated channel subfamily Q member 1	gga04261(Adrenergic signaling in cardiomyocytes)
KCNQ2	KCNQ2	protein_coding	-	NC_006107.5:8923608-8991713	0.818645	0.00326572	250.678	7.96969	0.03575	0.467329	up	0.0214901	0.00639291	2.42805	0.00510385	0	0.00469331	428151	-	CGNC:4347|Ensembl:ENSGALG00000005822	20	-	potassium voltage-gated channel subfamily Q member 2		GO:0016021(integral component of membrane)//GO:0008076(voltage-gated potassium channel complex)	GO:0030506(ankyrin binding)//GO:0005516(calmodulin binding)//GO:0005249(voltage-gated potassium channel activity)	GO:0071805(potassium ion transmembrane transport)
KCTD14	KCTD14	protein_coding	+	NC_006088.5:194325420-194328770	2.19852	0	inf	inf	0.00355	0.202811	up	0	0	6.59555	0	0	0	419029	-	CGNC:12970|Ensembl:ENSGALG00000017266	1	-	potassium channel tetramerization domain containing 14				GO:0051260(protein homooligomerization)
KLF6	KLF6	protein_coding	-	NC_006089.5:11821967-11830930	106.483	48.7092	2.18609	1.12835	0.01165	0.307627	up	114.439	81.653	123.356	31.692	77.382	37.0537	420463	-	CGNC:5329|Ensembl:ENSGALG00000033178	2	-	Kruppel like factor 6		GO:0001650(fibrillar center)//GO:0005829(cytosol)	GO:0001077(transcriptional activator activity, RNA polymerase II core promoter proximal region sequence-specific binding)//GO:0000978(RNA polymerase II core promoter proximal region sequence-specific DNA binding)	GO:0006366(transcription from RNA polymerase II promoter)//GO:0045944(positive regulation of transcription from RNA polymerase II promoter)
KLHL20	KLHL20	protein_coding	+	NC_006095.5:5909182-5930415	15.3389	0.574359	26.7061	4.7391	0.015	0.338424	up	0.0835504	27.3455	18.5876	1.70834	0.0147391	0	425091	-	CGNC:52339|Ensembl:ENSGALG00000036931	8	-	kelch like family member 20		GO:0005802(trans-Golgi network)//GO:0048471(perinuclear region of cytoplasm)//GO:0005829(cytosol)//GO:0031463(Cul3-RING ubiquitin ligase complex)//GO:0016605(PML body)//GO:0005737(cytoplasm)	GO:0004842(ubiquitin-protein transferase activity)//GO:0019964(interferon-gamma binding)	GO:1990390(protein K33-linked ubiquitination)//GO:0035455(response to interferon-alpha)//GO:0016567(protein ubiquitination)//GO:0006895(Golgi to endosome transport)//GO:0043066(negative regulation of apoptotic process)//GO:0043161(proteasome-mediated ubiquitin-dependent protein catabolic process)//GO:0015031(protein transport)
KLHL22	KLHL22	protein_coding	-	NC_006102.5:8542622-8582693	13.0673	0.0526155	248.355	7.95626	0.0274	0.435243	up	18.5837	0.0274129	20.5908	0.0217793	0.116052	0.0200157	416940	-	CGNC:4838|Ensembl:ENSGALG00000006422	15	-	kelch like family member 22		GO:0005813(centrosome)//GO:0005827(polar microtubule)//GO:0031463(Cul3-RING ubiquitin ligase complex)//GO:0005737(cytoplasm)//GO:0072686(mitotic spindle)	GO:0004842(ubiquitin-protein transferase activity)	GO:0007094(mitotic spindle assembly checkpoint)//GO:0000070(mitotic sister chromatid segregation)//GO:0051301(cell division)//GO:0006513(protein monoubiquitination)
KXD1	KXD1	protein_coding	-	NC_006115.5:3989907-3991381	0.852056	0	inf	inf	0.0081	0.26223	up	2.55617	0	0	0	0	0	771070	C19ORF50|C28H19orf50|KXDL|MST096|MSTP096	CGNC:14648|Ensembl:ENSGALG00000036736	28	-	KxDL motif containing 1
LAMTOR1	LAMTOR1	protein_coding	-	NC_006088.5:195622115-195629492	3.20458	0	inf	inf	0.0314	0.453436	up	0	0.16297	9.45078	0	0	0	100857186	-	CGNC:65815	1	-	late endosomal/lysosomal adaptor, MAPK and MTOR activator 1
LCAT	LCAT	protein_coding	-	NC_006098.5:1034931-1041302	4.18293	0	inf	inf	0.0148	0.336073	up	0	1.68935	10.8594	0	0	0	396136	-	CGNC:49668|Ensembl:ENSGALG00000028928	11	-	lecithin-cholesterol acyltransferase	gga00564(Glycerophospholipid metabolism)	GO:0034364(high-density lipoprotein particle)//GO:0070062(extracellular exosome)//GO:0005576(extracellular region)	GO:0034186(apolipoprotein A-I binding)//GO:0004607(phosphatidylcholine-sterol O-acyltransferase activity)	GO:0043691(reverse cholesterol transport)//GO:0034435(cholesterol esterification)//GO:0042158(lipoprotein biosynthetic process)//GO:0006656(phosphatidylcholine biosynthetic process)//GO:0008203(cholesterol metabolic process)//GO:0046470(phosphatidylcholine metabolic process)//GO:0034375(high-density lipoprotein particle remodeling)//GO:0034372(very-low-density lipoprotein particle remodeling)//GO…
LEO1	LEO1	protein_coding	-	NC_006097.5:9444257-9458327	6.75939	0.480108	14.0789	3.81546	0.03035	0.446794	up	0.100141	13.8167	6.3613	1.44032	0	0	769405	-	CGNC:55225|Ensembl:ENSGALG00000004696	10	-	LEO1 homolog, Paf1/RNA polymerase II complex component		GO:0016593(Cdc73/Paf1 complex)		GO:0006368(transcription elongation from RNA polymerase II promoter)//GO:0016570(histone modification)
LETM2	LETM2	protein_coding	+	NC_006109.5:2637206-2642017	4.6679	0	inf	inf	0.0307	0.446818	up	0.375617	13.6281	0	0	0	0	426779	-	CGNC:2401|Ensembl:ENSGALG00000036049	22	-	leucine zipper and EF-hand containing transmembrane protein 2		GO:0016021(integral component of membrane)//GO:0005739(mitochondrion)	GO:0043022(ribosome binding)
LIN7C	LIN7C	protein_coding	-	NC_006092.5:3937289-3949893	65.8578	28.9077	2.27821	1.1879	0.0398	0.485114	up	79.4845	76.725	41.3639	26.1272	44.4794	16.1164	421608	LIN7B	CGNC:51511|Ensembl:ENSGALG00000012170	5	-	lin-7 homolog C, crumbs cell polarity complex component		GO:0045202(synapse)//GO:0070062(extracellular exosome)//GO:0098793(presynapse)//GO:0016323(basolateral plasma membrane)//GO:0097025(MPP7-DLG1-LIN7 complex)//GO:0005737(cytoplasm)//GO:0005911(cell-cell junction)	GO:0008092(cytoskeletal protein binding)//GO:0005515(protein binding)//GO:0097016(L27 domain binding)	GO:0002011(morphogenesis of an epithelial sheet)//GO:0045199(maintenance of epithelial cell apical/basal polarity)//GO:0006887(exocytosis)//GO:1903361(protein localization to basolateral plasma membrane)//GO:0015031(protein transport)//GO:0007269(neurotransmitter secretion)
LIPA	LIPA	protein_coding	-	NC_006093.5:20167066-20179292	92.7797	38.4961	2.41011	1.2691	0.0226	0.402445	up	111.711	119.897	46.7305	28.9886	46.3835	40.1163	423789	-	CGNC:4801	6	-	lipase A, lysosomal acid type	gga00100(Steroid biosynthesis)//gga04142(Lysosome)
LOC100858068	LOC100858068	protein_coding	-	NC_006111.5:6481394-6490263	13.8063	0	inf	inf	0.00905	0.273334	up	0	0.149796	41.2692	0	0	0	100858068	-	CGNC:65003|Ensembl:ENSGALG00000032344	3	-	IgGFc-binding protein-like
LOC100858647	LOC100858647	protein_coding	+	NC_006093.5:18655954-18660387	435.465	107.097	4.06608	2.02364	0.02145	0.399679	up	901.529	176.845	228.022	137.763	170.07	13.4587	100858647	-	CGNC:64448	6	-	beta-microseminoprotein-like
LOC101748065	LOC101748065	protein_coding	+	NC_006104.5:2279059-2291802	1.48371	0	inf	inf	5e-05	0.0121605	up	0.00642132	0.00958563	4.43513	0	0	0	101748065	-	CGNC:67556	17	-	myosin-5-like
LOC107049467	LOC107049467	protein_coding	-	NC_028740.2:5584668-5604694	7.39255	0	inf	inf	0.0004	0.0602739	up	22.0635	0.0639442	0.0501921	0	0	0	107049467	-	CGNC:72485	Un	-	uncharacterized LOC107049467
LOC107052934	LOC107052934	protein_coding	-	NC_006090.5:24570765-24773504	2.84416	0.0238671	119.167	6.89684	0.0063	0.238625	up	0.055306	7.32299	1.15418	0.0576773	0.00685842	0.0070655	107052934	-	CGNC:75933	3	-	uncharacterized LOC107052934
LOC107054090	LOC107054090	protein_coding	-	NC_006096.5:16195491-16211960	0.66017	0	inf	inf	0.01775	0.366173	up	0	0	1.98051	0	0	0	107054090	-	CGNC:77074	9	-	uncharacterized LOC107054090
LOC107054877	LOC107054877	protein_coding	+	NC_006107.5:5502886-5532652	1.93056	0	inf	inf	0.01715	0.356983	up	0.0106049	0.0158543	5.76522	0	0	0	107054877	-	CGNC:77845	20	-	uncharacterized LOC107054877
LOC107056305	LOC107056305	protein_coding	-	NC_006105.5:11273881-11299955	11.5531	0	inf	inf	0.0179	0.367626	up	0.056292	0	34.603	0	0	0	107056305	-	CGNC:79258	4	-	DNA-directed RNA polymerase II subunit RPB1-like
LOC112530311	LOC112530311	protein_coding	+	NC_006112.4:35252-64671	3.9113	0	inf	inf	0.0296	0.443407	up	0	0.036022	11.6979	0	0	0
LOC112533545	LOC112533545	protein_coding	+	NC_006103.5:628297-631429	1.549	0	inf	inf	0.00555	0.230014	up	0	0	4.64699	0	0	0
LOC415414	LOC415414	protein_coding	-	NC_006097.5:8740422-8751199	35.4319	0.321269	110.287	6.78512	0.0408	0.488268	up	35.1323	71.0778	0.0856348	0.0864907	0.837614	0.0397025	415414	-	CGNC:66239	10	-	unc-13-like
LOC416530	LOC416530	protein_coding	+	NC_006101.5:6357100-6372061	1.01033	0	inf	inf	0.0286	0.441271	up	0.142447	0	2.88855	0	0	0	416530	-	CGNC:50279|Ensembl:ENSGALG00000005291	14	-	uncharacterized LOC416530
LOC417113	LOC417113	protein_coding	+	NC_006104.5:8964336-8990699	3.16944	0	inf	inf	0.01855	0.37514	up	0	9.47259	0.0357175	0	0	0	417113	-	CGNC:50443	17	-	carboxyl-terminal PDZ ligand of neuronal nitric oxide synthase protein-like
LOC419409	LOC419409	protein_coding	+	NC_006108.5:2086989-2112362	5.88623	0	inf	inf	0.0121	0.311415	up	13.404	4.22678	0.02786	0	0	0	419409	-	CGNC:50990	21	-	Golgi integral membrane protein 4-like
LOC770702	LOC770702	protein_coding	+	NC_006099.5:1487567-1490511	1.86719	0	inf	inf	0.0051	0.222331	up	0.126257	0	5.47531	0	0	0	770702	-	CGNC:56221	12	-	collagen alpha-1(I) chain-like
LOC770705	LOC770705	protein_coding	+	NC_006088.5:19330-224006	118.345	0.272532	434.24	8.76235	0.0473	0.508203	up	85.4875	241.034	28.5127	0.234069	0.411639	0.171889	770705	-	CGNC:56222	1	-	envelope glycoprotein gp95-like
LPL	LPL	protein_coding	-	NC_006127.5:54612193-54628984	1471.72	332.246	4.42961	2.14718	5e-05	0.0121605	up	1833.61	1343.17	1238.39	343.94	287.501	365.298	396219	-	CGNC:11495|Ensembl:ENSGALG00000015425	Z	-	lipoprotein lipase	gga00561(Glycerolipid metabolism)//gga03320(PPAR signaling pathway)	GO:0005886(plasma membrane)//GO:0070062(extracellular exosome)//GO:0009986(cell surface)//GO:0031225(anchored component of membrane)//GO:0042627(chylomicron)//GO:0034361(very-low-density lipoprotein particle)//GO:0005615(extracellular space)	GO:0005102(receptor binding)//GO:0008201(heparin binding)//GO:0034185(apolipoprotein binding)//GO:0004465(lipoprotein lipase activity)	GO:0090197(positive regulation of chemokine secretion)//GO:0010890(positive regulation of sequestering of triglyceride)//GO:0070328(triglyceride homeostasis)//GO:0019432(triglyceride biosynthetic process)//GO:0042632(cholesterol homeostasis)//GO:0034372(very-low-density lipoprotein particle remodeling)//GO:0055096(low-density lipoprotein particle mediated signaling)//GO:0006633(fatty acid biosynt…
LRP3	LRP3	protein_coding	+	NC_006098.5:10053564-10120477	39.7557	9.0392	4.39813	2.13689	0.03195	0.45366	up	19.5843	42.9217	56.7609	10.5066	12.2867	4.32427	415773	-	CGNC:3603|Ensembl:ENSGALG00000004853	11	-	LDL receptor related protein 3		GO:0016021(integral component of membrane)
LRP4	LRP4	protein_coding	+	NC_006092.5:23544506-23624762	4.2201	0.263329	16.026	4.00234	0.0287	0.441375	up	12.0534	0.00853899	0.598391	0.0272618	0.626026	0.136699	423189	-	CGNC:6284|Ensembl:ENSGALG00000032181	5	-	LDL receptor related protein 4		GO:0016021(integral component of membrane)	GO:0005509(calcium ion binding)	GO:0030509(BMP signaling pathway)//GO:0048513(animal organ development)//GO:0060828(regulation of canonical Wnt signaling pathway)
LRRC41	LRRC41	protein_coding	-	NC_006095.5:21942001-21951248	5.47978	0	inf	inf	0.04105	0.488268	up	16.4122	0.0271503	0	0	0	0	424612	-	CGNC:7883|Ensembl:ENSGALG00000010359	8	-	leucine rich repeat containing 41		GO:0016020(membrane)//GO:0005634(nucleus)//GO:0005737(cytoplasm)	GO:0042803(protein homodimerization activity)
LRRC8A	LRRC8A	protein_coding	+	NC_006104.5:5667339-5697821	39.7028	10.5008	3.78095	1.91875	0.03295	0.457937	up	47.1359	42.4339	29.5387	7.16617	23.8418	0.494348	417201	LRRC8	CGNC:3381|Ensembl:ENSGALG00000004573	17	-	leucine rich repeat containing 8 family member A		GO:0005886(plasma membrane)//GO:0009986(cell surface)//GO:0005737(cytoplasm)//GO:0034702(ion channel complex)	GO:0005225(volume-sensitive anion channel activity)	GO:0044070(regulation of anion transport)//GO:0006970(response to osmotic stress)//GO:0098656(anion transmembrane transport)//GO:0006884(cell volume homeostasis)//GO:0007165(signal transduction)
LRWD1	LRWD1	protein_coding	+	NC_006106.5:4300246-4323681	36.7798	3.51732	10.4568	3.38637	0.0016	0.134429	up	22.4786	37.4775	50.3834	9.91165	0.618211	0.0220882
MAD1L1	MAD1L1	protein_coding	-	NC_006101.5:3156897-3476716	3.11518	0	inf	inf	0.01265	0.312996	up	1.31241	0.246374	7.78678	0	0	0	427658	-	CGNC:3103|Ensembl:ENSGALG00000004224	14	-	MAD1 mitotic arrest deficient like 1	gga04110(Cell cycle)//gga04914(Progesterone-mediated oocyte maturation)	GO:0000776(kinetochore)//GO:0005635(nuclear envelope)//GO:0015629(actin cytoskeleton)//GO:0005829(cytosol)//GO:0005643(nuclear pore)//GO:0072686(mitotic spindle)//GO:0000922(spindle pole)		GO:0007094(mitotic spindle assembly checkpoint)//GO:0042130(negative regulation of T cell proliferation)//GO:0051315(attachment of mitotic spindle microtubules to kinetochore)//GO:0048538(thymus development)//GO:0090235(regulation of metaphase plate congression)
MAD2L1BP	MAD2L1BP	protein_coding	-	NC_006090.5:30966900-30980283	3.026	0	inf	inf	0.01115	0.300432	up	0.10961	0.032906	8.93549	0	0	0	421448	-	CGNC:7841|Ensembl:ENSGALG00000027871	3	-	MAD2L1 binding protein		GO:0031965(nuclear membrane)//GO:0005730(nucleolus)//GO:0005737(cytoplasm)		GO:0007093(mitotic cell cycle checkpoint)//GO:0007096(regulation of exit from mitosis)
MAFK	MAFK	protein_coding	+	NC_006101.5:2988017-3022107	38.3234	9.37129	4.08946	2.03191	0.0383	0.47896	up	79.7097	19.2452	16.0153	8.95767	7.04848	12.1077	395518	-	CGNC:49359|Ensembl:ENSGALG00000004189	14	-	MAF bZIP transcription factor K		GO:0005634(nucleus)	GO:0003677(DNA binding)//GO:0003700(transcription factor activity, sequence-specific DNA binding)	GO:0006351(transcription, DNA-templated)//GO:0006355(regulation of transcription, DNA-templated)
MAPK8IP3	MAPK8IP3	protein_coding	+	NC_006101.5:14658922-14732211	3.88405	0.105782	36.7173	5.19839	0.03785	0.475913	up	0.399375	0.00920539	11.2436	0.0220337	0.288559	0.00675314	426986	-	CGNC:1245|Ensembl:ENSGALG00000029514	14	-	mitogen-activated protein kinase 8 interacting protein 3	gga04010(MAPK signaling pathway)
MAX	MAX	protein_coding	+	NC_006092.5:559573-566560	7.32744	0	inf	inf	0.0038	0.202811	up	18.8698	3.05843	0.0541405	0	0	0	100858676	-	CGNC:64420	5	-	MYC associated factor X	gga04010(MAPK signaling pathway)	GO:0071339(MLL1 complex)	GO:0046983(protein dimerization activity)//GO:0003677(DNA binding)	GO:0006351(transcription, DNA-templated)//GO:0006355(regulation of transcription, DNA-templated)
MCUR1	MCUR1	protein_coding	-	NC_006089.5:60595551-60610916	25.6559	0.68249	37.5916	5.23234	0.03535	0.464069	up	24.6557	21.8951	30.4169	0.553136	1.46893	0.0254078	420837	CCDC90A	CGNC:9635|Ensembl:ENSGALG00000012699	2	-	mitochondrial calcium uniporter regulator 1		GO:0031305(integral component of mitochondrial inner membrane)		GO:0070509(calcium ion import)//GO:0051561(positive regulation of mitochondrial calcium ion concentration)//GO:0006851(mitochondrial calcium ion transmembrane transport)//GO:0036444(mitochondrial calcium uptake)
MEGF6L	MEGF6L	protein_coding	-	NC_006096.5:20117695-20661058	6.77695	0	inf	inf	0.04795	0.511384	up	0	20.3164	0.0144261	0	0	0	424998	-	CGNC:52310|Ensembl:ENSGALG00000009458	9	-	multiple EGF-like-domains 6-like
METTL7A	METTL7A	protein_coding	-	NC_008465.4:3166734-3168614	9.76713	0	inf	inf	0.01165	0.307627	up	0	0.0869579	29.2144	0	0	0	426871	-	CGNC:52915|Ensembl:ENSGALG00000030776	33	-	methyltransferase like 7A		GO:0016021(integral component of membrane)	GO:0008168(methyltransferase activity)	GO:0032259(methylation)
MFAP2	MFAP2	protein_coding	-	NC_006108.5:4415382-4418927	8.38837	0	inf	inf	0.00505	0.222331	up	25.1651	0	0	0	0	0	100858555	-	CGNC:64535|Ensembl:ENSGALG00000030647	21	-	microfibrillar associated protein 2
MGAM	MGAM	protein_coding	-	NW_020110167.1:676897-722298	1.34167	0	inf	inf	0.03455	0.461432	up	0	0.0131646	4.01185	0	0	0	425545	-	CGNC:52492|Ensembl:ENSGALG00000031341	Un	-	maltase-glucoamylase (alpha-glucosidase)		GO:0016021(integral component of membrane)	GO:0030246(carbohydrate binding)//GO:0004553(hydrolase activity, hydrolyzing O-glycosyl compounds)	GO:0005975(carbohydrate metabolic process)
MMP11	MMP11	protein_coding	+	NC_006102.5:8265858-8283487	4.66837	0	inf	inf	0.0144	0.335023	up	0.0499679	0	13.9551	0	0	0	101751203	-	CGNC:70630|Ensembl:ENSGALG00000005968	15	-	matrix metallopeptidase 11		GO:0005578(proteinaceous extracellular matrix)	GO:0008270(zinc ion binding)//GO:0004222(metalloendopeptidase activity)	GO:0030199(collagen fibril organization)//GO:0030574(collagen catabolic process)//GO:0045599(negative regulation of fat cell differentiation)//GO:0071711(basement membrane organization)//GO:0006508(proteolysis)//GO:0007275(multicellular organism development)
MMR1L4	MMR1L4	protein_coding	-	NC_006089.5:19542336-19568271	55.0271	24.8667	2.21289	1.14593	0.0422	0.488737	up	51.6281	80.6227	32.8303	30.2181	34.241	10.1411	771888	MRC1L-B	CGNC:57118|Ensembl:ENSGALG00000028304	2	-	macrophage mannose receptor 1-like 4	gga04145(Phagosome)
MMRN2	MMRN2	protein_coding	-	NC_006093.5:3310193-3346515	171.776	45.8368	3.74756	1.90595	0.0005	0.0660143	up	190.472	202.226	122.629	27.8018	67.3929	42.3158	423611	-	CGNC:1428	6	-	multimerin 2
MRPL18	MRPL18	protein_coding	-	NC_006090.5:45688637-45691180	10.2373	0	inf	inf	0.00815	0.26223	up	0	0.127313	30.5846	0	0	0	421585	-	CGNC:8837|Ensembl:ENSGALG00000011625	3	-	mitochondrial ribosomal protein L18	gga03010(Ribosome)	GO:0005739(mitochondrion)//GO:0005615(extracellular space)//GO:0005762(mitochondrial large ribosomal subunit)	GO:0003735(structural constituent of ribosome)//GO:0008097(5S rRNA binding)	GO:0006412(translation)//GO:0035928(rRNA import into mitochondrion)
MRS2	MRS2	protein_coding	-	NC_006089.5:57853490-57864596	6.15823	0	inf	inf	0.03325	0.458017	up	18.4119	0.0351806	0.0275996	0	0	0	420820	MRS2L	CGNC:9613|Ensembl:ENSGALG00000040084	2	-	MRS2, magnesium transporter		GO:0016021(integral component of membrane)
MSMO1	MSMO1	protein_coding	+	NC_006091.5:23878893-23885145	23.4308	0.637607	36.7482	5.1996	0.0282	0.440244	up	16.4179	53.0821	0.792541	1.63963	0.168152	0.105044	422423	SC4MOL	CGNC:7277|Ensembl:ENSGALG00000009560	4	-	methylsterol monooxygenase 1	gga00100(Steroid biosynthesis)//gga01100(Metabolic pathways)	GO:0016021(integral component of membrane)//GO:0005789(endoplasmic reticulum membrane)	GO:0005506(iron ion binding)//GO:0016491(oxidoreductase activity)//GO:0000254(C-4 methylsterol oxidase activity)	GO:0055114(oxidation-reduction process)//GO:0016126(sterol biosynthetic process)//GO:0008610(lipid biosynthetic process)
MTG2	MTG2	protein_coding	+	NC_006107.5:7757086-7761764	7.06588	0	inf	inf	0.01295	0.314958	up	0.0400163	0	21.1576	0	0	0	419226	GTPBP5	CGNC:3846|Ensembl:ENSGALG00000005164	20	-	mitochondrial ribosome associated GTPase 2		GO:0005743(mitochondrial inner membrane)//GO:0005761(mitochondrial ribosome)	GO:0003924(GTPase activity)//GO:0000287(magnesium ion binding)//GO:0005525(GTP binding)	GO:0070129(regulation of mitochondrial translation)//GO:0044065(regulation of respiratory system process)
MVK	MVK	protein_coding	+	NC_006102.5:7062901-7084232	7.15411	0	inf	inf	0.04025	0.485627	up	21.3948	0.0378706	0.0296964	0	0	0	768555	-	CGNC:10362|Ensembl:ENSGALG00000013848	15	-	mevalonate kinase	gga00900(Terpenoid backbone biosynthesis)//gga01100(Metabolic pathways)//gga04146(Peroxisome)	GO:0070062(extracellular exosome)//GO:0005829(cytosol)	GO:0005524(ATP binding)//GO:0004496(mevalonate kinase activity)//GO:0042802(identical protein binding)	GO:0016310(phosphorylation)//GO:0006695(cholesterol biosynthetic process)//GO:0019287(isopentenyl diphosphate biosynthetic process, mevalonate pathway)//GO:0050728(negative regulation of inflammatory response)
MYO1C	MYO1C	protein_coding	-	NC_006106.5:5351444-5403539	100.301	45.3715	2.21066	1.14448	0.041	0.488268	up	154.702	64.3792	81.8234	81.6284	29.9777	24.5084	417555	-	CGNC:50551|Ensembl:ENSGALG00000002709	19	-	myosin IC		GO:0060171(stereocilium membrane)//GO:0016459(myosin complex)//GO:0031410(cytoplasmic vesicle)//GO:0001726(ruffle)	GO:0005524(ATP binding)//GO:0003774(motor activity)//GO:0003779(actin binding)
MYO1E	MYO1E	protein_coding	+	NC_006097.5:7109508-7263556	49.7217	19.3152	2.57423	1.36414	0.03365	0.458017	up	47.0216	70.7894	31.3539	37.759	11.9974	8.18918	415398	-	CGNC:3042|Ensembl:ENSGALG00000004150	10	-	myosin IE		GO:0070062(extracellular exosome)//GO:0005903(brush border)//GO:0005912(adherens junction)//GO:0045334(clathrin-coated endocytic vesicle)//GO:0016459(myosin complex)//GO:0005911(cell-cell junction)	GO:0042623(ATPase activity, coupled)//GO:0005524(ATP binding)//GO:0035091(phosphatidylinositol binding)//GO:0005516(calmodulin binding)//GO:0003774(motor activity)//GO:0051015(actin filament binding)	GO:0006897(endocytosis)//GO:0006807(nitrogen compound metabolic process)//GO:0048008(platelet-derived growth factor receptor signaling pathway)//GO:0032836(glomerular basement membrane development)//GO:0001570(vasculogenesis)//GO:0035166(post-embryonic hemopoiesis)//GO:0072015(glomerular visceral epithelial cell development)//GO:0003094(glomerular filtration)
MYO9A	MYO9A	protein_coding	-	NC_006097.5:1852293-2022320	5.89549	0.0672837	87.6213	6.45321	0.0001	0.0220048	up	0.0511698	17.4247	0.210638	0.0182777	0.0434817	0.140092	101748321	-	CGNC:49955|Ensembl:ENSGALG00000033618	10	-	myosin IXA		GO:0016459(myosin complex)	GO:0005524(ATP binding)//GO:0003774(motor activity)//GO:0046872(metal ion binding)//GO:0005096(GTPase activator activity)	GO:0035556(intracellular signal transduction)//GO:0043547(positive regulation of GTPase activity)
NAP1L1	NAP1L1	protein_coding	-	NC_006088.5:38027570-38055883	587.284	283.965	2.06815	1.04834	0.00175	0.140639	up	885.1	385.051	491.702	314.402	228.829	308.666	417864	-	CGNC:50609|Ensembl:ENSGALG00000010238	1	-	nucleosome assembly protein 1 like 1		GO:0016020(membrane)//GO:0005634(nucleus)	GO:0003723(RNA binding)	GO:0006334(nucleosome assembly)
NDAHNAKL	NDAHNAKL	protein_coding	+	NW_020110162.1:1161515-1184346	111.784	39.8425	2.80564	1.48833	0.0001	0.0220048	up	147.374	116.716	71.2614	49.8806	28.0081	41.6388	101750635	-	CGNC:70082	Un	-	neuroblast differentiation-associated protein AHNAK-like
NDST1	NDST1	protein_coding	-	NC_006100.5:13817885-13837308	3.98657	0	inf	inf	0.00515	0.222413	up	11.876	0.0169474	0.0667317	0	0	0	416274	-	CGNC:3386|Ensembl:ENSGALG00000004581	13	-	N-deacetylase and N-sulfotransferase 1	gga00534(Glycosaminoglycan biosynthesis - heparan sulfate / heparin)//gga01100(Metabolic pathways)	GO:0016021(integral component of membrane)	GO:0016787(hydrolase activity)//GO:0015016([heparan sulfate]-glucosamine N-sulfotransferase activity)
NDUFS3	NDUFS3	protein_coding	-	NC_006092.5:23024958-23031266	11.4212	0	inf	inf	0.01945	0.383134	up	0.408251	19.038	14.8175	0	0	0	423179	-	CGNC:6122|Ensembl:ENSGALG00000008084	5	-	NADH:ubiquinone oxidoreductase core subunit S3	gga00190(Oxidative phosphorylation)//gga01100(Metabolic pathways)		GO:0008137(NADH dehydrogenase (ubiquinone) activity)	GO:0055114(oxidation-reduction process)
NEBL	NEBL	protein_coding	+	NC_006089.5:18124288-18371628	295.639	131.376	2.25032	1.17013	0.04045	0.487371	up	310.686	239.844	336.386	69.5824	185.689	138.856	395148	LASP-2	CGNC:49189|Ensembl:ENSGALG00000037769	2	-	nebulette
NFASC	NFASC	protein_coding	+	NC_006113.5:1900509-1977064	74.2064	21.0118	3.53164	1.82034	0.00065	0.0800973	up	83.1302	91.4927	47.9964	13.8899	23.4688	25.6768	419824	-	CGNC:51099|Ensembl:ENSGALG00000031776	26	-	neurofascin	gga04514(Cell adhesion molecules (CAMs))	GO:0005886(plasma membrane)//GO:0016021(integral component of membrane)		GO:0050808(synapse organization)//GO:0007411(axon guidance)//GO:0019226(transmission of nerve impulse)//GO:0007422(peripheral nervous system development)//GO:0007155(cell adhesion)//GO:0042552(myelination)
NOTCH2	NOTCH2	protein_coding	+	NC_006095.5:4546293-4625309	22.8213	7.65062	2.98293	1.57673	0.02015	0.388781	up	31.3965	11.9517	25.1157	7.70863	5.74616	9.49706	374031	-	CGNC:49013|Ensembl:ENSGALG00000002922	8	-	notch 2	gga04320(Dorso-ventral axis formation)//gga04330(Notch signaling pathway)	GO:0005654(nucleoplasm)//GO:0005887(integral component of plasma membrane)//GO:0043235(receptor complex)//GO:0009986(cell surface)	GO:0004872(receptor activity)//GO:0005509(calcium ion binding)	GO:0003184(pulmonary valve morphogenesis)//GO:0046849(bone remodeling)//GO:0007050(cell cycle arrest)//GO:0030154(cell differentiation)//GO:0007219(Notch signaling pathway)//GO:0008285(negative regulation of cell proliferation)//GO:0060413(atrial septum morphogenesis)//GO:0046579(positive regulation of Ras protein signal transduction)//GO:0050793(regulation of developmental process)//GO:0006355(r…
NPR3	NPR3	protein_coding	-	NC_006127.5:10035453-10086658	597.778	213.15	2.80449	1.48774	5e-05	0.0121605	up	811.445	494.532	487.356	250.48	228.575	160.393	431663	-	CGNC:54312|Ensembl:ENSGALG00000017405	Z	-	natriuretic peptide receptor 3		GO:0016021(integral component of membrane)
NPS	NPS	protein_coding	+	NC_006093.5:34142922-34164527	0.815901	0	inf	inf	0.00535	0.225775	up	0.0064691	2.25977	0.181466	0	0	0	100858023	-	CGNC:66715	6	-	neuropeptide S
NRK	NRK	protein_coding	+	NC_006091.5:17200168-17364038	102.246	42.4153	2.4106	1.26939	0.0436	0.492004	up	107.424	110.517	88.7968	15.2834	62.5433	49.4192	422380	MAP4K4	CGNC:12586|Ensembl:ENSGALG00000008970	4	-	Nik related kinase	gga04010(MAPK signaling pathway)		GO:0004672(protein kinase activity)//GO:0005524(ATP binding)	GO:0006468(protein phosphorylation)
NSRP1	NSRP1	protein_coding	+	NC_006106.5:6334038-6345071	53.811	16.2172	3.31815	1.73038	0.03305	0.457943	up	79.2551	39.3242	42.8538	7.42016	18.0394	23.1919	417588	CCDC55	CGNC:3073|Ensembl:ENSGALG00000004186	19	-	nuclear speckle splicing regulatory protein 1		GO:0030529(intracellular ribonucleoprotein complex)//GO:0016607(nuclear speck)	GO:0003729(mRNA binding)	GO:0032502(developmental process)//GO:0006913(nucleocytoplasmic transport)//GO:0000381(regulation of alternative mRNA splicing, via spliceosome)
NUAK1	NUAK1	protein_coding	+	NC_006088.5:53933008-54068133	49.0125	21.732	2.25532	1.17333	0.03395	0.459421	up	31.2097	52.6842	63.1435	24.2457	22.2574	18.6928	418074	-	CGNC:9609|Ensembl:ENSGALG00000012662	1	-	NUAK family kinase 1		GO:0005634(nucleus)//GO:0001650(fibrillar center)//GO:0015630(microtubule cytoskeleton)//GO:0005737(cytoplasm)	GO:0005524(ATP binding)//GO:0004674(protein serine/threonine kinase activity)//GO:0002039(p53 binding)	GO:2000772(regulation of cellular senescence)//GO:0006468(protein phosphorylation)//GO:0030155(regulation of cell adhesion)//GO:0035507(regulation of myosin-light-chain-phosphatase activity)//GO:0035556(intracellular signal transduction)
NUAK2	NUAK2	protein_coding	-	NC_006113.5:2074252-2083461	5.59029	0	inf	inf	0.05	0.519733	up	16.722	0.0273965	0.0215213	0	0	0	419828	1200013B22RIK	CGNC:51100|Ensembl:ENSGALG00000036616	26	-	NUAK family kinase 2			GO:0004672(protein kinase activity)//GO:0005524(ATP binding)	GO:0006468(protein phosphorylation)
NUP188	NUP188	protein_coding	+	NC_006104.5:5699484-5728870	0.578041	0	inf	inf	0.0033	0.202811	up	0.11304	1.61086	0.0102251	0	0	0	417198	-	CGNC:3361|Ensembl:ENSGALG00000043394	17	-	nucleoporin 188	gga03013(RNA transport)		GO:0017056(structural constituent of nuclear pore)
NUR2L	NUR2L	protein_coding	+	NC_006114.5:5565631-5575890	1.64493	0	inf	inf	0.00365	0.202811	up	4.895	0.0222709	0.0175102	0	0	0	100859037	neurabin-2	CGNC:64084|Ensembl:ENSGALG00000029276	Un	-	neurabin-2-like
ORAI1	ORAI1	protein_coding	+	NC_006102.5:5771885-5889252	16.5974	0.029275	566.951	9.14708	0.04015	0.485627	up	4.74692	32.1059	12.9395	0.0191652	0.0510513	0.0176084	416845	TMEM142A|orai-1	CGNC:3116|Ensembl:ENSGALG00000004240	15	-	ORAI calcium release-activated calcium modulator 1	gga04020(Calcium signaling pathway)	GO:0016323(basolateral plasma membrane)//GO:0016020(membrane)//GO:0016021(integral component of membrane)//GO:0043234(protein complex)//GO:0005887(integral component of plasma membrane)	GO:0015279(store-operated calcium channel activity)	GO:0002250(adaptive immune response)//GO:0070509(calcium ion import)//GO:0002115(store-operated calcium entry)//GO:0070588(calcium ion transmembrane transport)//GO:0051928(positive regulation of calcium ion transport)
ORC4	ORC4	protein_coding	-	NC_006094.5:34556639-34570334	5.54754	0	inf	inf	0.0323	0.453673	up	0.115119	0	16.5275	0	0	0	424307	ORC4L	CGNC:9454|Ensembl:ENSGALG00000012448	7	-	origin recognition complex subunit 4	gga04110(Cell cycle)	GO:0005664(nuclear origin of replication recognition complex)//GO:0000784(nuclear chromosome, telomeric region)//GO:0005829(cytosol)//GO:0005730(nucleolus)	GO:0000166(nucleotide binding)//GO:0003688(DNA replication origin binding)	GO:0006270(DNA replication initiation)
PDE8B	PDE8B	protein_coding	-	NC_006127.5:23208263-23289209	14.1149	0.340187	41.4917	5.37475	0.02425	0.416577	up	37.0071	0.0535812	5.28417	0.298679	0.695736	0.0261458	427645	-	CGNC:3191|Ensembl:ENSGALG00000004339	Z	-	phosphodiesterase 8B	gga00230(Purine metabolism)		GO:0046872(metal ion binding)//GO:0004114(3',5'-cyclic-nucleotide phosphodiesterase activity)	GO:0007165(signal transduction)
PDE9A	PDE9A	protein_coding	+	NC_006088.5:110824281-110879038	11.3097	0	inf	inf	0.0417	0.488737	up	33.1783	0.0524991	0.698127	0	0	0	418538	-	CGNC:12098|Ensembl:ENSGALG00000016186	1	-	phosphodiesterase 9A	gga00230(Purine metabolism)		GO:0047555(3',5'-cyclic-GMP phosphodiesterase activity)//GO:0046872(metal ion binding)	GO:0046069(cGMP catabolic process)//GO:0010613(positive regulation of cardiac muscle hypertrophy)//GO:0007165(signal transduction)
PDIA3	PDIA3	protein_coding	-	NC_006097.5:20574321-20583234	64.6235	20.5551	3.14391	1.65256	0.0407	0.488268	up	80.7838	64.14	48.9469	44.4184	2.18034	15.0666	373899	25D3-membrane-associated|58kDa|ERp57|GRP58	CGNC:6325|Ensembl:ENSGALG00000008348	10	-	protein disulfide isomerase family A member 3	gga04141(Protein processing in endoplasmic reticulum)	GO:0043209(myelin sheath)//GO:0009986(cell surface)//GO:0005788(endoplasmic reticulum lumen)//GO:0070062(extracellular exosome)//GO:0042470(melanosome)//GO:0005783(endoplasmic reticulum)//GO:0005634(nucleus)//GO:0005925(focal adhesion)	GO:0003723(RNA binding)//GO:0015037(peptide disulfide oxidoreductase activity)//GO:0003756(protein disulfide isomerase activity)	GO:0045454(cell redox homeostasis)//GO:0055114(oxidation-reduction process)//GO:2001238(positive regulation of extrinsic apoptotic signaling pathway)//GO:0006457(protein folding)//GO:0034976(response to endoplasmic reticulum stress)
PDP2	PDP2	protein_coding	-	NC_006098.5:11298793-11305673	34.5156	9.07524	3.80327	1.92724	0.0258	0.426554	up	33.684	47.2026	22.66	9.27244	17.7571	0.196215	427550	-	CGNC:53124|Ensembl:ENSGALG00000005146	11	-	pyruvate dehyrogenase phosphatase catalytic subunit 2		GO:0005739(mitochondrion)	GO:0004722(protein serine/threonine phosphatase activity)//GO:0046872(metal ion binding)	GO:0006470(protein dephosphorylation)
PDRG1	PDRG1	protein_coding	-	NC_006107.5:10087611-10089169	23.4058	0	inf	inf	0.034	0.459421	up	69.9774	0.135495	0.10452	0	0	0	771852	-	CGNC:4872|Ensembl:ENSGALG00000035111	20	-	p53 and DNA damage regulated 1		GO:0016272(prefoldin complex)	GO:0051082(unfolded protein binding)	GO:0006457(protein folding)
PEA15L1	PEA15L1	protein_coding	-	NC_006110.5:6137229-6144560	7.34236	0	inf	inf	0.0195	0.383134	up	0.0700724	0.0528383	21.9042	0	0	0	107049501	-	CGNC:72518|Ensembl:ENSGALG00000038264	Un	-	astrocytic phosphoprotein PEA-15-like 1
PEF1	PEF1	protein_coding	-	NC_006110.5:5114627-5116755	0.799071	0	inf	inf	0.006	0.232992	up	0	0	2.39721	0	0	0	419644	peflin	CGNC:2337|Ensembl:ENSGALG00000040519	23	-	penta-EF-hand domain containing 1			GO:0005509(calcium ion binding)
PHACTR4	PHACTR4	protein_coding	+	NC_006110.5:2263780-2310953	12.0723	0.0223615	539.867	9.07646	0.0471	0.507341	up	15.4318	17.6533	3.13162	0.0180028	0.0159904	0.0330913	425087	-	CGNC:2073|Ensembl:ENSGALG00000042485	23	-	phosphatase and actin regulator 4		GO:0030027(lamellipodium)//GO:0005737(cytoplasm)	GO:0008157(protein phosphatase 1 binding)//GO:0072542(protein phosphatase activator activity)//GO:0003779(actin binding)//GO:0004864(protein phosphatase inhibitor activity)	GO:0043086(negative regulation of catalytic activity)//GO:0007266(Rho protein signal transduction)//GO:2001045(negative regulation of integrin-mediated signaling pathway)//GO:0061386(closure of optic fissure)//GO:0030036(actin cytoskeleton organization)//GO:0001755(neural crest cell migration)//GO:0043085(positive regulation of catalytic activity)//GO:0001843(neural tube closure)//GO:0051726(regu…
PHC1	PHC1	protein_coding	+	NC_006088.5:75865513-75884655	3.62948	0	inf	inf	0.0406	0.487939	up	10.8734	0	0.0150915	0	0	0	418252	-	CGNC:50717|Ensembl:ENSGALG00000014263	1	-	polyhomeotic homolog 1		GO:0035102(PRC1 complex)	GO:0008270(zinc ion binding)	GO:0016574(histone ubiquitination)
PIK3C2B	PIK3C2B	protein_coding	-	NC_006113.5:1791708-1811822	2.32566	0	inf	inf	0.023	0.40566	up	6.96158	0.015397	0	0	0	0	419822	-	CGNC:51098|Ensembl:ENSGALG00000037043	26	-	phosphatidylinositol-4-phosphate 3-kinase catalytic subunit type 2 beta	gga00562(Inositol phosphate metabolism)//gga01100(Metabolic pathways)//gga04070(Phosphatidylinositol signaling system)	GO:0005622(intracellular)	GO:0035091(phosphatidylinositol binding)//GO:0016301(kinase activity)	GO:0046854(phosphatidylinositol phosphorylation)//GO:0048015(phosphatidylinositol-mediated signaling)
PIP5K1A	PIP5K1A	protein_coding	+	NC_006112.4:260421-276641	5.14253	0	inf	inf	0.02105	0.397841	up	15.298	0.0726112	0.0569535	0	0	0	429983	-	CGNC:66583|Ensembl:ENSGALG00000027372	25	-	phosphatidylinositol-4-phosphate 5-kinase type 1 alpha	gga00562(Inositol phosphate metabolism)//gga01100(Metabolic pathways)//gga04070(Phosphatidylinositol signaling system)//gga04144(Endocytosis)//gga04810(Regulation of actin cytoskeleton)	GO:0030027(lamellipodium)//GO:0005847(mRNA cleavage and polyadenylation specificity factor complex)//GO:0005829(cytosol)//GO:0016607(nuclear speck)//GO:0032587(ruffle membrane)//GO:0005925(focal adhesion)	GO:0005524(ATP binding)//GO:0019900(kinase binding)//GO:0016308(1-phosphatidylinositol-4-phosphate 5-kinase activity)	GO:0048041(focal adhesion assembly)//GO:0090630(activation of GTPase activity)//GO:0097178(ruffle assembly)//GO:0060326(cell chemotaxis)//GO:0046854(phosphatidylinositol phosphorylation)//GO:0006661(phosphatidylinositol biosynthetic process)//GO:0072661(protein targeting to plasma membrane)//GO:0010761(fibroblast migration)//GO:0031532(actin cytoskeleton reorganization)
PKDCCA	PKDCCA	protein_coding	+	NC_006090.5:23428435-23461529	4.10482	0	inf	inf	0.02375	0.414146	up	0	0	12.3145	0	0	0	421390	PKDCC|SGK493|Vlk	CGNC:51478	3	-	protein kinase domain containing, cytoplasmic a
PLEKHH3	PLEKHH3	protein_coding	-	NC_006114.5:7810346-7817704	2.62642	0	inf	inf	0.0234	0.410366	up	0	7.85918	0.0200854	0	0	0	772127	-	CGNC:57301|Ensembl:ENSGALG00000037269	27	-	pleckstrin homology, MyTH4 and FERM domain containing H3		GO:0005856(cytoskeleton)		GO:0007165(signal transduction)
PNPLA3	PNPLA3	protein_coding	+	NC_006088.5:69044973-69090982	135.812	49.0809	2.76711	1.46838	0.00535	0.225775	up	87.2588	130.174	190.004	11.7877	98.0079	37.4473	418233	-	CGNC:50710	1	-	patatin like phospholipase domain containing 3
POGZ	POGZ	protein_coding	+	NC_006112.4:356664-383154	3.51756	0	inf	inf	0.0355	0.465377	up	0	0.0201343	10.5326	0	0	0	429985	-	CGNC:17410	25	-	pogo transposable element with ZNF domain
POLR3F	POLR3F	protein_coding	-	NC_006090.5:15491258-15498835	10.7421	0	inf	inf	0.0459	0.501381	up	30.2359	1.99031	0	0	0	0	416723	-	CGNC:6641|Ensembl:ENSGALG00000008749	3	-	RNA polymerase III subunit F	gga00230(Purine metabolism)//gga00240(Pyrimidine metabolism)//gga01100(Metabolic pathways)//gga03020(RNA polymerase)//gga04623(Cytosolic DNA-sensing pathway)	GO:0005666(DNA-directed RNA polymerase III complex)	GO:0001056(RNA polymerase III activity)	GO:0006383(transcription from RNA polymerase III promoter)//GO:0045089(positive regulation of innate immune response)//GO:0032728(positive regulation of interferon-beta production)
POMT2	POMT2	protein_coding	-	NC_006092.5:39359141-39387325	6.70484	0.0671295	99.879	6.64211	0.04085	0.488268	up	15.2451	0.022954	4.84646	0.0183045	0.183084	0	423373	-	CGNC:7934|Ensembl:ENSGALG00000041962	5	-	protein O-mannosyltransferase 2	gga00514(Other types of O-glycan biosynthesis)	GO:0016021(integral component of membrane)	GO:0000030(mannosyltransferase activity)	GO:0006493(protein O-linked glycosylation)//GO:0097502(mannosylation)
PPP2R3B	PPP2R3B	protein_coding	+	NC_006088.5:131249681-131299891	15.4315	0.0766641	201.287	7.65311	0.0421	0.488737	up	0.110442	35.4811	10.703	0.0683519	0.161641	0	418670	-	CGNC:12519|Ensembl:ENSGALG00000016702	1	-	protein phosphatase 2 regulatory subunit B''beta	gga03015(mRNA surveillance pathway)//gga04261(Adrenergic signaling in cardiomyocytes)		GO:0005509(calcium ion binding)
PRCP	PRCP	protein_coding	-	NC_006088.5:190297671-190326933	2.99137	0	inf	inf	0.0205	0.393073	up	0.0988365	0	8.87527	0	0	0	428096	-	CGNC:12960|Ensembl:ENSGALG00000037521	1	-	prolylcarboxypeptidase			GO:0005506(iron ion binding)//GO:0008236(serine-type peptidase activity)//GO:0016491(oxidoreductase activity)	GO:0006508(proteolysis)//GO:0009058(biosynthetic process)//GO:0055114(oxidation-reduction process)
PRDM6	PRDM6	protein_coding	+	NC_006127.5:81604301-81675315	3.07972	0	inf	inf	0.0165	0.352127	up	0	0	9.23915	0	0	0	426800	-	CGNC:3984|Ensembl:ENSGALG00000005351	Z	-	PR/SET domain 6		GO:0005634(nucleus)	GO:0003676(nucleic acid binding)//GO:0042803(protein homodimerization activity)	GO:0022008(neurogenesis)//GO:0045892(negative regulation of transcription, DNA-templated)//GO:0051151(negative regulation of smooth muscle cell differentiation)
PRDX6	PRDX6	protein_coding	-	NC_006095.5:4695521-4702409	45.2463	1.19522	37.8563	5.24246	0.0207	0.394452	up	105.329	0.213563	30.1968	0.392095	3.14216	0.0513969	429062	peroxiredoxin-6	CGNC:2214|Ensembl:ENSGALG00000003053	8	-	peroxiredoxin 6	gga01100(Metabolic pathways)	GO:0005764(lysosome)//GO:0070062(extracellular exosome)//GO:0016020(membrane)//GO:0048471(perinuclear region of cytoplasm)//GO:0031410(cytoplasmic vesicle)//GO:0005634(nucleus)//GO:0005615(extracellular space)	GO:0004623(phospholipase A2 activity)//GO:0004602(glutathione peroxidase activity)//GO:0051920(peroxiredoxin activity)//GO:0004601(peroxidase activity)//GO:0042803(protein homodimerization activity)//GO:0045296(cadherin binding)//GO:0047499(calcium-independent phospholipase A2 activity)//GO:0031625(ubiquitin protein ligase binding)	GO:0055114(oxidation-reduction process)//GO:0006979(response to oxidative stress)//GO:0016042(lipid catabolic process)//GO:0098869(cellular oxidant detoxification)//GO:0045454(cell redox homeostasis)//GO:0046475(glycerophospholipid catabolic process)//GO:0048026(positive regulation of mRNA splicing, via spliceosome)
PRELP	PRELP	protein_coding	+	NC_006113.5:5154304-5174496	119.888	12.9713	9.24261	3.2083	0.0014	0.130695	up	90.1179	131.67	137.876	18.2546	9.43286	11.2264	419933	-	CGNC:2592|Ensembl:ENSGALG00000034456	26	-	proline and arginine rich end leucine rich repeat protein		GO:0005578(proteinaceous extracellular matrix)	GO:0005201(extracellular matrix structural constituent)
PREX1	PREX1	protein_coding	-	NC_006107.5:6188167-6338632	37.6029	16.2107	2.31964	1.2139	0.04185	0.488737	up	30.667	27.5262	54.6154	28.2675	6.99186	13.3726	419210	-	CGNC:50944|Ensembl:ENSGALG00000004621	20	-	phosphatidylinositol-3,4,5-trisphosphate dependent Rac exchange factor 1		GO:0005886(plasma membrane)//GO:0005737(cytoplasm)//GO:0005829(cytosol)	GO:0005543(phospholipid binding)//GO:0030676(Rac guanyl-nucleotide exchange factor activity)	GO:0072593(reactive oxygen species metabolic process)//GO:0030217(T cell differentiation)//GO:0032007(negative regulation of TOR signaling)//GO:1900026(positive regulation of substrate adhesion-dependent cell spreading)//GO:0035023(regulation of Rho protein signal transduction)//GO:0006469(negative regulation of protein kinase activity)//GO:0035556(intracellular signal transduction)//GO:0043547(p…
PREX2	PREX2	protein_coding	+	NC_006089.5:115620389-115793277	27.5976	7.55992	3.65051	1.8681	0.0084	0.265866	up	25.5143	32.0429	25.2356	8.26699	8.46464	5.94811	420172	DEPDC2	CGNC:11603	2	-	phosphatidylinositol-3,4,5-trisphosphate dependent Rac exchange factor 2
PSAT1	PSAT1	protein_coding	+	NC_006127.5:37974714-37990038	3.74096	0	inf	inf	0.01585	0.346302	up	0.0192181	0	11.2036	0	0	0	427263	-	CGNC:11294|Ensembl:ENSGALG00000015180	Z	-	phosphoserine aminotransferase 1	gga00260(Glycine, serine and threonine metabolism)//gga00750(Vitamin B6 metabolism)//gga01100(Metabolic pathways)//gga01200(Carbon metabolism)//gga01230(Biosynthesis of amino acids)	GO:0070062(extracellular exosome)//GO:0005737(cytoplasm)//GO:0005829(cytosol)	GO:0004648(O-phospho-L-serine:2-oxoglutarate aminotransferase activity)	GO:0006564(L-serine biosynthetic process)
PSMA1	PSMA1	protein_coding	-	NC_006092.5:10668245-10675363	15.5431	0	inf	inf	0.0229	0.405444	up	46.547	0	0.0822353	0	0	0	395874	CC2	CGNC:4513|Ensembl:ENSGALG00000006022	5	-	proteasome subunit alpha 1	gga03050(Proteasome)	GO:0005634(nucleus)//GO:0005839(proteasome core complex)//GO:0005737(cytoplasm)//GO:0019773(proteasome core complex, alpha-subunit complex)	GO:0004298(threonine-type endopeptidase activity)	GO:0006511(ubiquitin-dependent protein catabolic process)
PSTK	PSTK	protein_coding	+	NC_006093.5:32383205-32386320	1.38121	0	inf	inf	0.0029	0.202811	up	3.9698	0.125005	0.0488059	0	0	0	771778	-	CGNC:7317	6	-	phosphoseryl-tRNA kinase	gga00450(Selenocompound metabolism)//gga00970(Aminoacyl-tRNA biosynthesis)
PTGR1	PTGR1	protein_coding	+	NC_006127.5:66692875-66712363	206.877	73.9239	2.79851	1.48466	0.01045	0.293553	up	171.49	303.183	145.958	31.4609	87.6971	102.614	427337	LTB4DH	CGNC:11711|Ensembl:ENSGALG00000015702	Z	-	prostaglandin reductase 1		GO:0070062(extracellular exosome)	GO:0016491(oxidoreductase activity)	GO:0055114(oxidation-reduction process)
PTP4A3	PTP4A3	protein_coding	-	NC_006089.5:146246254-146291674	6.87462	0.0138755	495.448	8.95259	0.0242	0.416492	up	17.1168	0.0282331	3.47878	0.0112505	0.0200332	0.0103428	768713	-	CGNC:12082|Ensembl:ENSGALG00000040969	2	-	protein tyrosine phosphatase type IVA, member 3			GO:0008138(protein tyrosine/serine/threonine phosphatase activity)	GO:0006470(protein dephosphorylation)
PTPN12	PTPN12	protein_coding	-	NC_006088.5:12710100-12785173	30.6156	6.22452	4.91854	2.29823	0.0213	0.399427	up	31.7336	24.7958	35.3175	3.22869	7.15042	8.29446	417725	-	CGNC:6308	1	-	protein tyrosine phosphatase, non-receptor type 12
PTPRB	PTPRB	protein_coding	-	NC_006088.5:35958473-36168886	52.3201	23.5639	2.22035	1.15079	0.00805	0.26223	up	11.7766	86.883	58.3007	38.8043	24.232	7.65535	417853	-	CGNC:7640|Ensembl:ENSGALG00000010049	1	-	protein tyrosine phosphatase, receptor type B	gga04520(Adherens junction)
PXDN	PXDN	protein_coding	-	NC_006090.5:92901377-92977362	87.4221	41.6337	2.0998	1.07025	0.0081	0.26223	up	87.4538	103.494	71.318	47.3875	51.5283	25.9852	421914	-	CGNC:12255|Ensembl:ENSGALG00000016377	3	-	peroxidasin		GO:0005783(endoplasmic reticulum)//GO:0031012(extracellular matrix)//GO:0070062(extracellular exosome)//GO:0005615(extracellular space)	GO:0005201(extracellular matrix structural constituent)//GO:0020037(heme binding)//GO:0004601(peroxidase activity)	GO:0055114(oxidation-reduction process)//GO:0098869(cellular oxidant detoxification)//GO:0030198(extracellular matrix organization)//GO:0042744(hydrogen peroxide catabolic process)//GO:0006979(response to oxidative stress)
PXYLP1	PXYLP1	protein_coding	+	NC_006096.5:6948942-7048780	3.37386	0	inf	inf	0.02485	0.420014	up	0.0971788	0	10.0244	0	0	0	424815	ACPL2	CGNC:66482|Ensembl:ENSGALG00000029102	9	-	2-phosphoxylose phosphatase 1
QARS	QARS	protein_coding	+	NC_006099.5:11997349-12001990	4.29819	0	inf	inf	0.01785	0.367416	up	12.8628	0.0317999	0	0	0	0	416057	-	CGNC:5185|Ensembl:ENSGALG00000029980	12	-	glutaminyl-tRNA synthetase	gga00970(Aminoacyl-tRNA biosynthesis)//gga01100(Metabolic pathways)	GO:0005737(cytoplasm)	GO:0005524(ATP binding)//GO:0004819(glutamine-tRNA ligase activity)	GO:0006425(glutaminyl-tRNA aminoacylation)
RAB10	RAB10	protein_coding	+	NC_006090.5:104866000-104912436	72.6736	33.0265	2.20047	1.13781	0.04695	0.507341	up	140.593	51.8258	25.6019	27.9726	27.4178	43.689	421994	-	CGNC:12382|Ensembl:ENSGALG00000016535	3	-	RAB10, member RAS oncogene family	gga04144(Endocytosis)	GO:0005768(endosome)//GO:0005886(plasma membrane)//GO:0005929(cilium)//GO:0071782(endoplasmic reticulum tubular network)//GO:0055038(recycling endosome membrane)//GO:0005802(trans-Golgi network)//GO:0055037(recycling endosome)//GO:0005789(endoplasmic reticulum membrane)//GO:0000145(exocyst)//GO:0005794(Golgi apparatus)//GO:0070382(exocytic vesicle)//GO:0070062(extracellular exosome)//GO:0005913(c…	GO:0003924(GTPase activity)//GO:0098641(cadherin binding involved in cell-cell adhesion)//GO:0031489(myosin V binding)//GO:0005525(GTP binding)//GO:0019003(GDP binding)	GO:0007409(axonogenesis)//GO:0045200(establishment of neuroblast polarity)//GO:0030859(polarized epithelial cell differentiation)//GO:0098609(cell-cell adhesion)//GO:0061467(basolateral protein localization)//GO:0017157(regulation of exocytosis)//GO:0006893(Golgi to plasma membrane transport)//GO:0097051(establishment of protein localization to endoplasmic reticulum membrane)//GO:0019882(antigen …
RAB11FIP3	RAB11FIP3	protein_coding	+	NC_006101.5:13410282-13452444	1.3422	0	inf	inf	0.02225	0.400067	up	0.107845	0	3.91874	0	0	0	100857269	-	CGNC:65736|Ensembl:ENSGALG00000002666	14	-	RAB11 family interacting protein 3	gga04144(Endocytosis)
RAB3IP	RAB3IP	protein_coding	+	NC_006088.5:35682029-35711342	3.20515	0	inf	inf	0.02295	0.405552	up	9.57513	0	0.0403196	0	0	0	417850	-	CGNC:7568|Ensembl:ENSGALG00000009959	1	-	RAB3A interacting protein
RABGAP1	RABGAP1	protein_coding	+	NC_006104.5:9112057-9178657	129.805	59.1627	2.19403	1.13358	0.00915	0.274559	up	74.2477	161.328	153.838	35.5132	94.3048	47.6701	417106	-	CGNC:835|Ensembl:ENSGALG00000001225	17	-	RAB GTPase activating protein 1		GO:0005622(intracellular)//GO:0012505(endomembrane system)//GO:0005829(cytosol)	GO:0005096(GTPase activator activity)//GO:0017137(Rab GTPase binding)	GO:0007049(cell cycle)//GO:0031338(regulation of vesicle fusion)//GO:0090630(activation of GTPase activity)//GO:0006886(intracellular protein transport)
RALB	RALB	protein_coding	+	NC_006094.5:25506806-25549058	83.7009	34.0738	2.45646	1.29658	0.01555	0.343274	up	77.4847	102.538	71.0799	42.6634	39.15	20.4078	424237	-	CGNC:52159|Ensembl:ENSGALG00000026493	7	-	RAS like proto-oncogene B		GO:0005776(autophagosome)//GO:0005886(plasma membrane)//GO:0000145(exocyst)//GO:0030496(midbody)//GO:0070062(extracellular exosome)	GO:0031625(ubiquitin protein ligase binding)//GO:0003924(GTPase activity)//GO:0051117(ATPase binding)//GO:0005525(GTP binding)//GO:0019003(GDP binding)	GO:0071902(positive regulation of protein serine/threonine kinase activity)//GO:0071360(cellular response to exogenous dsRNA)//GO:0007265(Ras protein signal transduction)//GO:0032092(positive regulation of protein binding)//GO:2000786(positive regulation of autophagosome assembly)//GO:0009267(cellular response to starvation)//GO:0032091(negative regulation of protein binding)//GO:0000910(cytokine…
RANGAP1	RANGAP1	protein_coding	+	NC_006088.5:49734271-49758232	21.4301	0.682664	31.3919	4.97232	0.02685	0.433118	up	29.232	28.8832	6.17517	1.34231	0.672368	0.0333158	417997	-	CGNC:9072|Ensembl:ENSGALG00000011966	1	-	Ran GTPase activating protein 1	gga03013(RNA transport)	GO:0031965(nuclear membrane)//GO:0016235(aggresome)//GO:0000776(kinetochore)//GO:0048471(perinuclear region of cytoplasm)//GO:0005829(cytosol)	GO:0045296(cadherin binding)//GO:0003723(RNA binding)//GO:0005096(GTPase activator activity)	GO:0043547(positive regulation of GTPase activity)//GO:0046826(negative regulation of protein export from nucleus)//GO:0007165(signal transduction)
RASSF3	RASSF3	protein_coding	+	NC_006088.5:33752710-33887319	150.208	73.0479	2.0563	1.04005	0.03055	0.446794	up	62.1531	185.954	202.517	76.9574	97.8933	44.2929	417828	-	CGNC:7477|Ensembl:ENSGALG00000009842	1	-	Ras association domain family member 3		GO:0005886(plasma membrane)//GO:0005829(cytosol)	GO:0042802(identical protein binding)	GO:0042981(regulation of apoptotic process)//GO:0007165(signal transduction)
RASSF8	RASSF8	protein_coding	+	NC_006088.5:67493887-67574359	26.1179	10.3606	2.52088	1.33393	0.03395	0.459421	up	18.5676	25.9605	33.8257	8.28109	7.00808	15.7926	418210	-	CGNC:10489	1	-	Ras association domain family member 8
RBM20	RBM20	protein_coding	+	NC_006093.5:26991797-27085578	2.2907	0	inf	inf	0.0231	0.406648	up	0	0.0206138	6.85147	0	0	0	423892	-	CGNC:16458|Ensembl:ENSGALG00000008697	6	-	RNA binding motif protein 20		GO:0005634(nucleus)	GO:0003723(RNA binding)//GO:0008270(zinc ion binding)	GO:0007507(heart development)//GO:0033120(positive regulation of RNA splicing)
RBPMS	RBPMS	protein_coding	-	NC_006091.5:34740147-34745550	8.57771	0	inf	inf	0.0497	0.519733	up	0	25.7031	0.0300799	0	0	0	428738	-	CGNC:7831|Ensembl:ENSGALG00000010291	4	-	RNA binding protein with multiple splicing		GO:0005654(nucleoplasm)//GO:0010494(cytoplasmic stress granule)//GO:0005829(cytosol)	GO:0008143(poly(A) binding)//GO:0042803(protein homodimerization activity)//GO:0003713(transcription coactivator activity)	GO:1903506(regulation of nucleic acid-templated transcription)//GO:0060391(positive regulation of SMAD protein import into nucleus)//GO:0010862(positive regulation of pathway-restricted SMAD protein phosphorylation)//GO:0006979(response to oxidative stress)
RFTN1	RFTN1	protein_coding	-	NC_006089.5:34320040-34414155	144.45	36.2626	3.98345	1.99402	0.0026	0.187728	up	168.509	134.725	130.118	50.5356	50.2683	7.98386	395109	-	CGNC:8540|Ensembl:ENSGALG00000011241	2	-	raftlin, lipid raft linker 1		GO:0005768(endosome)//GO:0005886(plasma membrane)//GO:0070062(extracellular exosome)//GO:0043234(protein complex)//GO:0045121(membrane raft)//GO:0005737(cytoplasm)	GO:0003725(double-stranded RNA binding)	GO:0033227(dsRNA transport)//GO:0034138(toll-like receptor 3 signaling pathway)//GO:0032596(protein transport into membrane raft)//GO:0032620(interleukin-17 production)//GO:0001765(membrane raft assembly)//GO:0050851(antigen receptor-mediated signaling pathway)//GO:0050853(B cell receptor signaling pathway)//GO:0050852(T cell receptor signaling pathway)//GO:0002457(T cell antigen processing and p…
RHOB	RHOB	protein_coding	+	NC_006090.5:101681372-101683700	15.8301	0.0434926	363.974	8.50769	0.03995	0.485114	up	0.303661	0.0701605	47.1166	0.0556527	0.0492615	0.0255634	395734	-	CGNC:49447|Ensembl:ENSGALG00000016485	3	-	ras homolog family member B
RNF144A	RNF144A	protein_coding	+	NC_006090.5:95000923-95064169	35.1018	13.2362	2.65194	1.40705	0.02665	0.432863	up	18.594	66.1369	20.5745	1.26217	22.9472	15.4994	421922	RNF144	CGNC:66418|Ensembl:ENSGALG00000028709	3	-	ring finger protein 144A		GO:0016021(integral component of membrane)//GO:0005794(Golgi apparatus)//GO:0000151(ubiquitin ligase complex)	GO:0046872(metal ion binding)//GO:0031624(ubiquitin conjugating enzyme binding)//GO:0061630(ubiquitin protein ligase activity)	GO:0000209(protein polyubiquitination)//GO:0042787(protein ubiquitination involved in ubiquitin-dependent protein catabolic process)//GO:0032436(positive regulation of proteasomal ubiquitin-dependent protein catabolic process)
RNF152	RNF152	protein_coding	+	NC_006089.5:68467853-68516080	34.9525	6.35998	5.49569	2.4583	0.0015	0.130783	up	35.5314	30.611	38.7152	4.05469	14.9131	0.112095	420909	-	CGNC:66387|Ensembl:ENSGALG00000028822	2	-	ring finger protein 152		GO:0005765(lysosomal membrane)//GO:0005764(lysosome)//GO:0031301(integral component of organelle membrane)	GO:0004842(ubiquitin-protein transferase activity)//GO:0046872(metal ion binding)//GO:0031267(small GTPase binding)//GO:0061630(ubiquitin protein ligase activity)	GO:0070936(protein K48-linked ubiquitination)//GO:0010508(positive regulation of autophagy)//GO:0070534(protein K63-linked ubiquitination)//GO:0034198(cellular response to amino acid starvation)//GO:1904262(negative regulation of TORC1 signaling)//GO:0006915(apoptotic process)
RPGR	RPGR	protein_coding	+	NC_006088.5:114233954-114272545	14.6306	0.789538	18.5305	4.21183	0.0482	0.511384	up	14.5255	6.37245	22.9938	0.0662873	1.7083	0.594026	418578	-	CGNC:12151|Ensembl:ENSGALG00000036284	1	-	retinitis pigmentosa GTPase regulator				GO:0060271(cilium assembly)//GO:0007601(visual perception)
RPS11	RPS11	protein_coding	+	NC_006088.5:197371003-197373890	9.3152	0	inf	inf	0.0308	0.446866	up	0.548928	27.3967	0	0	0	0	419049	cRPS11	CGNC:12996|Ensembl:ENSGALG00000017299	1	-	ribosomal protein S11	gga03010(Ribosome)
RSPRY1	RSPRY1	protein_coding	+	NC_006098.5:719317-751123	19.7246	1.54602	12.7584	3.67337	0.0426	0.489688	up	0.102604	50.814	8.25719	4.58282	0.0271618	0.0280814	415648	-	CGNC:926	11	-	ring finger and SPRY domain containing 1
RXFP1	RXFP1	protein_coding	+	NC_006091.5:21878415-21927909	2.7493	0	inf	inf	0.03505	0.4621	up	8.22638	0.0215283	0	0	0	0	422415	-	CGNC:7168|Ensembl:ENSGALG00000009429	4	-	relaxin/insulin like family peptide receptor 1	gga04080(Neuroactive ligand-receptor interaction)	GO:0005886(plasma membrane)//GO:0016021(integral component of membrane)	GO:0004930(G-protein coupled receptor activity)//GO:0042562(hormone binding)	GO:0007188(adenylate cyclase-modulating G-protein coupled receptor signaling pathway)//GO:0007567(parturition)//GO:0030154(cell differentiation)//GO:0060427(lung connective tissue development)//GO:0030198(extracellular matrix organization)
SAMHD1	SAMHD1	protein_coding	-	NC_006107.5:601454-655765	45.668	10.4567	4.36736	2.12676	0.01565	0.343557	up	38.9904	53.4897	44.5239	1.86373	10.0565	19.4499	419125	-	CGNC:839|Ensembl:ENSGALG00000001231	20	-	SAM and HD domain containing deoxynucleoside triphosphate triphosphohydrolase 1		GO:0005654(nucleoplasm)//GO:0005886(plasma membrane)//GO:0005634(nucleus)	GO:0003676(nucleic acid binding)//GO:0008270(zinc ion binding)//GO:0004540(ribonuclease activity)//GO:0003723(RNA binding)//GO:0032567(dGTP binding)//GO:0008832(dGTPase activity)	GO:0045088(regulation of innate immune response)//GO:0051289(protein homotetramerization)//GO:0045087(innate immune response)//GO:0090501(RNA phosphodiester bond hydrolysis)//GO:0006203(dGTP catabolic process)//GO:0051607(defense response to virus)//GO:0046061(dATP catabolic process)
SBDS	SBDS	protein_coding	-	NC_006106.5:994862-999883	105.735	49.7156	2.12681	1.08869	0.0305	0.446794	up	122.736	108.45	86.0192	35.8104	79.2065	34.1299	417477	-	CGNC:749|Ensembl:ENSGALG00000027989	19	-	SBDS ribosome assembly guanine nucleotide exchange factor	gga03008(Ribosome biogenesis in eukaryotes)	GO:0005829(cytosol)//GO:0005730(nucleolus)//GO:0005654(nucleoplasm)//GO:0005634(nucleus)//GO:0005737(cytoplasm)//GO:0000922(spindle pole)	GO:0019843(rRNA binding)//GO:0003723(RNA binding)//GO:0008017(microtubule binding)//GO:0043022(ribosome binding)	GO:0030282(bone mineralization)//GO:0007052(mitotic spindle organization)//GO:0008283(cell proliferation)//GO:0048539(bone marrow development)//GO:0030595(leukocyte chemotaxis)//GO:0006364(rRNA processing)//GO:0042256(mature ribosome assembly)
SCYL2	SCYL2	protein_coding	+	NC_006088.5:47252651-47287637	47.9214	20.7008	2.31495	1.21098	0.0312	0.45196	up	58.0245	47.6742	38.0656	11.3038	37.2158	13.5828	417930	-	CGNC:8793|Ensembl:ENSGALG00000011569	1	-	SCY1 like pseudokinase 2			GO:0004672(protein kinase activity)//GO:0005524(ATP binding)	GO:0006468(protein phosphorylation)
SDC3	SDC3	protein_coding	-	NC_006110.5:550251-568556	7.35157	0	inf	inf	0.0348	0.461437	up	0.12757	21.9271	0	0	0	0	396343	syndecan-3	CGNC:354|Ensembl:ENSGALG00000035184	23	-	syndecan 3	gga04514(Cell adhesion molecules (CAMs))	GO:0016021(integral component of membrane)//GO:0009986(cell surface)	GO:0019838(growth factor binding)	GO:1900026(positive regulation of substrate adhesion-dependent cell spreading)//GO:0003419(growth plate cartilage chondrocyte proliferation)//GO:0030154(cell differentiation)//GO:0016477(cell migration)//GO:0035988(chondrocyte proliferation)
SEMA6D	SEMA6D	protein_coding	+	NC_006097.5:9831501-10493392	130.675	29.5867	4.41667	2.14296	0.00025	0.042787	up	159.427	97.7373	134.86	25.6333	28.6012	34.5258	415430	-	CGNC:3595|Ensembl:ENSGALG00000030542	10	-	semaphorin 6D		GO:0016021(integral component of membrane)
SERHL2	SERHL2	protein_coding	-	NC_006088.5:49205224-49213440	5.58593	0	inf	inf	0.00565	0.23105	up	0.0422679	0.0791231	16.6364	0	0	0	417976	SERHL	CGNC:50644|Ensembl:ENSGALG00000011867	1	-	serine hydrolase-like 2		GO:0005739(mitochondrion)//GO:0031410(cytoplasmic vesicle)
SERINC1	SERINC1	protein_coding	+	NC_006090.5:61372242-61386698	124.997	42.4552	2.94421	1.55788	0.00805	0.26223	up	139.671	156.543	78.7777	32.5582	73.3591	21.4482	421722	TDE2	CGNC:51537|Ensembl:ENSGALG00000014868	3	-	serine incorporator 1		GO:0005886(plasma membrane)//GO:0070062(extracellular exosome)//GO:0005789(endoplasmic reticulum membrane)//GO:0016021(integral component of membrane)	GO:0015194(L-serine transmembrane transporter activity)	GO:0015825(L-serine transport)//GO:0006665(sphingolipid metabolic process)//GO:0006658(phosphatidylserine metabolic process)
SF3A2	SF3A2	protein_coding	-	NC_006115.5:2112946-2118133	5.36287	0	inf	inf	0.00455	0.216758	up	0.161529	0.0817457	15.8453	0	0	0	420077	SAP62|SF3a66	CGNC:14678|Ensembl:ENSGALG00000021679	28	-	splicing factor 3a subunit 2	gga03040(Spliceosome)	GO:0071013(catalytic step 2 spliceosome)//GO:0071004(U2-type prespliceosome)//GO:0005686(U2 snRNP)	GO:0003723(RNA binding)//GO:0008270(zinc ion binding)	GO:0000245(spliceosomal complex assembly)
SFR1	SFR1	protein_coding	+	NC_006093.5:25148146-25151799	10.0907	0	inf	inf	0.0377	0.475913	up	0	0.0622922	30.2097	0	0	0	770846	C10orf78|MEI5|MEIR5|bA373N18.1	CGNC:6351|Ensembl:ENSGALG00000008383	6	-	SWI5 dependent homologous recombination repair protein 1		GO:0005634(nucleus)//GO:0032798(Swi5-Sfr1 complex)	GO:0030374(ligand-dependent nuclear receptor transcription coactivator activity)	GO:0071391(cellular response to estrogen stimulus)//GO:0045893(positive regulation of transcription, DNA-templated)//GO:0006351(transcription, DNA-templated)//GO:0000724(double-strand break repair via homologous recombination)
SGTB	SGTB	protein_coding	-	NC_006127.5:20633040-20653707	317.076	74.0928	4.27943	2.09742	5e-05	0.0121605	up	361.771	375.763	213.694	52.7178	71.5908	97.9699	427166	-	CGNC:53003|Ensembl:ENSGALG00000014768	Z	-	small glutamine rich tetratricopeptide repeat containing beta
SH3BP4	SH3BP4	protein_coding	+	NC_006094.5:5794581-5827542	7.97928	0.708332	11.2649	3.49376	0.03665	0.471754	up	7.78449	0.744611	15.4087	0.0111926	2.10351	0.0102895	424027	-	CGNC:3035|Ensembl:ENSGALG00000004140	7	-	SH3 domain binding protein 4		GO:0070062(extracellular exosome)//GO:0005737(cytoplasm)	GO:0017016(Ras GTPase binding)//GO:0005092(GDP-dissociation inhibitor activity)//GO:0042802(identical protein binding)	GO:0010508(positive regulation of autophagy)//GO:0071230(cellular response to amino acid stimulus)//GO:0034260(negative regulation of GTPase activity)//GO:0032007(negative regulation of TOR signaling)//GO:0061462(protein localization to lysosome)//GO:0008285(negative regulation of cell proliferation)//GO:0030308(negative regulation of cell growth)
SHE	SHE	protein_coding	-	NC_006112.4:2934697-2940119	1.57037	0	inf	inf	0.0042	0.212111	up	0	0	4.7111	0	0	0	100857728	-	CGNC:65308|Ensembl:ENSGALG00000036125	25	-	Src homology 2 domain containing E
SLC16A1	SLC16A1	protein_coding	-	NC_006113.5:3611401-3628787	23.2322	0.0247199	939.813	9.87623	0.0376	0.475913	up	32.2261	19.7099	17.7604	0.0462712	0.0137119	0.0141767	419875	-	CGNC:1202|Ensembl:ENSGALG00000001717	26	-	solute carrier family 16 member 1		GO:0016021(integral component of membrane)//GO:0005887(integral component of plasma membrane)//GO:0005813(centrosome)//GO:0005739(mitochondrion)//GO:0030054(cell junction)//GO:0070062(extracellular exosome)	GO:0008028(monocarboxylic acid transmembrane transporter activity)//GO:0015129(lactate transmembrane transporter activity)	GO:0050796(regulation of insulin secretion)//GO:0032094(response to food)//GO:0007098(centrosome cycle)//GO:0035873(lactate transmembrane transport)//GO:0042593(glucose homeostasis)//GO:0051780(behavioral response to nutrient)//GO:0006629(lipid metabolic process)
SLC16A9	SLC16A9	protein_coding	+	NC_006093.5:9837076-9859361	130.681	64.9092	2.0133	1.00956	0.04975	0.519733	up	110.623	176.144	105.277	67.7846	64.7635	62.1794	423667	-	CGNC:52019|Ensembl:ENSGALG00000003172	6	-	solute carrier family 16 member 9		GO:0016021(integral component of membrane)//GO:0005887(integral component of plasma membrane)	GO:0008028(monocarboxylic acid transmembrane transporter activity)//GO:0015293(symporter activity)	GO:0055085(transmembrane transport)//GO:0015718(monocarboxylic acid transport)
SLC18B1	SLC18B1	protein_coding	+	NC_006090.5:56867708-56881574	1.8609	0	inf	inf	0.00385	0.202811	up	0	0	5.58269	0	0	0	421699	C3H6orf192|C6ORF192|dJ55C23.6	CGNC:14049|Ensembl:ENSGALG00000019961	3	-	solute carrier family 18 member B1		GO:0005887(integral component of plasma membrane)	GO:0022857(transmembrane transporter activity)	GO:0055085(transmembrane transport)
SLC1A6	SLC1A6	protein_coding	-	NC_006115.5:792580-821098	16.325	1.5534	10.5092	3.39358	0.0443	0.494988	up	20.6435	25.1573	3.1741	0.468883	3.85838	0.332945	420057	-	CGNC:349|Ensembl:ENSGALG00000000558	28	-	solute carrier family 1 (high affinity aspartate/glutamate transporter), member 6		GO:0016021(integral component of membrane)//GO:0005794(Golgi apparatus)//GO:0045111(intermediate filament cytoskeleton)	GO:0005313(L-glutamate transmembrane transporter activity)//GO:0015293(symporter activity)	GO:0042391(regulation of membrane potential)//GO:0089711(L-glutamate transmembrane transport)
SLC23A2	SLC23A2	protein_coding	+	NC_006109.5:484293-551188	19.4844	0.0210924	923.764	9.85138	0.0098	0.282079	up	11.409	16.7709	30.2731	0.0136157	0.0121123	0.037549	419520	SVCT2	CGNC:110|Ensembl:ENSGALG00000000195	22	-	solute carrier family 23 member 2
SLC25A3	SLC25A3	protein_coding	+	NC_006088.5:46695050-46705814	201.636	89.1808	2.26098	1.17695	0.0457	0.501381	up	197.871	310.4	96.6386	124.769	46.8427	95.9309	417924	-	CGNC:8748|Ensembl:ENSGALG00000011514	1	-	solute carrier family 25 member 3		GO:0016021(integral component of membrane)		GO:0006810(transport)
SLC27A1	SLC27A1	protein_coding	+	NC_028739.2:464602-474553	2.84561	0	inf	inf	0.0082	0.26223	up	0.0219512	0.03295	8.48192	0	0	0	426008	-	CGNC:52644|Ensembl:ENSGALG00000040553	Un	-	solute carrier family 27 member 1	gga03320(PPAR signaling pathway)//gga04931(Insulin resistance)	GO:0016021(integral component of membrane)	GO:0004467(long-chain fatty acid-CoA ligase activity)//GO:0015245(fatty acid transporter activity)//GO:0031957(very long-chain fatty acid-CoA ligase activity)	GO:0001676(long-chain fatty acid metabolic process)//GO:0015908(fatty acid transport)
SLC29A1	SLC29A1	protein_coding	-	NC_006090.5:30399430-30423816	7.50726	0	inf	inf	0.03255	0.455109	up	22.4929	0	0.0288669	0	0	0	421439	-	CGNC:7743|Ensembl:ENSGALG00000010182	3	-	solute carrier family 29 member 1 (Augustine blood group)		GO:0016323(basolateral plasma membrane)//GO:0005887(integral component of plasma membrane)//GO:0016324(apical plasma membrane)	GO:0005337(nucleoside transmembrane transporter activity)	GO:1901642(nucleoside transmembrane transport)
SLC30A4	SLC30A4	protein_coding	-	NC_006097.5:11129291-11143978	53.2873	12.41	4.29387	2.10228	0.02195	0.399825	up	44.4963	97.6241	17.7415	17.6786	18.4528	1.0987	415444	-	CGNC:4253|Ensembl:ENSGALG00000005703	10	-	solute carrier family 30 member 4		GO:0016020(membrane)//GO:0016021(integral component of membrane)//GO:0005770(late endosome)	GO:0005385(zinc ion transmembrane transporter activity)	GO:0009636(response to toxic substance)//GO:0055069(zinc ion homeostasis)//GO:0061088(regulation of sequestering of zinc ion)//GO:0071577(zinc II ion transmembrane transport)//GO:0010043(response to zinc ion)
SLC35B2	SLC35B2	protein_coding	+	NC_006090.5:30381904-30389775	3.39296	0	inf	inf	0.00045	0.0602739	up	0.12086	10.0343	0.0236946	0	0	0
SMAD7	SMAD7	protein_coding	+	NC_006127.5:1241893-1271065	32.7189	12.0449	2.71643	1.44171	0.02435	0.417519	up	35.2352	18.7206	44.2008	4.82668	21.1257	10.1822	429683	Smad7a	CGNC:13620|Ensembl:ENSGALG00000037160	Z	-	SMAD family member 7	gga04350(TGF-beta signaling pathway)	GO:0005667(transcription factor complex)//GO:0005634(nucleus)//GO:0005737(cytoplasm)	GO:0003677(DNA binding)//GO:0003700(transcription factor activity, sequence-specific DNA binding)	GO:0007179(transforming growth factor beta receptor signaling pathway)//GO:0006351(transcription, DNA-templated)//GO:0006355(regulation of transcription, DNA-templated)
SMARCB1	SMARCB1	protein_coding	+	NC_006102.5:8283578-8293534	10.2708	0	inf	inf	0.0393	0.483636	up	30.8124	0	0	0	0	0	769489	MMP11	CGNC:4462|Ensembl:ENSGALG00000005983	15	-	SWI/SNF related, matrix associated, actin dependent regulator of chromatin, subfamily b, member 1		GO:0071565(nBAF complex)//GO:0071564(npBAF complex)//GO:0000228(nuclear chromosome)//GO:0001650(fibrillar center)//GO:0016514(SWI/SNF complex)//GO:0005654(nucleoplasm)//GO:0090544(BAF-type complex)	GO:0003677(DNA binding)	GO:0006337(nucleosome disassembly)//GO:0006351(transcription, DNA-templated)//GO:0030154(cell differentiation)//GO:0043044(ATP-dependent chromatin remodeling)//GO:0008285(negative regulation of cell proliferation)//GO:0006357(regulation of transcription from RNA polymerase II promoter)//GO:0007399(nervous system development)//GO:0006281(DNA repair)
SMCR8	SMCR8	protein_coding	+	NC_006101.5:5493676-5508827	1.67276	0	inf	inf	0.02965	0.443407	up	0.0477658	0.0101877	4.96033	0	0	0	416519	-	CGNC:17013|Ensembl:ENSGALG00000024082	14	-	Smith-Magenis syndrome chromosome region, candidate 8		GO:0005654(nucleoplasm)//GO:0032045(guanyl-nucleotide exchange factor complex)//GO:1990316(ATG1/ULK1 kinase complex)//GO:0000785(chromatin)	GO:0019901(protein kinase binding)//GO:0004860(protein kinase inhibitor activity)//GO:0017112(Rab guanyl-nucleotide exchange factor activity)	GO:0010629(negative regulation of gene expression)//GO:1902902(negative regulation of autophagosome assembly)//GO:1903432(regulation of TORC1 signaling)//GO:0043547(positive regulation of GTPase activity)//GO:0006469(negative regulation of protein kinase activity)//GO:1901098(positive regulation of autophagosome maturation)//GO:0032008(positive regulation of TOR signaling)
SMIM19	SMIM19	protein_coding	+	NC_006091.5:34146761-34300617	38.3343	12.6455	3.03145	1.60001	0.03635	0.471754	up	48.9801	7.75291	58.2701	8.87558	18.3935	10.6674	422492	C4H8ORF40|C8orf40	CGNC:7708|Ensembl:ENSGALG00000029508	4	-	small integral membrane protein 19		GO:0016021(integral component of membrane)
SMOC1	SMOC1	protein_coding	-	NC_006092.5:27927206-28047204	49.7781	0.0719997	691.363	9.4333	0.03955	0.485114	up	89.6656	40.2912	19.3776	0.10607	0.109929	0	768688	-	CGNC:7159|Ensembl:ENSGALG00000009415	5	-	SPARC related modular calcium binding 1		GO:0005578(proteinaceous extracellular matrix)	GO:0005509(calcium ion binding)	GO:0001654(eye development)//GO:0060173(limb development)//GO:0045667(regulation of osteoblast differentiation)//GO:0007165(signal transduction)
SMPDL3A	SMPDL3A	protein_coding	-	NC_006090.5:61267351-61280316	144.429	50.1856	2.87791	1.52502	0.0115	0.306291	up	187.909	145.864	99.5153	95.9614	53.9674	0.627888	776223	-	CGNC:57750|Ensembl:ENSGALG00000030275	3	-	sphingomyelin phosphodiesterase acid like 3A		GO:0005615(extracellular space)	GO:0004767(sphingomyelin phosphodiesterase activity)	GO:0006685(sphingomyelin catabolic process)
SNAP91	SNAP91	protein_coding	+	NC_006090.5:77640612-77711588	11.0316	0.358497	30.7717	4.94353	0.00025	0.042787	up	0.100508	28.7003	4.29384	1.0289	0.0151698	0.0314183	428635	-	CGNC:11823|Ensembl:ENSGALG00000015846	3	-	synaptosome associated protein 91		GO:0030136(clathrin-coated vesicle)	GO:0030276(clathrin binding)//GO:0005545(1-phosphatidylinositol binding)	GO:0048268(clathrin coat assembly)
SNTA1	SNTA1	protein_coding	+	NC_006107.5:2273653-2282349	2.98398	0	inf	inf	0.00695	0.243303	up	0	0	8.95194	0	0	0	426448	-	CGNC:52792|Ensembl:ENSGALG00000029694	20	-	syntrophin alpha 1			GO:0005198(structural molecule activity)
SNTB1	SNTB1	protein_coding	-	NC_006089.5:136964311-137072270	197.502	77.6364	2.54393	1.34706	0.0013	0.123862	up	208.138	162.873	221.494	51.8502	99.1207	81.9384	404774	beta-1-syntrophin	CGNC:49881|Ensembl:ENSGALG00000034528	2	-	syntrophin beta 1			GO:0005198(structural molecule activity)
SNX19	SNX19	protein_coding	-	NC_006111.5:1730747-1825878	1.39741	0	inf	inf	0.01915	0.381432	up	0.00769067	0	4.18454	0	0	0	419734	-	CGNC:51076|Ensembl:ENSGALG00000001425	24	-	sorting nexin 19			GO:0035091(phosphatidylinositol binding)
SNX5	SNX5	protein_coding	+	NC_006090.5:15568699-15585370	26.2624	1.92647	13.6324	3.76897	0.0429	0.49066	up	20.5813	0.0479931	58.1578	0.151837	5.55785	0.0697153	416718	-	CGNC:50332|Ensembl:ENSGALG00000008691	3	-	sorting nexin 5	gga04144(Endocytosis)	GO:0005768(endosome)//GO:0031313(extrinsic component of endosome membrane)//GO:0030904(retromer complex)//GO:0005829(cytosol)//GO:0019898(extrinsic component of membrane)//GO:0031901(early endosome membrane)//GO:0097422(tubular endosome)//GO:0070685(macropinocytic cup)//GO:0031234(extrinsic component of cytoplasmic side of plasma membrane)	GO:0045296(cadherin binding)//GO:0035091(phosphatidylinositol binding)//GO:0034452(dynactin binding)	GO:0006897(endocytosis)//GO:0016050(vesicle organization)//GO:0006907(pinocytosis)//GO:0006886(intracellular protein transport)//GO:0042147(retrograde transport, endosome to Golgi)
SOX18	SOX18	protein_coding	+	NC_006107.5:9380597-9384135	1.10746	0	inf	inf	0.0145	0.335023	up	1.00155	0	2.32083	0	0	0	374200	-	CGNC:4478	20	-	SRY-box 18		GO:0005634(nucleus)	GO:0003677(DNA binding)
SPATA7	SPATA7	protein_coding	+	NC_006092.5:43240344-43275223	0.97254	0	inf	inf	0.0291	0.441747	up	2.88432	0.0333033	0	0	0	0	423397	-	CGNC:8053|Ensembl:ENSGALG00000010607	5	-	spermatogenesis associated 7		GO:0005654(nucleoplasm)//GO:0005739(mitochondrion)//GO:0036064(ciliary basal body)//GO:0005930(axoneme)//GO:0005829(cytosol)
SPRY3	SPRY3	protein_coding	+	NC_006091.5:11023815-11041702	35.3107	13.8674	2.54631	1.34841	0.04645	0.505048	up	29.2432	33.2623	43.4267	14.8787	10.848	15.8754	428712	-	CGNC:5620|Ensembl:ENSGALG00000007448	4	-	sprouty RTK signaling antagonist 3		GO:0016020(membrane)		GO:0061564(axon development)//GO:0009966(regulation of signal transduction)
SRPRA	SRPRA	protein_coding	+	NC_006111.5:428949-437185	71.5774	27.8128	2.57353	1.36375	0.0438	0.493057	up	56.9127	93.3597	64.4599	44.0459	18.3065	21.0862	419713	SRPR	CGNC:713|Ensembl:ENSGALG00000030759	24	-	SRP receptor alpha subunit	gga03060(Protein export)	GO:0005785(signal recognition particle receptor complex)	GO:0005047(signal recognition particle binding)//GO:0003924(GTPase activity)//GO:0005525(GTP binding)	GO:0006614(SRP-dependent cotranslational protein targeting to membrane)
ST3GAL2L	ST3GAL2L	protein_coding	+	NC_006107.5:1160064-1212759	3.74043	0.00561421	666.245	9.37991	0.04515	0.498538	up	0	0.0922117	11.1291	0	0	0.0168426	100858260	-	CGNC:64818|Ensembl:ENSGALG00000042462	20	-	CMP-N-acetylneuraminate-beta-galactosamide-alpha-2,3-sialyltransferase 2-like
ST5	ST5	protein_coding	+	NC_006092.5:9838712-9989613	18.3981	0.489013	37.6229	5.23354	0.03865	0.480088	up	12.5772	30.7545	11.8626	0.132423	1.33461	0	423055	-	CGNC:4427	5	-	suppression of tumorigenicity 5
ST8SIA1	ST8SIA1	protein_coding	+	NC_006088.5:66588235-66704165	0.98008	0	inf	inf	0.0047	0.219498	up	0	0	2.94024	0	0	0	395860	SIAL-T2	CGNC:9972|Ensembl:ENSGALG00000013211	1	-	ST8 alpha-N-acetyl-neuraminide alpha-2,8-sialyltransferase 1	gga00601(Glycosphingolipid biosynthesis - lacto and neolacto series)//gga00603(Glycosphingolipid biosynthesis - globo series)//gga00604(Glycosphingolipid biosynthesis - ganglio series)//gga01100(Metabolic pathways)
STAT6	STAT6	protein_coding	-	NC_008465.4:5627865-5629751	6.48145	0	inf	inf	0.00815	0.26223	up	0	0.159277	19.2851	0	0	0	100859196	-	CGNC:63933	Un	-	signal transducer and activator of transcription 6
STEAP2	STEAP2	protein_coding	+	NC_006089.5:21661561-21678142	44.634	18.6879	2.38838	1.25603	0.02525	0.420469	up	58.87	32.7572	42.2748	7.29603	7.32665	41.4412	420541	-	CGNC:6853|Ensembl:ENSGALG00000009017	2	-	STEAP2 metalloreductase		GO:0030140(trans-Golgi network transport vesicle)//GO:0005887(integral component of plasma membrane)//GO:0005768(endosome)//GO:0005829(cytosol)//GO:0030173(integral component of Golgi membrane)//GO:0005769(early endosome)	GO:0008823(cupric reductase activity)//GO:0005215(transporter activity)//GO:0052851(ferric-chelate reductase (NADPH) activity)	GO:0006897(endocytosis)//GO:0055114(oxidation-reduction process)//GO:0098706(ferric iron import across plasma membrane)//GO:0006893(Golgi to plasma membrane transport)//GO:0009725(response to hormone)//GO:0045055(regulated exocytosis)//GO:0015677(copper ion import)
STK26	STK26	protein_coding	+	NC_006091.5:3425523-3467605	103.806	37.1327	2.79555	1.48313	0.00945	0.27726	up	143.612	102.087	65.7198	36.7131	21.7719	52.913	422231	MST4	CGNC:51666|Ensembl:ENSGALG00000006049	4	-	serine/threonine protein kinase 26
STON2	STON2	protein_coding	-	NC_006092.5:41071022-41141397	57.8806	22.9351	2.52366	1.33552	0.00995	0.282079	up	71.6451	47.0116	54.9852	13.2808	34.7741	20.7506	423390	-	CGNC:8033|Ensembl:ENSGALG00000010579	5	-	stonin 2		GO:0030136(clathrin-coated vesicle)//GO:0005730(nucleolus)//GO:0008021(synaptic vesicle)//GO:0005829(cytosol)		GO:0048488(synaptic vesicle endocytosis)//GO:0002244(hematopoietic progenitor cell differentiation)//GO:0030100(regulation of endocytosis)
STT3A	STT3A	protein_coding	-	NC_006111.5:410447-417306	1.57347	0	inf	inf	0.03415	0.459421	up	1.29481	0	3.4256	0	0	0	100857165	-	CGNC:65836|Ensembl:ENSGALG00000042730	24	-	STT3A, catalytic subunit of the oligosaccharyltransferase complex	gga00510(N-Glycan biosynthesis)//gga01100(Metabolic pathways)//gga04141(Protein processing in endoplasmic reticulum)	GO:0016021(integral component of membrane)//GO:0008250(oligosaccharyltransferase complex)	GO:0004579(dolichyl-diphosphooligosaccharide-protein glycotransferase activity)	GO:0043687(post-translational protein modification)//GO:0018279(protein N-linked glycosylation via asparagine)//GO:0043686(co-translational protein modification)
STXBP4	STXBP4	protein_coding	+	NC_006105.5:5836743-5904742	34.9304	9.28236	3.7631	1.91192	0.0441	0.494988	up	59.4068	22.4372	22.9472	9.02279	14.0391	4.78521	417393	-	CGNC:2195	18	-	syntaxin binding protein 4
STYK1	STYK1	protein_coding	+	NC_006088.5:79104999-79132572	6.49252	0.0308608	210.381	7.71686	0.01105	0.300365	up	19.3961	0.0373566	0.0440882	0	0.0925825	0	418310	-	CGNC:10946	1	-	serine/threonine/tyrosine kinase 1
SULF1	SULF1	protein_coding	+	NC_006089.5:116229304-116354852	65.539	9.58263	6.83935	2.77386	0.0086	0.268415	up	52.6706	114.344	29.6021	22.6331	5.91293	0.201818	426312	-	CGNC:8558|Ensembl:ENSGALG00000039553	2	-	sulfatase 1		GO:0005783(endoplasmic reticulum)//GO:0045121(membrane raft)//GO:0005794(Golgi apparatus)//GO:0005615(extracellular space)//GO:0009986(cell surface)	GO:0004065(arylsulfatase activity)//GO:0008449(N-acetylglucosamine-6-sulfatase activity)//GO:0005509(calcium ion binding)	GO:0016525(negative regulation of angiogenesis)//GO:0051216(cartilage development)//GO:0060686(negative regulation of prostatic bud formation)//GO:0040037(negative regulation of fibroblast growth factor receptor signaling pathway)//GO:0030177(positive regulation of Wnt signaling pathway)//GO:0030336(negative regulation of cell migration)//GO:0002063(chondrocyte development)//GO:0036022(limb joint…
TAF7	TAF7	protein_coding	+	NC_006091.5:2041920-2051320	11.6881	0	inf	inf	0.01965	0.383134	up	28.0943	0.0566167	6.91326	0	0	0	422192	-	CGNC:51651|Ensembl:ENSGALG00000004999	4	-	TATA-box binding protein associated factor 7	gga03022(Basal transcription factors)	GO:0005669(transcription factor TFIID complex)	GO:0044212(transcription regulatory region DNA binding)//GO:0008134(transcription factor binding)//GO:0035035(histone acetyltransferase binding)//GO:0003713(transcription coactivator activity)	GO:0006357(regulation of transcription from RNA polymerase II promoter)//GO:0051123(RNA polymerase II transcriptional preinitiation complex assembly)
TBX18	TBX18	protein_coding	+	NC_006090.5:77240680-77263108	1.91945	0	inf	inf	0.00685	0.242471	up	0	0	5.75834	0	0	0	395104	-	CGNC:49172|Ensembl:ENSGALG00000032789	3	-	T-box 18		GO:0005634(nucleus)	GO:0003677(DNA binding)//GO:0003700(transcription factor activity, sequence-specific DNA binding)	GO:0006351(transcription, DNA-templated)//GO:0006355(regulation of transcription, DNA-templated)
TCEA2	TCEA2	protein_coding	-	NC_006107.5:9335908-9367772	18.3527	0	inf	inf	0.0474	0.508203	up	39.7732	0	15.285	0	0	0	419253	-	CGNC:4470|Ensembl:ENSGALG00000005976	20	-	transcription elongation factor A2		GO:0005634(nucleus)	GO:0003676(nucleic acid binding)//GO:0008270(zinc ion binding)	GO:0006351(transcription, DNA-templated)//GO:0006355(regulation of transcription, DNA-templated)
TEX2	TEX2	protein_coding	-	NC_006105.5:6789978-6826422	143.852	65.3777	2.20033	1.13772	0.00375	0.202811	up	147.792	96.333	187.432	72.7023	37.5895	85.8411	417415	-	CGNC:2551	18	-	testis expressed 2
TMEM47	TMEM47	protein_coding	+	NC_006088.5:115288950-115315641	2.84954	0	inf	inf	0.02505	0.420167	up	0.0609119	0	8.4877	0	0	0	418585	-	CGNC:12167|Ensembl:ENSGALG00000027198	1	-	transmembrane protein 47		GO:0005886(plasma membrane)//GO:0016021(integral component of membrane)//GO:0005911(cell-cell junction)
TNS1	TNS1	protein_coding	+	NC_006094.5:22605539-22646145	48.3924	23.0109	2.10303	1.07247	0.033	0.457937	up	42.8212	34.2779	68.0782	12.9105	38.1499	17.9722	396439	TNS	CGNC:66228|Ensembl:ENSGALG00000041013	7	-	tensin 1
TRAPPC9	TRAPPC9	protein_coding	-	NC_006089.5:145151474-145626249	7.5787	0.543785	13.9369	3.80084	0.0327	0.455827	up	12.7177	9.61077	0.407635	1.22089	0.393234	0.0172325	420312	NIBP	CGNC:51227|Ensembl:ENSGALG00000042766	2	-	trafficking protein particle complex 9
TRIT1	TRIT1	protein_coding	-	NC_006110.5:5664869-5678878	4.09765	0	inf	inf	0.0086	0.268415	up	0	0.0441724	12.2488	0	0	0	419678	-	CGNC:2820|Ensembl:ENSGALG00000003851	23	-	tRNA isopentenyltransferase 1	gga01100(Metabolic pathways)	GO:0005739(mitochondrion)	GO:0005524(ATP binding)//GO:0052381(tRNA dimethylallyltransferase activity)//GO:0003676(nucleic acid binding)	GO:0006400(tRNA modification)
UBE2G1	UBE2G1	protein_coding	+	NC_006106.5:3256374-3316216	117.63	2.52468	46.592	5.54201	0.0158	0.346027	up	103.412	200.669	48.8082	0.163127	7.38096	0.0299588	770961	-	CGNC:56402|Ensembl:ENSGALG00000001441	19	-	ubiquitin conjugating enzyme E2 G1	gga04120(Ubiquitin mediated proteolysis)//gga04141(Protein processing in endoplasmic reticulum)	GO:0070062(extracellular exosome)	GO:0005524(ATP binding)//GO:0031625(ubiquitin protein ligase binding)//GO:0061631(ubiquitin conjugating enzyme activity)	GO:0070936(protein K48-linked ubiquitination)//GO:0044257(cellular protein catabolic process)//GO:0070534(protein K63-linked ubiquitination)
UBXN6	UBXN6	protein_coding	-	NC_006115.5:2621745-2626096	13.844	0	inf	inf	0.0371	0.472921	up	41.4695	0.0625351	0	0	0	0	428329	UBXD1	CGNC:776|Ensembl:ENSGALG00000001146	28	-	UBX domain protein 6	gga04141(Protein processing in endoplasmic reticulum)	GO:0070062(extracellular exosome)//GO:0043234(protein complex)//GO:0005829(cytosol)//GO:0005765(lysosomal membrane)//GO:0019898(extrinsic component of membrane)//GO:0031901(early endosome membrane)//GO:0031902(late endosome membrane)		GO:0032510(endosome to lysosome transport via multivesicular body sorting pathway)//GO:0016236(macroautophagy)//GO:0036503(ERAD pathway)
UCHL5	UCHL5	protein_coding	+	NC_006095.5:3899531-3912234	186.671	38.5418	4.84333	2.276	0.01305	0.315728	up	78.8595	419.922	61.2315	37.5959	73.123	4.90646	424359	-	CGNC:1810|Ensembl:ENSGALG00000002524	8	-	ubiquitin C-terminal hydrolase L5		GO:0005654(nucleoplasm)//GO:0005739(mitochondrion)//GO:0031011(Ino80 complex)//GO:0005737(cytoplasm)//GO:0005829(cytosol)	GO:0003723(RNA binding)//GO:0004843(thiol-dependent ubiquitin-specific protease activity)//GO:0070628(proteasome binding)//GO:0004866(endopeptidase inhibitor activity)	GO:0030901(midbrain development)//GO:0016579(protein deubiquitination)//GO:0021670(lateral ventricle development)//GO:0048853(forebrain morphogenesis)//GO:0061136(regulation of proteasomal protein catabolic process)//GO:0006511(ubiquitin-dependent protein catabolic process)//GO:0010951(negative regulation of endopeptidase activity)
UPRT	UPRT	protein_coding	+	NC_006091.5:12557476-12569504	4.65024	0	inf	inf	0.00635	0.239335	up	0.382907	0	13.5678	0	0	0	422327	-	CGNC:5892|Ensembl:ENSGALG00000007793	4	-	uracil phosphoribosyltransferase homolog	gga00240(Pyrimidine metabolism)//gga01100(Metabolic pathways)	GO:0005634(nucleus)//GO:0005829(cytosol)	GO:0005525(GTP binding)//GO:0004849(uridine kinase activity)	GO:0009116(nucleoside metabolic process)//GO:0006222(UMP biosynthetic process)//GO:0043097(pyrimidine nucleoside salvage)//GO:0006206(pyrimidine nucleobase metabolic process)
USP6NL	USP6NL	protein_coding	-	NC_006088.5:6569102-6679516	131.406	56.5486	2.32377	1.21647	0.00645	0.239335	up	153.582	120.145	120.492	65.4533	60.5057	43.6866	419104	-	CGNC:50919|Ensembl:ENSGALG00000035563	1	-	USP6 N-terminal like
WBP1	WBP1	protein_coding	-	NC_006091.5:90955139-90957092	6.60728	0	inf	inf	0.0137	0.326328	up	0	0.0547189	19.7671	0	0	0	107049494	-	CGNC:72511|Ensembl:ENSGALG00000037487	Un	-	WW domain binding protein 1		GO:0016021(integral component of membrane)
WDR76	WDR76	protein_coding	-	NC_006097.5:20339745-20346431	6.01049	0	inf	inf	0.028	0.439348	up	0.0488352	0	17.9826	0	0	0	426208	-	CGNC:66499	10	-	WD repeat domain 76
WDR92	WDR92	protein_coding	-	NC_006090.5:11857519-11863377	6.33869	0	inf	inf	0.01505	0.338424	up	0.297642	18.6404	0.0780023	0	0	0	769534	-	CGNC:6651|Ensembl:ENSGALG00000008760	3	-	WD repeat domain 92			GO:0043130(ubiquitin binding)
WEE1	WEE1	protein_coding	-	NC_006092.5:9572427-9580917	15.7966	0.30889	51.14	5.67638	0.0123	0.311415	up	0.0986091	40.7639	6.52746	0.0704751	0.791438	0.0647557	423045	-	CGNC:4301|Ensembl:ENSGALG00000005769	5	-	WEE1 G2 checkpoint kinase	gga04110(Cell cycle)	GO:0005730(nucleolus)//GO:0005737(cytoplasm)	GO:0005524(ATP binding)//GO:0004715(non-membrane spanning protein tyrosine kinase activity)//GO:0000287(magnesium ion binding)	GO:0018108(peptidyl-tyrosine phosphorylation)//GO:0048812(neuron projection morphogenesis)//GO:0000278(mitotic cell cycle)//GO:0000226(microtubule cytoskeleton organization)//GO:0030010(establishment of cell polarity)
XPR1	XPR1	protein_coding	-	NC_006095.5:6210196-6287560	14.248	0.252845	56.3506	5.81636	0.01875	0.375895	up	21.3113	0	21.4327	0.672288	0.0610241	0.0252239	424415	-	CGNC:2851|Ensembl:ENSGALG00000003893	8	-	xenotropic and polytropic retrovirus receptor 1		GO:0016021(integral component of membrane)//GO:0031226(intrinsic component of plasma membrane)//GO:0005737(cytoplasm)	GO:0001618(virus receptor activity)//GO:0000822(inositol hexakisphosphate binding)//GO:0015114(phosphate ion transmembrane transporter activity)//GO:0015562(efflux transmembrane transporter activity)	GO:0009615(response to virus)//GO:0035435(phosphate ion transmembrane transport)//GO:0030643(cellular phosphate ion homeostasis)//GO:0046718(viral entry into host cell)
YARS	YARS	protein_coding	-	NC_006110.5:5412995-5417808	9.39082	0	inf	inf	0.00045	0.0602739	up	0.0467061	28.0982	0.0275149	0	0	0	419666	-	CGNC:2601|Ensembl:ENSGALG00000003563	23	-	tyrosyl-tRNA synthetase	gga00970(Aminoacyl-tRNA biosynthesis)	GO:0017101(aminoacyl-tRNA synthetase multienzyme complex)//GO:0017102(methionyl glutamyl tRNA synthetase complex)//GO:0016604(nuclear body)//GO:0005829(cytosol)	GO:0005524(ATP binding)//GO:0000049(tRNA binding)//GO:0004831(tyrosine-tRNA ligase activity)	GO:0006437(tyrosyl-tRNA aminoacylation)//GO:0006418(tRNA aminoacylation for protein translation)
YDJC	YDJC	protein_coding	-	NC_006102.5:655871-678410	2.62028	0	inf	inf	0.0365	0.471754	up	0	0.0205109	7.84033	0	0	0	771088	-	CGNC:56498|Ensembl:ENSGALG00000029198	15	-	YdjC homolog (bacterial)			GO:0003824(catalytic activity)	GO:0005975(carbohydrate metabolic process)
ZBTB10	ZBTB10	protein_coding	+	NC_006089.5:120907588-120935375	70.4318	16.2388	4.33725	2.11678	0.00385	0.202811	up	42.9826	129.77	38.5425	22.7877	17.9291	7.99967	428366	-	CGNC:53348	2	-	zinc finger and BTB domain containing 10
ZBTB8OS	ZBTB8OS	protein_coding	-	NC_006110.5:5371262-5375857	6.85871	0	inf	inf	0.01475	0.335762	up	0.0638105	0.0480556	20.4643	0	0	0	419663	-	CGNC:51055|Ensembl:ENSGALG00000003517	23	-	zinc finger and BTB domain containing 8 opposite strand		GO:0072669(tRNA-splicing ligase complex)		GO:0006388(tRNA splicing, via endonucleolytic cleavage and ligation)
ZC3H18	ZC3H18	protein_coding	+	NC_006098.5:18373398-18412761	13.5165	0.0184692	731.838	9.51538	0.0009	0.0967186	up	0.0663524	28.4879	11.9951	0.0197414	0.0175241	0.0181422	415838	-	CGNC:50098	11	-	zinc finger CCCH-type containing 18
ZNF710	ZNF710	protein_coding	+	NC_006097.5:20450696-20466339	1.2088	0	inf	inf	0.02415	0.416492	up	0.011896	0	3.61449	0	0	0	100858113	-	CGNC:64961	10	-	zinc finger protein 710

## Sheet: down.F-AF_vs_L-AF
F vs L.down Fold Change: 2.0 p-value: 0.05 FPKM >= 0.1 in at least one group Column A: gene, the gene name. Column B: gene_id, the Ensembl gene identifier. Column C: biotype, protein_coding. Column D: strand, transcription direction. Column E: locus, genomic locus. chromosome: start-end. Column F ~ G, FPKM value of each group. Column H: fold change, fold change between two groups (inf: infinity, …
F vs L down-regulated genes
gene	gene_id	biotype	strand	locus	F_FPKM	L_FPKM	Fold change	log2(fold change)	p_value	FDR	Regulation	F-1.Input_FPKM	F-2.Input_FPKM	F-3.Input_FPKM	L-1.Input_FPKM	L-2.Input_FPKM	L-3.Input_FPKM	GeneID	Synonyms	dbXrefs	chromosome	map_location	description	pathway	GO-CC	GO-MF	GO-BP
AADAC	AADAC	protein_coding	-	NC_006096.5:23595228-23605690	0.109601	16.5821	-151.295	-7.24122	0.0127	0.312996	down	0.13247	0.0662848	0.130048	16.0166	33.6813	0.0483265	425034	AADACL2	CGNC:7888|Ensembl:ENSGALG00000010364	9	-	arylacetamide deacetylase
ABI3BP	ABI3BP	protein_coding	-	NC_006088.5:86110405-86243541	15.1617	56.4632	-3.72407	-1.89688	0.0038	0.202811	down	6.16319	25.9901	13.3319	40.2711	72.9435	56.175	769237	-	CGNC:11397|Ensembl:ENSGALG00000015307	1	-	ABI family member 3 binding protein		GO:0005615(extracellular space)//GO:0005614(interstitial matrix)	GO:0005518(collagen binding)//GO:0008201(heparin binding)	GO:0010811(positive regulation of cell-substrate adhesion)//GO:0030198(extracellular matrix organization)
ABR	ABR	protein_coding	+	NC_006106.5:6458819-6489326	0	2.45462	-inf	-inf	0.02765	0.435334	down	0	0	0	0.0220741	7.34178	0	771897	-	CGNC:57125|Ensembl:ENSGALG00000004364	19	-	active BCR-related
ACTG2	ACTG2	protein_coding	+	NC_006109.5:3827643-3830276	0	1.17283	-inf	-inf	0.0039	0.202811	down	0	0	0	0	3.51848	0	396084	GAMMA-ACTIN	CGNC:49642|Ensembl:ENSGALG00000041634	22	-	actin, gamma 2, smooth muscle, enteric	gga04270(Vascular smooth muscle contraction)	GO:0072562(blood microparticle)//GO:0070062(extracellular exosome)//GO:0001725(stress fiber)//GO:0005865(striated muscle thin filament)//GO:0005884(actin filament)	GO:0005524(ATP binding)	GO:0030240(skeletal muscle thin filament assembly)//GO:0048741(skeletal muscle fiber development)
ADAM28	ADAM28	protein_coding	-	NC_006109.5:1187066-1205338	0.140418	39.8274	-283.635	-8.14789	0.0018	0.14098	down	0.0359331	0.286647	0.0986732	37.9174	0.0507513	81.5139	419529	ADAMDEC1	CGNC:51025	22	-	ADAM metallopeptidase domain 28
ADAMTS20	ADAMTS20	protein_coding	-	NC_006088.5:30042933-30133509	0	1.45651	-inf	-inf	0.00395	0.202811	down	0	0	0	0.0113043	4.34782	0.0103923	417794	-	CGNC:7287|Ensembl:ENSGALG00000009572	1	-	ADAM metallopeptidase with thrombospondin type 1 motif 20		GO:0005615(extracellular space)	GO:0008270(zinc ion binding)//GO:0004222(metalloendopeptidase activity)	GO:0006508(proteolysis)//GO:0045636(positive regulation of melanocyte differentiation)//GO:0043066(negative regulation of apoptotic process)//GO:0009967(positive regulation of signal transduction)//GO:0030198(extracellular matrix organization)
ADAMTSL1	ADAMTSL1	protein_coding	+	NC_006127.5:33118003-33550602	0.0330924	3.50947	-106.051	-6.72861	0.0069	0.242471	down	0.00509793	0.0761762	0.018003	0.00607112	3.11884	7.40348	431603	-	CGNC:66593	Z	-	ADAMTS like 1
ADAMTSL3	ADAMTSL3	protein_coding	+	NC_006097.5:11929036-12115762	0.0722984	12.7576	-176.458	-7.46318	0.0006	0.0759616	down	0.0705927	0.120591	0.0257119	11.9403	0.0428585	26.2898	415465	-	CGNC:14232|Ensembl:ENSGALG00000006104	10	-	ADAMTS like 3			GO:0008270(zinc ion binding)//GO:0004222(metalloendopeptidase activity)	GO:0006508(proteolysis)
ADCY5	ADCY5	protein_coding	-	NC_006094.5:26948706-27144139	1.10677	20.6125	-18.6241	-4.2191	0.036	0.469259	down	0.134469	0.164575	3.02125	19.6994	25.2484	16.8897	395340	AC5|ADCY6	CGNC:8892|Ensembl:ENSGALG00000031244	7	-	adenylate cyclase 5	gga00230(Purine metabolism)//gga04114(Oocyte meiosis)//gga04261(Adrenergic signaling in cardiomyocytes)//gga04270(Vascular smooth muscle contraction)//gga04540(Gap junction)//gga04912(GnRH signaling pathway)//gga04914(Progesterone-mediated oocyte maturation)//gga04916(Melanogenesis)	GO:0005622(intracellular)//GO:0005886(plasma membrane)//GO:0016021(integral component of membrane)	GO:0000166(nucleotide binding)//GO:0004016(adenylate cyclase activity)	GO:0006171(cAMP biosynthetic process)//GO:0035556(intracellular signal transduction)
ADPGK	ADPGK	protein_coding	-	NC_006097.5:2178995-2284909	0.0605618	10.3736	-171.289	-7.42029	0.0299	0.444985	down	0.140101	0.0232608	0.0183239	13.7611	17.3426	0.0170023	415317	-	CGNC:1256|Ensembl:ENSGALG00000001788	10	-	ADP dependent glucokinase	gga00010(Glycolysis / Gluconeogenesis)//gga01100(Metabolic pathways)//gga01200(Carbon metabolism)		GO:0016773(phosphotransferase activity, alcohol group as acceptor)	GO:0005975(carbohydrate metabolic process)
AGTPBP1	AGTPBP1	protein_coding	-	NC_006127.5:40676099-40738713	0	4.4505	-inf	-inf	0.03225	0.45366	down	0	0	0	6.0704	7.28111	0	427460	-	CGNC:9560|Ensembl:ENSGALG00000012595	Z	-	ATP/GTP binding protein 1		GO:0005739(mitochondrion)//GO:0005634(nucleus)//GO:0005730(nucleolus)//GO:0005737(cytoplasm)//GO:0005829(cytosol)	GO:0008270(zinc ion binding)//GO:0015631(tubulin binding)//GO:0004181(metallocarboxypeptidase activity)	GO:0007628(adult walking behavior)//GO:0035610(protein side chain deglutamylation)//GO:0060041(retina development in camera-type eye)//GO:0021772(olfactory bulb development)//GO:0050905(neuromuscular process)//GO:0042133(neurotransmitter metabolic process)//GO:0007005(mitochondrion organization)//GO:0035609(C-terminal protein deglutamylation)//GO:0001754(eye photoreceptor cell differentiation)//G…
AGTR1	AGTR1	protein_coding	+	NC_006096.5:12538212-12559872	22.629	213.842	-9.44991	-3.2403	0.0458	0.501381	down	40.8959	11.2444	15.7467	123.316	233.583	284.628	396065	-	CGNC:49635|Ensembl:ENSGALG00000038512	9	-	angiotensin II receptor type 1	gga04020(Calcium signaling pathway)//gga04080(Neuroactive ligand-receptor interaction)//gga04261(Adrenergic signaling in cardiomyocytes)//gga04270(Vascular smooth muscle contraction)//gga04933(AGE-RAGE signaling pathway in diabetic complications)	GO:0005886(plasma membrane)//GO:0016021(integral component of membrane)	GO:0004945(angiotensin type II receptor activity)	GO:0019229(regulation of vasoconstriction)//GO:0038166(angiotensin-activated signaling pathway)
AK3	AK3	protein_coding	-	NC_006127.5:27444540-27469747	0.0578121	15.155	-262.141	-8.0342	0.0369	0.472326	down	0.0492885	0.037026	0.0871217	21.9563	23.4546	0.0539386	426534	-	CGNC:10745|Ensembl:ENSGALG00000014447	Z	-	adenylate kinase 3	gga00230(Purine metabolism)	GO:0005759(mitochondrial matrix)	GO:0005524(ATP binding)//GO:0005525(GTP binding)//GO:0046899(nucleoside triphosphate adenylate kinase activity)//GO:0004017(adenylate kinase activity)	GO:0006172(ADP biosynthetic process)//GO:0046041(ITP metabolic process)//GO:0046039(GTP metabolic process)//GO:0046033(AMP metabolic process)//GO:0046939(nucleotide phosphorylation)
AKR1B1L	AKR1B1L	protein_coding	-	NC_006088.5:62153544-62159474	0	5.95156	-inf	-inf	0.0118	0.308939	down	0	0	0	0	17.7268	0.127904	425137	-	CGNC:66492|Ensembl:ENSGALG00000003466	1	-	aldo-keto reductase family 1 member B1-like	gga00040(Pentose and glucuronate interconversions)//gga00051(Fructose and mannose metabolism)//gga00052(Galactose metabolism)//gga00561(Glycerolipid metabolism)//gga01100(Metabolic pathways)		GO:0016491(oxidoreductase activity)	GO:0055114(oxidation-reduction process)
ALPK3	ALPK3	protein_coding	-	NC_006097.5:1344727-1375044	0	1.94426	-inf	-inf	0.03225	0.45366	down	0	0	0	0	5.81866	0.0141214	768936	-	CGNC:1774|Ensembl:ENSGALG00000037950	10	-	alpha kinase 3			GO:0005524(ATP binding)//GO:0004674(protein serine/threonine kinase activity)	GO:0006468(protein phosphorylation)
ANKRD6	ANKRD6	protein_coding	-	NC_006090.5:75545463-75651246	0.0312646	7.78129	-248.886	-7.95934	5e-05	0.0121605	down	0.0119591	0.0536794	0.0281552	0.0142438	7.41434	15.9153	421813	-	CGNC:11760	3	-	ankyrin repeat domain 6
ANTXR1	ANTXR1	protein_coding	-	NC_006109.5:290011-384241	20.5869	52.2726	-2.5391	-1.34432	0.02055	0.393216	down	17.5796	24.9706	19.2107	58.6436	59.055	39.119	428199	-	CGNC:46|Ensembl:ENSGALG00000030603	22	-	anthrax toxin receptor 1		GO:0016021(integral component of membrane)	GO:0004872(receptor activity)//GO:0046872(metal ion binding)
APOA1	APOA1	protein_coding	-	NC_006111.5:5140177-5141688	69.367	292.7	-4.21958	-2.0771	0.0296	0.443407	down	57.8857	62.1358	88.0794	181.942	407.339	288.819	396536	-	CGNC:49860|Ensembl:ENSGALG00000007114	24	-	apolipoprotein A1	gga03320(PPAR signaling pathway)	GO:0042627(chylomicron)//GO:0072562(blood microparticle)//GO:0034364(high-density lipoprotein particle)//GO:0005615(extracellular space)	GO:0070653(high-density lipoprotein particle receptor binding)//GO:0015485(cholesterol binding)//GO:0031210(phosphatidylcholine binding)//GO:0060228(phosphatidylcholine-sterol O-acyltransferase activator activity)//GO:0017127(cholesterol transporter activity)//GO:0005515(protein binding)	GO:0043691(reverse cholesterol transport)//GO:0042157(lipoprotein metabolic process)//GO:0045445(myoblast differentiation)//GO:0010873(positive regulation of cholesterol esterification)//GO:0031102(neuron projection regeneration)//GO:0033344(cholesterol efflux)//GO:0051726(regulation of cell cycle)//GO:0051006(positive regulation of lipoprotein lipase activity)//GO:0045723(positive regulation of …
ARMC4	ARMC4	protein_coding	+	NC_006089.5:15599357-15670929	0.0429748	16.627	-386.901	-8.59582	0.03195	0.45366	down	0.0446198	0.0668087	0.0174959	9.10786	0.046749	40.7265	420482	-	CGNC:5598|Ensembl:ENSGALG00000007417	2	-	armadillo repeat containing 4		GO:0097546(ciliary base)//GO:0005634(nucleus)//GO:0005930(axoneme)//GO:0005737(cytoplasm)		GO:0007507(heart development)//GO:0003341(cilium movement)//GO:0021591(ventricular system development)//GO:0036158(outer dynein arm assembly)//GO:0003356(regulation of cilium beat frequency)//GO:0007368(determination of left/right symmetry)
ARSK	ARSK	protein_coding	-	NC_006127.5:57617707-57674103	0.213246	17.5239	-82.1768	-6.36066	0.01295	0.314958	down	0.487679	0.0998307	0.0522292	0.607352	19.5036	32.4607	427116	-	CGNC:10875|Ensembl:ENSGALG00000014672	Z	-	arylsulfatase family member K		GO:0005576(extracellular region)	GO:0008484(sulfuric ester hydrolase activity)//GO:0046872(metal ion binding)	GO:0008152(metabolic process)
ATP11A	ATP11A	protein_coding	-	NC_006088.5:139109140-139231492	7.51557	91.8229	-12.2177	-3.6109	0.0002	0.0362431	down	12.6872	0.39413	9.46539	118.276	22.4268	134.766	418749	-	CGNC:12633|Ensembl:ENSGALG00000041644	1	-	ATPase phospholipid transporting 11A		GO:0016021(integral component of membrane)	GO:0005524(ATP binding)//GO:0000287(magnesium ion binding)//GO:0004012(phospholipid-translocating ATPase activity)	GO:0045332(phospholipid translocation)
ATP8B1	ATP8B1	protein_coding	+	NC_006127.5:334074-366822	0.0926033	14.3514	-154.977	-7.27591	0.01105	0.300365	down	0.0699198	0.125587	0.0823028	1.23255	0.0592042	41.7623	426857	-	CGNC:2363|Ensembl:ENSGALG00000030834	Z	-	ATPase phospholipid transporting 8B1		GO:0016021(integral component of membrane)	GO:0005524(ATP binding)//GO:0000287(magnesium ion binding)//GO:0004012(phospholipid-translocating ATPase activity)	GO:0045332(phospholipid translocation)
ATPIF1	ATPIF1	protein_coding	+	NC_006110.5:1655720-1656518	0	13.3698	-inf	-inf	0.00765	0.256164	down	0	0	0	0	39.9817	0.127708	100857945	-	CGNC:66714	23	-	ATPase inhibitory factor 1
ATRN	ATRN	protein_coding	+	NC_006091.5:89176719-89321477	21.206	61.0962	-2.88108	-1.52661	0.00805	0.26223	down	5.00214	32.6271	25.9888	43.4361	64.4702	75.3823	422946	-	CGNC:11975|Ensembl:ENSGALG00000016034	4	-	attractin		GO:0016021(integral component of membrane)//GO:0070062(extracellular exosome)	GO:0004872(receptor activity)	GO:0021549(cerebellum development)//GO:0042552(myelination)//GO:0040014(regulation of multicellular organism growth)//GO:0043473(pigmentation)
AvBD10	AvBD10	protein_coding	+	NC_006090.5:107427132-107429773	0	10.6146	-inf	-inf	0.0059	0.232025	down	0	0	0	0	0	31.8438	414341	GAL 10|GAL10|Gal-8|Gal8|gal-10	CGNC:49915|Ensembl:ENSGALG00000016667	3	-	avian beta-defensin 10
B9D1	B9D1	protein_coding	-	NC_006101.5:5623287-5634588	0.145283	4.59082	-31.5991	-4.98181	0.0205	0.393073	down	0.044528	0.383375	0.00794737	4.08829	9.67677	0.00739838	416525	EPPB9	CGNC:3794	14	-	B9 domain containing 1
BAG2	BAG2	protein_coding	-	NC_006090.5:86761710-86769335	0	10.0764	-inf	-inf	0.02235	0.400308	down	0	0	0	0.0560669	30.1732	0	421880	-	CGNC:66415|Ensembl:ENSGALG00000026605	3	-	BCL2 associated athanogene 2	gga04141(Protein processing in endoplasmic reticulum)		GO:0051087(chaperone binding)	GO:0006457(protein folding)
BPGM	BPGM	protein_coding	+	NC_006088.5:62166913-62186554	1.25308	26.4155	-21.0804	-4.39783	0.02555	0.423178	down	0.373003	0.115463	3.27077	18.8141	19.6387	40.7936	418172	-	CGNC:50693|Ensembl:ENSGALG00000013069	1	-	bisphosphoglycerate mutase	gga00010(Glycolysis / Gluconeogenesis)//gga00260(Glycine, serine and threonine metabolism)//gga01100(Metabolic pathways)	GO:0070062(extracellular exosome)//GO:0005829(cytosol)	GO:0004082(bisphosphoglycerate mutase activity)//GO:0046538(2,3-bisphosphoglycerate-dependent phosphoglycerate mutase activity)	GO:0006096(glycolytic process)//GO:0006094(gluconeogenesis)//GO:0043456(regulation of pentose-phosphate shunt)
C13H5orf15	C13H5orf15	protein_coding	+	NC_006100.5:16749488-16755570	34.7475	86.3248	-2.48434	-1.31286	0.0417	0.488737	down	30.1942	26.4809	47.5676	107.597	149.653	1.72539	416321	C5orf15	CGNC:4906|Ensembl:ENSGALG00000006506	13	-	chromosome 13 C5orf15 homolog
C16orf71	C16orf71	protein_coding	+	NC_006101.5:13247621-13331766	0	1.6454	-inf	-inf	0.0293	0.441747	down	0	0	0	0	0.0106915	4.9255	100858336	-	CGNC:64744	14	-	chromosome 16 open reading frame 71
C2H6orf52	C2H6orf52	protein_coding	-	NC_006089.5:62087857-62110796	1.08962	36.5656	-33.5581	-5.06859	0.03695	0.472326	down	0.65644	0.272627	2.3398	2.86834	42.6069	64.2215	420849	TRNAU1AP	CGNC:51351|Ensembl:ENSGALG00000012721	2	-	chromosome 2 C6orf52 homolog			GO:0003723(RNA binding)
C3H6ORF203	C3H6ORF203	protein_coding	-	NC_006090.5:67999787-68003969	3.85019	127.363	-33.0796	-5.04787	0.03035	0.446794	down	1.92318	0.531773	9.09561	86.4174	176.605	119.066	421779	C6orf203	CGNC:11405|Ensembl:ENSGALG00000015316	3	-	chromosome 3 open reading frame, human C6orf203		GO:0005739(mitochondrion)
C4A	C4A	protein_coding	-	NC_006088.5:172566161-172652724	730.267	1475.56	-2.02058	-1.01477	0.0004	0.0602739	down	444.886	811.201	934.714	690.244	2052.54	1683.9	418892	-	CGNC:50875|Ensembl:ENSGALG00000017040	1	-	complement C4A (Rodgers blood group)
C4ORF19	C4ORF19	protein_coding	-	NC_006091.5:69864989-69906622	0.0463828	21.8682	-471.473	-8.88103	0.00225	0.170447	down	0.0286171	0.0430578	0.0674733	39.5538	0.12046	25.9303	101747284	-	CGNC:14098	4	-	chromosome 4 open reading frame, human C4orf19		GO:0005654(nucleoplasm)//GO:0030054(cell junction)
C5H11ORF9	C5H11ORF9	protein_coding	+	NC_006092.5:445935-484803	0.203351	4.7286	-23.2534	-4.53937	0.01965	0.383134	down	0.0281596	0.0105113	0.571383	14.1858	0	0	422966	C11orf9	CGNC:14224	5	-	chromosome 5 open reading frame, human C11orf9
C7	C7	protein_coding	+	NC_006127.5:12937241-12956390	13.9625	219.07	-15.6899	-3.97176	0.0001	0.0220048	down	14.3554	0.752498	26.7796	156.792	297.31	203.109	427187	-	CGNC:11006|Ensembl:ENSGALG00000014835	Z	-	complement C7		GO:0070062(extracellular exosome)//GO:0005579(membrane attack complex)		GO:0006955(immune response)
C7H2ORF47	C7H2ORF47	protein_coding	+	NC_006094.5:11020806-11030906	23.8371	85.1164	-3.57076	-1.83623	0.0302	0.446794	down	25.8853	0.383695	45.2422	103.144	69.2283	82.9765	424066	C2ORF47	CGNC:14350	7	-	chromosome 7 open reading frame, human C2orf47
CACNA1C	CACNA1C	protein_coding	+	NC_006088.5:61103332-61604932	0.339924	2.95899	-8.70485	-3.12182	0.03385	0.459421	down	0.0288807	0.00590519	0.984986	0.00471499	8.82374	0.0485101	395891	CHCACHA1C	CGNC:49535|Ensembl:ENSGALG00000013022	1	-	calcium voltage-gated channel subunit alpha1 C	gga04010(MAPK signaling pathway)//gga04020(Calcium signaling pathway)//gga04260(Cardiac muscle contraction)//gga04261(Adrenergic signaling in cardiomyocytes)//gga04270(Vascular smooth muscle contraction)//gga04912(GnRH signaling pathway)	GO:0005886(plasma membrane)//GO:1990454(L-type voltage-gated calcium channel complex)	GO:0008331(high voltage-gated calcium channel activity)//GO:0005245(voltage-gated calcium channel activity)	GO:0061577(calcium ion transmembrane transport via high voltage-gated calcium channel)//GO:0070588(calcium ion transmembrane transport)//GO:0034765(regulation of ion transmembrane transport)//GO:0086010(membrane depolarization during action potential)//GO:0061337(cardiac conduction)
CALCOCO2	CALCOCO2	protein_coding	+	NC_006114.5:6118416-6132443	28.9905	76.7598	-2.64776	-1.40477	0.033	0.457937	down	18.0814	43.3403	25.5498	35.4423	55.7915	139.046	419993	-	CGNC:1052|Ensembl:ENSGALG00000001525	27	-	calcium binding and coiled-coil domain 2		GO:0005776(autophagosome)//GO:0016020(membrane)//GO:0048471(perinuclear region of cytoplasm)//GO:0005829(cytosol)	GO:0042803(protein homodimerization activity)	GO:1901098(positive regulation of autophagosome maturation)//GO:0098792(xenophagy)//GO:0034341(response to interferon-gamma)
CAMLG	CAMLG	protein_coding	-	NC_006100.5:16412238-16415262	0	1.08686	-inf	-inf	0.00455	0.216758	down	0	0	0	3.26058	0	0	395808	-	CGNC:4829|Ensembl:ENSGALG00000006411	13	-	calcium modulating ligand		GO:0005783(endoplasmic reticulum)//GO:0016021(integral component of membrane)		GO:0001881(receptor recycling)//GO:0007173(epidermal growth factor receptor signaling pathway)
CAPN14	CAPN14	protein_coding	+	NC_006090.5:8357575-8382101	0	0.970381	-inf	-inf	0.00705	0.244844	down	0	0	0	2.91114	0	0	768684	calpain-14	CGNC:6901|Ensembl:ENSGALG00000009069	3	-	calpain 14		GO:0005737(cytoplasm)	GO:0004198(calcium-dependent cysteine-type endopeptidase activity)//GO:0005509(calcium ion binding)	GO:0006508(proteolysis)
CBX7	CBX7	protein_coding	+	NC_006088.5:50752431-50768652	7.31016	26.5093	-3.62635	-1.85852	0.0284	0.440391	down	3.69961	15.0433	3.18753	8.27144	40.9318	30.3247	101752246	-	CGNC:16077	1	-	chromobox homolog 7
CCDC141	CCDC141	protein_coding	+	NC_006094.5:15081681-15139514	0.0342208	8.42832	-246.293	-7.94423	5e-05	0.0121605	down	0.0105136	0.0358031	0.0563459	10.0799	15.1936	0.0115109	770766	-	CGNC:14323|Ensembl:ENSGALG00000020788	7	-	coiled-coil domain containing 141
CCDC180	CCDC180	protein_coding	-	NC_006104.5:7148021-7155509	0	0.75982	-inf	-inf	0.0039	0.202811	down	0	0	0	2.27946	0	0	772014	BDAG1|C17H9ORF174|C9orf174	CGNC:57217	17	-	coiled-coil domain containing 180
CCDC27	CCDC27	protein_coding	-	NC_006108.5:941952-946290	0	0.615329	-inf	-inf	0.02	0.387505	down	0	0	0	1.82295	0.023042	0	101751184	-	CGNC:651|Ensembl:ENSGALG00000043926	21	-	coiled-coil domain containing 27
CCNG2	CCNG2	protein_coding	-	NC_006091.5:35013343-35019415	45.7154	93.0836	-2.03616	-1.02585	0.04115	0.488737	down	52.9061	28.8973	55.3429	54.9545	109.982	114.314	422512	-	CGNC:7875|Ensembl:ENSGALG00000010347	4	-	cyclin G2	gga04068(FoxO signaling pathway)//gga04115(p53 signaling pathway)			GO:0051726(regulation of cell cycle)
CCNT2	CCNT2	protein_coding	+	NC_006094.5:30458856-30558364	10.0772	38.3863	-3.80923	-1.9295	0.00745	0.251288	down	14.8866	1.63819	13.7068	41.3594	20.8688	52.9307	424289	cyclin-T2	CGNC:9269|Ensembl:ENSGALG00000012207	7	-	cyclin T2		GO:0000307(cyclin-dependent protein kinase holoenzyme complex)//GO:0005886(plasma membrane)//GO:0048471(perinuclear region of cytoplasm)//GO:0005829(cytosol)//GO:0008024(cyclin/CDK positive transcription elongation factor complex)//GO:0005634(nucleus)	GO:0001223(transcription coactivator binding)//GO:0070063(RNA polymerase binding)//GO:0016538(cyclin-dependent protein serine/threonine kinase regulator activity)//GO:0003682(chromatin binding)//GO:0097322(7SK snRNA binding)	GO:0006351(transcription, DNA-templated)//GO:0045737(positive regulation of cyclin-dependent protein serine/threonine kinase activity)//GO:0019085(early viral transcription)//GO:0019086(late viral transcription)//GO:0045944(positive regulation of transcription from RNA polymerase II promoter)//GO:1901409(positive regulation of phosphorylation of RNA polymerase II C-terminal domain)//GO:0007519(sk…
CCT8	CCT8	protein_coding	-	NC_006088.5:105352202-105363123	0.560816	49.3774	-88.0457	-6.46018	0.0356	0.466027	down	0.832379	0.232116	0.617952	29.8985	72.6976	45.5362	418486	-	CGNC:11805|Ensembl:ENSGALG00000015821	1	-	chaperonin containing TCP1 subunit 8		GO:0005815(microtubule organizing center)//GO:0005737(cytoplasm)//GO:0005832(chaperonin-containing T-complex)	GO:0005524(ATP binding)//GO:0044183(protein binding involved in protein folding)//GO:0051082(unfolded protein binding)	GO:0061077(chaperone-mediated protein folding)//GO:0006458('de novo' protein folding)//GO:0006457(protein folding)
CD44	CD44	protein_coding	+	NC_006092.5:19192092-19248208	0.113385	10.0258	-88.4224	-6.46634	5e-05	0.0121605	down	0.0711631	0.0177313	0.251261	0.0423754	13.2439	16.7911	395666	-	CGNC:5938|Ensembl:ENSGALG00000039080	5	-	CD44 molecule (Indian blood group)	gga04512(ECM-receptor interaction)	GO:0016021(integral component of membrane)	GO:0005540(hyaluronic acid binding)	GO:0007155(cell adhesion)
CDCA4	CDCA4	protein_coding	-	NC_006092.5:52134900-52145593	0.841542	41.9389	-49.8358	-5.63911	0.0036	0.202811	down	2.14854	0.345961	0.0301218	60.4536	1.96706	63.3961	423500	-	CGNC:8886|Ensembl:ENSGALG00000011692	5	-	cell division cycle associated 4
CDHR3	CDHR3	protein_coding	+	NC_006088.5:14152182-14392439	0.0895219	20.5831	-229.922	-7.845	0.03645	0.471754	down	0.0964848	0.0963511	0.0757298	18.4987	0	43.2505	427846	-	CGNC:53209|Ensembl:ENSGALG00000008109	1	-	cadherin related family member 3
CENPI	CENPI	protein_coding	-	NC_006091.5:2080232-2094488	0	2.55929	-inf	-inf	0.01105	0.300365	down	0	0	0	0	7.67787	0	395207	CENP-I|FSHPRH1	CGNC:3745|Ensembl:ENSGALG00000005038	4	-	centromere protein I		GO:0000776(kinetochore)//GO:0016604(nuclear body)//GO:0005829(cytosol)		GO:0034508(centromere complex assembly)
CENPS	CENPS	protein_coding	+	NC_006108.5:3735604-3738404	0	17.1378	-inf	-inf	0.02515	0.420469	down	0	0	0	51.4133	0	0	771417	APITD1|CENP-S	CGNC:17412|Ensembl:ENSGALG00000024481	21	-	centromere protein S	gga03460(Fanconi anemia pathway)	GO:0071821(FANCM-MHF complex)//GO:0043240(Fanconi anaemia nuclear complex)//GO:0000777(condensed chromosome kinetochore)	GO:0046982(protein heterodimerization activity)//GO:0003682(chromatin binding)//GO:0005515(protein binding)//GO:0003690(double-stranded DNA binding)	GO:0051301(cell division)//GO:0051382(kinetochore assembly)//GO:0036297(interstrand cross-link repair)//GO:0006312(mitotic recombination)//GO:0031297(replication fork processing)//GO:0000712(resolution of meiotic recombination intermediates)
CEP120	CEP120	protein_coding	-	NC_006127.5:81694537-81747055	0.810774	14.2773	-17.6094	-4.13827	0.0128	0.313787	down	2.30759	0.0777516	0.0469796	8.91218	7.97526	25.9443	426802	CCDC100	CGNC:3999|Ensembl:ENSGALG00000005368	Z	-	centrosomal protein 120		GO:0005813(centrosome)//GO:0005814(centriole)	GO:0008022(protein C-terminus binding)	GO:0032880(regulation of protein localization)//GO:0030953(astral microtubule organization)//GO:0007098(centrosome cycle)//GO:0021987(cerebral cortex development)//GO:0045724(positive regulation of cilium assembly)//GO:0010825(positive regulation of centrosome duplication)//GO:0022027(interkinetic nuclear migration)//GO:0022008(neurogenesis)
CEP350L	CEP350L	protein_coding	+	NC_006104.5:8282914-8317974	0.29117	8.6974	-29.8705	-4.90065	0.01185	0.309372	down	0.0840644	0.775239	0.0142057	7.45497	0.0119035	18.6253	417131	-	CGNC:50447	17	-	centrosome-associated protein 350-like
CEP78	CEP78	protein_coding	+	NC_006127.5:37917165-37969976	0	4.38794	-inf	-inf	0.0321	0.45366	down	0	0	0	0.0257482	13.1381	0	431612	-	CGNC:11293|Ensembl:ENSGALG00000015179	Z	-	centrosomal protein 78		GO:0005813(centrosome)//GO:0036064(ciliary basal body)		GO:0044782(cilium organization)
CFAP54	CFAP54	protein_coding	+	NC_006088.5:45929169-46037247	0.0313293	8.0805	-257.922	-8.01079	0.0306	0.446794	down	0.0598033	0.0191151	0.0150696	8.67851	0.00907768	15.5539	417921	C12orf63|C1H12ORF63	CGNC:50620	1	-	cilia and flagella associated protein 54
CH25H	CH25H	protein_coding	-	NC_006093.5:20161225-20162609	0	10.6432	-inf	-inf	0.04815	0.511384	down	0	0	0	7.17241	24.7573	0	423788	-	CGNC:4780|Ensembl:ENSGALG00000006352	6	-	cholesterol 25-hydroxylase	gga00120(Primary bile acid biosynthesis)	GO:0016021(integral component of membrane)	GO:0005506(iron ion binding)//GO:0001567(cholesterol 25-hydroxylase activity)	GO:0055114(oxidation-reduction process)//GO:0008203(cholesterol metabolic process)//GO:0035754(B cell chemotaxis)//GO:0008610(lipid biosynthetic process)
CHRDL1	CHRDL1	protein_coding	+	NC_006091.5:13511410-13553413	0.289827	15.6152	-53.8775	-5.75161	5e-05	0.0121605	down	0.117263	0.0525869	0.69963	1.66278	29.3452	15.8375	373985	NRLN1	CGNC:6111|Ensembl:ENSGALG00000008072	4	-	chordin like 1		GO:0005576(extracellular region)		GO:0048749(compound eye development)//GO:0030514(negative regulation of BMP signaling pathway)//GO:0007275(multicellular organism development)
CIAPIN1	CIAPIN1	protein_coding	+	NC_006098.5:575378-581357	0	2.30928	-inf	-inf	0.00595	0.232025	down	0	0	0	0	0.284125	6.64372	415637	-	CGNC:812|Ensembl:ENSGALG00000029268	11	-	cytokine induced apoptosis inhibitor 1		GO:0005634(nucleus)//GO:0005758(mitochondrial intermembrane space)//GO:0005737(cytoplasm)	GO:0051537(2 iron, 2 sulfur cluster binding)//GO:0009055(electron carrier activity)//GO:0046872(metal ion binding)//GO:0008168(methyltransferase activity)	GO:0043066(negative regulation of apoptotic process)//GO:0030097(hemopoiesis)//GO:0006915(apoptotic process)//GO:0032259(methylation)//GO:0016226(iron-sulfur cluster assembly)
CIDEC	CIDEC	protein_coding	-	NC_006098.5:18370499-18372348	0	2.73495	-inf	-inf	0.00355	0.202811	down	0	0	0	0	8.20485	0	100859733	-	CGNC:63416|Ensembl:ENSGALG00000026945	11	-	cell death inducing DFFA like effector c		GO:0005811(lipid droplet)		GO:0006915(apoptotic process)//GO:0042981(regulation of apoptotic process)
CIITA	CIITA	protein_coding	-	NC_006101.5:9466517-9505133	0.214371	14.8392	-69.2221	-6.11316	0.01395	0.328056	down	0.51368	0.07242	0.0570146	8.99217	35.5042	0.0212198	416633	-	CGNC:50302|Ensembl:ENSGALG00000007171	14	-	class II major histocompatibility complex transactivator	gga05164(Influenza A)
CLCN5	CLCN5	protein_coding	+	NC_006091.5:9540598-9582512	0.0719285	22.4317	-311.861	-8.28476	0.0003	0.0478034	down	0.0435215	0.086875	0.085389	24.9184	17.8705	24.5063	422285	-	CGNC:5465|Ensembl:ENSGALG00000007234	4	-	chloride voltage-gated channel 5		GO:0005768(endosome)//GO:0005887(integral component of plasma membrane)//GO:0045177(apical part of cell)//GO:0005794(Golgi apparatus)//GO:0005829(cytosol)//GO:0005765(lysosomal membrane)	GO:0005247(voltage-gated chloride channel activity)	GO:1902476(chloride transmembrane transport)//GO:1903959(regulation of anion transmembrane transport)
CLDN18	CLDN18	protein_coding	-	NC_006096.5:4295346-4310974	0.0618108	17.3879	-281.309	-8.13601	0.0393	0.483636	down	0.0154274	0.115518	0.0544869	30.1576	0.0326388	21.9736	429135	-	CGNC:4972|Ensembl:ENSGALG00000006593	9	-	claudin 18	gga04514(Cell adhesion molecules (CAMs))//gga04530(Tight junction)	GO:0005923(bicellular tight junction)//GO:0005886(plasma membrane)//GO:0016021(integral component of membrane)	GO:0005198(structural molecule activity)	GO:0045779(negative regulation of bone resorption)//GO:0048565(digestive tract development)//GO:2001205(negative regulation of osteoclast development)//GO:1900181(negative regulation of protein localization to nucleus)//GO:0071847(TNFSF11-mediated signaling pathway)
CLK1	CLK1	protein_coding	-	NC_006094.5:11298056-11305799	3.33729	41.8483	-12.5396	-3.64842	0.0385	0.480088	down	0.521999	0.237631	9.25223	51.7633	0.272075	73.5095	100858576	-	CGNC:66077	7	-	CDC like kinase 1
CLK3	CLK3	protein_coding	-	NC_006097.5:2929276-2937731	0	5.8802	-inf	-inf	0.03175	0.45366	down	0	0	0	0.0493169	17.5913	0	415295	-	CGNC:49944|Ensembl:ENSGALG00000001362	10	-	CDC like kinase 3		GO:0005654(nucleoplasm)//GO:0045111(intermediate filament cytoskeleton)//GO:0016020(membrane)	GO:0005524(ATP binding)//GO:0003723(RNA binding)//GO:0004674(protein serine/threonine kinase activity)//GO:0042802(identical protein binding)//GO:0004713(protein tyrosine kinase activity)	GO:0018108(peptidyl-tyrosine phosphorylation)//GO:0046777(protein autophosphorylation)//GO:0043484(regulation of RNA splicing)
CNTNAP1	CNTNAP1	protein_coding	+	NC_006114.5:7823861-7832297	0	2.83391	-inf	-inf	0.03365	0.458017	down	0	0	0	0	0.0114621	8.49027	428309	-	CGNC:53330|Ensembl:ENSGALG00000003123	27	-	contactin associated protein 1	gga04514(Cell adhesion molecules (CAMs))	GO:0008076(voltage-gated potassium channel complex)//GO:0033270(paranode region of axon)//GO:0043209(myelin sheath)		GO:0071205(protein localization to juxtaparanode region of axon)//GO:0050884(neuromuscular process controlling posture)//GO:0007010(cytoskeleton organization)//GO:0030913(paranodal junction assembly)//GO:0002175(protein localization to paranode region of axon)//GO:0022010(central nervous system myelination)//GO:0022011(myelination in peripheral nervous system)//GO:0019227(neuronal action potentia…
CNTNAP2	CNTNAP2	protein_coding	+	NC_006089.5:53294664-54190322	0.0189179	5.46163	-288.701	-8.17343	0.035	0.4621	down	0.0106275	0.0211317	0.0249946	6.85604	0.00376443	9.52509	768456	-	CGNC:54475|Ensembl:ENSGALG00000031971	2	-	contactin associated protein-like 2	gga04514(Cell adhesion molecules (CAMs))	GO:0016021(integral component of membrane)		GO:0071205(protein localization to juxtaparanode region of axon)
COL15A1	COL15A1	protein_coding	+	NC_006089.5:55810495-55933646	4.30926	15.5702	-3.61318	-1.85327	0.0293	0.441746	down	0.172197	1.00227	11.7533	8.74971	17.043	20.9178	420803	-	CGNC:9574|Ensembl:ENSGALG00000034119	2	-	collagen type XV alpha 1 chain		GO:0031012(extracellular matrix)//GO:0005581(collagen trimer)	GO:0005198(structural molecule activity)	GO:0007155(cell adhesion)
COL1A2	COL1A2	protein_coding	+	NC_006089.5:23572786-23611758	220.328	490.903	-2.22805	-1.15578	5e-05	0.0121605	down	201.723	239.508	219.752	379.553	625.128	468.028	396243	COLA	CGNC:49716|Ensembl:ENSGALG00000009641	2	-	collagen type I alpha 2 chain	gga04510(Focal adhesion)//gga04512(ECM-receptor interaction)//gga04933(AGE-RAGE signaling pathway in diabetic complications)	GO:0005583(fibrillar collagen trimer)	GO:0005201(extracellular matrix structural constituent)//GO:0046872(metal ion binding)
COL4A5	COL4A5	protein_coding	-	NC_006091.5:13901305-13980749	1.37636	8.29295	-6.02529	-2.59103	0.0409	0.488268	down	0.0196218	0.029278	4.08018	4.92624	12.3055	7.6471	422348	-	CGNC:6170|Ensembl:ENSGALG00000008141	4	-	collagen type IV alpha 5 chain	gga04510(Focal adhesion)//gga04512(ECM-receptor interaction)//gga04933(AGE-RAGE signaling pathway in diabetic complications)	GO:0005605(basal lamina)//GO:0005587(collagen type IV trimer)//GO:0031594(neuromuscular junction)	GO:0005201(extracellular matrix structural constituent)	GO:0038063(collagen-activated tyrosine kinase receptor signaling pathway)//GO:0007528(neuromuscular junction development)
COL4A6	COL4A6	protein_coding	+	NC_006091.5:13981269-14102133	0.0460157	12.8321	-278.864	-8.12342	0.0218	0.399825	down	0.0474944	0.0506486	0.0399039	25.3393	0.504398	12.6526	422350	-	CGNC:51716|Ensembl:ENSGALG00000008266	4	-	collagen type IV alpha 6 chain	gga04510(Focal adhesion)//gga04512(ECM-receptor interaction)//gga04933(AGE-RAGE signaling pathway in diabetic complications)	GO:0005587(collagen type IV trimer)	GO:0005201(extracellular matrix structural constituent)	GO:0038063(collagen-activated tyrosine kinase receptor signaling pathway)//GO:0071230(cellular response to amino acid stimulus)//GO:0030198(extracellular matrix organization)
COL6A6	COL6A6	protein_coding	+	NC_006089.5:41486744-41538740	3.82101	29.2364	-7.65149	-2.93574	0.0015	0.130783	down	9.21698	0.115828	2.13022	49.8532	30.1883	7.66758	428448	-	CGNC:53367	2	-	collagen type VI alpha 6 chain	gga04510(Focal adhesion)//gga04512(ECM-receptor interaction)
COMP	COMP	protein_coding	+	NC_006115.5:3885738-3901177	37.5071	102.224	-2.72546	-1.4465	0.009	0.273334	down	33.873	33.9153	44.7331	35.7953	126.396	144.482	420120	-	CGNC:2383|Ensembl:ENSGALG00000003283	28	-	cartilage oligomeric matrix protein	gga04145(Phagosome)//gga04510(Focal adhesion)//gga04512(ECM-receptor interaction)	GO:0031012(extracellular matrix)//GO:0070062(extracellular exosome)	GO:0005518(collagen binding)//GO:0008201(heparin binding)//GO:0002020(protease binding)//GO:0043395(heparan sulfate proteoglycan binding)//GO:0005509(calcium ion binding)	GO:0060173(limb development)//GO:0003417(growth plate cartilage development)//GO:0007155(cell adhesion)//GO:0043066(negative regulation of apoptotic process)
COPS8	COPS8	protein_coding	-	NC_006094.5:4967427-4976687	0.989603	46.8479	-47.3401	-5.56499	0.0289	0.441747	down	0.295057	1.50401	1.16974	71.1018	1.49699	67.9449	424020	-	CGNC:52112|Ensembl:ENSGALG00000033385	7	-	COP9 signalosome subunit 8		GO:0008180(COP9 signalosome)//GO:0005737(cytoplasm)		GO:0000338(protein deneddylation)//GO:0010387(COP9 signalosome assembly)
CREB3L1	CREB3L1	protein_coding	-	NC_006092.5:23932034-23975369	1.19559	13.4306	-11.2335	-3.48973	0.04395	0.494143	down	0.155062	0.115998	3.31571	0.0307715	6.33551	33.9254	100859610	-	CGNC:6358|Ensembl:ENSGALG00000008393	5	-	cAMP responsive element binding protein 3 like 1	gga04261(Adrenergic signaling in cardiomyocytes)//gga04916(Melanogenesis)//gga04931(Insulin resistance)	GO:0005783(endoplasmic reticulum)//GO:0016020(membrane)//GO:0005634(nucleus)	GO:0046332(SMAD binding)//GO:0035497(cAMP response element binding)//GO:0003700(transcription factor activity, sequence-specific DNA binding)	GO:0032967(positive regulation of collagen biosynthetic process)//GO:0030968(endoplasmic reticulum unfolded protein response)//GO:0045944(positive regulation of transcription from RNA polymerase II promoter)
CRNKL1	CRNKL1	protein_coding	+	NC_006090.5:3828325-3934641	25.6409	66.9784	-2.61217	-1.38525	0.0419	0.488737	down	39.6802	4.18432	33.0581	85.898	60.2316	54.8055	421243	-	CGNC:6389|Ensembl:ENSGALG00000008429	3	-	crooked neck pre-mRNA splicing factor 1	gga03040(Spliceosome)			GO:0006396(RNA processing)
CRYBG3	CRYBG3	protein_coding	+	NC_006088.5:92707031-92770778	14.0804	49.1124	-3.488	-1.8024	0.0017	0.137819	down	5.30096	12.2417	24.6984	54.9811	39.7234	52.6326	418437	-	CGNC:50769	1	-	crystallin beta-gamma domain containing 3
CST3	CST3	protein_coding	+	NC_006090.5:15683583-15685919	220.897	577.834	-2.61585	-1.38728	0.02005	0.387661	down	95.5879	169.619	397.484	709.298	195.824	828.38	396497	-	CGNC:49837|Ensembl:ENSGALG00000028520	3	-	cystatin C
CTC1	CTC1	protein_coding	-	NC_006088.5:80149765-80181362	0.111537	8.52426	-76.4259	-6.25599	0.00015	0.0294957	down	0.0551885	0.260893	0.018528	21.5572	3.98335	0.0322501	418324	C17orf68	CGNC:10994|Ensembl:ENSGALG00000032036	1	-	CTS telomere maintenance complex component 1
CTDP1	CTDP1	protein_coding	-	NC_006089.5:56379047-56480181	20.1499	60.6595	-3.01041	-1.58996	0.0196	0.383134	down	7.65232	23.579	29.2182	41.6016	48.0535	92.3233	420813	-	CGNC:9601|Ensembl:ENSGALG00000031461	2	-	CTD phosphatase subunit 1		GO:0005634(nucleus)	GO:0004721(phosphoprotein phosphatase activity)	GO:0006470(protein dephosphorylation)
CUTC	CUTC	protein_coding	-	NC_006093.5:23054103-23057842	0	4.20072	-inf	-inf	0.02105	0.397841	down	0	0	0	0	0.0548117	12.5473	423829	-	CGNC:5603|Ensembl:ENSGALG00000037283	6	-	cutC copper transporter			GO:0005507(copper ion binding)	GO:0055070(copper ion homeostasis)
CXADR	CXADR	protein_coding	+	NC_006088.5:100685485-100716756	0.46632	14.4573	-31.0031	-4.95434	0.01205	0.311415	down	0.0294567	0.0293504	1.34015	16.4538	4.9656	21.9527	418473	TSTD1	CGNC:11710|Ensembl:ENSGALG00000015701	1	-	coxsackie virus and adenovirus receptor		GO:0016021(integral component of membrane)
CYBRD1	CYBRD1	protein_coding	-	NC_006094.5:18007097-18018295	29.8386	66.9419	-2.24347	-1.16573	0.04355	0.492004	down	27.297	25.3834	36.8356	31.9033	134.696	34.2263	424152	-	CGNC:7273|Ensembl:ENSGALG00000030703	7	-	cytochrome b reductase 1		GO:0016021(integral component of membrane)//GO:0031526(brush border membrane)	GO:0000293(ferric-chelate reductase activity)	GO:0010039(response to iron ion)//GO:0055114(oxidation-reduction process)
CYP2C45	CYP2C45	protein_coding	+	NC_006093.5:17408109-17413208	0	1.07586	-inf	-inf	0.0044	0.215158	down	0	0	0	0.0762617	0	3.15131	414833	-	CGNC:49926|Ensembl:ENSGALG00000023925	6	-	cytochrome P-450 2C45	gga00140(Steroid hormone biosynthesis)//gga00590(Arachidonic acid metabolism)//gga00591(Linoleic acid metabolism)//gga00830(Retinol metabolism)//gga01100(Metabolic pathways)		GO:0005506(iron ion binding)//GO:0020037(heme binding)//GO:0016712(oxidoreductase activity, acting on paired donors, with incorporation or reduction of molecular oxygen, reduced flavin or flavoprotein as one donor, and incorporation of one atom of oxygen)	GO:0055114(oxidation-reduction process)
CYP3A4	CYP3A4	protein_coding	+	NC_006101.5:4288048-4299525	0	10.5873	-inf	-inf	0.0479	0.511384	down	0	0	0	0.037146	31.7249	0	416477	CYP3A80	CGNC:50264|Ensembl:ENSGALG00000004436	14	-	cytochrome P450 family 3 subfamily A member 4	gga00140(Steroid hormone biosynthesis)//gga00591(Linoleic acid metabolism)//gga00830(Retinol metabolism)//gga01100(Metabolic pathways)
CYP3A5	CYP3A5	protein_coding	-	NC_006101.5:4323044-4332386	0	0.811816	-inf	-inf	0.0045	0.216609	down	0	0	0	2.43545	0	0	414832	CYP3A37|CYP3A7	CGNC:49925|Ensembl:ENSGALG00000004449	14	-	cytochrome P450 family 3 subfamily A member 5	gga00140(Steroid hormone biosynthesis)//gga00591(Linoleic acid metabolism)//gga00830(Retinol metabolism)//gga01100(Metabolic pathways)
CYP46A1	CYP46A1	protein_coding	+	NC_006092.5:48358520-48373872	0.107514	24.6983	-229.723	-7.84375	0.0088	0.268415	down	0.130101	0.0391126	0.153327	25.3571	29.5463	19.1915	423450	-	CGNC:8476|Ensembl:ENSGALG00000011162	5	-	cytochrome P450 family 46 subfamily A member 1	gga00120(Primary bile acid biosynthesis)		GO:0005506(iron ion binding)//GO:0020037(heme binding)//GO:0033781(cholesterol 24-hydroxylase activity)	GO:0055114(oxidation-reduction process)//GO:0006805(xenobiotic metabolic process)//GO:0006707(cholesterol catabolic process)
DCBLD2	DCBLD2	protein_coding	+	NC_006088.5:85655283-85699919	10.1584	37.2654	-3.66845	-1.87517	0.02495	0.420014	down	15.4802	0.292988	14.702	36.5766	32.1547	43.065	418379	-	CGNC:50750|Ensembl:ENSGALG00000015258	1	-	discoidin, CUB and LCCL domain containing 2		GO:0005887(integral component of plasma membrane)//GO:0009986(cell surface)		GO:0042060(wound healing)//GO:0030308(negative regulation of cell growth)
DCN	DCN	protein_coding	-	NC_006088.5:44051181-44089820	225.326	700.894	-3.11057	-1.63718	5e-05	0.0121605	down	283.267	241.354	151.357	384.667	1050.12	667.891	417892	-	CGNC:8567|Ensembl:ENSGALG00000011274	1	-	decorin	gga04350(TGF-beta signaling pathway)	GO:0005578(proteinaceous extracellular matrix)//GO:0031012(extracellular matrix)//GO:0005615(extracellular space)//GO:0005737(cytoplasm)	GO:0005518(collagen binding)//GO:0003723(RNA binding)//GO:0005539(glycosaminoglycan binding)//GO:0050840(extracellular matrix binding)//GO:0004860(protein kinase inhibitor activity)	GO:0006469(negative regulation of protein kinase activity)//GO:1900747(negative regulation of vascular endothelial growth factor signaling pathway)//GO:0051901(positive regulation of mitochondrial depolarization)//GO:0019221(cytokine-mediated signaling pathway)//GO:0010596(negative regulation of endothelial cell migration)//GO:0014068(positive regulation of phosphatidylinositol 3-kinase signaling…
DECR1	DECR1	protein_coding	+	NC_006089.5:124297206-124307911	14.0106	83.43	-5.95475	-2.57404	0.00395	0.202811	down	2.81991	37.1824	2.02962	45.6272	127.929	76.7332	420218	-	CGNC:11873|Ensembl:ENSGALG00000036990	2	-	2,4-dienoyl-CoA reductase 1
DENND4C	DENND4C	protein_coding	+	NC_006127.5:33650017-33733162	11.8826	46.1981	-3.88787	-1.95898	0.00295	0.202811	down	12.3571	4.53585	18.755	35.6656	41.6475	61.2812	427236	-	CGNC:11222|Ensembl:ENSGALG00000015083	Z	-	DENN domain containing 4C		GO:0032593(insulin-responsive compartment)//GO:0005886(plasma membrane)//GO:0030904(retromer complex)//GO:0005829(cytosol)	GO:0017112(Rab guanyl-nucleotide exchange factor activity)	GO:0032869(cellular response to insulin stimulus)//GO:0072659(protein localization to plasma membrane)//GO:0043547(positive regulation of GTPase activity)
DESI2	DESI2	protein_coding	-	NC_006090.5:34820627-34865233	0.372388	19.2802	-51.7745	-5.69417	0.00075	0.0888654	down	0.0966038	0.0541869	0.966374	8.84515	33.8319	15.1637	421494	C1orf121|CGI-146|DESI|DESI1|DeSI-2|FAM152A|PNAS-4|PPPDE1	CGNC:8114|Ensembl:ENSGALG00000010678	3	-	desumoylating isopeptidase 2		GO:0005737(cytoplasm)	GO:0008233(peptidase activity)	GO:0006508(proteolysis)
DIP2A	DIP2A	protein_coding	-	NC_006094.5:6935388-7047672	10.9263	30.233	-2.76699	-1.46832	0.02135	0.399427	down	20.0093	0.235384	12.5342	36.1347	21.2473	33.317	771400	-	CGNC:66663	7	-	disco interacting protein 2 homolog A
DMD	DMD	protein_coding	-	NC_006088.5:116192482-117188566	3.82539	19.5161	-5.10174	-2.35099	0.0197	0.3833	down	9.44287	0.0495475	1.98375	31.2034	11.9508	15.3942	396236	-	CGNC:49712|Ensembl:ENSGALG00000016281	1	-	dystrophin		GO:0030018(Z disc)//GO:0044306(neuron projection terminus)//GO:0045211(postsynaptic membrane)//GO:0045202(synapse)//GO:0045121(membrane raft)//GO:0030054(cell junction)//GO:0042383(sarcolemma)//GO:0016010(dystrophin-associated glycoprotein complex)//GO:0005856(cytoskeleton)//GO:0005737(cytoplasm)//GO:0030055(cell-substrate junction)	GO:0050998(nitric-oxide synthase binding)//GO:0003779(actin binding)//GO:0008270(zinc ion binding)//GO:0002162(dystroglycan binding)	GO:0021629(olfactory nerve structural organization)//GO:0002027(regulation of heart rate)//GO:0035994(response to muscle stretch)//GO:0007519(skeletal muscle tissue development)//GO:0033137(negative regulation of peptidyl-serine phosphorylation)//GO:0060314(regulation of ryanodine-sensitive calcium-release channel activity)//GO:0048747(muscle fiber development)//GO:1901385(regulation of voltage-g…
DMRT2	DMRT2	protein_coding	+	NC_006127.5:26043283-26048443	0	4.73968	-inf	-inf	0.04235	0.489248	down	0	0	0	0	0.052231	14.1668	100858556	Terra	CGNC:64534|Ensembl:ENSGALG00000026790	Z	-	doublesex and mab-3 related transcription factor 2		GO:0005634(nucleus)	GO:0042803(protein homodimerization activity)//GO:0046872(metal ion binding)//GO:0000977(RNA polymerase II regulatory region sequence-specific DNA binding)//GO:0003700(transcription factor activity, sequence-specific DNA binding)	GO:0014807(regulation of somitogenesis)//GO:0048706(embryonic skeletal system development)//GO:2000287(positive regulation of myotome development)//GO:0045944(positive regulation of transcription from RNA polymerase II promoter)
DNAH12	DNAH12	protein_coding	-	NC_006099.5:9048435-9116564	0.0414212	5.85949	-141.461	-7.14426	0.00325	0.202811	down	0.039653	0.0690636	0.0155469	7.1151	0.0280631	10.4353	416004	DNHD2	CGNC:4170|Ensembl:ENSGALG00000005601	12	-	dynein, axonemal, heavy chain 12		GO:0030286(dynein complex)	GO:0005524(ATP binding)//GO:0016887(ATPase activity)//GO:0003777(microtubule motor activity)	GO:0007018(microtubule-based movement)
DNTTIP2	DNTTIP2	protein_coding	+	NC_006095.5:14159784-14181567	15.2125	47.804	-3.14241	-1.65187	0.02835	0.440354	down	11.8437	12.4708	21.3229	67.3103	39.1454	36.9562	424493	-	CGNC:4316|Ensembl:ENSGALG00000005782	8	-	deoxynucleotidyltransferase, terminal, interacting protein 2
DRAM1	DRAM1	protein_coding	-	NC_006088.5:55492479-55507806	18.5598	79.2637	-4.27072	-2.09448	0.0099	0.282079	down	28.7415	0.822534	26.1153	119.316	16.9824	101.493	418095	-	CGNC:50672|Ensembl:ENSGALG00000012761	1	-	DNA damage regulated autophagy modulator 1		GO:0005764(lysosome)//GO:0016021(integral component of membrane)		GO:0010506(regulation of autophagy)
DSP	DSP	protein_coding	-	NC_006089.5:64524236-64561360	1.48985	23.6704	-15.8878	-3.98985	0.0072	0.24737	down	0.0690674	0.110989	4.28948	37.3467	3.94451	29.7202	420869	-	CGNC:9696|Ensembl:ENSGALG00000012790	2	-	desmoplakin		GO:0001533(cornified envelope)//GO:0070062(extracellular exosome)//GO:0014704(intercalated disc)//GO:0030057(desmosome)//GO:0016323(basolateral plasma membrane)//GO:0005882(intermediate filament)//GO:0031012(extracellular matrix)//GO:0005634(nucleus)	GO:0005080(protein kinase C binding)//GO:0003723(RNA binding)//GO:0005198(structural molecule activity)//GO:0030674(protein binding, bridging)//GO:0097110(scaffold protein binding)//GO:0050839(cell adhesion molecule binding)	GO:0071896(protein localization to adherens junction)//GO:0018149(peptide cross-linking)//GO:0045109(intermediate filament organization)//GO:0030216(keratinocyte differentiation)//GO:0098911(regulation of ventricular cardiac muscle cell action potential)//GO:0003223(ventricular compact myocardium morphogenesis)//GO:0034332(adherens junction organization)//GO:0002934(desmosome organization)//GO:00…
DYX1C1	DYX1C1	protein_coding	+	NC_006097.5:8394726-8402637	0	5.78083	-inf	-inf	0.0162	0.349814	down	0	0	0	0.0370068	17.3055	0	415409	EKN1	CGNC:49973|Ensembl:ENSGALG00000004387	10	-	dyslexia susceptibility 1 candidate 1
E2F6	E2F6	protein_coding	-	NC_006090.5:97283665-97294461	0.524502	33.486	-63.8432	-5.99646	0.0043	0.213659	down	0.500356	0.050147	1.023	6.75736	93.4815	0.218989	421943	-	CGNC:51570|Ensembl:ENSGALG00000016454	3	-	E2F transcription factor 6		GO:0005730(nucleolus)//GO:0071339(MLL1 complex)//GO:0090575(RNA polymerase II transcription factor complex)	GO:0046983(protein dimerization activity)//GO:0001227(transcriptional repressor activity, RNA polymerase II transcription regulatory region sequence-specific binding)//GO:0000977(RNA polymerase II regulatory region sequence-specific DNA binding)	GO:0006351(transcription, DNA-templated)//GO:0000083(regulation of transcription involved in G1/S transition of mitotic cell cycle)//GO:0000122(negative regulation of transcription from RNA polymerase II promoter)
EDC4	EDC4	protein_coding	+	NC_006098.5:913150-944428	0	3.6091	-inf	-inf	0.0444	0.494988	down	0	0	0	0.0576099	10.7697	0	415656	-	CGNC:1139|Ensembl:ENSGALG00000040875	11	-	enhancer of mRNA decapping 4	gga03018(RNA degradation)
EFEMP1	EFEMP1	protein_coding	-	NC_006090.5:269050-322502	36.5924	194.487	-5.31496	-2.41006	0.0018	0.14098	down	44.4064	1.29081	64.0799	136.371	185.025	262.064	428543	-	CGNC:5981|Ensembl:ENSGALG00000037901	3	-	EGF containing fibulin like extracellular matrix protein 1		GO:0031012(extracellular matrix)	GO:0005006(epidermal growth factor-activated receptor activity)//GO:0005509(calcium ion binding)	GO:0007173(epidermal growth factor receptor signaling pathway)
EIF2B5	EIF2B5	protein_coding	+	NC_006096.5:15925911-15972468	0.118187	30.3234	-256.57	-8.00321	0.0122	0.311415	down	0.159392	0.111765	0.0834044	26.9804	21.0194	42.9704	424948	-	CGNC:6346|Ensembl:ENSGALG00000008376	9	-	eukaryotic translation initiation factor 2B subunit epsilon	gga03013(RNA transport)		GO:0016779(nucleotidyltransferase activity)	GO:0009058(biosynthetic process)
EIF4EBP1	EIF4EBP1	protein_coding	+	NC_006109.5:2560353-2564665	2.95541	184.687	-62.4912	-5.96558	0.0321	0.45366	down	6.35016	0.910032	1.60603	143.48	130.017	280.563	426773	-	CGNC:2329|Ensembl:ENSGALG00000003205	22	-	eukaryotic translation initiation factor 4E binding protein 1	gga03013(RNA transport)//gga04012(ErbB signaling pathway)//gga04150(mTOR signaling pathway)//gga04910(Insulin signaling pathway)	GO:0005737(cytoplasm)//GO:0005829(cytosol)	GO:0030371(translation repressor activity)//GO:0008190(eukaryotic initiation factor 4E binding)	GO:0008286(insulin receptor signaling pathway)//GO:0031929(TOR signaling)//GO:0000082(G1/S transition of mitotic cell cycle)//GO:0045931(positive regulation of mitotic cell cycle)//GO:0002192(IRES-dependent translational initiation of linear mRNA)//GO:0071549(cellular response to dexamethasone stimulus)//GO:0045947(negative regulation of translational initiation)
EMILIN2	EMILIN2	protein_coding	-	NC_006089.5:101034914-101068939	59.1803	164.741	-2.78371	-1.47701	0.01235	0.311415	down	24.8586	104.834	47.8478	219.55	178.621	96.0519	421058	-	CGNC:10988|Ensembl:ENSGALG00000032997	2	-	elastin microfibril interfacer 2
ENG	ENG	protein_coding	+	NC_006104.5:5255484-5264219	0	4.04248	-inf	-inf	0.01015	0.286869	down	0	0	0	0	12.1274	0	771557	-	CGNC:56870|Ensembl:ENSGALG00000033039	17	-	endoglin		GO:0016021(integral component of membrane)
ENTPD1	ENTPD1	protein_coding	+	NC_006093.5:22947288-22994640	0.498651	10.8743	-21.8075	-4.44675	0.00085	0.0935202	down	0.0627507	1.1664	0.266802	8.78032	6.16594	17.6768	423826	-	CGNC:52059|Ensembl:ENSGALG00000007078	6	-	ectonucleoside triphosphate diphosphohydrolase 1	gga00230(Purine metabolism)//gga00240(Pyrimidine metabolism)	GO:0016021(integral component of membrane)	GO:0016787(hydrolase activity)
EPHA3	EPHA3	protein_coding	+	NC_006088.5:90417945-90639025	19.8582	41.8772	-2.10881	-1.07643	0.03205	0.45366	down	22.7452	24.7298	12.0997	39.8345	45.9373	39.8599	396402	CEK4|ETK1	CGNC:11474|Ensembl:ENSGALG00000015403	1	-	EPH receptor A3		GO:0005887(integral component of plasma membrane)//GO:0005769(early endosome)	GO:0005524(ATP binding)//GO:0005003(ephrin receptor activity)//GO:0005004(GPI-linked ephrin receptor activity)	GO:0010976(positive regulation of neuron projection development)//GO:0010717(regulation of epithelial to mesenchymal transition)//GO:0071300(cellular response to retinoic acid)//GO:0048013(ephrin receptor signaling pathway)//GO:0018108(peptidyl-tyrosine phosphorylation)//GO:0016477(cell migration)//GO:0051893(regulation of focal adhesion assembly)//GO:0070507(regulation of microtubule cytoskeleto…
EPHA7	EPHA7	protein_coding	+	NC_006090.5:73910978-74054520	0	2.44244	-inf	-inf	0.0336	0.458017	down	0	0	0	7.31329	0.0140406	0	395967	CEPHA7	CGNC:49580|Ensembl:ENSGALG00000015593	3	-	EPH receptor A7		GO:0005887(integral component of plasma membrane)	GO:0005524(ATP binding)//GO:0045499(chemorepellent activity)//GO:0005004(GPI-linked ephrin receptor activity)//GO:0008046(axon guidance receptor activity)//GO:0004713(protein tyrosine kinase activity)	GO:0048013(ephrin receptor signaling pathway)//GO:0007420(brain development)//GO:0018108(peptidyl-tyrosine phosphorylation)//GO:0043525(positive regulation of neuron apoptotic process)//GO:0043281(regulation of cysteine-type endopeptidase activity involved in apoptotic process)//GO:0050919(negative chemotaxis)//GO:0022407(regulation of cell-cell adhesion)//GO:0048671(negative regulation of collat…
EPHX4	EPHX4	protein_coding	-	NC_006095.5:14672391-14688897	0.0277827	19.9461	-717.93	-9.4877	0.04865	0.515032	down	0	0.0467467	0.0366016	0	19.2527	40.5855	424505	ABHD7|EPHX3	CGNC:4510	8	-	epoxide hydrolase 4
ERC1	ERC1	protein_coding	+	NC_006088.5:60545919-60839286	10.0379	36.81	-3.6671	-1.87464	0.013	0.315344	down	9.80609	0.504674	19.803	60.9756	13.2349	36.2196	418153	-	CGNC:9835|Ensembl:ENSGALG00000012994	1	-	ELKS/RAB6-interacting/CAST family member 1		GO:0008385(IkappaB kinase complex)//GO:0048786(presynaptic active zone)	GO:0045296(cadherin binding)	GO:0007252(I-kappaB phosphorylation)
EXD3	EXD3	protein_coding	-	NC_006104.5:1046241-1290211	0.0815303	9.13009	-111.984	-6.80715	0.04925	0.518351	down	0.169657	0	0.0749335	0.0252484	0.0671355	27.2979	417283	-	CGNC:50475	17	-	exonuclease 3'-5' domain containing 3
EZR	EZR	protein_coding	-	NC_006090.5:52170871-52238024	5.04159	62.1871	-12.3349	-3.62467	0.04135	0.488737	down	0.293391	0.251052	14.5803	84.0152	0.464628	102.082	395701	VIL2	CGNC:10288|Ensembl:ENSGALG00000013742	3	-	ezrin	gga04810(Regulation of actin cytoskeleton)	GO:0001772(immunological synapse)//GO:0005768(endosome)//GO:0001931(uropod)//GO:0043209(myelin sheath)//GO:0005903(brush border)//GO:0048471(perinuclear region of cytoplasm)//GO:0030175(filopodium)//GO:0015629(actin cytoskeleton)//GO:0001726(ruffle)//GO:0005829(cytosol)//GO:0019898(extrinsic component of membrane)//GO:0001650(fibrillar center)//GO:0071437(invadopodium)//GO:0098592(cytoplasmic sid…	GO:0034236(protein kinase A catalytic subunit binding)//GO:0003723(RNA binding)//GO:0045296(cadherin binding)//GO:0034237(protein kinase A regulatory subunit binding)//GO:0097718(disordered domain specific binding)//GO:0008022(protein C-terminus binding)//GO:0008017(microtubule binding)//GO:0051117(ATPase binding)//GO:0050839(cell adhesion molecule binding)//GO:0044548(S100 protein binding)//GO:0…	GO:1900041(negative regulation of interleukin-2 secretion)//GO:0050714(positive regulation of protein secretion)//GO:1902896(terminal web assembly)//GO:0010628(positive regulation of gene expression)//GO:0072697(protein localization to cell cortex)//GO:0003376(sphingosine-1-phosphate signaling pathway)//GO:0061028(establishment of endothelial barrier)//GO:0030033(microvillus assembly)//GO:0031623…
F13A1	F13A1	protein_coding	+	NC_006089.5:65019003-65077562	47.4311	97.9466	-2.06503	-1.04616	0.03365	0.458017	down	63.9683	26.6118	51.713	38.961	188.281	66.5976	395420	-	CGNC:49310|Ensembl:ENSGALG00000012802	2	-	coagulation factor XIII A chain		GO:0072562(blood microparticle)	GO:0003810(protein-glutamine gamma-glutamyltransferase activity)	GO:0018149(peptide cross-linking)//GO:0072378(blood coagulation, fibrin clot formation)
FAM120B	FAM120B	protein_coding	-	NC_006090.5:40813158-40921296	0.0959234	13.1495	-137.083	-7.09891	0.00095	0.100918	down	0.17797	0.061462	0.0483382	24.1005	15.3181	0.0299699	421552	-	CGNC:8492|Ensembl:ENSGALG00000011180	3	-	family with sequence similarity 120B		GO:0005634(nucleus)
FAM210B	FAM210B	protein_coding	-	NC_006107.5:12027560-12032791	0.38036	27.333	-71.8611	-6.16714	0.0094	0.27726	down	0.056575	1.00795	0.0765574	19.7469	14.9044	47.3477	428168	5A3|C20H20ORF108|C20orf108|dJ1167H4.1	CGNC:5876|Ensembl:ENSGALG00000007771	20	-	family with sequence similarity 210 member B		GO:0016021(integral component of membrane)
FAM69A	FAM69A	protein_coding	+	NC_006095.5:14431716-14445971	0	4.93442	-inf	-inf	0.0025	0.181929	down	0	0	0	0.0355079	14.7351	0.0326099	429087	-	CGNC:4421|Ensembl:ENSGALG00000005918	8	-	family with sequence similarity 69 member A		GO:0016021(integral component of membrane)
FBLN2	FBLN2	protein_coding	+	NC_006099.5:6175641-6281996	19.6117	61.1963	-3.1204	-1.64173	0.0088	0.268415	down	23.3913	12.9805	22.4633	61.9937	78.6115	42.9835	427583	fibulin-2	CGNC:3810	12	-	fibulin 2
FBN1	FBN1	protein_coding	-	NC_006097.5:10622650-10768893	148.42	347.252	-2.33966	-1.2263	5e-05	0.0121605	down	97.6466	110.822	236.791	184.489	526.196	331.069	373992	fibrillin-1	CGNC:48993|Ensembl:ENSGALG00000004960	10	-	fibrillin 1		GO:0005604(basement membrane)//GO:0001527(microfibril)//GO:0070062(extracellular exosome)//GO:0031012(extracellular matrix)	GO:0005201(extracellular matrix structural constituent)//GO:0008061(chitin binding)//GO:0008201(heparin binding)//GO:0005178(integrin binding)//GO:0005509(calcium ion binding)	GO:0090287(regulation of cellular response to growth factor stimulus)//GO:2001205(negative regulation of osteoclast development)//GO:0035583(sequestering of TGFbeta in extracellular matrix)//GO:0007507(heart development)//GO:0001501(skeletal system development)//GO:0009653(anatomical structure morphogenesis)//GO:0048050(post-embryonic eye morphogenesis)//GO:0006030(chitin metabolic process)//GO:0…
FGD4	FGD4	protein_coding	-	NC_006088.5:58960364-59072225	16.1566	36.0594	-2.23187	-1.15825	0.04805	0.511384	down	18.5668	13.2644	16.6386	50.8255	37.892	19.4607	107049013	-	CGNC:9792	1	-	FYVE, RhoGEF and PH domain containing 4
FGF18	FGF18	protein_coding	-	NC_006100.5:3946928-4012609	0	9.13156	-inf	-inf	0.0063	0.238625	down	0	0	0	0.0667127	27.2668	0.0611865	395453	FGF-18	CGNC:49328|Ensembl:ENSGALG00000002203	13	-	fibroblast growth factor 18	gga04010(MAPK signaling pathway)//gga04810(Regulation of actin cytoskeleton)
FGFR2	FGFR2	protein_coding	-	NC_006093.5:31833204-31911251	0.0600658	23.8755	-397.489	-8.63477	5e-05	0.0121605	down	0.0607465	0.0908663	0.0285846	36.1852	0.0643433	35.3768	396259	BEK|cek3	CGNC:49722|Ensembl:ENSGALG00000009495	6	-	fibroblast growth factor receptor 2	gga04010(MAPK signaling pathway)//gga04144(Endocytosis)//gga04810(Regulation of actin cytoskeleton)	GO:0005886(plasma membrane)//GO:0005794(Golgi apparatus)//GO:0016021(integral component of membrane)//GO:0031410(cytoplasmic vesicle)	GO:0005524(ATP binding)//GO:0005007(fibroblast growth factor-activated receptor activity)	GO:0018108(peptidyl-tyrosine phosphorylation)//GO:0008284(positive regulation of cell proliferation)//GO:0006915(apoptotic process)//GO:0008543(fibroblast growth factor receptor signaling pathway)//GO:0048701(embryonic cranial skeleton morphogenesis)
FHL2	FHL2	protein_coding	-	NC_006088.5:136427090-136481079	0.0490508	10.4668	-213.387	-7.73733	0.0469	0.507341	down	0.038931	0.0776861	0.0305355	0.0154345	12.2144	19.1706	418726	-	CGNC:12600|Ensembl:ENSGALG00000016797	1	-	four and a half LIM domains 2		GO:0005634(nucleus)//GO:0005925(focal adhesion)	GO:0008134(transcription factor binding)//GO:0042802(identical protein binding)//GO:0046872(metal ion binding)	GO:0000122(negative regulation of transcription from RNA polymerase II promoter)//GO:0055015(ventricular cardiac muscle cell development)//GO:0001649(osteoblast differentiation)//GO:0009725(response to hormone)//GO:0043066(negative regulation of apoptotic process)//GO:0060347(heart trabecula formation)//GO:0055014(atrial cardiac muscle cell development)
FKBP3	FKBP3	protein_coding	+	NC_006092.5:58944040-58948199	2.82998	56.7822	-20.0645	-4.32657	0.02405	0.416492	down	0.374118	0.228952	7.88688	70.3906	1.77807	98.1779	395353	FKBP25	CGNC:9468|Ensembl:ENSGALG00000012466	5	-	FK506 binding protein 3			GO:0003755(peptidyl-prolyl cis-trans isomerase activity)	GO:0000413(protein peptidyl-prolyl isomerization)
FLCN	FLCN	protein_coding	-	NC_006101.5:5124489-5139434	1.01498	20.243	-19.9441	-4.31789	0.03205	0.45366	down	0.316804	0.158268	2.56988	36.688	0.0558047	23.9852	416503	-	CGNC:3575|Ensembl:ENSGALG00000004816	14	-	folliculin		GO:0044291(cell-cell contact zone)//GO:0005886(plasma membrane)//GO:0005634(nucleus)//GO:0030496(midbody)//GO:0005737(cytoplasm)	GO:0005085(guanyl-nucleotide exchange factor activity)//GO:0032403(protein complex binding)	GO:0001932(regulation of protein phosphorylation)//GO:0035024(negative regulation of Rho protein signal transduction)//GO:0031929(TOR signaling)//GO:0032007(negative regulation of TOR signaling)//GO:0030097(hemopoiesis)//GO:0000122(negative regulation of transcription from RNA polymerase II promoter)//GO:0032465(regulation of cytokinesis)//GO:1900181(negative regulation of protein localization to…
FLNA	FLNA_1	protein_coding	-	NW_020110160.1:132873-181633	0	0.626483	-inf	-inf	0.0044	0.215158	down	0	0	0	0.0132756	1.86617	0	395261	filamin-A	CGNC:49235	Un	-	filamin A	gga04010(MAPK signaling pathway)//gga04510(Focal adhesion)//gga05132(Salmonella infection)
FLNC	FLNC	protein_coding	-	NC_006088.5:754159-764124	0	1.29315	-inf	-inf	0.01075	0.298353	down	0	0	0	3.87945	0	0	395260	filamin-C	CGNC:49234	Un	-	filamin C	gga04010(MAPK signaling pathway)//gga04510(Focal adhesion)//gga05132(Salmonella infection)
FNDC1	FNDC1	protein_coding	-	NC_006090.5:45889771-45956288	19.0128	52.4077	-2.75643	-1.4628	0.01475	0.335762	down	17.9286	18.2219	20.888	35.0704	71.7194	50.4333	421589	-	CGNC:8865|Ensembl:ENSGALG00000011663	3	-	fibronectin type III domain containing 1		GO:0016607(nuclear speck)
FOXJ1	FOXJ1	protein_coding	+	NC_006105.5:4495738-4501676	0	6.23409	-inf	-inf	0.049	0.516961	down	0	0	0	18.7023	0	0	770009	-	CGNC:66638|Ensembl:ENSGALG00000041025	18	-	forkhead box J1		GO:0005634(nucleus)	GO:0043565(sequence-specific DNA binding)//GO:0003700(transcription factor activity, sequence-specific DNA binding)	GO:0006355(regulation of transcription, DNA-templated)
FREM3	FREM3	protein_coding	-	NC_006127.5:16552747-16594094	0.190006	4.87782	-25.6719	-4.68212	0.022	0.399825	down	0.50329	0.0437413	0.0229858	7.64623	0.0311448	6.95607	425372	-	CGNC:52435|Ensembl:ENSGALG00000020561	Z	-	FRAS1 related extracellular matrix 3		GO:0016021(integral component of membrane)
FSTL1	FSTL1	protein_coding	+	NC_006088.5:80650681-80694243	16.4672	48.0112	-2.91557	-1.54378	0.0196	0.383134	down	10.1873	1.79962	37.4146	28.8041	70.8509	44.3785	395349	FLIK	CGNC:11120|Ensembl:ENSGALG00000014970	1	-	follistatin like 1		GO:0070062(extracellular exosome)	GO:0005509(calcium ion binding)	GO:0042594(response to starvation)//GO:1901390(positive regulation of transforming growth factor beta activation)
GAB3	GAB3	protein_coding	-	NC_006091.5:14251883-14306786	1.55065	19.3072	-12.451	-3.63819	0.00145	0.130783	down	4.54744	0.0368274	0.0676913	1.05752	10.8265	46.0376	428717	-	CGNC:6370|Ensembl:ENSGALG00000008408	4	-	GRB2 associated binding protein 3				GO:0030225(macrophage differentiation)
GABARAPL1	GABARAPL1	protein_coding	-	NC_006088.5:79147775-79157668	105.166	270.527	-2.57237	-1.3631	0.00045	0.0602739	down	77.923	126.871	110.706	257.739	178.86	374.983	769118	GABARAPL3	CGNC:10918|Ensembl:ENSGALG00000014723	1	-	GABA type A receptor associated protein like 1	gga04068(FoxO signaling pathway)//gga04140(Regulation of autophagy)	GO:0000421(autophagosome membrane)//GO:0005739(mitochondrion)//GO:0005829(cytosol)	GO:0031625(ubiquitin protein ligase binding)//GO:0030957(Tat protein binding)	GO:0006995(cellular response to nitrogen starvation)//GO:0000045(autophagosome assembly)//GO:0000422(autophagy of mitochondrion)
GABPA	GABPA	protein_coding	+	NC_006088.5:103856695-103890492	33.2935	109.811	-3.29827	-1.72171	0.0094	0.27726	down	64.0627	4.08457	31.7334	107.627	88.8446	132.962	418478	-	CGNC:11756|Ensembl:ENSGALG00000015763	1	-	GA binding protein transcription factor alpha subunit		GO:0005654(nucleoplasm)//GO:0005634(nucleus)//GO:0000790(nuclear chromatin)	GO:0000978(RNA polymerase II core promoter proximal region sequence-specific DNA binding)//GO:0000981(RNA polymerase II transcription factor activity, sequence-specific DNA binding)//GO:0003682(chromatin binding)//GO:0033613(activating transcription factor binding)//GO:0001077(transcriptional activator activity, RNA polymerase II core promoter proximal region sequence-specific binding)//GO:004698…	GO:0030154(cell differentiation)//GO:0006366(transcription from RNA polymerase II promoter)//GO:0045653(negative regulation of megakaryocyte differentiation)//GO:0045944(positive regulation of transcription from RNA polymerase II promoter)//GO:0000122(negative regulation of transcription from RNA polymerase II promoter)//GO:0006357(regulation of transcription from RNA polymerase II promoter)//GO:…
GALNT3	GALNT3	protein_coding	+	NC_006094.5:19655665-19815961	0.0283723	9.17697	-323.448	-8.33739	0.01665	0.352127	down	0.00876112	0.0457535	0.0306024	16.8414	4.5894	6.10014	424177	-	CGNC:8329|Ensembl:ENSGALG00000010960	7	-	polypeptide N-acetylgalactosaminyltransferase 3	gga00512(Mucin type O-Glycan biosynthesis)//gga01100(Metabolic pathways)	GO:0016021(integral component of membrane)//GO:0048471(perinuclear region of cytoplasm)//GO:0000139(Golgi membrane)//GO:0070062(extracellular exosome)	GO:0004653(polypeptide N-acetylgalactosaminyltransferase activity)//GO:0030246(carbohydrate binding)//GO:0030145(manganese ion binding)//GO:0005509(calcium ion binding)	GO:0018242(protein O-linked glycosylation via serine)//GO:0018243(protein O-linked glycosylation via threonine)
GAS7	GAS7	protein_coding	-	NC_006105.5:199018-310714	38.4094	80.2445	-2.0892	-1.06295	0.0432	0.492004	down	33.3936	40.1433	41.6912	26.0167	68.9387	145.778	417305	-	CGNC:214|Ensembl:ENSGALG00000032452	18	-	growth arrest specific 7
GCNT1	GCNT1	protein_coding	+	NC_006127.5:37363169-37376183	0.103537	42.6423	-411.854	-8.68599	0.0008	0.0901659	down	0.14462	0.0929895	0.0730031	87.8619	0.130852	39.9342	427260	-	CGNC:11285|Ensembl:ENSGALG00000015166	Z	-	glucosaminyl (N-acetyl) transferase 1, core 2	gga00512(Mucin type O-Glycan biosynthesis)//gga01100(Metabolic pathways)	GO:0016020(membrane)//GO:0031985(Golgi cisterna)//GO:0005802(trans-Golgi network)	GO:0008375(acetylglucosaminyltransferase activity)	GO:0009101(glycoprotein biosynthetic process)//GO:0060993(kidney morphogenesis)//GO:0060352(cell adhesion molecule production)//GO:0048729(tissue morphogenesis)//GO:0050901(leukocyte tethering or rolling)
GINM1	GINM1	protein_coding	+	NC_006090.5:48242372-48258994	132.602	327.125	-2.46697	-1.30274	0.002	0.154033	down	93.2338	160.84	143.731	231.553	344.884	404.938	395778	C3H6ORF72|C6orf72|dJ12G14.2	CGNC:9396|Ensembl:ENSGALG00000012370	3	-	glycoprotein integral membrane 1		GO:0016021(integral component of membrane)
GLIS1	GLIS1	protein_coding	-	NC_006095.5:25256512-25429872	0	1.96298	-inf	-inf	0.00825	0.262919	down	0	0	0	0.019273	5.85195	0.0177121	424652	-	CGNC:8149|Ensembl:ENSGALG00000010721	8	-	GLIS family zinc finger 1		GO:0005634(nucleus)	GO:0000977(RNA polymerase II regulatory region sequence-specific DNA binding)	GO:0006357(regulation of transcription from RNA polymerase II promoter)
GLO1	GLO1	protein_coding	+	NC_006090.5:29621181-29627479	125.951	315.924	-2.50832	-1.32672	0.0038	0.202811	down	155.417	160.561	61.8743	262.439	141.663	543.669	421428	-	CGNC:7697|Ensembl:ENSGALG00000010127	3	-	glyoxalase I	gga00620(Pyruvate metabolism)	GO:0005886(plasma membrane)//GO:0005634(nucleus)//GO:0070062(extracellular exosome)//GO:0005829(cytosol)	GO:0008270(zinc ion binding)//GO:0004462(lactoylglutathione lyase activity)	GO:0006357(regulation of transcription from RNA polymerase II promoter)//GO:0030316(osteoclast differentiation)//GO:0043066(negative regulation of apoptotic process)
GLT1D1	GLT1D1	protein_coding	-	NC_006102.5:4008079-4052380	0.0446145	1.66247	-37.263	-5.21967	0.0205	0.393073	down	0.0380639	0.028536	0.0672437	2.28055	0.0402066	2.66664	416807	-	CGNC:1930|Ensembl:ENSGALG00000002679	15	-	glycosyltransferase 1 domain containing 1		GO:0005829(cytosol)	GO:0016757(transferase activity, transferring glycosyl groups)
GNPDA2	GNPDA2	protein_coding	+	NC_006091.5:67593003-67617798	0.149873	40.9696	-273.362	-8.09467	0.01505	0.338424	down	0.218595	0.0406602	0.190364	91.5302	31.2602	0.118368	422772	-	CGNC:10592|Ensembl:ENSGALG00000014210	4	-	glucosamine-6-phosphate deaminase 2	gga00520(Amino sugar and nucleotide sugar metabolism)//gga01100(Metabolic pathways)	GO:0005737(cytoplasm)	GO:0004342(glucosamine-6-phosphate deaminase activity)//GO:0016787(hydrolase activity)	GO:0005975(carbohydrate metabolic process)//GO:0006044(N-acetylglucosamine metabolic process)
GRK7	GRK7	protein_coding	+	NC_006096.5:10416535-10483742	0.183746	4.05878	-22.0891	-4.46526	0.0186	0.37533	down	0.0641828	0.114253	0.372802	1.66924	3.8771	6.63	429125	-	CGNC:2020	9	-	G protein-coupled receptor kinase 7	gga04144(Endocytosis)//gga04744(Phototransduction)
GRPEL1	GRPEL1	protein_coding	-	NC_006091.5:79934604-79941011	0	6.08883	-inf	-inf	0.0156	0.343274	down	0	0	0	0.0400732	18.1896	0.0367952	422865	-	CGNC:51840|Ensembl:ENSGALG00000015549	4	-	GrpE like 1, mitochondrial		GO:0001405(presequence translocase-associated import motor)//GO:0005634(nucleus)//GO:0005759(mitochondrial matrix)	GO:0051087(chaperone binding)//GO:0000774(adenyl-nucleotide exchange factor activity)//GO:0051082(unfolded protein binding)//GO:0042803(protein homodimerization activity)	GO:0030150(protein import into mitochondrial matrix)//GO:0050790(regulation of catalytic activity)//GO:0006457(protein folding)
HACL1	HACL1	protein_coding	-	NC_006089.5:33996441-34016723	0.254778	39.0975	-153.457	-7.26169	0.0034	0.202811	down	0.368653	0.127894	0.267786	36.128	27.3891	53.7754	420638	-	CGNC:8515|Ensembl:ENSGALG00000011211	2	-	2-hydroxyacyl-CoA lyase 1	gga04146(Peroxisome)	GO:0005777(peroxisome)//GO:0016021(integral component of membrane)	GO:0005102(receptor binding)//GO:0030976(thiamine pyrophosphate binding)//GO:0000287(magnesium ion binding)//GO:0042802(identical protein binding)//GO:0016830(carbon-carbon lyase activity)	GO:0051259(protein oligomerization)//GO:0001561(fatty acid alpha-oxidation)
HEATR5B	HEATR5B	protein_coding	+	NC_006090.5:32134410-32188576	0.878115	9.2447	-10.5279	-3.39615	0.0144	0.335023	down	0.168342	0.13341	2.33259	4.82807	0.00851217	22.8975	421469	-	CGNC:8027|Ensembl:ENSGALG00000010571	3	-	HEAT repeat containing 5B
HIST1H110	HIST1H110	protein_coding	-	NC_006088.5:48103556-48104467	0	0.703963	-inf	-inf	0.0106	0.295967	down	0	0	0	0	2.11189	0	417948	MDBP-2-H1	CGNC:50629|Ensembl:ENSGALG00000031159	1	-	histone cluster 1, H1.10
HPGD	HPGD	protein_coding	-	NC_006091.5:43759684-43824548	116.173	284.604	-2.44981	-1.29267	0.02745	0.435243	down	48.324	288.433	11.7639	134.976	140.361	578.475	422567	-	CGNC:8187|Ensembl:ENSGALG00000010769	4	-	hydroxyprostaglandin dehydrogenase 15-(NAD)		GO:0016323(basolateral plasma membrane)//GO:0005654(nucleoplasm)//GO:0070062(extracellular exosome)//GO:0005829(cytosol)	GO:0070403(NAD+ binding)//GO:0004957(prostaglandin E receptor activity)//GO:0016404(15-hydroxyprostaglandin dehydrogenase (NAD+) activity)	GO:0055114(oxidation-reduction process)//GO:0097070(ductus arteriosus closure)//GO:0007567(parturition)//GO:0006693(prostaglandin metabolic process)//GO:0007179(transforming growth factor beta receptor signaling pathway)//GO:0007186(G-protein coupled receptor signaling pathway)//GO:0045786(negative regulation of cell cycle)
HPX	HPX	protein_coding	-	NC_006088.5:197409246-197412887	0	1.08553	-inf	-inf	0.0038	0.202811	down	0	0	0	3.2566	0	0	419076	-	CGNC:15517|Ensembl:ENSGALG00000022586	1	-	hemopexin		GO:0005576(extracellular region)//GO:0070062(extracellular exosome)//GO:0072562(blood microparticle)	GO:0046872(metal ion binding)	GO:0042168(heme metabolic process)//GO:0042531(positive regulation of tyrosine phosphorylation of STAT protein)//GO:0020027(hemoglobin metabolic process)//GO:0002639(positive regulation of immunoglobulin production)//GO:0002925(positive regulation of humoral immune response mediated by circulating immunoglobulin)//GO:0006810(transport)//GO:0060335(positive regulation of interferon-gamma-mediated …
HTRA1	HTRA1	protein_coding	+	NC_006093.5:32232133-32259680	114.925	237.159	-2.0636	-1.04516	0.0225	0.401438	down	14.8516	142.216	187.709	180.257	222.724	308.496	100857572	-	CGNC:65456|Ensembl:ENSGALG00000041140	6	-	HtrA serine peptidase 1		GO:0005576(extracellular region)	GO:0004252(serine-type endopeptidase activity)//GO:0005520(insulin-like growth factor binding)	GO:0006508(proteolysis)//GO:0001558(regulation of cell growth)
ICA1	ICA1	protein_coding	-	NC_006089.5:24952228-25024584	1.48953	24.5401	-16.475	-4.04221	0.02205	0.399825	down	0.145711	4.25416	0.0687105	29.6857	1.74755	42.1869	420581	-	CGNC:8137|Ensembl:ENSGALG00000010708	2	-	islet cell autoantigen 1		GO:0030667(secretory granule membrane)//GO:0000139(Golgi membrane)	GO:0019904(protein domain specific binding)	GO:0050796(regulation of insulin secretion)
IKBKB	IKBKB	protein_coding	+	NC_006109.5:3034812-3046833	0.45616	18.4165	-40.373	-5.33532	0.03425	0.459421	down	0.143725	0.184826	1.03993	0.758202	0.108374	54.383	107054958	-	Ensembl:ENSGALG00000031832	22	-	inhibitor of nuclear factor kappa B kinase subunit beta
IL1RAPL1	IL1RAPL1	protein_coding	-	NC_006088.5:117524267-118228754	0	2.38889	-inf	-inf	0.04495	0.496923	down	0	0	0	0	7.16666	0	427993	-	CGNC:12180|Ensembl:ENSGALG00000016288	1	-	interleukin 1 receptor accessory protein like 1
IL8L2	IL8L2	protein_coding	+	NC_006091.5:50937718-50940883	0	0.954843	-inf	-inf	0.0053	0.225775	down	0	0	0	0	2.86453	0	396495	CXCL8|CXCLi2|EMF-1|IL8	CGNC:49835|Ensembl:ENSGALG00000026098	4	-	interleukin 8-like 2	gga04060(Cytokine-cytokine receptor interaction)//gga04620(Toll-like receptor signaling pathway)//gga04621(NOD-like receptor signaling pathway)//gga04622(RIG-I-like receptor signaling pathway)//gga04933(AGE-RAGE signaling pathway in diabetic complications)//gga05132(Salmonella infection)//gga05164(Influenza A)
ILDR2	ILDR2	protein_coding	+	NC_006088.5:93236818-93290358	0.0482807	7.4164	-153.61	-7.26313	0.04805	0.511384	down	0.0456133	0.0455311	0.0536977	14.6718	7.5774	0	418447	C1orf32	CGNC:11522|Ensembl:ENSGALG00000015458	1	-	immunoglobulin-like domain containing receptor 2		GO:0016021(integral component of membrane)		GO:0009749(response to glucose)//GO:0030073(insulin secretion)//GO:0031016(pancreas development)//GO:0030154(cell differentiation)//GO:0048873(homeostasis of number of cells within a tissue)
IMPA2	IMPA2	protein_coding	-	NC_006089.5:97288540-97308610	12.1986	41.5266	-3.40421	-1.76732	0.0249	0.420014	down	17.4787	19.0521	0.0650688	22.29	7.88113	94.4086	421032	-	CGNC:10339|Ensembl:ENSGALG00000013814	2	-	inositol monophosphatase 2	gga00562(Inositol phosphate metabolism)//gga01100(Metabolic pathways)//gga04070(Phosphatidylinositol signaling system)	GO:0005737(cytoplasm)	GO:0046872(metal ion binding)//GO:0052833(inositol monophosphate 4-phosphatase activity)//GO:0008934(inositol monophosphate 1-phosphatase activity)//GO:0052832(inositol monophosphate 3-phosphatase activity)//GO:0042803(protein homodimerization activity)	GO:0046855(inositol phosphate dephosphorylation)//GO:0006020(inositol metabolic process)//GO:0046854(phosphatidylinositol phosphorylation)//GO:0006021(inositol biosynthetic process)//GO:0007165(signal transduction)
IRX6	IRX6	protein_coding	-	NC_006098.5:3876169-3879609	0	3.71176	-inf	-inf	0.0124	0.311415	down	0	0	0	0	11.1353	0	107054265	IRX5	CGNC:2620	11	-	iroquois homeobox 6
IST1	IST1	protein_coding	-	NC_006098.5:19722885-19730129	0.31343	28.8153	-91.9355	-6.52255	0.0045	0.216609	down	0.744804	0.0385869	0.156899	41.7954	13.3128	31.3375	415877	-	CGNC:523|Ensembl:ENSGALG00000000811	11	-	IST1, ESCRT-III associated factor	gga04144(Endocytosis)	GO:0070062(extracellular exosome)//GO:0005829(cytosol)//GO:0005813(centrosome)//GO:0090543(Flemming body)//GO:0000785(chromatin)//GO:0005793(endoplasmic reticulum-Golgi intermediate compartment)	GO:0045296(cadherin binding)//GO:0090541(MIT domain binding)//GO:0032403(protein complex binding)	GO:0009838(abscission)//GO:0045862(positive regulation of proteolysis)//GO:0048672(positive regulation of collateral sprouting)//GO:0046745(viral capsid secondary envelopment)//GO:0019076(viral release from host cell)//GO:0015031(protein transport)//GO:0000910(cytokinesis)
ITGB6	ITGB6	protein_coding	+	NC_006094.5:21777196-21828004	0.182687	27.6604	-151.408	-7.2423	0.0032	0.202811	down	0.162341	0.242486	0.143235	55.6485	0.189456	27.1432	424191	-	CGNC:8461|Ensembl:ENSGALG00000011141	7	-	integrin subunit beta 6	gga04510(Focal adhesion)//gga04512(ECM-receptor interaction)//gga04810(Regulation of actin cytoskeleton)	GO:0034685(integrin alphav-beta6 complex)//GO:0009897(external side of plasma membrane)//GO:0070062(extracellular exosome)//GO:0005925(focal adhesion)	GO:0004872(receptor activity)//GO:0005178(integrin binding)	GO:0006954(inflammatory response)//GO:0007229(integrin-mediated signaling pathway)//GO:0033627(cell adhesion mediated by integrin)//GO:0038044(transforming growth factor-beta secretion)//GO:0007160(cell-matrix adhesion)
JADE3	JADE3	protein_coding	-	NC_006088.5:131416721-131498508	0.11376	7.9619	-69.9882	-6.12904	0.00045	0.0602739	down	0.278019	0.0152417	0.0480204	10.793	0.0757145	13.0169	418674	PHF16	CGNC:12542|Ensembl:ENSGALG00000016727	1	-	jade family PHD finger 3		GO:0000123(histone acetyltransferase complex)	GO:0046872(metal ion binding)	GO:0043981(histone H4-K5 acetylation)//GO:0043983(histone H4-K12 acetylation)//GO:0043982(histone H4-K8 acetylation)//GO:0043966(histone H3 acetylation)
KBTBD8	KBTBD8	protein_coding	+	NC_006099.5:15014071-15067143	0.77193	25.3156	-32.7951	-5.03541	0.0211	0.397972	down	0.13066	0.092213	2.09292	23.5597	25.0445	27.3427	416085	-	CGNC:5712|Ensembl:ENSGALG00000007569	12	-	kelch repeat and BTB domain containing 8
KCNK17	KCNK17	protein_coding	+	NC_006090.5:29216665-29243362	0	2.64614	-inf	-inf	0.0191	0.381257	down	0	0	0	0	7.92386	0.0145534	421423	-	CGNC:7653|Ensembl:ENSGALG00000010068	3	-	potassium two pore domain channel subfamily K member 17
KCNV1	KCNV1	protein_coding	-	NC_006089.5:132744929-132756106	0	1.50202	-inf	-inf	0.0054	0.226849	down	0	0	0	0	4.50607	0	420278	-	CGNC:51221|Ensembl:ENSGALG00000031449	2	-	potassium voltage-gated channel modifier subfamily V member 1		GO:0008076(voltage-gated potassium channel complex)	GO:0005249(voltage-gated potassium channel activity)	GO:0051260(protein homooligomerization)//GO:0034765(regulation of ion transmembrane transport)//GO:0071805(potassium ion transmembrane transport)
KCTD10	KCTD10	protein_coding	-	NC_006102.5:7030434-7041339	0.748133	9.62166	-12.8609	-3.68492	0.03865	0.480088	down	0.197489	0.0787941	1.96812	17.5482	0.376382	10.9404	416900	-	CGNC:3826|Ensembl:ENSGALG00000005138	15	-	potassium channel tetramerization domain containing 10		GO:0005654(nucleoplasm)//GO:0005829(cytosol)	GO:0005112(Notch binding)	GO:0051260(protein homooligomerization)//GO:0006511(ubiquitin-dependent protein catabolic process)
KDM3A	KDM3A	protein_coding	+	NC_006091.5:85573387-85601758	9.22744	32.7702	-3.55138	-1.82838	0.03755	0.475913	down	0.271752	24.8012	2.60942	41.8558	31.3912	25.0637	422917	JMJD1A	CGNC:11788|Ensembl:ENSGALG00000015803	4	-	lysine demethylase 3A		GO:0005654(nucleoplasm)//GO:0005634(nucleus)//GO:0000785(chromatin)//GO:0005737(cytoplasm)//GO:0016020(membrane)	GO:0031490(chromatin DNA binding)//GO:0003700(transcription factor activity, sequence-specific DNA binding)//GO:0032454(histone demethylase activity (H3-K9 specific))//GO:0001047(core promoter binding)//GO:0050681(androgen receptor binding)//GO:0005506(iron ion binding)//GO:0051213(dioxygenase activity)//GO:0000976(transcription regulatory region sequence-specific DNA binding)//GO:0046872(metal i…	GO:0055114(oxidation-reduction process)//GO:0046293(formaldehyde biosynthetic process)//GO:0051573(negative regulation of histone H3-K9 methylation)//GO:0033169(histone H3-K9 demethylation)//GO:2000036(regulation of stem cell population maintenance)//GO:0036123(histone H3-K9 dimethylation)//GO:0007290(spermatid nucleus elongation)//GO:1990830(cellular response to leukemia inhibitory factor)//GO:0…
KIAA1210	KIAA1210	protein_coding	+	NC_006091.5:16619122-16672972	0.389554	19.4896	-50.0306	-5.64474	0.02195	0.399825	down	0.175106	0.169369	0.824186	0.0858709	13.1024	45.2805	422374	-	CGNC:51722|Ensembl:ENSGALG00000045350	4	-	KIAA1210
KIAA1257	KIAA1257	protein_coding	+	NC_006099.5:5594761-5646169	0.0732353	17.9396	-244.958	-7.93639	0.01315	0.317317	down	0.044309	0.0884575	0.0869395	31.4419	0.109404	22.2674	100857401	-	CGNC:65614	12	-	KIAA1257
KLHL9	KLHL9	protein_coding	-	NC_006091.5:3197425-3265739	0.276326	11.7602	-42.5592	-5.4114	0.0065	0.239335	down	0.0277503	0.768563	0.0326644	0.0330526	13.6734	21.5741	422226	KLHL13	CGNC:51663|Ensembl:ENSGALG00000005982	4	-	kelch like family member 9	gga04120(Ubiquitin mediated proteolysis)
KRT19	KRT19	protein_coding	-	NC_006114.5:7369276-7373939	0	5.77297	-inf	-inf	0.01255	0.312996	down	0	0	0	17.2808	0	0.0381399	395861	GK-19|KRT24|keratin-19	CGNC:49516|Ensembl:ENSGALG00000019719	27	-	keratin 19		GO:0030018(Z disc)//GO:0070062(extracellular exosome)//GO:0043034(costamere)//GO:0005882(intermediate filament)//GO:0042383(sarcolemma)//GO:0016327(apicolateral plasma membrane)//GO:1990357(terminal web)	GO:0005198(structural molecule activity)//GO:0008307(structural constituent of muscle)	GO:0043627(response to estrogen)//GO:0007219(Notch signaling pathway)//GO:0045214(sarcomere organization)
LAMP1	LAMP1	protein_coding	-	NC_006088.5:138832127-138850358	109.889	271.795	-2.47337	-1.30648	0.0024	0.178877	down	111.821	57.252	160.593	272.318	158.693	384.375	396220	LEP100	CGNC:12627|Ensembl:ENSGALG00000037697	1	-	lysosomal associated membrane protein 1	gga04142(Lysosome)//gga04145(Phagosome)	GO:0016021(integral component of membrane)//GO:0005886(plasma membrane)//GO:0010008(endosome membrane)//GO:0016020(membrane)//GO:0005770(late endosome)//GO:0005765(lysosomal membrane)
LAMP2	LAMP2	protein_coding	+	NC_006091.5:16422846-16439613	73.5044	155.842	-2.12017	-1.08418	0.00945	0.27726	down	74.4321	71.9724	74.1088	158.269	140.037	169.219	414800	-	CGNC:6505|Ensembl:ENSGALG00000008572	4	-	lysosomal associated membrane protein 2	gga04142(Lysosome)//gga04145(Phagosome)	GO:0005886(plasma membrane)//GO:0044754(autolysosome)//GO:0031088(platelet dense granule membrane)//GO:0097637(integral component of autophagosome membrane)//GO:0005765(lysosomal membrane)//GO:0070062(extracellular exosome)//GO:0031902(late endosome membrane)//GO:0030670(phagocytic vesicle membrane)	GO:0019899(enzyme binding)//GO:0019904(protein domain specific binding)	GO:1905146(lysosomal protein catabolic process)//GO:0006605(protein targeting)//GO:0061740(protein targeting to lysosome involved in chaperone-mediated autophagy)//GO:0097352(autophagosome maturation)//GO:0050821(protein stabilization)//GO:0046716(muscle cell cellular homeostasis)//GO:0009267(cellular response to starvation)//GO:0061684(chaperone-mediated autophagy)
LAPTM4B	LAPTM4B	protein_coding	+	NC_006089.5:127225384-127287314	0	5.85161	-inf	-inf	0.04705	0.507341	down	0	0	0	17.5548	0	0	770893	-	CGNC:11952|Ensembl:ENSGALG00000045196	2	-	lysosomal protein transmembrane 4 beta	gga04142(Lysosome)
LDHA	LDHA	protein_coding	+	NC_006092.5:12754119-12774339	0.604182	71.4108	-118.195	-6.88502	0.0334	0.458017	down	1.31717	0.220505	0.274867	85.9767	89.7288	38.5269	396221	-	CGNC:49707|Ensembl:ENSGALG00000006300	5	-	lactate dehydrogenase A	gga00010(Glycolysis / Gluconeogenesis)//gga00270(Cysteine and methionine metabolism)//gga00620(Pyruvate metabolism)//gga00640(Propanoate metabolism)//gga01100(Metabolic pathways)	GO:0005737(cytoplasm)//GO:0005829(cytosol)	GO:0004459(L-lactate dehydrogenase activity)	GO:0055114(oxidation-reduction process)//GO:0005975(carbohydrate metabolic process)//GO:0019752(carboxylic acid metabolic process)//GO:0006090(pyruvate metabolic process)
LGR4	LGR4	protein_coding	-	NC_006092.5:3872955-3933478	6.80241	22.0167	-3.2366	-1.69448	0.03205	0.45366	down	0.199995	0.550761	19.6565	21.0614	24.5557	20.433	428605	-	CGNC:9254|Ensembl:ENSGALG00000040834	5	-	leucine rich repeat containing G protein-coupled receptor 4		GO:0016021(integral component of membrane)	GO:0016500(protein-hormone receptor activity)	GO:0007186(G-protein coupled receptor signaling pathway)
LIG4	LIG4	protein_coding	+	NC_006088.5:141655420-141659430	0.137262	10.4502	-76.133	-6.25045	0.0414	0.488737	down	0.317593	0.043217	0.0509758	7.49695	7.16493	16.6886	418764	-	CGNC:12647|Ensembl:ENSGALG00000016854	1	-	DNA ligase 4	gga03450(Non-homologous end-joining)	GO:0005886(plasma membrane)//GO:0005737(cytoplasm)//GO:0070419(nonhomologous end joining complex)//GO:0005829(cytosol)//GO:0000793(condensed chromosome)//GO:0005654(nucleoplasm)//GO:0032807(DNA ligase IV complex)//GO:0005925(focal adhesion)//GO:0005958(DNA-dependent protein kinase-DNA ligase 4 complex)	GO:0005524(ATP binding)//GO:0046872(metal ion binding)//GO:0008022(protein C-terminus binding)//GO:0003677(DNA binding)//GO:0003910(DNA ligase (ATP) activity)	GO:0051301(cell division)//GO:0006273(lagging strand elongation)//GO:0050769(positive regulation of neurogenesis)//GO:0006260(DNA replication)//GO:0010332(response to gamma radiation)//GO:0097680(double-strand break repair via classical nonhomologous end joining)//GO:0000012(single strand break repair)//GO:0006303(double-strand break repair via nonhomologous end joining)//GO:0071897(DNA biosynthe…
LLGL2	LLGL2	protein_coding	+	NC_006105.5:10881709-10924462	0.413371	15.163	-36.6815	-5.19698	0.002	0.154033	down	0.20888	0.0617497	0.969482	13.1721	7.65179	24.6652	422127	-	CGNC:6099|Ensembl:ENSGALG00000008057	18	-	LLGL2, scribble cell polarity complex component	gga04530(Tight junction)	GO:0005886(plasma membrane)//GO:0043231(intracellular membrane-bounded organelle)//GO:0005737(cytoplasm)//GO:0005829(cytosol)	GO:0030165(PDZ domain binding)//GO:0005096(GTPase activator activity)//GO:0017137(Rab GTPase binding)//GO:0019905(syntaxin binding)	GO:0043547(positive regulation of GTPase activity)//GO:0032878(regulation of establishment or maintenance of cell polarity)//GO:0050708(regulation of protein secretion)//GO:0017157(regulation of exocytosis)
LMO3	LMO3	protein_coding	-	NC_006088.5:63348907-63411010	0	6.19876	-inf	-inf	0.02745	0.435243	down	0	0	0	0	18.5727	0.0235959	418179	-	CGNC:13811|Ensembl:ENSGALG00000036358	1	-	LIM domain only 3			GO:0046872(metal ion binding)
LOC100858040	LOC100858040	protein_coding	+	NC_006100.5:2504314-2514194	0.386362	8.0259	-20.773	-4.37664	0.03065	0.446794	down	1.04971	0.0307112	0.0786702	5.7357	16.1839	2.1581	100858040	-	CGNC:65030	13	-	protocadherin gamma-A8-like
LOC100858941	LOC100858941	protein_coding	+	NC_006127.5:27892049-27923940	22.1867	167.597	-7.55394	-2.91723	0.00065	0.0800973	down	11.9101	27.2203	27.4296	127.139	188.576	187.076	100858941	-	CGNC:64176|Ensembl:ENSGALG00000046481	Z	-	uncharacterized LOC100858941
LOC100859848	LOC100859848	protein_coding	+	NC_006097.5:11169770-11180690	0.213096	13.2842	-62.3393	-5.96207	0.0123	0.311415	down	0.39041	0.228893	0.0199851	15.6638	0.0358868	24.153	100859848	-	CGNC:63309|Ensembl:ENSGALG00000033654	10	-	CDC42 small effector protein 2-C-like
LOC107050901	LOC107050901	protein_coding	-	NC_006109.5:55313-60007	0	3.35582	-inf	-inf	0.02415	0.416492	down	0	0	0	8.42273	0	1.64473	107050901	-	CGNC:73912	Un	-	keratin-associated protein 10-7-like
LOC107051082	LOC107051082	protein_coding	-	NC_006089.5:149652474-149658191	0	0.733978	-inf	-inf	0.0269	0.433118	down	0	0	0	0.0402042	2.16173	0	107051082	-	CGNC:74093	Un	-	spidroin-1-like
LOC107051531	LOC107051531	protein_coding	-	NC_008465.4:4852026-4857742	0	1.19195	-inf	-inf	0.00995	0.282079	down	0	0	0	0	3.57586	0	107051531	-	CGNC:74540	Un	-	protein phosphatase 1 regulatory subunit 14C-like
LOC107051757	LOC107051757	protein_coding	+	NC_006091.5:38979708-39070368	0.0200778	5.65322	-281.566	-8.13733	5e-05	0.0121605	down	0.0229172	0.017101	0.0202152	0.0272922	0.0182527	16.9141	107051757	-	CGNC:74765	4	-	uncharacterized LOC107051757
LOC107053497	LOC107053497	protein_coding	+	NC_006092.5:30586413-30600321	0	7.64629	-inf	-inf	0.03895	0.48246	down	0	0	0	22.9389	0	0	107053497	-	CGNC:76489	5	-	formin-1-like
LOC107054471	LOC107054471	protein_coding	-	NC_006100.5:1284234-1290723	0	0.701501	-inf	-inf	0.00505	0.222331	down	0	0	0	0	2.1045	0	107054471	-	CGNC:77447	13	-	protocadherin beta-15-like
LOC107057170	LOC107057170	protein_coding	-	NC_006089.5:352375-367931	0	1.0118	-inf	-inf	0.00475	0.219498	down	0	0	0	0	3.0354	0	107057170	-	CGNC:80120	18	-	nitric oxide synthase, endothelial-like
LOC107057318	LOC107057318	protein_coding	+	NC_006107.5:5465983-5500199	19.3186	44.8797	-2.32313	-1.21607	0.0219	0.399825	down	13.6935	8.72486	35.5375	26.0107	58.3634	50.2648	107057318	-	CGNC:80268	20	-	uncharacterized LOC107057318
LOC112530449	LOC112530449	protein_coding	-	NC_006088.5:90914957-90916434	0	0.843271	-inf	-inf	0.0057	0.23105	down	0	0	0	0	2.52981	0
LOC112532382	LOC112532382	protein_coding	-	NC_006091.5:39824210-39826786	47.7	138.484	-2.90321	-1.53765	0.0066	0.241017	down	98.2461	4.79314	40.0609	100.069	114.76	200.623
LOC112532718	LOC112532718	protein_coding	+	NC_006093.5:32328411-32335554	0	3.65985	-inf	-inf	0.04815	0.511384	down	0	0	0	10.9543	0.0253056	0
LOC112533354	LOC112533354	protein_coding	+	NC_006099.5:1642525-1646688	0	5.76952	-inf	-inf	0.02715	0.435243	down	0	0	0	0	17.3086	0
LOC425607	LOC425607	protein_coding	+	NW_020110167.1:1990014-2009282	0	1.65133	-inf	-inf	0.00495	0.222331	down	0	0	0	4.95398	0	0	425607	-	CGNC:52509	Un	-	glycosyltransferase 25 domain containing 1-like
LOC431499	LOC431499	protein_coding	+	NC_006103.5:848167-854660	0	0.681325	-inf	-inf	0.0039	0.202811	down	0	0	0	0	2.04397	0	431499	-	CGNC:54268	Un	-	coiled-coil domain-containing protein 81				GO:0007165(signal transduction)
LOC770165	LOC770165	protein_coding	-	NC_006111.5:5103534-5121460	0	1.40712	-inf	-inf	0.0059	0.232025	down	0	0	0	0	4.22136	0	770165	-	CGNC:55825	24	-	BUD13 homolog
LPCAT1	LPCAT1	protein_coding	-	NC_006089.5:85817459-85884388	7.80516	26.9174	-3.44867	-1.78604	0.01355	0.324428	down	5.42918	9.32522	8.66109	26.936	11.4906	42.3256	420974	AYTL2	CGNC:9958|Ensembl:ENSGALG00000013189	2	-	lysophosphatidylcholine acyltransferase 1	gga00564(Glycerophospholipid metabolism)//gga00565(Ether lipid metabolism)//gga01100(Metabolic pathways)	GO:0005783(endoplasmic reticulum)//GO:0016021(integral component of membrane)//GO:0005794(Golgi apparatus)//GO:0005811(lipid droplet)	GO:0047159(1-alkenylglycerophosphocholine O-acyltransferase activity)//GO:0047191(1-alkylglycerophosphocholine O-acyltransferase activity)//GO:0047184(1-acylglycerophosphocholine O-acyltransferase activity)//GO:0005509(calcium ion binding)	GO:0045732(positive regulation of protein catabolic process)//GO:0060041(retina development in camera-type eye)//GO:0008654(phospholipid biosynthetic process)//GO:2001246(negative regulation of phosphatidylcholine biosynthetic process)//GO:0036151(phosphatidylcholine acyl-chain remodeling)//GO:0043129(surfactant homeostasis)
LPIN1	LPIN1	protein_coding	+	NC_006090.5:97402549-97474091	44.2047	336.38	-7.6096	-2.92782	5e-05	0.0121605	down	66.5093	25.5983	40.5064	331.369	324.92	352.851	421945	-	CGNC:12320|Ensembl:ENSGALG00000016456	3	-	lipin 1	gga00561(Glycerolipid metabolism)//gga00564(Glycerophospholipid metabolism)//gga01100(Metabolic pathways)	GO:0005634(nucleus)//GO:0005741(mitochondrial outer membrane)	GO:0008195(phosphatidate phosphatase activity)//GO:0003713(transcription coactivator activity)	GO:0016311(dephosphorylation)//GO:0019432(triglyceride biosynthetic process)//GO:0009062(fatty acid catabolic process)//GO:0045944(positive regulation of transcription from RNA polymerase II promoter)
LRRC10B	LRRC10B	protein_coding	+	NC_006092.5:346488-347931	0	10.5393	-inf	-inf	0.0336	0.458017	down	0	0	0	31.6179	0	0	430454	-	CGNC:53943	5	-	leucine rich repeat containing 10B
LRRC45	LRRC45	protein_coding	-	NC_006105.5:4994145-5007719	0.0647522	11.419	-176.349	-7.46229	0.01765	0.364925	down	0.0503997	0.0251696	0.118687	0.0200095	9.00541	25.2316	770573	-	CGNC:2077|Ensembl:ENSGALG00000002877	18	-	leucine rich repeat containing 45		GO:0005886(plasma membrane)//GO:0005815(microtubule organizing center)//GO:0005829(cytosol)//GO:0005813(centrosome)//GO:0005654(nucleoplasm)//GO:0005737(cytoplasm)
LRRFIP1	LRRFIP1	protein_coding	-	NC_006094.5:4703679-4793851	35.1427	74.728	-2.12641	-1.08842	0.04465	0.495345	down	32.614	10.3749	62.4393	91.3893	50.7009	82.0938	428996	-	CGNC:2830	7	-	LRR binding FLII interacting protein 1
LYVE1	LYVE1	protein_coding	+	NC_006092.5:9149551-9160157	2.21149	25.6088	-11.5799	-3.53355	0.03775	0.475913	down	0.154092	0.116339	6.36405	0.55084	19.1786	57.097	423038	XLKD1	CGNC:4200|Ensembl:ENSGALG00000005643	5	-	lymphatic vessel endothelial hyaluronan receptor 1		GO:0005886(plasma membrane)//GO:0070062(extracellular exosome)//GO:0016021(integral component of membrane)	GO:0005540(hyaluronic acid binding)//GO:0004888(transmembrane signaling receptor activity)	GO:0006027(glycosaminoglycan catabolic process)//GO:0007155(cell adhesion)//GO:0007165(signal transduction)
MAP1B	MAP1B	protein_coding	-	NC_006127.5:25320870-25392554	20.4888	42.318	-2.06543	-1.04644	0.01385	0.32737	down	20.5899	10.7077	30.1687	28.0592	48.184	50.7109	396174	-	CGNC:49686	Z	-	microtubule associated protein 1B
MAP3K20	MAP3K20	protein_coding	-	NC_006094.5:17346157-17429706	24.203	48.9169	-2.02111	-1.01515	0.04595	0.501381	down	29.0509	16.0508	27.5071	47.8189	47.5251	51.4065	424149	ZAK	CGNC:52140	7	-	mitogen-activated protein kinase kinase kinase 20	gga04010(MAPK signaling pathway)//gga04530(Tight junction)
MAP3K21	MAP3K21	protein_coding	-	NC_006090.5:38881536-38927174	0.0135321	5.66811	-418.865	-8.71034	0.0427	0.490228	down	0.0264703	0.00789972	0.00622623	8.94004	0.551056	7.51324	428586	-	CGNC:53409|Ensembl:ENSGALG00000011008	3	-	mitogen-activated protein kinase kinase kinase 21
MAPK11	MAPK11	protein_coding	-	NC_006088.5:20564338-20594716	0	0.707345	-inf	-inf	0.0037	0.202811	down	0	0	0	0	2.12204	0	417739	-	CGNC:6538|Ensembl:ENSGALG00000040023	1	-	mitogen-activated protein kinase 11	gga04010(MAPK signaling pathway)//gga04068(FoxO signaling pathway)//gga04261(Adrenergic signaling in cardiomyocytes)//gga04370(VEGF signaling pathway)//gga04620(Toll-like receptor signaling pathway)//gga04621(NOD-like receptor signaling pathway)//gga04622(RIG-I-like receptor signaling pathway)//gga04912(GnRH signaling pathway)//gga04914(Progesterone-mediated oocyte maturation)//gga04933(AGE-RAGE …	GO:0005622(intracellular)	GO:0005524(ATP binding)//GO:0004707(MAP kinase activity)	GO:0000165(MAPK cascade)
MAPKAPK3	MAPKAPK3	protein_coding	+	NC_006099.5:2273199-2629238	0.0887246	13.2656	-149.514	-7.22414	0.01885	0.377082	down	0.0338515	0.211549	0.0207732	10.8946	11.0954	17.8068	415917	-	CGNC:1627|Ensembl:ENSGALG00000002283	12	-	mitogen-activated protein kinase-activated protein kinase 3	gga04010(MAPK signaling pathway)//gga04370(VEGF signaling pathway)	GO:0005654(nucleoplasm)//GO:0005634(nucleus)//GO:0005737(cytoplasm)	GO:0051019(mitogen-activated protein kinase binding)//GO:0005524(ATP binding)//GO:0004871(signal transducer activity)//GO:0005516(calmodulin binding)//GO:0004683(calmodulin-dependent protein kinase activity)//GO:0009931(calcium-dependent protein serine/threonine kinase activity)	GO:0044351(macropinocytosis)//GO:0002224(toll-like receptor signaling pathway)//GO:0000165(MAPK cascade)//GO:0046777(protein autophosphorylation)//GO:0032496(response to lipopolysaccharide)//GO:0007166(cell surface receptor signaling pathway)//GO:0034097(response to cytokine)//GO:0018105(peptidyl-serine phosphorylation)
MARC1	MARC1	protein_coding	-	NC_006090.5:18723064-18732704	41.5452	141.324	-3.40169	-1.76625	0.0012	0.120548	down	57.4724	22.0528	45.1104	145.584	110.938	167.449	428563	MARC2|MOSC2	CGNC:53405|Ensembl:ENSGALG00000009453	3	-	mitochondrial amidoxime reducing component 1
MAU2	MAU2	protein_coding	-	NC_006115.5:3603184-3618290	5.46622	13.4597	-2.46234	-1.30003	0.0405	0.487371	down	6.58866	2.05831	7.75171	9.00184	6.40117	24.9761	428348	-	CGNC:2145|Ensembl:ENSGALG00000002969	28	-	MAU2 sister chromatid cohesion factor				GO:0007064(mitotic sister chromatid cohesion)
MCM6	MCM6	protein_coding	-	NC_006094.5:30632851-30679252	0.180302	10.6656	-59.1543	-5.88641	0.0272	0.435243	down	0.252262	0.0180978	0.270545	10.1594	4.49833	17.3391	424295	-	CGNC:9378|Ensembl:ENSGALG00000012348	7	-	minichromosome maintenance complex component 6	gga03030(DNA replication)//gga04110(Cell cycle)	GO:0042555(MCM complex)//GO:0005634(nucleus)	GO:0005524(ATP binding)//GO:0003678(DNA helicase activity)//GO:0003677(DNA binding)	GO:0006270(DNA replication initiation)//GO:0032508(DNA duplex unwinding)
MDM1	MDM1	protein_coding	-	NC_006088.5:35233246-35257618	0.629476	12.1034	-19.2276	-4.26511	0.0118	0.308939	down	0.22858	1.60419	0.0556533	13.8139	1.4334	21.0628	417839	-	CGNC:7523|Ensembl:ENSGALG00000009905	1	-	Mdm1 nuclear protein		GO:0005813(centrosome)//GO:0005634(nucleus)//GO:0005814(centriole)//GO:0005874(microtubule)//GO:0005829(cytosol)	GO:0008017(microtubule binding)	GO:0060041(retina development in camera-type eye)//GO:0046600(negative regulation of centriole replication)
METTL8	METTL8	protein_coding	+	NC_006094.5:18018424-18066322	0.222796	66.8726	-300.152	-8.22955	0.0006	0.0759616	down	0.0741934	0.263891	0.330303	13.9315	41.524	145.162	424154	-	CGNC:7280|Ensembl:ENSGALG00000009564	7	-	methyltransferase like 8		GO:0005634(nucleus)//GO:0005737(cytoplasm)	GO:0004402(histone acetyltransferase activity)	GO:0016573(histone acetylation)//GO:0007519(skeletal muscle tissue development)//GO:0045444(fat cell differentiation)
METTL9	METTL9	protein_coding	+	NC_006101.5:9044699-9150363	0.133733	29.3321	-219.333	-7.77698	0.04375	0.493057	down	0.0713191	0.161464	0.168416	66.3868	21.6095	0	416623	-	CGNC:5318|Ensembl:ENSGALG00000007044	14	-	methyltransferase like 9
MFAP5	MFAP5	protein_coding	-	NC_006088.5:75647634-75669272	107.12	274.857	-2.56587	-1.35945	0.0014	0.130695	down	118.889	57.8019	144.669	140.406	382.035	302.131	418256	-	CGNC:10638|Ensembl:ENSGALG00000027471	1	-	microfibrillar associated protein 5
MGAT4A	MGAT4A	protein_coding	-	NC_006088.5:133610602-133693798	0.232449	24.2448	-104.302	-6.70462	0.0061	0.233926	down	0.214326	0.196443	0.286578	19.2829	5.94182	47.5096	418692	-	CGNC:50829|Ensembl:ENSGALG00000030780	1	-	mannosyl (alpha-1,3-)-glycoprotein beta-1,4-N-acetylglucosaminyltransferase, isozyme A	gga00510(N-Glycan biosynthesis)//gga01100(Metabolic pathways)	GO:0016021(integral component of membrane)//GO:0070062(extracellular exosome)//GO:0000139(Golgi membrane)	GO:0046872(metal ion binding)//GO:0008454(alpha-1,3-mannosylglycoprotein 4-beta-N-acetylglucosaminyltransferase activity)	GO:0005975(carbohydrate metabolic process)//GO:0006487(protein N-linked glycosylation)
MGAT5	MGAT5	protein_coding	+	NC_006094.5:30224979-30422024	15.1987	45.3537	-2.98405	-1.57727	0.02955	0.443407	down	14.3223	4.77049	26.5032	49.23	24.5673	62.2638	424286	-	CGNC:9251|Ensembl:ENSGALG00000012187	7	-	mannosyl (alpha-1,6-)-glycoprotein beta-1,6-N-acetyl-glucosaminyltransferase	gga00510(N-Glycan biosynthesis)//gga01100(Metabolic pathways)	GO:0016021(integral component of membrane)//GO:0070062(extracellular exosome)//GO:0005794(Golgi apparatus)	GO:0030144(alpha-1,6-mannosylglycoprotein 6-beta-N-acetylglucosaminyltransferase activity)	GO:0006487(protein N-linked glycosylation)
MGLL	MGLL	protein_coding	+	NC_006099.5:9958861-10068984	0.436643	17.1125	-39.191	-5.29245	0.0087	0.268415	down	0.0448791	0.067199	1.19785	35.0407	2.89724	13.3995	416024	-	CGNC:4483|Ensembl:ENSGALG00000032736	12	-	monoglyceride lipase	gga00561(Glycerolipid metabolism)//gga01100(Metabolic pathways)
MIA2	MIA2	protein_coding	+	NC_006092.5:37813404-37859483	0.28227	9.80045	-34.7201	-5.1177	0.04825	0.511384	down	0.297323	0.0404457	0.50904	9.91581	0	19.4855	423339	-	CGNC:51952|Ensembl:ENSGALG00000010189	5	-	melanoma inhibitory activity 2
MMP23B	MMP23B	protein_coding	-	NC_006108.5:2032638-2043774	21.9101	93.215	-4.25444	-2.08897	0.02645	0.430371	down	30.9068	34.287	0.536531	54.9824	111.613	113.05	419407	MMP23A	CGNC:50988|Ensembl:ENSGALG00000001392	21	-	matrix metallopeptidase 23B		GO:0031012(extracellular matrix)//GO:0016021(integral component of membrane)	GO:0008270(zinc ion binding)//GO:0004222(metalloendopeptidase activity)	GO:0006508(proteolysis)//GO:0000003(reproduction)
MON2	MON2	protein_coding	+	NC_006088.5:33104505-33176133	1.40223	19.4927	-13.9012	-3.79714	0.017	0.356745	down	4.00628	0.0710263	0.1294	21.5126	10.2958	26.6698	417818	-	CGNC:7441|Ensembl:ENSGALG00000009795	1	-	MON2 homolog, regulator of endosome-to-Golgi trafficking		GO:0070062(extracellular exosome)
MRM2	MRM2	protein_coding	-	NC_006101.5:3477591-3479841	0	3.27938	-inf	-inf	0.02755	0.435243	down	0	0	0	0	0.0574867	9.78064	416466	FTSJ2	CGNC:3114|Ensembl:ENSGALG00000004238	14	-	mitochondrial rRNA methyltransferase 2
MSL2	MSL2	protein_coding	-	NC_006096.5:677726-693357	0.618119	23.9768	-38.7899	-5.27761	0.02145	0.399679	down	1.52248	0.123548	0.20833	25.3023	20.9922	25.6357	429119	MSL2L1	CGNC:826|Ensembl:ENSGALG00000039294	9	-	male-specific lethal 2 homolog (Drosophila)			GO:0061630(ubiquitin protein ligase activity)	GO:0016567(protein ubiquitination)
MUC13	MUC13	protein_coding	-	NC_006094.5:27920558-27939693	0.0697832	20.6536	-295.969	-8.2093	5e-05	0.0121605	down	0.131161	0.0561443	0.0220446	13.928	0.0593784	47.9735	100859223	-	CGNC:63907	7	-	mucin 13, cell surface associated
MUL1	MUL1	protein_coding	-	NC_006108.5:4892664-4895816	0	4.03962	-inf	-inf	0.00745	0.251288	down	0	0	0	0	0	12.1189	426969	C1orf166	CGNC:928|Ensembl:ENSGALG00000042761	21	-	mitochondrial E3 ubiquitin protein ligase 1		GO:0016021(integral component of membrane)	GO:0004842(ubiquitin-protein transferase activity)	GO:0016567(protein ubiquitination)//GO:0006996(organelle organization)
MURC	MURC	protein_coding	+	NC_006089.5:88737901-88751005	0	2.88535	-inf	-inf	0.00675	0.242471	down	0	0	0	0	8.65606	0	420986	-	CGNC:51382|Ensembl:ENSGALG00000026452	2	-	muscle related coiled-coil protein		GO:0030018(Z disc)//GO:0005901(caveola)//GO:0005737(cytoplasm)		GO:0045944(positive regulation of transcription from RNA polymerase II promoter)//GO:0035023(regulation of Rho protein signal transduction)
MUSTN1	MUSTN1	protein_coding	-	NC_006099.5:1237475-1240740	0	7.78528	-inf	-inf	0.0038	0.202811	down	0	0	0	0	23.3558	0	404773	PD284	CGNC:1194|Ensembl:ENSGALG00000001709	12	-	musculoskeletal, embryonic nuclear protein 1		GO:0005634(nucleus)	GO:0003674(molecular_function)	GO:1902732(positive regulation of chondrocyte proliferation)//GO:0010628(positive regulation of gene expression)//GO:0035988(chondrocyte proliferation)//GO:0032332(positive regulation of chondrocyte differentiation)//GO:0008150(biological_process)//GO:1902730(positive regulation of proteoglycan biosynthetic process)//GO:0002062(chondrocyte differentiation)//GO:0042246(tissue regeneration)
MYH11	MYH11	protein_coding	-	NC_006101.5:7970089-8032209	52.0783	254.594	-4.88866	-2.28944	5e-05	0.0121605	down	44.0805	56.5731	55.5812	112.259	512.699	138.823	396211	-	CGNC:4917|Ensembl:ENSGALG00000006520	14	-	myosin, heavy chain 11, smooth muscle	gga04530(Tight junction)	GO:0030016(myofibril)//GO:0005859(muscle myosin complex)//GO:0032982(myosin filament)	GO:0046982(protein heterodimerization activity)//GO:0008307(structural constituent of muscle)//GO:0045159(myosin II binding)//GO:0000146(microfilament motor activity)//GO:0005524(ATP binding)//GO:0005515(protein binding)//GO:0005516(calmodulin binding)//GO:0000287(magnesium ion binding)//GO:0043531(ADP binding)//GO:0030898(actin-dependent ATPase activity)//GO:0032027(myosin light chain binding)//…	GO:0006939(smooth muscle contraction)//GO:0048251(elastic fiber assembly)//GO:0030239(myofibril assembly)//GO:0030241(skeletal muscle myosin thick filament assembly)//GO:0048739(cardiac muscle fiber development)
MYLIP	MYLIP	protein_coding	+	NC_006089.5:61479710-61493936	13.4959	60.5482	-4.48644	-2.16557	0.00905	0.273334	down	23.5194	0.0873797	16.8807	100.22	38.3361	43.089	420841	-	CGNC:9639|Ensembl:ENSGALG00000012704	2	-	myosin regulatory light chain interacting protein		GO:0005856(cytoskeleton)	GO:0004842(ubiquitin-protein transferase activity)//GO:0008092(cytoskeletal protein binding)//GO:0005200(structural constituent of cytoskeleton)//GO:0061630(ubiquitin protein ligase activity)	GO:0045732(positive regulation of protein catabolic process)//GO:0031032(actomyosin structure organization)//GO:0032803(regulation of low-density lipoprotein particle receptor catabolic process)//GO:0010989(negative regulation of low-density lipoprotein particle clearance)//GO:0042632(cholesterol homeostasis)//GO:0042787(protein ubiquitination involved in ubiquitin-dependent protein catabolic pro…
MYLK	MYLK	protein_coding	-	NC_006094.5:27171053-27356465	8.02403	65.5758	-8.1724	-3.03076	0.0017	0.137819	down	8.76346	10.8266	4.48201	14.7006	144.541	37.4855	396445	MLCK	CGNC:8898|Ensembl:ENSGALG00000011708	7	-	myosin light chain kinase	gga04020(Calcium signaling pathway)//gga04270(Vascular smooth muscle contraction)//gga04510(Focal adhesion)//gga04810(Regulation of actin cytoskeleton)		GO:0004672(protein kinase activity)//GO:0005524(ATP binding)	GO:0006468(protein phosphorylation)
MYO19	MYO19	protein_coding	-	NC_006106.5:8169936-8295249	0.0826885	15.5403	-187.938	-7.55411	0.005	0.222331	down	0.0604209	0.091783	0.0958618	2.40172	17.0949	27.1242	417649	MYOHD1	CGNC:50566	19	-	myosin XIX
MYOM3	MYOM3	protein_coding	-	NC_006110.5:5774610-5890543	0.0660948	4.41736	-66.8335	-6.0625	0.0122	0.311415	down	0.0180928	0.0269818	0.15321	2.6794	0.630484	9.9422	419690	-	CGNC:3046|Ensembl:ENSGALG00000004155	23	-	myomesin 3
NAA15	NAA15	protein_coding	+	NC_006091.5:29261653-29295255	38.7481	89.3875	-2.30689	-1.20595	0.01795	0.367836	down	55.2677	23.3397	37.6367	69.6741	69.909	128.58	422440	NARG1	CGNC:7432|Ensembl:ENSGALG00000009782	4	-	N(alpha)-acetyltransferase 15, NatA auxiliary subunit		GO:0016020(membrane)//GO:0005667(transcription factor complex)//GO:0005634(nucleus)//GO:0031415(NatA complex)//GO:0005829(cytosol)	GO:0003723(RNA binding)//GO:0004596(peptide alpha-N-acetyltransferase activity)//GO:0043022(ribosome binding)	GO:0050821(protein stabilization)//GO:0045893(positive regulation of transcription, DNA-templated)//GO:0043066(negative regulation of apoptotic process)//GO:0017196(N-terminal peptidyl-methionine acetylation)
NAA35	NAA35	protein_coding	+	NC_006127.5:40746467-40773067	0.393122	23.7449	-60.401	-5.9165	0.01125	0.302246	down	0.998777	0.156092	0.0244986	36.6103	22.0077	12.6169	427461	MAK10	CGNC:9561|Ensembl:ENSGALG00000012598	Z	-	N(alpha)-acetyltransferase 35, NatC auxiliary subunit		GO:0005844(polysome)//GO:0031417(NatC complex)//GO:0005737(cytoplasm)	GO:0004596(peptide alpha-N-acetyltransferase activity)	GO:0006474(N-terminal protein amino acid acetylation)//GO:0048659(smooth muscle cell proliferation)//GO:0043066(negative regulation of apoptotic process)
NAALADL2	NAALADL2	protein_coding	-	NC_006096.5:18466996-18717111	0.0541757	20.4949	-378.303	-8.5634	0.029	0.441747	down	0.0557943	0.0415996	0.0651332	18.2511	3.21544	40.0181	429156	-	CGNC:16601|Ensembl:ENSGALG00000023670	9	-	N-acetylated alpha-linked acidic dipeptidase like 2		GO:0016021(integral component of membrane)
NAPEPLD	NAPEPLD	protein_coding	-	NC_006088.5:13065342-13085319	0.688529	17.5854	-25.5406	-4.67472	0.01655	0.352127	down	0.0448111	0.0672752	1.9535	0.0800746	0.0236324	52.6524	417719	-	CGNC:50575|Ensembl:ENSGALG00000008285	1	-	N-acyl phosphatidylethanolamine phospholipase D		GO:0070062(extracellular exosome)//GO:0005829(cytosol)	GO:0070290(N-acylphosphatidylethanolamine-specific phospholipase D activity)//GO:0008270(zinc ion binding)
NARF	NARF	protein_coding	-	NC_006105.5:3477203-3492948	6.93587	52.9884	-7.63977	-2.93353	0.0008	0.0901659	down	0.625818	19.8698	0.312033	42.5486	55.7951	60.6215	417341	-	CGNC:1111|Ensembl:ENSGALG00000001603	18	-	nuclear prelamin A recognition factor		GO:0005730(nucleolus)//GO:0005638(lamin filament)	GO:0005521(lamin binding)//GO:0051536(iron-sulfur cluster binding)//GO:0003954(NADH dehydrogenase activity)	GO:0055114(oxidation-reduction process)
NBEA	NBEA	protein_coding	-	NC_006088.5:174373490-174843850	6.34011	15.2622	-2.40726	-1.26739	0.04355	0.492004	down	10.1042	0.173517	8.74258	35.8163	2.96537	7.00506	395195	-	CGNC:12814	1	-	neurobeachin		GO:0016020(membrane)//GO:0005737(cytoplasm)
NCSTN	NCSTN	protein_coding	+	NC_006112.4:2407604-2418474	0	2.56782	-inf	-inf	0.0154	0.342956	down	0	0	0	1.15087	6.51028	0.0422997	426905	-	CGNC:6959|Ensembl:ENSGALG00000009147	25	-	nicastrin	gga04330(Notch signaling pathway)	GO:0005887(integral component of plasma membrane)//GO:0070765(gamma-secretase complex)//GO:0005794(Golgi apparatus)//GO:0005765(lysosomal membrane)//GO:0070062(extracellular exosome)//GO:0005783(endoplasmic reticulum)//GO:0005925(focal adhesion)	GO:0004175(endopeptidase activity)	GO:0042098(T cell proliferation)//GO:0050673(epithelial cell proliferation)//GO:0006509(membrane protein ectodomain proteolysis)//GO:0034205(amyloid-beta formation)//GO:0043085(positive regulation of catalytic activity)//GO:0002262(myeloid cell homeostasis)//GO:0007220(Notch receptor processing)//GO:0016485(protein processing)
NDUFA12	NDUFA12	protein_coding	-	NC_006088.5:45339455-45346978	0.77671	86.853	-111.822	-6.80506	0.0343	0.459421	down	1.94658	0.217846	0.165702	1.82559	111.43	147.303	417907	-	CGNC:8606|Ensembl:ENSGALG00000011325	1	-	NADH:ubiquinone oxidoreductase subunit A12	gga00190(Oxidative phosphorylation)//gga01100(Metabolic pathways)	GO:0005623(cell)//GO:0005747(mitochondrial respiratory chain complex I)//GO:0005829(cytosol)	GO:0008137(NADH dehydrogenase (ubiquinone) activity)//GO:0009055(electron carrier activity)	GO:0042775(mitochondrial ATP synthesis coupled electron transport)//GO:0006979(response to oxidative stress)
NEBL1	NEBL1	protein_coding	-	NC_006094.5:35142061-35320882	0.014604	3.56655	-244.217	-7.93202	0.0322	0.45366	down	0.0180612	0.0122374	0.0135134	0.00195452	8.61293	2.08477	101748402	-	CGNC:67888	7	-	nebulin-like 1
NEDD4L	NEDD4L	protein_coding	+	NC_006127.5:613145-743034	0.687852	18.8988	-27.4752	-4.78006	5e-05	0.0121605	down	0.441447	0.0188545	1.60325	14.6053	25.7797	16.3115	374119	-	CGNC:49049|Ensembl:ENSGALG00000034584	Z	-	neural precursor cell expressed, developmentally down-regulated 4-like, E3 ubiquitin protein ligase	gga04120(Ubiquitin mediated proteolysis)//gga04144(Endocytosis)		GO:0061630(ubiquitin protein ligase activity)	GO:0006511(ubiquitin-dependent protein catabolic process)//GO:0016567(protein ubiquitination)
NHS	NHS	protein_coding	-	NC_006088.5:122293080-122596955	0.0249792	6.70683	-268.497	-8.06876	0.00485	0.222331	down	0.0266234	0.0170076	0.0313067	10.2395	5.40204	4.47891	418616	-	CGNC:12388|Ensembl:ENSGALG00000016543	1	-	NHS actin remodeling regulator
NHSL1	NHSL1	protein_coding	+	NC_006090.5:54295921-54462047	0.034151	2.56005	-74.9626	-6.2281	0.04185	0.488737	down	0.0477043	0.026697	0.0280518	0	0.00632889	7.67383	421680	-	CGNC:10359|Ensembl:ENSGALG00000026981	3	-	NHS like 1
NOB1	NOB1	protein_coding	-	NC_006098.5:19039524-19042068	0	3.8866	-inf	-inf	0.0071	0.244844	down	0	0	0	0	0	11.6598	415867	-	CGNC:438|Ensembl:ENSGALG00000000693	11	-	NIN1/PSMD8 binding protein 1 homolog	gga03008(Ribosome biogenesis in eukaryotes)	GO:0030688(preribosome, small subunit precursor)	GO:0004521(endoribonuclease activity)//GO:0046872(metal ion binding)	GO:0090502(RNA phosphodiester bond hydrolysis, endonucleolytic)//GO:0000469(cleavage involved in rRNA processing)//GO:0007601(visual perception)//GO:0030490(maturation of SSU-rRNA)
NRG1	NRG1	protein_coding	-	NC_006127.5:54038939-54331946	0	1.64584	-inf	-inf	0.0171	0.356745	down	0	0	0	0.00879657	0	4.92873	373906	pro-neuregulin-1	CGNC:11493|Ensembl:ENSGALG00000015422	Z	-	neuregulin 1	gga04012(ErbB signaling pathway)	GO:0009897(external side of plasma membrane)//GO:0005887(integral component of plasma membrane)//GO:0005576(extracellular region)//GO:0030425(dendrite)//GO:0005886(plasma membrane)//GO:0030673(axolemma)//GO:0016021(integral component of membrane)//GO:0031594(neuromuscular junction)//GO:0005622(intracellular)//GO:0005654(nucleoplasm)//GO:0044297(cell body)//GO:0005615(extracellular space)//GO:0005…	GO:0008083(growth factor activity)//GO:0003712(transcription cofactor activity)//GO:0005102(receptor binding)//GO:0043125(ErbB-3 class receptor binding)//GO:0045499(chemorepellent activity)//GO:0005178(integrin binding)//GO:0005176(ErbB-2 class receptor binding)	GO:0048709(oligodendrocyte differentiation)//GO:0048513(animal organ development)//GO:0042177(negative regulation of protein catabolic process)//GO:0003161(cardiac conduction system development)//GO:0070886(positive regulation of calcineurin-NFAT signaling cascade)//GO:0000902(cell morphogenesis)//GO:0007416(synapse assembly)//GO:2001223(negative regulation of neuron migration)//GO:0035556(intrac…
NSMCE3	NSMCE3	protein_coding	+	NW_020110163.1:261588-263817	0	1.25707	-inf	-inf	0.005	0.222331	down	0	0	0	0	3.77122	0	100125831	CMAGE|NDNL2|mage	CGNC:59249|Ensembl:ENSGALG00000040480	Un	-	NSE3 homolog, SMC5-SMC6 complex component
NUDT12	NUDT12	protein_coding	+	NC_006127.5:49944375-49957122	12.9677	45.4286	-3.50322	-1.80868	0.0273	0.435243	down	3.71291	34.9168	0.273289	61.4583	20.2608	54.5668	768471	-	CGNC:11364|Ensembl:ENSGALG00000015268	Z	-	nudix hydrolase 12	gga00760(Nicotinate and nicotinamide metabolism)//gga01100(Metabolic pathways)//gga04146(Peroxisome)	GO:0005777(peroxisome)//GO:0005634(nucleus)	GO:0000210(NAD+ diphosphatase activity)//GO:0035529(NADH pyrophosphatase activity)//GO:0046872(metal ion binding)	GO:0019677(NAD catabolic process)//GO:0006742(NADP catabolic process)
NUP205	NUP205	protein_coding	-	NC_006088.5:47715104-47760658	0.272801	13.2456	-48.5541	-5.60152	0.02465	0.418858	down	0.110366	0.0588709	0.649165	7.17291	7.96295	24.6008	417935	-	CGNC:8864|Ensembl:ENSGALG00000011662	1	-	nucleoporin 205	gga03013(RNA transport)	GO:0016021(integral component of membrane)//GO:0005643(nuclear pore)
NUP62	NUP62	protein_coding	-	NC_006091.5:1896666-1905027	0	0.867328	-inf	-inf	0.00395	0.202811	down	0	0	0	0	2.60198	0	422183	-	CGNC:3605|Ensembl:ENSGALG00000004856	4	-	nucleoporin 62	gga03013(RNA transport)	GO:0044613(nuclear pore central transport channel)	GO:0017056(structural constituent of nuclear pore)//GO:0005543(phospholipid binding)//GO:0005487(nucleocytoplasmic transporter activity)	GO:0006606(protein import into nucleus)//GO:0071426(ribonucleoprotein complex export from nucleus)
NUTF2	NUTF2	protein_coding	+	NC_006098.5:889796-913107	1.64157	57.0178	-34.7338	-5.11827	0.00475	0.219498	down	0.884407	0.112495	3.9278	53.5225	16.3808	101.15	415655	-	CGNC:1110|Ensembl:ENSGALG00000001602	11	-	nuclear transport factor 2		GO:0005622(intracellular)		GO:0006810(transport)
OLFM1	OLFM1	protein_coding	+	NC_006104.5:7899617-7927028	0.530159	23.5864	-44.4891	-5.47538	0.0099	0.282079	down	0.054887	0.027427	1.50816	17.1948	13.25	40.3143	395535	NOELIN-1|olfactomedin-1	CGNC:1803|Ensembl:ENSGALG00000002515	17	-	olfactomedin 1		GO:0044295(axonal growth cone)//GO:0043204(perikaryon)//GO:0005623(cell)//GO:0030424(axon)//GO:0045202(synapse)//GO:0030054(cell junction)//GO:0005783(endoplasmic reticulum)//GO:0005615(extracellular space)//GO:0043025(neuronal cell body)		GO:0010629(negative regulation of gene expression)//GO:0030516(regulation of axon extension)//GO:0060317(cardiac epithelial to mesenchymal transition)//GO:0003190(atrioventricular valve formation)//GO:0010718(positive regulation of epithelial to mesenchymal transition)//GO:0010628(positive regulation of gene expression)//GO:0023041(neuronal signal transduction)
OVOL2	OVOL2	protein_coding	+	NC_006090.5:15551511-15559196	0	1.42734	-inf	-inf	0.00555	0.230014	down	0	0	0	4.28202	0	0	416720	OVOL3	CGNC:6606|Ensembl:ENSGALG00000008702	3	-	ovo like zinc finger 2		GO:0005634(nucleus)	GO:0000981(RNA polymerase II transcription factor activity, sequence-specific DNA binding)//GO:0003682(chromatin binding)//GO:0003677(DNA binding)//GO:0001228(transcriptional activator activity, RNA polymerase II transcription regulatory region sequence-specific binding)	GO:0010719(negative regulation of epithelial to mesenchymal transition)//GO:0060347(heart trabecula formation)//GO:0001842(neural fold formation)//GO:0010837(regulation of keratinocyte proliferation)//GO:2000647(negative regulation of stem cell proliferation)//GO:0045618(positive regulation of keratinocyte differentiation)//GO:0001947(heart looping)//GO:0006366(transcription from RNA polymerase I…
PAF1	PAF1	protein_coding	-	NC_006119.4:142700-145895	0	6.0239	-inf	-inf	0.0267	0.432915	down	0	0	0	0.035323	16.1224	1.91396	100858108	-	CGNC:64966|Ensembl:ENSGALG00000037879	32	-	PAF1 homolog, Paf1/RNA polymerase II complex component		GO:0016593(Cdc73/Paf1 complex)		GO:0006368(transcription elongation from RNA polymerase II promoter)//GO:0016570(histone modification)
PAICS	PAICS	protein_coding	-	NC_006091.5:64733830-64783894	18.5355	91.9974	-4.96334	-2.31131	0.01085	0.300227	down	52.3681	0.581415	2.6568	41.4356	52.3982	182.158	396534	AIRC|AS	CGNC:10274|Ensembl:ENSGALG00000013726	4	-	phosphoribosylaminoimidazole carboxylase and phosphoribosylaminoimidazolesuccinocarboxamide synthase	gga00230(Purine metabolism)//gga01100(Metabolic pathways)
PAPOLA	PAPOLA	protein_coding	+	NC_006092.5:46671234-46712547	41.151	99.5398	-2.4189	-1.27435	0.00535	0.225775	down	35.4497	36.3735	51.6297	106.538	86.4536	105.627	395878	PAPOLB	CGNC:8431|Ensembl:ENSGALG00000033099	5	-	poly(A) polymerase alpha	gga03015(mRNA surveillance pathway)	GO:0005634(nucleus)	GO:0003723(RNA binding)//GO:0004652(polynucleotide adenylyltransferase activity)	GO:0031123(RNA 3'-end processing)//GO:0043631(RNA polyadenylation)
PARP11	PARP11	protein_coding	-	NC_006088.5:75024939-75040594	2.65465	39.5436	-14.896	-3.89685	0.0499	0.519733	down	5.274	2.54005	0.149902	66.394	25.7383	26.4985	418264	ZC3HAV1L	CGNC:10681|Ensembl:ENSGALG00000014347	1	-	poly(ADP-ribose) polymerase family member 11			GO:0003950(NAD+ ADP-ribosyltransferase activity)
PDE5A	PDE5A	protein_coding	+	NC_006091.5:54574927-54708271	13.8152	41.4731	-3.00199	-1.58592	0.01095	0.300365	down	0.365686	13.852	27.2279	55.8934	45.4556	23.0703	422677	PDE5	CGNC:9082|Ensembl:ENSGALG00000011982	4	-	phosphodiesterase 5A	gga00230(Purine metabolism)
PDGFRA	PDGFRA	protein_coding	-	NC_006091.5:65395524-65436441	32.811	85.3498	-2.60126	-1.37921	0.02535	0.420619	down	44.1309	0.335182	53.967	43.0985	132.044	80.9074	395509	PDGFR|PDGFR-A	CGNC:10416|Ensembl:ENSGALG00000013929	4	-	platelet-derived growth factor receptor, alpha polypeptide	gga04010(MAPK signaling pathway)//gga04020(Calcium signaling pathway)//gga04060(Cytokine-cytokine receptor interaction)//gga04144(Endocytosis)//gga04510(Focal adhesion)//gga04540(Gap junction)//gga04810(Regulation of actin cytoskeleton)	GO:0009897(external side of plasma membrane)//GO:0005887(integral component of plasma membrane)//GO:0043234(protein complex)//GO:0005886(plasma membrane)//GO:0030054(cell junction)//GO:0016021(integral component of membrane)//GO:0005902(microvillus)//GO:0005634(nucleus)//GO:0005737(cytoplasm)	GO:0005021(vascular endothelial growth factor-activated receptor activity)//GO:0038085(vascular endothelial growth factor binding)//GO:0032403(protein complex binding)//GO:0042803(protein homodimerization activity)//GO:0005524(ATP binding)//GO:0005161(platelet-derived growth factor receptor binding)//GO:0048407(platelet-derived growth factor binding)//GO:0005018(platelet-derived growth factor alp…	GO:0061298(retina vasculature development in camera-type eye)//GO:0060021(palate development)//GO:0071230(cellular response to amino acid stimulus)//GO:0034614(cellular response to reactive oxygen species)//GO:0023019(signal transduction involved in regulation of gene expression)//GO:0038091(positive regulation of cell proliferation by VEGF-activated platelet derived growth factor receptor signal…
PDK1	PDK1	protein_coding	-	NC_006094.5:17699391-17709217	23.1491	86.344	-3.72991	-1.89914	0.03835	0.47896	down	49.2471	18.1651	2.03517	69.4258	112.411	77.195	425972	-	CGNC:52628|Ensembl:ENSGALG00000013235	7	-	pyruvate dehydrogenase kinase 1		GO:0005730(nucleolus)//GO:0005967(mitochondrial pyruvate dehydrogenase complex)	GO:0004740(pyruvate dehydrogenase (acetyl-transferring) kinase activity)//GO:0005515(protein binding)	GO:0097411(hypoxia-inducible factor-1alpha signaling pathway)//GO:0010906(regulation of glucose metabolic process)//GO:0006468(protein phosphorylation)//GO:0008283(cell proliferation)//GO:0008631(intrinsic apoptotic signaling pathway in response to oxidative stress)//GO:0010510(regulation of acetyl-CoA biosynthetic process from pyruvate)
PDK4	PDK4	protein_coding	-	NC_006089.5:23874760-23914452	209.809	459.079	-2.18809	-1.12967	0.00025	0.042787	down	212.904	287.668	128.854	459.291	483.592	434.355	420570	-	CGNC:7379|Ensembl:ENSGALG00000009700	2	-	pyruvate dehydrogenase kinase 4		GO:0005743(mitochondrial inner membrane)	GO:0004672(protein kinase activity)//GO:0005524(ATP binding)	GO:0072593(reactive oxygen species metabolic process)//GO:0006885(regulation of pH)//GO:0010906(regulation of glucose metabolic process)//GO:0008286(insulin receptor signaling pathway)//GO:0006468(protein phosphorylation)//GO:0042593(glucose homeostasis)//GO:0071398(cellular response to fatty acid)//GO:0046320(regulation of fatty acid oxidation)//GO:2000811(negative regulation of anoikis)//GO:000…
PDLIM3	PDLIM3	protein_coding	-	NC_006091.5:61062024-61084487	0.233569	71.6424	-306.729	-8.26082	0.01395	0.328056	down	0.196837	0.295225	0.208647	0.140682	130.892	83.8942	414873	ALP|SkALP|SmALP|p36-ALP|p40-ALP	CGNC:10092|Ensembl:ENSGALG00000013414	4	-	PDZ and LIM domain 3		GO:0030018(Z disc)//GO:0015629(actin cytoskeleton)//GO:0005856(cytoskeleton)//GO:0030027(lamellipodium)//GO:0005829(cytosol)	GO:0008307(structural constituent of muscle)//GO:0046872(metal ion binding)//GO:0008092(cytoskeletal protein binding)	GO:0007015(actin filament organization)//GO:0007507(heart development)
PDLIM5	PDLIM5	protein_coding	+	NC_006091.5:58197398-58313788	9.15402	29.2959	-3.20033	-1.67822	0.0443	0.494988	down	21.0935	0.507398	5.86121	24.2507	29.5511	34.086	422699	-	CGNC:51807|Ensembl:ENSGALG00000012211	4	-	PDZ and LIM domain 5		GO:0015629(actin cytoskeleton)//GO:0005913(cell-cell adherens junction)	GO:0098641(cadherin binding involved in cell-cell adhesion)//GO:0046872(metal ion binding)	GO:0098609(cell-cell adhesion)
PDPN	PDPN	protein_coding	-	NC_006108.5:5189650-5204482	0	7.83629	-inf	-inf	0.03335	0.458017	down	0	0	0	6.31194	17.1969	0	768390	-	CGNC:66597|Ensembl:ENSGALG00000030096	21	-	podoplanin		GO:0016021(integral component of membrane)
PGR	PGR	protein_coding	+	NC_006088.5:184494414-184532824	0.259424	9.6685	-37.2691	-5.21991	0.04215	0.488737	down	0.0429155	0.192485	0.542871	28.9938	0	0.0117465	396198	NR3C3	CGNC:49695|Ensembl:ENSGALG00000017195	1	-	progesterone receptor	gga04114(Oocyte meiosis)//gga04914(Progesterone-mediated oocyte maturation)	GO:0043235(receptor complex)//GO:0016363(nuclear matrix)//GO:0000790(nuclear chromatin)//GO:0005829(cytosol)//GO:0032993(protein-DNA complex)//GO:0005634(nucleus)	GO:0000978(RNA polymerase II core promoter proximal region sequence-specific DNA binding)//GO:0031490(chromatin DNA binding)//GO:0003700(transcription factor activity, sequence-specific DNA binding)//GO:0043565(sequence-specific DNA binding)//GO:0003707(steroid hormone receptor activity)//GO:0004879(RNA polymerase II transcription factor activity, ligand-activated sequence-specific DNA binding)//…	GO:0010629(negative regulation of gene expression)//GO:0050678(regulation of epithelial cell proliferation)//GO:0032570(response to progesterone)//GO:0002070(epithelial cell maturation)//GO:0001542(ovulation from ovarian follicle)//GO:0006351(transcription, DNA-templated)//GO:0043401(steroid hormone mediated signaling pathway)//GO:0006366(transcription from RNA polymerase II promoter)//GO:0045944…
PHIP	PHIP	protein_coding	+	NC_006090.5:79541851-79613351	24.7823	55.8292	-2.25279	-1.17171	0.00795	0.26223	down	18.5603	18.0802	37.7065	41.2657	54.2298	71.9921	421854	-	CGNC:11851|Ensembl:ENSGALG00000015889	3	-	pleckstrin homology domain interacting protein		GO:0005634(nucleus)//GO:0070062(extracellular exosome)	GO:0070577(lysine-acetylated histone binding)//GO:0005158(insulin receptor binding)	GO:0008360(regulation of cell shape)//GO:0007010(cytoskeleton organization)//GO:0008286(insulin receptor signaling pathway)//GO:0045944(positive regulation of transcription from RNA polymerase II promoter)//GO:0006357(regulation of transcription from RNA polymerase II promoter)//GO:2001237(negative regulation of extrinsic apoptotic signaling pathway)
PHKB	PHKB	protein_coding	-	NC_006098.5:7507873-7578718	11.2313	41.2467	-3.67247	-1.87675	0.03075	0.446842	down	6.37996	0.180786	27.1332	45.103	40.8299	37.8072	415741	-	CGNC:2942|Ensembl:ENSGALG00000004004	11	-	phosphorylase kinase regulatory subunit beta	gga04020(Calcium signaling pathway)//gga04910(Insulin signaling pathway)		GO:0003824(catalytic activity)//GO:0005516(calmodulin binding)	GO:0005977(glycogen metabolic process)
PI3	PI3	protein_coding	+	NC_006107.5:5170364-5171153	0	2.03423	-inf	-inf	0.00975	0.281592	down	0	0	0	6.10268	0	0	101752219	-	CGNC:71627	20	-	peptidase inhibitor 3
PIGR	PIGR	protein_coding	-	NC_006113.5:2575612-2603675	0.376241	32.7106	-86.9407	-6.44196	0.0221	0.399825	down	0.229175	0.531435	0.368113	45.1918	0.219909	52.7201	419848	-	CGNC:613|Ensembl:ENSGALG00000000919	26	-	polymeric immunoglobulin receptor	gga04672(Intestinal immune network for IgA production)	GO:0005886(plasma membrane)//GO:0070062(extracellular exosome)//GO:0016021(integral component of membrane)//GO:0043235(receptor complex)	GO:0001792(polymeric immunoglobulin receptor activity)	GO:0043113(receptor clustering)//GO:0002415(immunoglobulin transcytosis in epithelial cells mediated by polymeric immunoglobulin receptor)//GO:0001580(detection of chemical stimulus involved in sensory perception of bitter taste)//GO:0007173(epidermal growth factor receptor signaling pathway)//GO:0001895(retina homeostasis)//GO:0038093(Fc receptor signaling pathway)
PIK3C3	PIK3C3	protein_coding	-	NC_006127.5:3991371-4061600	11.5926	40.185	-3.46645	-1.79346	0.04575	0.501381	down	3.24635	24.0477	7.48361	57.1775	11.8304	51.5471	100857877	-	CGNC:66120|Ensembl:ENSGALG00000035773	Z	-	phosphatidylinositol 3-kinase catalytic subunit type 3	gga00562(Inositol phosphate metabolism)//gga01100(Metabolic pathways)//gga04070(Phosphatidylinositol signaling system)//gga04140(Regulation of autophagy)//gga04145(Phagosome)	GO:0005622(intracellular)	GO:0016301(kinase activity)	GO:0046854(phosphatidylinositol phosphorylation)//GO:0048015(phosphatidylinositol-mediated signaling)
PITPNM3	PITPNM3	protein_coding	+	NC_006106.5:9982966-10039107	0.0176735	2.61664	-148.055	-7.20999	0.0292	0.441747	down	0.016183	0.024149	0.0126885	0.00642412	0.0343759	7.80913	417684	-	CGNC:4521|Ensembl:ENSGALG00000006034	19	-	PITPNM family member 3		GO:0005622(intracellular)	GO:0046872(metal ion binding)	GO:0006810(transport)
PLA2G10	PLA2G10	protein_coding	-	NC_006101.5:1241600-1265441	0.428307	6.35965	-14.8483	-3.89223	0.00965	0.280457	down	0.0604268	0.0146724	1.20982	8.52527	0.0490167	10.5047	416425	-	CGNC:50254|Ensembl:ENSGALG00000021314	14	-	phospholipase A2 group X	gga00564(Glycerophospholipid metabolism)//gga00565(Ether lipid metabolism)//gga00590(Arachidonic acid metabolism)//gga00591(Linoleic acid metabolism)//gga00592(alpha-Linolenic acid metabolism)//gga01100(Metabolic pathways)//gga04270(Vascular smooth muscle contraction)	GO:0005576(extracellular region)	GO:0004623(phospholipase A2 activity)//GO:0005509(calcium ion binding)	GO:0016042(lipid catabolic process)//GO:0006644(phospholipid metabolic process)//GO:0050482(arachidonic acid secretion)
PLEKHO1	PLEKHO1	protein_coding	+	NC_006112.4:115448-131029	0.104914	10.7733	-102.688	-6.68212	0.001	0.103843	down	0.179882	0.0886761	0.0461837	13.8922	0.0276976	18.4001	426108	-	CGNC:10118|Ensembl:ENSGALG00000037540	25	-	pleckstrin homology domain containing O1		GO:0016020(membrane)//GO:0005634(nucleus)//GO:0005737(cytoplasm)
PLPP1	PLPP1	protein_coding	-	NC_006127.5:16761353-16861139	117.414	310.525	-2.64471	-1.40311	0.00355	0.202811	down	145.692	94.1982	112.35	351.749	349.948	229.876	427138	PPAP2A	CGNC:10906|Ensembl:ENSGALG00000014711	Z	-	phospholipid phosphatase 1	gga00561(Glycerolipid metabolism)//gga00564(Glycerophospholipid metabolism)//gga00565(Ether lipid metabolism)//gga00600(Sphingolipid metabolism)//gga01100(Metabolic pathways)
PLPP3	PLPP3	protein_coding	-	NC_006095.5:26048172-26090842	59.9808	122.291	-2.03883	-1.02774	0.04005	0.485114	down	85.0641	38.0972	56.7812	147.083	111.523	108.267	424666	PPAP2B	CGNC:8220|Ensembl:ENSGALG00000010818	8	-	phospholipid phosphatase 3	gga00561(Glycerolipid metabolism)//gga00564(Glycerophospholipid metabolism)//gga00565(Ether lipid metabolism)//gga00600(Sphingolipid metabolism)//gga01100(Metabolic pathways)	GO:0005887(integral component of plasma membrane)//GO:0005794(Golgi apparatus)//GO:0070062(extracellular exosome)	GO:0008195(phosphatidate phosphatase activity)//GO:0005178(integrin binding)//GO:0042392(sphingosine-1-phosphate phosphatase activity)//GO:0042577(lipid phosphatase activity)	GO:0006644(phospholipid metabolic process)//GO:1902068(regulation of sphingolipid mediated signaling pathway)//GO:0044330(canonical Wnt signaling pathway involved in positive regulation of wound healing)//GO:0044328(canonical Wnt signaling pathway involved in positive regulation of endothelial cell migration)//GO:0030111(regulation of Wnt signaling pathway)//GO:0050821(protein stabilization)//GO:…
PLSCR1	PLSCR1	protein_coding	-	NC_006096.5:11716001-11818812	4.36817	65.5338	-15.0026	-3.90714	0.02235	0.400308	down	12.8071	0.248908	0.0485569	94.6601	41.0462	60.8951	424883	-	CGNC:52274|Ensembl:ENSGALG00000006805	9	-	phospholipid scramblase 1		GO:0005886(plasma membrane)	GO:0017128(phospholipid scramblase activity)	GO:0017121(phospholipid scrambling)
PNPLA2	PNPLA2	protein_coding	-	NC_006092.5:15960937-15987045	533.906	1089.01	-2.0397	-1.02836	0.00015	0.0294957	down	569.369	413.826	618.523	929.172	1105.11	1232.76	431066	ATGL	CGNC:10816|Ensembl:ENSGALG00000014569	5	-	patatin like phospholipase domain containing 2	gga00561(Glycerolipid metabolism)//gga01100(Metabolic pathways)		GO:0004806(triglyceride lipase activity)	GO:0016042(lipid catabolic process)//GO:0010898(positive regulation of triglyceride catabolic process)
POC1A	POC1A	protein_coding	+	NC_006099.5:518128-592262	0.033894	6.96874	-205.603	-7.68372	0.0378	0.475913	down	0.0214624	0.0802196	0	0.012781	6.28934	14.6041	415889	WDR51A	CGNC:997|Ensembl:ENSGALG00000034572	12	-	POC1 centriolar protein A
PODN	PODN	protein_coding	+	NC_006095.5:24886681-24984517	60.4238	155.486	-2.57326	-1.3636	0.00335	0.202811	down	86.7127	41.6348	52.924	120.139	239.349	106.971	424647	-	CGNC:52233|Ensembl:ENSGALG00000021869	8	-	podocan		GO:0005615(extracellular space)//GO:0005737(cytoplasm)	GO:0005518(collagen binding)//GO:0004860(protein kinase inhibitor activity)	GO:0006469(negative regulation of protein kinase activity)//GO:0019221(cytokine-mediated signaling pathway)//GO:0046426(negative regulation of JAK-STAT cascade)//GO:0008285(negative regulation of cell proliferation)//GO:0030336(negative regulation of cell migration)
POSTN	POSTN	protein_coding	+	NC_006088.5:173372466-173406144	359.821	1371.89	-3.81269	-1.93081	5e-05	0.0121605	down	373.827	344.087	361.55	895.547	1708.76	1511.36	395429	OSF-2	CGNC:12805|Ensembl:ENSGALG00000017046	1	-	periostin		GO:0005578(proteinaceous extracellular matrix)//GO:0005615(extracellular space)//GO:0005802(trans-Golgi network)	GO:0008201(heparin binding)//GO:0046872(metal ion binding)	GO:0071307(cellular response to vitamin K)//GO:0009888(tissue development)//GO:0007155(cell adhesion)//GO:0008593(regulation of Notch signaling pathway)//GO:0030198(extracellular matrix organization)
PP2D1	PP2D1	protein_coding	-	NC_006089.5:35764553-35792771	0.0663248	22.2126	-334.905	-8.38761	0.02875	0.441375	down	0.0822308	0.092529	0.0242145	17.7053	0.151912	48.7806	428440	C3ORF48	CGNC:13929	2	-	protein phosphatase 2C-like domain containing 1
PPAT	PPAT	protein_coding	+	NC_006091.5:64733830-64783894	0.0949166	26.792	-282.27	-8.14093	0.0127	0.312996	down	0.110017	0.109953	0.0647793	20.4437	35.1053	24.8271	422743	-	CGNC:10276|Ensembl:ENSGALG00000013728	4	-	phosphoribosyl pyrophosphate amidotransferase	gga00230(Purine metabolism)//gga00250(Alanine, aspartate and glutamate metabolism)//gga01100(Metabolic pathways)	GO:0005829(cytosol)	GO:0004044(amidophosphoribosyltransferase activity)//GO:0046872(metal ion binding)//GO:0051539(4 iron, 4 sulfur cluster binding)//GO:0051536(iron-sulfur cluster binding)	GO:0009116(nucleoside metabolic process)//GO:0006541(glutamine metabolic process)//GO:0006189('de novo' IMP biosynthetic process)//GO:0009113(purine nucleobase biosynthetic process)
PPDPF	PPDPF	protein_coding	-	NC_006107.5:9020799-9023107	0	22.9042	-inf	-inf	0.0293	0.441747	down	0	0	0	0	68.7125	0	419245	C20orf149|dJ697K14.9|exdpf	CGNC:4365|Ensembl:ENSGALG00000005849	20	-	pancreatic progenitor cell differentiation and proliferation factor				GO:0001708(cell fate specification)//GO:0031017(exocrine pancreas development)
PPM1A	PPM1A	protein_coding	-	NC_006092.5:54699617-54732398	9.39956	22.5537	-2.39944	-1.2627	0.04955	0.519733	down	8.79463	10.6507	8.75337	20.3931	15.3493	31.9189	423525	-	CGNC:9036|Ensembl:ENSGALG00000011917	5	-	protein phosphatase, Mg2+/Mn2+ dependent 1A	gga04010(MAPK signaling pathway)	GO:0005886(plasma membrane)//GO:0005634(nucleus)//GO:0005829(cytosol)	GO:0033192(calmodulin-dependent protein phosphatase activity)//GO:0004871(signal transducer activity)//GO:0030145(manganese ion binding)//GO:0000287(magnesium ion binding)//GO:0070412(R-SMAD binding)	GO:0042347(negative regulation of NF-kappaB import into nucleus)//GO:0030514(negative regulation of BMP signaling pathway)//GO:0043123(positive regulation of I-kappaB kinase/NF-kappaB signaling)//GO:0030177(positive regulation of Wnt signaling pathway)//GO:0016055(Wnt signaling pathway)//GO:0035970(peptidyl-threonine dephosphorylation)//GO:0030512(negative regulation of transforming growth factor…
PRDM1	PRDM1	protein_coding	-	NC_006090.5:68347904-68446168	0	6.23838	-inf	-inf	0.00145	0.130783	down	0	0	0	18.6678	0.0232164	0.0240836	445340	Blimp-1	CGNC:11462	3	-	PR/SET domain 1
PRDX1	PRDX1	protein_coding	-	NC_006095.5:21501344-21507655	158.445	339.289	-2.14138	-1.09854	0.0474	0.508203	down	415.878	2.44798	57.0079	412.368	131.181	474.319	424598	Peroxiredoxin-1	CGNC:7794|Ensembl:ENSGALG00000010243	8	-	peroxiredoxin 1	gga04146(Peroxisome)	GO:0005739(mitochondrion)//GO:0005634(nucleus)//GO:0043209(myelin sheath)//GO:0070062(extracellular exosome)//GO:0031012(extracellular matrix)	GO:0045296(cadherin binding)//GO:0003723(RNA binding)//GO:0005515(protein binding)//GO:0008379(thioredoxin peroxidase activity)//GO:0042802(identical protein binding)	GO:0055114(oxidation-reduction process)//GO:0032872(regulation of stress-activated MAPK cascade)//GO:0045454(cell redox homeostasis)//GO:0042744(hydrogen peroxide catabolic process)//GO:0019430(removal of superoxide radicals)//GO:0008283(cell proliferation)//GO:0042345(regulation of NF-kappaB import into nucleus)//GO:0042267(natural killer cell mediated cytotoxicity)//GO:0001895(retina homeostasi…
PREPL	PREPL	protein_coding	-	NC_006090.5:25585743-25620263	0.395165	13.3718	-33.8384	-5.08059	0.00625	0.238625	down	1.15299	0.0181915	0.0143127	1.12981	21.0777	17.9078	421405	-	CGNC:51480|Ensembl:ENSGALG00000009981	3	-	prolyl endopeptidase-like		GO:0005794(Golgi apparatus)//GO:0005856(cytoskeleton)//GO:0005829(cytosol)	GO:0004252(serine-type endopeptidase activity)//GO:0070008(serine-type exopeptidase activity)	GO:0006508(proteolysis)//GO:2000300(regulation of synaptic vesicle exocytosis)
PRKAA1	PRKAA1	protein_coding	-	NC_006127.5:12893099-12913153	13.8016	48.7616	-3.53304	-1.82091	0.0447	0.495345	down	14.0787	10.0698	17.2562	24.304	55.7843	66.1964	427185	-	CGNC:53011|Ensembl:ENSGALG00000014832	Z	-	protein kinase AMP-activated catalytic subunit alpha 1	gga04068(FoxO signaling pathway)//gga04140(Regulation of autophagy)//gga04150(mTOR signaling pathway)//gga04910(Insulin signaling pathway)//gga04920(Adipocytokine signaling pathway)//gga04931(Insulin resistance)	GO:0005623(cell)//GO:0005634(nucleus)//GO:0016607(nuclear speck)//GO:0005737(cytoplasm)//GO:0005829(cytosol)	GO:0004674(protein serine/threonine kinase activity)//GO:0019901(protein kinase binding)//GO:0004672(protein kinase activity)//GO:0003682(chromatin binding)//GO:0004679(AMP-activated protein kinase activity)//GO:0005524(ATP binding)//GO:0035174(histone serine kinase activity)	GO:0043066(negative regulation of apoptotic process)//GO:0042149(cellular response to glucose starvation)//GO:0034614(cellular response to reactive oxygen species)//GO:0032007(negative regulation of TOR signaling)//GO:0035404(histone-serine phosphorylation)//GO:0042752(regulation of circadian rhythm)//GO:0010332(response to gamma radiation)//GO:0050995(negative regulation of lipid catabolic proce…
PROS1	PROS1	protein_coding	-	NC_006088.5:91097946-91130588	43.8735	107.556	-2.45151	-1.29367	0.00435	0.214988	down	53.2598	23.1952	55.1655	92.0933	94.6329	135.942	418430	-	CGNC:11480|Ensembl:ENSGALG00000015409	1	-	protein S (alpha)		GO:0070062(extracellular exosome)//GO:0072562(blood microparticle)	GO:0005509(calcium ion binding)	GO:0030195(negative regulation of blood coagulation)
PROX1	PROX1	protein_coding	-	NC_006090.5:21359913-21428454	0.018002	4.97514	-276.367	-8.11044	0.0176	0.364707	down	0.0122314	0.0273884	0.0143863	11.2093	0.0974322	3.6187	395802	-	CGNC:7438|Ensembl:ENSGALG00000009791	3	-	prospero homeobox 1		GO:0005623(cell)//GO:0005634(nucleus)//GO:0005737(cytoplasm)	GO:0003677(DNA binding)//GO:0001078(transcriptional repressor activity, RNA polymerase II core promoter proximal region sequence-specific binding)//GO:0016922(ligand-dependent nuclear receptor binding)//GO:0003705(transcription factor activity, RNA polymerase II distal enhancer sequence-specific binding)//GO:0001046(core promoter sequence-specific DNA binding)//GO:0050693(LBD domain binding)//GO:…	GO:0002088(lens development in camera-type eye)//GO:0000122(negative regulation of transcription from RNA polymerase II promoter)//GO:2000979(positive regulation of forebrain neuron differentiation)//GO:0021915(neural tube development)//GO:0060849(regulation of transcription involved in lymphatic endothelial cell fate commitment)//GO:0048511(rhythmic process)//GO:0060412(ventricular septum morpho…
PRUNE2	PRUNE2	protein_coding	-	NC_006127.5:37406231-37540185	0.0606434	17.5377	-289.193	-8.17589	0.0071	0.244844	down	0.0379583	0.0943739	0.049598	4.63696	31.1187	16.8574	768768	-	CGNC:54738	Z	-	prune homolog 2
PSMD13	PSMD13	protein_coding	-	NC_006092.5:1838320-1847175	0.23045	19.9289	-86.4779	-6.43426	0.04985	0.519733	down	0.579443	0.0435983	0.0683093	0	42.0342	17.7526	422990	-	CGNC:51869|Ensembl:ENSGALG00000043684	5	-	proteasome 26S subunit, non-ATPase 13	gga03050(Proteasome)	GO:0070062(extracellular exosome)//GO:0016020(membrane)//GO:0005829(cytosol)//GO:0008541(proteasome regulatory particle, lid subcomplex)//GO:0005634(nucleus)//GO:0022624(proteasome accessory complex)	GO:0005198(structural molecule activity)	GO:0043248(proteasome assembly)//GO:0006511(ubiquitin-dependent protein catabolic process)//GO:0007127(meiosis I)
PTN	PTN	protein_coding	+	NC_006088.5:57668137-57738114	0.0906312	21.5495	-237.771	-7.89343	0.04595	0.501381	down	0.131518	0.103981	0.0363952	55.764	8.8252	0.0592916	418125	HB-GAM|HBBM|HBGF-8|HBNF|OSF-1	CGNC:66309|Ensembl:ENSGALG00000040493	1	-	pleiotrophin		GO:0005615(extracellular space)	GO:0035374(chondroitin sulfate binding)//GO:0008201(heparin binding)//GO:0008083(growth factor activity)	GO:0051216(cartilage development)//GO:0043588(skin development)//GO:0008284(positive regulation of cell proliferation)//GO:0061056(sclerotome development)//GO:0007507(heart development)//GO:0007612(learning)//GO:0007420(brain development)//GO:0060173(limb development)//GO:0021915(neural tube development)//GO:0001756(somitogenesis)//GO:0001503(ossification)//GO:0051781(positive regulation of cell …
PTPN13	PTPN13	protein_coding	-	NC_006091.5:45806580-45912660	0.165965	8.57032	-51.6394	-5.6904	0.00475	0.219498	down	0.182479	0.272486	0.0429301	4.10783	20.8612	0.741915	422591	-	CGNC:8412	4	-	protein tyrosine phosphatase, non-receptor type 13
PTPN22	PTPN22	protein_coding	-	NC_006113.5:3746879-3760238	0	1.64292	-inf	-inf	0.00605	0.233926	down	0	0	0	0	4.92875	0	772032	-	CGNC:14668|Ensembl:ENSGALG00000021656	26	-	protein tyrosine phosphatase, non-receptor type 22		GO:0005634(nucleus)//GO:0009898(cytoplasmic side of plasma membrane)//GO:0005737(cytoplasm)	GO:0019900(kinase binding)//GO:0017124(SH3 domain binding)//GO:0004725(protein tyrosine phosphatase activity)	GO:1900165(negative regulation of interleukin-6 secretion)//GO:0010628(positive regulation of gene expression)//GO:0034145(positive regulation of toll-like receptor 4 signaling pathway)//GO:0030217(T cell differentiation)//GO:0002685(regulation of leukocyte migration)//GO:0002230(positive regulation of defense response to virus by host)//GO:0010629(negative regulation of gene expression)//GO:0050…
PTPRK	PTPRK	protein_coding	+	NC_006090.5:58645743-59036718	0.0297019	8.07847	-271.984	-8.08738	5e-05	0.0121605	down	0.0430877	0.0257445	0.0202736	11.025	4.93303	8.27739	421711	-	CGNC:10963|Ensembl:ENSGALG00000037423	3	-	protein tyrosine phosphatase, receptor type K		GO:0016021(integral component of membrane)	GO:0004725(protein tyrosine phosphatase activity)	GO:0035335(peptidyl-tyrosine dephosphorylation)
PUS10	PUS10	protein_coding	-	NC_006090.5:2054432-2157641	0.179269	20.0555	-111.874	-6.80573	0.01595	0.347665	down	0.449821	0.0143975	0.0735897	26.8552	19.0185	14.2929	421198	CCDC139	CGNC:5926|Ensembl:ENSGALG00000007835	3	-	pseudouridylate synthase 10			GO:0003723(RNA binding)//GO:0009982(pseudouridine synthase activity)	GO:0031119(tRNA pseudouridine synthesis)
RAB36	RAB36	protein_coding	-	NC_006102.5:8962953-8977052	0.0447707	12.9293	-288.789	-8.17387	0.00075	0.0888654	down	0.0123898	0.092747	0.0291752	10.5397	0.0131221	28.2351	416953	-	CGNC:5067|Ensembl:ENSGALG00000006710	15	-	RAB36, member RAS oncogene family			GO:0003924(GTPase activity)//GO:0005525(GTP binding)
RARA	RARA	protein_coding	+	NC_006114.5:7222548-7232608	0	10.722	-inf	-inf	0.041	0.488268	down	0	0	0	32.1661	0	0	395213	RAR-ALPHA1	CGNC:4191|Ensembl:ENSGALG00000037935	27	-	retinoic acid receptor alpha		GO:0005623(cell)//GO:0005634(nucleus)	GO:0043565(sequence-specific DNA binding)//GO:0003707(steroid hormone receptor activity)//GO:0008270(zinc ion binding)//GO:0003708(retinoic acid receptor activity)	GO:0032526(response to retinoic acid)//GO:0043401(steroid hormone mediated signaling pathway)//GO:0006351(transcription, DNA-templated)//GO:0048384(retinoic acid receptor signaling pathway)//GO:0006355(regulation of transcription, DNA-templated)//GO:0021575(hindbrain morphogenesis)
RASGEF1B	RASGEF1B	protein_coding	+	NC_006091.5:45493921-45604196	0.153012	17.6932	-115.633	-6.85341	0.00045	0.0602739	down	0.322811	0.113877	0.022348	22.3262	30.6703	0.0831251	100859744	-	CGNC:63405	4	-	RasGEF domain family member 1B
RASGRF2	RASGRF2	protein_coding	-	NC_006127.5:63982209-64111950	0.0417086	5.09667	-122.197	-6.93307	0.0011	0.111716	down	0.0885527	0.0088039	0.0277694	0.00702491	7.34976	7.93324	100859132	-	CGNC:66088|Ensembl:ENSGALG00000015598	Z	-	Ras protein specific guanine nucleotide releasing factor 2	gga04010(MAPK signaling pathway)	GO:0005783(endoplasmic reticulum)	GO:0005089(Rho guanyl-nucleotide exchange factor activity)	GO:0007264(small GTPase mediated signal transduction)//GO:0035023(regulation of Rho protein signal transduction)//GO:0043547(positive regulation of GTPase activity)
RASSF2	RASSF2	protein_coding	+	NC_006109.5:559011-571279	0.611382	15.4792	-25.3183	-4.66211	0.0368	0.472326	down	0.405747	1.37809	0.0503117	0	15.212	31.2256	419521	-	CGNC:51021|Ensembl:ENSGALG00000030432	22	-	Ras association domain family member 2				GO:0042981(regulation of apoptotic process)//GO:0007165(signal transduction)
RASSF6	RASSF6	protein_coding	-	NC_006091.5:50874476-50902657	0.0333846	15.69	-469.978	-8.87645	0.00015	0.0294957	down	0.0157707	0.0472455	0.0371375	16.6463	0.0166802	30.407	422653	-	CGNC:8866|Ensembl:ENSGALG00000011664	4	-	Ras association domain family member 6				GO:0042981(regulation of apoptotic process)//GO:0007165(signal transduction)
RBBP4	RBBP4	protein_coding	+	NC_006110.5:5376046-5383123	1.55283	26.0768	-16.793	-4.06979	0.0394	0.484222	down	0.341196	0.136597	4.18071	35.9047	5.18227	37.1433	395658	-	CGNC:2572|Ensembl:ENSGALG00000003522	23	-	RB binding protein 4, chromatin remodeling factor		GO:0005634(nucleus)//GO:0000790(nuclear chromatin)//GO:0033186(CAF-1 complex)//GO:0016589(NURF complex)//GO:0035098(ESC/E(Z) complex)//GO:0016581(NuRD complex)//GO:0005829(cytosol)	GO:0042826(histone deacetylase binding)//GO:0000978(RNA polymerase II core promoter proximal region sequence-specific DNA binding)//GO:0000980(RNA polymerase II distal enhancer sequence-specific DNA binding)//GO:0008094(DNA-dependent ATPase activity)//GO:0031492(nucleosomal DNA binding)	GO:0006338(chromatin remodeling)//GO:0006336(DNA replication-independent nucleosome assembly)//GO:0016569(covalent chromatin modification)//GO:0031497(chromatin assembly)//GO:0006351(transcription, DNA-templated)//GO:0007049(cell cycle)//GO:0006260(DNA replication)//GO:0043044(ATP-dependent chromatin remodeling)//GO:0006335(DNA replication-dependent nucleosome assembly)//GO:0006355(regulation of …
RBM24	RBM24	protein_coding	+	NC_006089.5:61566795-62037361	0.0800942	14.9226	-186.314	-7.54159	0.01165	0.307627	down	0.0378115	0.113402	0.0890687	0.135146	18.0978	26.5349	420846	-	CGNC:9644|Ensembl:ENSGALG00000012712	2	-	RNA binding motif protein 24		GO:0005654(nucleoplasm)//GO:0005634(nucleus)//GO:0005737(cytoplasm)//GO:0005829(cytosol)	GO:0003730(mRNA 3'-UTR binding)	GO:0010830(regulation of myotube differentiation)//GO:0043488(regulation of mRNA stability)//GO:0030154(cell differentiation)
RDH16	RDH16	protein_coding	-	NC_008465.4:6871012-6872932	0	0.732369	-inf	-inf	0.0057	0.23105	down	0	0	0	0	2.19711	0	776432	-	CGNC:57947	33	-	retinol dehydrogenase 16 (all-trans)	gga00830(Retinol metabolism)//gga01100(Metabolic pathways)
RECK	RECK	protein_coding	+	NC_006089.5:55968469-56050866	4.18755	15.0283	-3.5888	-1.8435	0.0111	0.300432	down	2.02321	5.2148	5.32465	28.8423	16.1552	0.087296	420804	-	CGNC:9582|Ensembl:ENSGALG00000036829	2	-	reversion inducing cysteine rich protein with kazal motifs
REPS2	REPS2	protein_coding	-	NC_006088.5:122667264-122761316	47.6293	120.322	-2.52622	-1.33698	0.0034	0.202811	down	79.1058	21.0982	42.6841	119.638	125.486	115.842	418617	-	CGNC:12389|Ensembl:ENSGALG00000016545	1	-	RALBP1 associated Eps domain containing 2			GO:0005509(calcium ion binding)
RHOF	RHOF	protein_coding	-	NC_006102.5:5898099-5937467	0.0353184	12.5103	-354.212	-8.46847	0.01365	0.325978	down	0	0.0594822	0.0464731	37.4809	0.0498434	0	416848	-	CGNC:50359|Ensembl:ENSGALG00000039724	15	-	ras homolog family member F, filopodia associated		GO:0005622(intracellular)//GO:0016020(membrane)	GO:0003924(GTPase activity)//GO:0005525(GTP binding)	GO:0007264(small GTPase mediated signal transduction)
RICTOR	RICTOR	protein_coding	-	NC_006127.5:12182606-12262641	9.11835	26.1305	-2.8657	-1.51889	0.02965	0.443407	down	0.549781	8.1573	18.648	33.4403	27.6272	17.3241	427447	-	CGNC:53090|Ensembl:ENSGALG00000003775	Z	-	RPTOR independent companion of MTOR complex 2	gga04150(mTOR signaling pathway)	GO:0031932(TORC2 complex)	GO:0019901(protein kinase binding)//GO:0008047(enzyme activator activity)//GO:0043022(ribosome binding)	GO:0033135(regulation of peptidyl-serine phosphorylation)//GO:0031532(actin cytoskeleton reorganization)//GO:0032956(regulation of actin cytoskeleton organization)//GO:0018105(peptidyl-serine phosphorylation)//GO:0050731(positive regulation of peptidyl-tyrosine phosphorylation)//GO:0031929(TOR signaling)//GO:0050727(regulation of inflammatory response)//GO:0042325(regulation of phosphorylation)//…
RIN3	RIN3	protein_coding	+	NC_006092.5:44939816-44996630	0.0666604	14.1441	-212.181	-7.72915	0.0145	0.335023	down	0.163154	0.0208279	0.0159996	26.4465	0.0294637	15.9564	423417	-	CGNC:8214|Ensembl:ENSGALG00000010806	5	-	Ras and Rab interactor 3		GO:0005769(early endosome)	GO:0017137(Rab GTPase binding)//GO:0017112(Rab guanyl-nucleotide exchange factor activity)	GO:0043547(positive regulation of GTPase activity)//GO:0007165(signal transduction)
RMI2	RMI2	protein_coding	-	NC_006101.5:9218325-9318953	0.0588928	30.4832	-517.606	-9.01571	0.0457	0.501381	down	0.0213367	0.0640414	0.0913004	12.3177	69.5955	9.53639	416628	BLAP18|C14H16orf75|C16orf75|hRMI2	CGNC:5408|Ensembl:ENSGALG00000007155	14	-	RecQ mediated genome instability 2	gga03460(Fanconi anemia pathway)	GO:0016607(nuclear speck)//GO:0005829(cytosol)	GO:0003677(DNA binding)	GO:0033045(regulation of sister chromatid segregation)//GO:0006260(DNA replication)
RNF123	RNF123	protein_coding	+	NC_006099.5:2761595-2804947	0	3.87006	-inf	-inf	0.04775	0.51077	down	0	0	0	11.5973	0.0128282	0	415923	-	CGNC:1779|Ensembl:ENSGALG00000002486	12	-	ring finger protein 123		GO:0005829(cytosol)
RNF166	RNF166	protein_coding	-	NC_006098.5:18426122-18433726	0	3.27002	-inf	-inf	0.02855	0.441236	down	0	0	0	0.0158805	0	9.79419	425360	-	CGNC:5497|Ensembl:ENSGALG00000007272	11	-	ring finger protein 166		GO:0005622(intracellular)	GO:0046872(metal ion binding)//GO:0031624(ubiquitin conjugating enzyme binding)//GO:0061630(ubiquitin protein ligase activity)	GO:0000209(protein polyubiquitination)//GO:0032436(positive regulation of proteasomal ubiquitin-dependent protein catabolic process)
ROBO1	ROBO1	protein_coding	+	NC_006088.5:97290536-97997572	0.0569156	8.64583	-151.907	-7.24704	0.00045	0.0602739	down	0.0239595	0.0715954	0.075192	9.78383	4.89222	11.2615	395292	-	CGNC:49246|Ensembl:ENSGALG00000015511	1	-	roundabout guidance receptor 1		GO:0005623(cell)//GO:0016021(integral component of membrane)		GO:0035385(Roundabout signaling pathway)//GO:0007411(axon guidance)//GO:0007507(heart development)
ROBO2	ROBO2	protein_coding	-	NC_006088.5:98282001-99187728	0.0089936	1.72334	-191.618	-7.58209	0.0408	0.488268	down	0.0047249	0	0.0222559	0.00562681	5.15922	0.0051743	395291	-	CGNC:49245|Ensembl:ENSGALG00000015519	1	-	roundabout guidance receptor 2
RORA	RORA	protein_coding	+	NC_006097.5:5137493-5521442	5.93027	23.5322	-3.96816	-1.98847	0.03995	0.485114	down	2.0496	9.36725	6.37395	19.1503	14.4131	37.0332	415377	RORalpha1	CGNC:2749|Ensembl:ENSGALG00000003759	10	-	RAR related orphan receptor A		GO:0005634(nucleus)	GO:0001223(transcription coactivator binding)//GO:0008142(oxysterol binding)//GO:0008270(zinc ion binding)//GO:0008013(beta-catenin binding)//GO:0003707(steroid hormone receptor activity)//GO:0004879(RNA polymerase II transcription factor activity, ligand-activated sequence-specific DNA binding)//GO:0000977(RNA polymerase II regulatory region sequence-specific DNA binding)//GO:0001222(transcripti…	GO:0032922(circadian regulation of gene expression)//GO:0006805(xenobiotic metabolic process)//GO:0043030(regulation of macrophage activation)//GO:0043401(steroid hormone mediated signaling pathway)//GO:0050728(negative regulation of inflammatory response)//GO:0070328(triglyceride homeostasis)//GO:0006351(transcription, DNA-templated)//GO:2000188(regulation of cholesterol homeostasis)//GO:0042753…
RPESL	RPESL	protein_coding	+	NC_006107.5:6487031-6497559	0	0.925379	-inf	-inf	0.0038	0.202811	down	0	0	0	0	0	2.77614	771089	-	CGNC:56499	20	-	RPE-spondin-like
RPL11	RPL11	protein_coding	+	NC_006110.5:5714103-5717202	290.463	652.27	-2.24561	-1.16711	0.0414	0.488737	down	206.118	375.385	289.888	508.027	359.272	1089.51	419682	-	CGNC:66349|Ensembl:ENSGALG00000030378	23	-	ribosomal protein L11	gga03010(Ribosome)	GO:0005840(ribosome)	GO:0003735(structural constituent of ribosome)	GO:0006412(translation)
RPL34	RPL34	protein_coding	-	NC_006091.5:37708384-37711694	154.664	617.085	-3.98984	-1.99633	0.0147	0.335762	down	148.602	171.761	143.63	687.517	855.676	308.062	422526	-	CGNC:51767|Ensembl:ENSGALG00000032002	4	-	ribosomal protein L34	gga03010(Ribosome)	GO:0005840(ribosome)	GO:0003735(structural constituent of ribosome)	GO:0006412(translation)
RPS15	RPS15	protein_coding	+	NC_006115.5:3300739-3302010	0	58.5066	-inf	-inf	0.0497	0.519733	down	0	0	0	0.243557	175.055	0.221645	396448	-	CGNC:11306|Ensembl:ENSGALG00000015195	28	-	ribosomal protein S15	gga03010(Ribosome)	GO:0022627(cytosolic small ribosomal subunit)	GO:0003723(RNA binding)//GO:0003735(structural constituent of ribosome)	GO:0006412(translation)//GO:0000028(ribosomal small subunit assembly)
RPS3	RPS3	protein_coding	+	NC_006088.5:196638371-196645387	58.5075	189.249	-3.23461	-1.69359	0.0419	0.488737	down	75.2481	2.30369	97.9708	100.106	259.94	207.701	419069	-	CGNC:13020|Ensembl:ENSGALG00000017330	1	-	ribosomal protein S3	gga03010(Ribosome)	GO:0015935(small ribosomal subunit)	GO:0003723(RNA binding)//GO:0003735(structural constituent of ribosome)	GO:0006412(translation)
RSRP1	RSRP1	protein_coding	+	NC_006110.5:2551020-2555964	59.713	150.239	-2.51601	-1.33114	0.0247	0.418858	down	60.3901	16.6249	102.124	179.518	102.525	168.674	419592	-	CGNC:51037|Ensembl:ENSGALG00000038748	23	-	arginine and serine rich protein 1
RUSC2	RUSC2	protein_coding	+	NC_006127.5:8946631-9000392	0.012683	4.77694	-376.642	-8.55705	0.00315	0.202811	down	0.0163074	0.0121625	0.00957901	1.7498	2.32079	10.2602	431657	-	CGNC:1692|Ensembl:ENSGALG00000002371	Z	-	RUN and SH3 domain containing 2		GO:0070062(extracellular exosome)//GO:0031410(cytoplasmic vesicle)	GO:0017137(Rab GTPase binding)
RYR2	RYR2	protein_coding	-	NC_006090.5:37257603-37618417	0.00811119	4.16445	-513.422	-9.004	5e-05	0.0121605	down	0.0030791	0.00631605	0.0149384	4.69274	6.68308	1.11754	421508	-	CGNC:8217|Ensembl:ENSGALG00000010812	3	-	ryanodine receptor 2	gga04020(Calcium signaling pathway)//gga04260(Cardiac muscle contraction)//gga04261(Adrenergic signaling in cardiomyocytes)	GO:0005623(cell)//GO:0016021(integral component of membrane)	GO:0005219(ryanodine-sensitive calcium-release channel activity)//GO:0005509(calcium ion binding)	GO:0051209(release of sequestered calcium ion into cytosol)
SAMD8	SAMD8	protein_coding	-	NC_006093.5:15716199-15732685	17.0289	46.7702	-2.74651	-1.4576	0.02755	0.435243	down	24.8992	2.1235	24.0641	44.0309	17.1957	79.0841	428946	-	CGNC:3719|Ensembl:ENSGALG00000005004	6	-	sterile alpha motif domain containing 8		GO:0030173(integral component of Golgi membrane)//GO:0005887(integral component of plasma membrane)//GO:0030176(integral component of endoplasmic reticulum membrane)//GO:0005829(cytosol)	GO:0033188(sphingomyelin synthase activity)//GO:0002950(ceramide phosphoethanolamine synthase activity)//GO:0047493(ceramide cholinephosphotransferase activity)	GO:1905373(ceramide phosphoethanolamine biosynthetic process)//GO:0046513(ceramide biosynthetic process)//GO:2000303(regulation of ceramide biosynthetic process)
SARAF	SARAF	protein_coding	-	NC_006091.5:49230261-49237926	0.727639	26.3164	-36.1667	-5.17659	0.028	0.439348	down	0.767148	0.0743607	1.34141	62.1163	1.72129	15.1115	422624	TMEM66	CGNC:8663|Ensembl:ENSGALG00000011395	4	-	store-operated calcium entry associated regulatory factor		GO:0030176(integral component of endoplasmic reticulum membrane)		GO:2001256(regulation of store-operated calcium entry)
SCEL	SCEL	protein_coding	-	NC_006088.5:155434818-155509965	0.0783025	34.6775	-442.867	-8.79073	0.0002	0.0362431	down	0.0547673	0.102461	0.0776798	77.3964	5.82547	20.8107	101751260	-	CGNC:70686|Ensembl:ENSGALG00000027514	1	-	sciellin			GO:0046872(metal ion binding)
SEL1L3	SEL1L3	protein_coding	+	NC_006091.5:73376830-73409417	28.9077	78.0199	-2.69893	-1.43239	0.0154	0.342956	down	3.9778	54.7126	28.0328	47.5938	75.694	110.772	422804	-	CGNC:51829|Ensembl:ENSGALG00000039549	4	-	SEL1L family member 3		GO:0016021(integral component of membrane)
SEMA3C	SEMA3C	protein_coding	+	NC_006088.5:11192351-11314333	25.7155	67.5897	-2.62837	-1.39417	0.0068	0.242471	down	18.269	16.1203	42.7571	64.1186	66.1971	72.4536	374090	semaphorin-3C	CGNC:49039|Ensembl:ENSGALG00000040444	1	-	semaphorin 3C		GO:0005615(extracellular space)	GO:0038191(neuropilin binding)	GO:0007399(nervous system development)//GO:0030154(cell differentiation)//GO:0050919(negative chemotaxis)
SERPINI1	SERPINI1	protein_coding	-	NC_006096.5:20725147-20764143	0.123898	27.4989	-221.947	-7.79407	0.00855	0.268415	down	0.218711	0.109991	0.0429934	1.60934	34.071	46.8163	425002	PI-12	CGNC:7200|Ensembl:ENSGALG00000009470	9	-	serpin family I member 1		GO:0060205(cytoplasmic vesicle lumen)//GO:0005615(extracellular space)//GO:0043204(perikaryon)//GO:0043025(neuronal cell body)	GO:0004867(serine-type endopeptidase inhibitor activity)	GO:0010951(negative regulation of endopeptidase activity)
SESTD1	SESTD1	protein_coding	+	NC_006094.5:15017446-15069515	13.1658	42.5219	-3.22972	-1.69141	0.03225	0.45366	down	23.0765	0.146137	16.2749	18.2947	60.2483	49.0226	424125	-	CGNC:6866|Ensembl:ENSGALG00000009031	7	-	SEC14 and spectrin domain containing 1		GO:0034704(calcium channel complex)	GO:0005546(phosphatidylinositol-4,5-bisphosphate binding)//GO:0070273(phosphatidylinositol-4-phosphate binding)//GO:0010314(phosphatidylinositol-5-phosphate binding)//GO:0043325(phosphatidylinositol-3,4-bisphosphate binding)//GO:0032266(phosphatidylinositol-3-phosphate binding)//GO:0070300(phosphatidic acid binding)//GO:0080025(phosphatidylinositol-3,5-bisphosphate binding)	GO:1904878(negative regulation of calcium ion transmembrane transport via high voltage-gated calcium channel)
SETBP1	SETBP1	protein_coding	-	NC_006127.5:2624812-2897534	7.82282	22.042	-2.81766	-1.4945	0.03255	0.455109	down	0.283325	8.29858	14.8866	5.12659	29.2193	31.7802	416376	-	CGNC:1172|Ensembl:ENSGALG00000036775	Z	-	SET binding protein 1			GO:0003677(DNA binding)
SF3B1	SF3B1	protein_coding	-	NC_006094.5:10184803-10205189	36.431	91.3534	-2.50757	-1.32629	0.00365	0.202811	down	43.5321	5.46733	60.2935	126.298	93.127	54.6352	424056	-	CGNC:6082|Ensembl:ENSGALG00000008038	7	-	splicing factor 3b subunit 1	gga03040(Spliceosome)	GO:0034693(U11/U12 snRNP)//GO:0071013(catalytic step 2 spliceosome)//GO:0071004(U2-type prespliceosome)//GO:0005686(U2 snRNP)//GO:0005689(U12-type spliceosomal complex)//GO:0016607(nuclear speck)	GO:0003729(mRNA binding)	GO:0000245(spliceosomal complex assembly)
SGTA	SGTA	protein_coding	+	NC_006115.5:3346898-3355702	1.01337	34.0351	-33.586	-5.06979	0.01555	0.343274	down	0.406874	0.179754	2.45348	70.3965	13.2971	18.4115	426396	-	CGNC:52773|Ensembl:ENSGALG00000014067	28	-	small glutamine rich tetratricopeptide repeat containing alpha		GO:0016020(membrane)//GO:0005634(nucleus)//GO:0005829(cytosol)	GO:0043621(protein self-association)//GO:1904288(BAT3 complex binding)	GO:1903071(positive regulation of ER-associated ubiquitin-dependent protein catabolic process)//GO:2000059(negative regulation of protein ubiquitination involved in ubiquitin-dependent protein catabolic process)//GO:0030433(ubiquitin-dependent ERAD pathway)//GO:1903070(negative regulation of ER-associated ubiquitin-dependent protein catabolic process)
SHANK2	SHANK2	protein_coding	-	NC_006092.5:18173873-18519149	0.00826038	3.33873	-404.184	-8.65887	5e-05	0.0121605	down	0.0129961	0.00645172	0.00533335	9.30431	0.00481849	0.707056	428858	-	CGNC:5836|Ensembl:ENSGALG00000035916	5	-	SH3 and multiple ankyrin repeat domains 2
SHROOM3	SHROOM3	protein_coding	-	NC_006091.5:49726560-49874664	0.0190861	4.84437	-253.816	-7.98764	0.01375	0.326677	down	0.00682602	0.040793	0.00963935	14.5157	0.0173896	0	422636	-	CGNC:8728	4	-	shroom family member 3	gga04530(Tight junction)
SLC25A36	SLC25A36	protein_coding	-	NC_006096.5:6918244-6948708	13.4881	39.3637	-2.91838	-1.54517	0.0145	0.335023	down	20.5223	19.605	0.337058	25.3193	39.3876	53.3841	424817	-	CGNC:3932|Ensembl:ENSGALG00000005283	9	-	solute carrier family 25 member 36		GO:0005743(mitochondrial inner membrane)//GO:0016021(integral component of membrane)	GO:0015218(pyrimidine nucleotide transmembrane transporter activity)	GO:0000002(mitochondrial genome maintenance)//GO:0051881(regulation of mitochondrial membrane potential)//GO:0006839(mitochondrial transport)//GO:1990519(mitochondrial pyrimidine nucleotide import)
SLC25A4	SLC25A4	protein_coding	-	NC_006091.5:39355759-39358582	2.15669	48.8471	-22.6491	-4.50138	0.0259	0.426681	down	6.0216	0.20633	0.24213	11.0067	135.422	0.112289	422546	-	CGNC:51774|Ensembl:ENSGALG00000010614	4	-	solute carrier family 25 member 4	gga04020(Calcium signaling pathway)	GO:0043209(myelin sheath)//GO:0005739(mitochondrion)//GO:0005743(mitochondrial inner membrane)//GO:0005634(nucleus)//GO:0016021(integral component of membrane)	GO:0005471(ATP:ADP antiporter activity)	GO:0015866(ADP transport)//GO:0046902(regulation of mitochondrial membrane permeability)//GO:0022904(respiratory electron transport chain)//GO:0006979(response to oxidative stress)//GO:0015867(ATP transport)//GO:0055085(transmembrane transport)//GO:0060546(negative regulation of necroptotic process)//GO:0008637(apoptotic mitochondrial changes)
SLC25A42	SLC25A42	protein_coding	-	NC_006115.5:3737190-3755077	0.0571208	2.01995	-35.3628	-5.14416	0.047	0.507341	down	0.14121	0.0301521	0	0.036038	6.01278	0.0110429	427091	-	CGNC:1886|Ensembl:ENSGALG00000002621	28	-	solute carrier family 25 member 42		GO:0005743(mitochondrial inner membrane)//GO:0005634(nucleus)//GO:0016021(integral component of membrane)	GO:0015217(ADP transmembrane transporter activity)//GO:0043262(adenosine-diphosphatase activity)//GO:0005347(ATP transmembrane transporter activity)//GO:0080122(AMP transmembrane transporter activity)//GO:0015228(coenzyme A transmembrane transporter activity)	GO:0015867(ATP transport)//GO:0015866(ADP transport)//GO:0035349(coenzyme A transmembrane transport)//GO:0006839(mitochondrial transport)//GO:0080121(AMP transport)
SLC36A4	SLC36A4	protein_coding	+	NC_006088.5:187334847-187440561	0.023428	8.51131	-363.298	-8.50501	0.0161	0.349287	down	0.0307934	0.0153371	0.0241533	9.28059	0.0108761	16.2425	419007	-	CGNC:12945|Ensembl:ENSGALG00000017227	1	-	solute carrier family 36 member 4		GO:0005774(vacuolar membrane)//GO:0016021(integral component of membrane)	GO:0015196(L-tryptophan transmembrane transporter activity)//GO:0015180(L-alanine transmembrane transporter activity)//GO:0015193(L-proline transmembrane transporter activity)//GO:0015171(amino acid transmembrane transporter activity)	GO:0035524(proline transmembrane transport)//GO:0003333(amino acid transmembrane transport)//GO:0015808(L-alanine transport)//GO:0015827(tryptophan transport)
SLC4A4	SLC4A4	protein_coding	+	NC_006091.5:50167862-50376565	0.0308725	10.2187	-330.998	-8.37068	0.00045	0.0602739	down	0.0160053	0.0597663	0.0168459	11.5347	0.152782	18.9688	422649	-	CGNC:8819|Ensembl:ENSGALG00000031105	4	-	solute carrier family 4 member 4		GO:0016021(integral component of membrane)	GO:0005452(inorganic anion exchanger activity)	GO:0098656(anion transmembrane transport)//GO:0015698(inorganic anion transport)
SLC8A3	SLC8A3	protein_coding	+	NC_006092.5:27754888-27927124	0	2.05192	-inf	-inf	0.0264	0.430315	down	0	0	0	6.15169	0.00408195	0	395759	NCX3	CGNC:7148|Ensembl:ENSGALG00000009400	5	-	solute carrier family 8 member A3	gga04020(Calcium signaling pathway)	GO:0005887(integral component of plasma membrane)//GO:0048471(perinuclear region of cytoplasm)//GO:0005789(endoplasmic reticulum membrane)//GO:0005741(mitochondrial outer membrane)//GO:0031594(neuromuscular junction)//GO:0042383(sarcolemma)	GO:0005432(calcium:sodium antiporter activity)//GO:0099580(ion antiporter activity involved in regulation of postsynaptic membrane potential)	GO:0035725(sodium ion transmembrane transport)//GO:0060078(regulation of postsynaptic membrane potential)//GO:0060291(long-term synaptic potentiation)//GO:0007612(learning)//GO:0048709(oligodendrocyte differentiation)//GO:0071456(cellular response to hypoxia)//GO:0007154(cell communication)//GO:0002244(hematopoietic progenitor cell differentiation)//GO:0042552(myelination)//GO:0051560(mitochondri…
SLCO2B1	SLCO2B1	protein_coding	+	NC_006088.5:195701819-195741938	0.134691	7.23811	-53.7387	-5.74789	0.0212	0.399044	down	0.022	0.330239	0.0518342	0.917921	0.0232108	20.7732	419051	-	CGNC:12998|Ensembl:ENSGALG00000017302	1	-	solute carrier organic anion transporter family member 2B1		GO:0005887(integral component of plasma membrane)	GO:0015125(bile acid transmembrane transporter activity)//GO:0015347(sodium-independent organic anion transmembrane transporter activity)	GO:0043252(sodium-independent organic anion transport)//GO:0015721(bile acid and bile salt transport)
SMARCAL1	SMARCAL1	protein_coding	-	NC_006094.5:23336826-23374890	0.515679	9.18569	-17.8128	-4.15484	0.01945	0.383134	down	0.0672955	0.0220685	1.45767	11.5533	15.9877	0.0161358	396031	-	CGNC:8719	7	-	SWI/SNF related, matrix associated, actin dependent regulator of chromatin, subfamily a like 1
SMDT1	SMDT1	protein_coding	-	NC_006088.5:49420739-49422778	0	4.43377	-inf	-inf	0.01515	0.339023	down	0	0	0	2.64096	10.1757	0.484603	770755	C1H22orf32|C22ORF32|DDDD|EMRE|dJ186O1.1	CGNC:9019|Ensembl:ENSGALG00000011897	1	-	single-pass membrane protein with aspartate rich tail 1		GO:1990246(uniplex complex)//GO:0031305(integral component of mitochondrial inner membrane)//GO:0005634(nucleus)		GO:0051560(mitochondrial calcium ion homeostasis)//GO:0036444(mitochondrial calcium uptake)
SMIM14	SMIM14	protein_coding	+	NC_006091.5:69214817-69254023	70.2719	171.49	-2.44037	-1.2871	0.003	0.202811	down	53.8495	76.9821	79.9842	144.907	100.096	269.467	422793	C4H4orf34|C4ORF34	CGNC:10662|Ensembl:ENSGALG00000014321	4	-	small integral membrane protein 14		GO:0005783(endoplasmic reticulum)//GO:0016021(integral component of membrane)
SMO	SMO	protein_coding	+	NC_006088.5:1339488-1348014	0	0.99408	-inf	-inf	0.0187	0.375707	down	0	0	0	0	1.29806	1.68418	395949	-	CGNC:5983|Ensembl:ENSGALG00000036114	1	-	smoothened, frizzled class receptor	gga04340(Hedgehog signaling pathway)	GO:0016021(integral component of membrane)	GO:0017147(Wnt-protein binding)//GO:0005113(patched binding)//GO:0004930(G-protein coupled receptor activity)//GO:0004888(transmembrane signaling receptor activity)//GO:0042813(Wnt-activated receptor activity)	GO:0060070(canonical Wnt signaling pathway)//GO:0007186(G-protein coupled receptor signaling pathway)//GO:0035567(non-canonical Wnt signaling pathway)//GO:0007275(multicellular organism development)//GO:0007224(smoothened signaling pathway)
SMTNL2	SMTNL2	protein_coding	-	NC_006106.5:10039241-10093387	0.0098738	3.02042	-305.903	-8.25693	0.0095	0.277845	down	0.0107138	0	0.0189076	1.18802	3.11598	4.75726	417687	-	CGNC:4551|Ensembl:ENSGALG00000006069	19	-	smoothelin like 2
SNX9	SNX9	protein_coding	+	NC_006090.5:51807302-51861946	47.7991	116.961	-2.44694	-1.29098	0.03345	0.458017	down	90.529	15.83	37.0383	84.063	108.475	158.346	421654	-	CGNC:10266|Ensembl:ENSGALG00000013710	3	-	sorting nexin 9		GO:0030136(clathrin-coated vesicle)//GO:0070062(extracellular exosome)//GO:0030659(cytoplasmic vesicle membrane)//GO:0005802(trans-Golgi network)//GO:0005829(cytosol)//GO:0031410(cytoplasmic vesicle)//GO:0031234(extrinsic component of cytoplasmic side of plasma membrane)	GO:0045296(cadherin binding)//GO:0071933(Arp2/3 complex binding)//GO:0042803(protein homodimerization activity)//GO:0031625(ubiquitin protein ligase binding)//GO:0005545(1-phosphatidylinositol binding)	GO:0006898(receptor-mediated endocytosis)//GO:0060988(lipid tube assembly)//GO:0000281(mitotic cytokinesis)//GO:0032461(positive regulation of protein oligomerization)//GO:0043547(positive regulation of GTPase activity)//GO:0097320(plasma membrane tubulation)//GO:0045860(positive regulation of protein kinase activity)//GO:0006886(intracellular protein transport)//GO:0051044(positive regulation of…
SPCS2	SPCS2	protein_coding	+	NC_006088.5:196000700-196013053	0	10.567	-inf	-inf	0.04235	0.489248	down	0	0	0	25.3582	6.34281	0	419056	-	CGNC:13733|Ensembl:ENSGALG00000019036	1	-	signal peptidase complex subunit 2	gga03060(Protein export)	GO:0016021(integral component of membrane)//GO:0005787(signal peptidase complex)	GO:0008233(peptidase activity)	GO:0045047(protein targeting to ER)//GO:0006465(signal peptide processing)
SPCS3	SPCS3	protein_coding	+	NC_006091.5:44302050-44398757	73.7401	258.12	-3.5004	-1.80752	0.0387	0.480088	down	99.2298	0.511902	121.479	159.998	293.318	321.043	396234	SPC22	CGNC:8235|Ensembl:ENSGALG00000010839	4	-	signal peptidase complex subunit 3	gga03060(Protein export)
SPEF2	SPEF2	protein_coding	+	NC_006127.5:10603369-10844790	0.0772202	24.9691	-323.349	-8.33695	0.00755	0.253735	down	0.114145	0.0560566	0.061459	38.6752	0.0619292	36.1701	427435	-	CGNC:53087	Z	-	sperm flagellar 2
SPHK1	SPHK1	protein_coding	-	NC_006105.5:4429464-4434788	0	2.82812	-inf	-inf	0.00685	0.242471	down	0	0	0	0	0	8.48435	427803	-	CGNC:16472|Ensembl:ENSGALG00000023541	18	-	sphingosine kinase 1	gga00600(Sphingolipid metabolism)//gga01100(Metabolic pathways)//gga04020(Calcium signaling pathway)//gga04370(VEGF signaling pathway)		GO:0003951(NAD+ kinase activity)	GO:0016310(phosphorylation)
SPHKAP	SPHKAP	protein_coding	-	NC_006096.5:9724649-9995846	0.0556838	12.4391	-223.388	-7.80341	0.0002	0.0362431	down	0.0722199	0.0462698	0.0485619	0.98108	0.0328098	36.3035	424789	4930544G21RIK	CGNC:52257|Ensembl:ENSGALG00000002974	9	-	SPHK1 interactor, AKAP domain containing		GO:0070062(extracellular exosome)	GO:0051018(protein kinase A binding)
SPON2	SPON2	protein_coding	+	NC_006091.5:84875071-84898916	134.538	795.537	-5.91312	-2.56392	5e-05	0.0121605	down	45.4992	231.669	126.446	249.156	1332.55	804.907	422905	-	CGNC:66446|Ensembl:ENSGALG00000038433	4	-	spondin 2		GO:0005578(proteinaceous extracellular matrix)
SPP1	SPP1	protein_coding	-	NC_006091.5:45655827-45658873	0	4.57082	-inf	-inf	0.00535	0.225775	down	0	0	0	0	0	13.7125	395210	-	CGNC:8301|Ensembl:ENSGALG00000010926	4	-	secreted phosphoprotein 1	gga04510(Focal adhesion)//gga04512(ECM-receptor interaction)//gga04620(Toll-like receptor signaling pathway)	GO:0005623(cell)//GO:0005615(extracellular space)//GO:0031012(extracellular matrix)	GO:0050840(extracellular matrix binding)//GO:0008201(heparin binding)//GO:0005125(cytokine activity)	GO:0045780(positive regulation of bone resorption)//GO:0001503(ossification)//GO:0001649(osteoblast differentiation)//GO:0007155(cell adhesion)//GO:0031214(biomineral tissue development)
STC2	STC2	protein_coding	-	NC_006100.5:9946523-9957589	0	2.22894	-inf	-inf	0.007	0.244128	down	0	0	0	0	6.68682	0	416208	-	CGNC:2088|Ensembl:ENSGALG00000002893	13	-	stanniocalcin 2		GO:0005783(endoplasmic reticulum)//GO:0048471(perinuclear region of cytoplasm)//GO:0005794(Golgi apparatus)//GO:0005615(extracellular space)	GO:0020037(heme binding)//GO:0019899(enzyme binding)//GO:0005179(hormone activity)//GO:0042803(protein homodimerization activity)	GO:0010629(negative regulation of gene expression)//GO:0006979(response to oxidative stress)//GO:0030968(endoplasmic reticulum unfolded protein response)//GO:0006874(cellular calcium ion homeostasis)//GO:2001256(regulation of store-operated calcium entry)//GO:0046885(regulation of hormone biosynthetic process)//GO:0040015(negative regulation of multicellular organism growth)
STK38	STK38	protein_coding	-	NC_006113.5:1563879-1575881	0.142718	11.7246	-82.1518	-6.36022	0.036	0.469259	down	0.345669	0.068926	0.0135596	23.0964	0.231945	11.8454	428260	-	CGNC:322|Ensembl:ENSGALG00000000523	26	-	serine/threonine kinase 38		GO:0005622(intracellular)//GO:0005634(nucleus)//GO:0005829(cytosol)	GO:0005524(ATP binding)//GO:0004674(protein serine/threonine kinase activity)//GO:0000287(magnesium ion binding)//GO:0045296(cadherin binding)//GO:0031435(mitogen-activated protein kinase kinase kinase binding)	GO:0035556(intracellular signal transduction)//GO:0018105(peptidyl-serine phosphorylation)//GO:0043407(negative regulation of MAP kinase activity)
SUPT5H	SUPT5H	protein_coding	+	NC_006119.4:149456-157062	0	1.37066	-inf	-inf	0.0262	0.428567	down	0	0	0	0	3.90354	0.20845	426493	-	CGNC:10651|Ensembl:ENSGALG00000039160	32	-	SPT5 homolog, DSIF elongation factor subunit		GO:0032044(DSIF complex)	GO:0019899(enzyme binding)//GO:0003682(chromatin binding)//GO:0046982(protein heterodimerization activity)//GO:0003677(DNA binding)//GO:0003729(mRNA binding)	GO:0032785(negative regulation of DNA-templated transcription, elongation)//GO:0032786(positive regulation of DNA-templated transcription, elongation)//GO:0006397(mRNA processing)//GO:0045944(positive regulation of transcription from RNA polymerase II promoter)//GO:0000122(negative regulation of transcription from RNA polymerase II promoter)//GO:0016239(positive regulation of macroautophagy)//GO:…
SWT1	SWT1	protein_coding	-	NC_006095.5:11219082-11257052	35.401	79.9355	-2.25801	-1.17505	0.04215	0.488737	down	38.9816	36.9022	30.3192	77.4621	48.9618	113.383	100859817	C1orf26	CGNC:63338|Ensembl:ENSGALG00000034230	8	-	SWT1, RNA endoribonuclease homolog
SYCP1	SYCP1	protein_coding	+	NC_006113.5:3940800-3966558	0	5.94964	-inf	-inf	0.03905	0.48246	down	0	0	0	0	17.8177	0.0311857	772081	-	CGNC:1800	26	-	synaptonemal complex protein 1
SYNE3	SYNE3	protein_coding	-	NC_006092.5:46187917-46259292	20.9355	57.1005	-2.72744	-1.44755	0.0002	0.0362431	down	15.6722	15.9123	31.2219	59.7784	53.3107	58.2124	423439	C14orf49|C5H14ORF49|NET53|Nesp3|nesprin-3	CGNC:8410|Ensembl:ENSGALG00000011076	5	-	spectrin repeat containing nuclear envelope family member 3		GO:0016021(integral component of membrane)//GO:0034993(LINC complex)//GO:0005640(nuclear outer membrane)	GO:0051015(actin filament binding)	GO:0008360(regulation of cell shape)//GO:0090286(cytoskeletal anchoring at nuclear membrane)//GO:0090150(establishment of protein localization to membrane)
TBC1D15	TBC1D15	protein_coding	+	NC_006088.5:36575116-36602178	48.592	117.401	-2.41607	-1.27266	0.01115	0.300432	down	34.408	56.4096	54.9585	118.451	122.313	111.44	417857	-	CGNC:50606|Ensembl:ENSGALG00000010190	1	-	TBC1 domain family member 15		GO:0005622(intracellular)//GO:0005739(mitochondrion)//GO:0012505(endomembrane system)//GO:0070062(extracellular exosome)	GO:0005096(GTPase activator activity)//GO:0017137(Rab GTPase binding)	GO:0031338(regulation of vesicle fusion)//GO:0090630(activation of GTPase activity)//GO:0006886(intracellular protein transport)
TBC1D30	TBC1D30	protein_coding	+	NC_006088.5:33914381-33964318	0.0987558	5.63625	-57.0727	-5.83473	0.01105	0.300365	down	0.124511	0.118481	0.0532755	8.15807	0.0119839	8.7387	417830	-	CGNC:50603|Ensembl:ENSGALG00000009859	1	-	TBC1 domain family member 30
TCF24	TCF24	protein_coding	-	NC_006089.5:115280938-115286099	0	0.632713	-inf	-inf	0.0061	0.233926	down	0	0	0	0	1.85937	0.0387666	429524	-	CGNC:53687	2	-	transcription factor 24
TCP10	TCP10	protein_coding	-	NC_006090.5:42528503-42560513	0.0405397	9.41584	-232.262	-7.85961	0.0166	0.352127	down	0.0347174	0.0486287	0.038273	0.660783	0.0367816	27.55	421567	-	CGNC:51505	3	-	t-complex 10
TEKT1	TEKT1	protein_coding	-	NC_006106.5:10039241-10093387	0.077969	16.2144	-207.96	-7.70016	0.0135	0.32407	down	0.0607878	0.137283	0.0358359	0.3606	0.095878	48.1867	417686	-	CGNC:4548|Ensembl:ENSGALG00000006064	19	-	tektin 1		GO:0005634(nucleus)//GO:0015630(microtubule cytoskeleton)//GO:0036126(sperm flagellum)		GO:0060271(cilium assembly)//GO:0030317(flagellated sperm motility)//GO:0060294(cilium movement involved in cell motility)
TES	TES	protein_coding	-	NC_006088.5:25316652-25342777	0.324961	43.5455	-134.002	-7.06611	0.0245	0.418538	down	0.266761	0.399881	0.308241	55.6129	0.27283	74.7509	395332	-	CGNC:7146|Ensembl:ENSGALG00000031934	1	-	testin LIM domain protein		GO:0005886(plasma membrane)//GO:0043234(protein complex)//GO:0005829(cytosol)//GO:0005737(cytoplasm)//GO:0005634(nucleus)//GO:0005925(focal adhesion)	GO:0045296(cadherin binding)//GO:0003723(RNA binding)//GO:0008270(zinc ion binding)	GO:0008285(negative regulation of cell proliferation)
TF	TF	protein_coding	-	NC_006096.5:4766455-4777205	123.757	250.682	-2.0256	-1.01835	0.0117	0.308067	down	130.868	123.071	117.331	418.466	8.42789	325.152	396241	LTF|TFEW|conalbumin	CGNC:49715|Ensembl:ENSGALG00000006453	9	-	transferrin (ovotransferrin)		GO:0005623(cell)//GO:0005615(extracellular space)	GO:0046872(metal ion binding)	GO:0055072(iron ion homeostasis)//GO:0006811(ion transport)
TGIF1	TGIF1	protein_coding	-	NC_006089.5:100818186-100826684	3.56247	56.1741	-15.7682	-3.97895	0.0229	0.405444	down	0.348145	1.34575	8.99353	61.3	0.694555	106.528	396339	TGIF	CGNC:49758|Ensembl:ENSGALG00000014795	2	-	TGFB induced factor homeobox 1	gga04350(TGF-beta signaling pathway)
TGM2	TGM2_1	protein_coding	+	NC_006119.4:67993-69615	0	27.683	-inf	-inf	0.01145	0.306291	down	0	0	0	0	83.0489	0	396432	TGL2	CGNC:49801|Ensembl:ENSGALG00000006775	32	-	transglutaminase 2		GO:0031226(intrinsic component of plasma membrane)//GO:0005829(cytosol)//GO:0005739(mitochondrion)//GO:0070062(extracellular exosome)//GO:0005783(endoplasmic reticulum)//GO:0031012(extracellular matrix)//GO:0005925(focal adhesion)	GO:0003810(protein-glutamine gamma-glutamyltransferase activity)	GO:0032471(negative regulation of endoplasmic reticulum calcium ion concentration)//GO:0018149(peptide cross-linking)//GO:0051561(positive regulation of mitochondrial calcium ion concentration)//GO:0043065(positive regulation of apoptotic process)//GO:0060662(salivary gland cavitation)//GO:0060445(branching involved in salivary gland morphogenesis)//GO:0043277(apoptotic cell clearance)//GO:004578…
THADA	THADA	protein_coding	-	NC_006090.5:25096082-25248366	4.64303	20.11	-4.33121	-2.11477	0.02745	0.435243	down	13.6609	0.186643	0.0814963	35.1293	10.0909	15.1096	421398	-	CGNC:7545|Ensembl:ENSGALG00000009932	3	-	THADA, armadillo repeat containing		GO:0005783(endoplasmic reticulum)		GO:0032471(negative regulation of endoplasmic reticulum calcium ion concentration)//GO:0055088(lipid homeostasis)
THBS1	THBS1	protein_coding	-	NC_006092.5:29833566-29849200	36.1913	80.5429	-2.22549	-1.15412	0.00945	0.27726	down	78.6219	13.3021	16.6499	72.2943	108.954	60.3808	373987	thrombospondin-1	CGNC:48991|Ensembl:ENSGALG00000009626	5	-	thrombospondin 1	gga04115(p53 signaling pathway)//gga04145(Phagosome)//gga04350(TGF-beta signaling pathway)//gga04510(Focal adhesion)//gga04512(ECM-receptor interaction)	GO:0005615(extracellular space)	GO:0050840(extracellular matrix binding)//GO:0008201(heparin binding)//GO:0005509(calcium ion binding)	GO:0006954(inflammatory response)//GO:0016525(negative regulation of angiogenesis)//GO:0007155(cell adhesion)
THBS2	THBS2	protein_coding	+	NC_006090.5:41432030-41466039	33.505	83.8271	-2.50193	-1.32304	0.0051	0.222331	down	27.6746	34.028	38.8125	37.4254	112.987	101.069	414837	thrombospondin-2	CGNC:49928|Ensembl:ENSGALG00000011200	3	-	thrombospondin 2	gga04145(Phagosome)//gga04510(Focal adhesion)//gga04512(ECM-receptor interaction)	GO:0005604(basement membrane)//GO:0031091(platelet alpha granule)//GO:0005615(extracellular space)//GO:0031012(extracellular matrix)	GO:0008201(heparin binding)//GO:0005509(calcium ion binding)	GO:0016525(negative regulation of angiogenesis)//GO:0007155(cell adhesion)
THRB	THRB	protein_coding	-	NC_006089.5:37204647-37372932	0.0399484	18.2217	-456.13	-8.8333	5e-05	0.0121605	down	0.0434884	0.0237363	0.0526204	26.9953	16.362	11.3077	396431	CTR BETA 2|TR-BETA	CGNC:49800|Ensembl:ENSGALG00000011294	2	-	thyroid hormone receptor beta	gga04080(Neuroactive ligand-receptor interaction)	GO:0005634(nucleus)	GO:0070324(thyroid hormone binding)//GO:0008270(zinc ion binding)//GO:0003707(steroid hormone receptor activity)//GO:1990837(sequence-specific double-stranded DNA binding)//GO:0005515(protein binding)//GO:0004887(thyroid hormone receptor activity)	GO:0043401(steroid hormone mediated signaling pathway)//GO:0006351(transcription, DNA-templated)//GO:0006355(regulation of transcription, DNA-templated)//GO:0030522(intracellular receptor signaling pathway)
TK1	TK1	protein_coding	+	NC_006105.5:9860402-9861812	0	2.14222	-inf	-inf	0.00395	0.202811	down	0	0	0	0	6.42666	0	395719	TK	CGNC:5434|Ensembl:ENSGALG00000007191	18	-	thymidine kinase 1	gga00240(Pyrimidine metabolism)//gga00983(Drug metabolism - other enzymes)//gga01100(Metabolic pathways)	GO:0005737(cytoplasm)	GO:0004797(thymidine kinase activity)//GO:0005524(ATP binding)//GO:0008270(zinc ion binding)//GO:0042802(identical protein binding)	GO:0016310(phosphorylation)//GO:0009157(deoxyribonucleoside monophosphate biosynthetic process)//GO:0071897(DNA biosynthetic process)//GO:0046104(thymidine metabolic process)//GO:0006259(DNA metabolic process)
TLCD1	TLCD1	protein_coding	-	NC_006106.5:5954951-5956642	0	6.79947	-inf	-inf	0.0088	0.268415	down	0	0	0	0	0	20.3984	417575	-	CGNC:2917|Ensembl:ENSGALG00000003973	19	-	TLC domain containing 1		GO:0005886(plasma membrane)//GO:0016021(integral component of membrane)
TLR5	TLR5	protein_coding	+	NC_006090.5:17935385-17976895	0.308537	16.3279	-52.9203	-5.72575	0.00335	0.202811	down	0.54153	0.187635	0.196447	25.0814	11.1482	12.7541	554217	-	CGNC:7140|Ensembl:ENSGALG00000009392	3	-	toll like receptor 5	gga04620(Toll-like receptor signaling pathway)//gga05132(Salmonella infection)	GO:0005887(integral component of plasma membrane)	GO:0004872(receptor activity)//GO:0005149(interleukin-1 receptor binding)//GO:0003725(double-stranded RNA binding)	GO:0071260(cellular response to mechanical stimulus)//GO:0045087(innate immune response)//GO:0002224(toll-like receptor signaling pathway)//GO:0051607(defense response to virus)//GO:0043331(response to dsRNA)//GO:0034123(positive regulation of toll-like receptor signaling pathway)//GO:0032757(positive regulation of interleukin-8 production)
TM2D1	TM2D1	protein_coding	-	NC_006095.5:27643876-27668030	2.20483	24.5227	-11.1223	-3.47538	0.04695	0.507341	down	0.237613	0.17883	6.19803	0.530798	33.5517	39.4855	775978	-	CGNC:14260|Ensembl:ENSGALG00000020614	8	-	TM2 domain containing 1		GO:0005887(integral component of plasma membrane)	GO:0001540(amyloid-beta binding)//GO:0004930(G-protein coupled receptor activity)	GO:0007186(G-protein coupled receptor signaling pathway)//GO:0097190(apoptotic signaling pathway)
TMEM159	TMEM159	protein_coding	+	NC_006101.5:15345870-15350852	0.411357	29.6847	-72.1626	-6.17318	0.04205	0.488737	down	1.03118	0	0.202892	42.3435	46.6166	0.0939818	427005	-	CGNC:52962|Ensembl:ENSGALG00000027173	14	-	transmembrane protein 159		GO:0016021(integral component of membrane)
TMEM183A	TMEM183A	protein_coding	-	NC_006113.5:923125-934781	3.1588	49.8448	-15.7797	-3.98	0.0305	0.446794	down	0.203701	0.1847	9.08799	23.3998	69.4543	56.6804	421156	TMEM183B	CGNC:126|Ensembl:ENSGALG00000000223	26	-	transmembrane protein 183A		GO:0016021(integral component of membrane)
TMEM41B	TMEM41B	protein_coding	+	NC_006092.5:9669292-9676929	14.1514	99.261	-7.01421	-2.81028	0.0017	0.137819	down	22.1458	0.578045	19.7305	70.6613	90.5682	136.553	423047	-	CGNC:4341|Ensembl:ENSGALG00000005815	5	-	transmembrane protein 41B		GO:0016021(integral component of membrane)		GO:0007399(nervous system development)
TMPO	TMPO	protein_coding	+	NC_006088.5:46668936-46691164	19.3649	100.326	-5.18082	-2.37318	0.01655	0.352127	down	23.6596	0.953496	33.4817	77.1113	78.5154	145.352	417923	-	CGNC:50621|Ensembl:ENSGALG00000011504	1	-	thymopoietin		GO:0016021(integral component of membrane)	GO:0003677(DNA binding)
TMX3	TMX3	protein_coding	+	NC_006089.5:94226784-94252977	28.5654	66.5905	-2.33116	-1.22105	0.03355	0.458017	down	37.5538	14.4134	33.7291	78.1568	24.3952	97.2195	421027	TXNDC10	CGNC:10300|Ensembl:ENSGALG00000013757	2	-	thioredoxin related transmembrane protein 3		GO:0005783(endoplasmic reticulum)//GO:0005789(endoplasmic reticulum membrane)//GO:0009986(cell surface)	GO:0016972(thiol oxidase activity)//GO:0003756(protein disulfide isomerase activity)	GO:0045454(cell redox homeostasis)//GO:0034976(response to endoplasmic reticulum stress)//GO:0006457(protein folding)//GO:0018171(peptidyl-cysteine oxidation)
TNFSF10	TNFSF10	protein_coding	+	NC_006096.5:19446946-19455681	46.2091	151.51	-3.2788	-1.71317	0.0008	0.0901659	down	26.8839	71.6832	40.0601	106.798	91.4059	256.326	378894	TRAIL	CGNC:6980|Ensembl:ENSGALG00000009179	9	-	tumor necrosis factor superfamily member 10	gga04060(Cytokine-cytokine receptor interaction)//gga04068(FoxO signaling pathway)//gga04210(Apoptosis)//gga05164(Influenza A)	GO:0016021(integral component of membrane)//GO:0005615(extracellular space)	GO:0005164(tumor necrosis factor receptor binding)//GO:0005125(cytokine activity)	GO:0006955(immune response)
TNIK	TNIK	protein_coding	+	NC_006096.5:19724994-19859487	0.163733	9.78103	-59.7373	-5.90056	5e-05	0.0121605	down	0.18943	0.0566088	0.245162	7.12933	8.90841	13.3053	424987	-	CGNC:7066|Ensembl:ENSGALG00000009298	9	-	TRAF2 and NCK interacting kinase		GO:0070062(extracellular exosome)//GO:0005829(cytosol)//GO:0005737(cytoplasm)//GO:0005654(nucleoplasm)//GO:0005856(cytoskeleton)//GO:0016324(apical plasma membrane)	GO:0005524(ATP binding)//GO:0008349(MAP kinase kinase kinase kinase activity)	GO:0007256(activation of JNKK activity)//GO:0031532(actin cytoskeleton reorganization)//GO:0048814(regulation of dendrite morphogenesis)//GO:0007346(regulation of mitotic cell cycle)//GO:0046777(protein autophosphorylation)//GO:0030033(microvillus assembly)//GO:0048812(neuron projection morphogenesis)//GO:0072659(protein localization to plasma membrane)//GO:0031098(stress-activated protein kinase…
TPPP	TPPP	protein_coding	+	NC_006089.5:55608481-55665921	9.40074	54.5628	-5.80409	-2.53707	0.0015	0.130783	down	10.3049	13.9545	3.94282	78.3549	50.3916	34.9418	420800	-	CGNC:9500|Ensembl:ENSGALG00000042784	2	-	tubulin polymerization promoting protein			GO:0015631(tubulin binding)	GO:0046785(microtubule polymerization)//GO:0001578(microtubule bundle formation)
TRAT1	TRAT1	protein_coding	+	NC_006088.5:88894404-88927055	0	1.02168	-inf	-inf	0.0058	0.232025	down	0	0	0	0.152838	2.9122	0	418412	-	CGNC:11441	1	-	T cell receptor associated transmembrane adaptor 1
TRIAP1	TRIAP1	protein_coding	+	NC_006102.5:9578708-9581330	0.594988	32.5067	-54.6341	-5.77173	0.0348	0.461437	down	0.266962	0.233782	1.28422	23.4538	13.6354	60.4309	416977	-	CGNC:5441|Ensembl:ENSGALG00000007199	15	-	TP53 regulated inhibitor of apoptosis 1		GO:0043234(protein complex)//GO:0005654(nucleoplasm)//GO:0005758(mitochondrial intermembrane space)	GO:0002039(p53 binding)//GO:1990050(phosphatidic acid transporter activity)	GO:0030330(DNA damage response, signal transduction by p53 class mediator)//GO:0015914(phospholipid transport)//GO:0090201(negative regulation of release of cytochrome c from mitochondria)//GO:0043154(negative regulation of cysteine-type endopeptidase activity involved in apoptotic process)//GO:1902166(negative regulation of intrinsic apoptotic signaling pathway in response to DNA damage by p53 c…
TRIM36	TRIM36	protein_coding	-	NC_006127.5:78972524-78998782	0.0425557	5.35437	-125.82	-6.97522	0.04675	0.507117	down	0.0490609	0.0439816	0.0346246	0.73656	0.0207917	15.3057	426811	-	CGNC:6210|Ensembl:ENSGALG00000008188	Z	-	tripartite motif containing 36		GO:0001669(acrosomal vesicle)//GO:0070062(extracellular exosome)	GO:0004842(ubiquitin-protein transferase activity)//GO:0008270(zinc ion binding)	GO:0007340(acrosome reaction)//GO:0051726(regulation of cell cycle)//GO:0016567(protein ubiquitination)
TRIO	TRIO	protein_coding	-	NC_006089.5:76335021-76575217	11.5383	30.1164	-2.61011	-1.38411	0.0166	0.352127	down	11.095	2.9736	20.5464	31.3988	18.1477	40.8026	420919	-	CGNC:9825|Ensembl:ENSGALG00000031495	2	-	trio Rho guanine nucleotide exchange factor			GO:0005089(Rho guanyl-nucleotide exchange factor activity)//GO:0005524(ATP binding)//GO:0004674(protein serine/threonine kinase activity)	GO:0006468(protein phosphorylation)//GO:0035023(regulation of Rho protein signal transduction)//GO:0043547(positive regulation of GTPase activity)
TRPM6	TRPM6	protein_coding	-	NC_006127.5:36759158-36803800	0.0544028	12.7114	-233.654	-7.86823	0.0272	0.435243	down	0.0195128	0.101708	0.0419875	14.2302	0.0376818	23.8664	100859603	-	CGNC:66094|Ensembl:ENSGALG00000015154	Z	-	transient receptor potential cation channel subfamily M member 6		GO:0016021(integral component of membrane)//GO:0031526(brush border membrane)//GO:0016324(apical plasma membrane)	GO:0004674(protein serine/threonine kinase activity)//GO:0005261(cation channel activity)	GO:0030001(metal ion transport)//GO:0009636(response to toxic substance)//GO:0006468(protein phosphorylation)//GO:0098655(cation transmembrane transport)//GO:0051262(protein tetramerization)
TRPV1	TRPV1	protein_coding	+	NC_006106.5:6800200-6821676	0.0511044	8.04564	-157.436	-7.29862	5e-05	0.0121605	down	0.109843	0.0330392	0.0104305	8.17175	10.3051	5.66006	395259	-	CGNC:3443|Ensembl:ENSGALG00000004649	19	-	transient receptor potential cation channel subfamily V member 1	gga04080(Neuroactive ligand-receptor interaction)	GO:0043005(neuron projection)//GO:0005887(integral component of plasma membrane)	GO:0051219(phosphoprotein binding)//GO:0097603(temperature-gated ion channel activity)//GO:0005262(calcium channel activity)//GO:0005230(extracellular ligand-gated ion channel activity)	GO:0071468(cellular response to acidic pH)//GO:1901594(response to capsazepine)//GO:0050968(detection of chemical stimulus involved in sensory perception of pain)//GO:0002790(peptide secretion)//GO:0001660(fever generation)//GO:0034605(cellular response to heat)//GO:0098703(calcium ion import across plasma membrane)//GO:0050954(sensory perception of mechanical stimulus)//GO:0000122(negative regul…
TSPAN19	TSPAN19	protein_coding	-	NC_006088.5:41770650-41785481	0	1.71459	-inf	-inf	0.0127	0.312996	down	0	0	0	0	0	5.14376	100859115	-	CGNC:64009	1	-	tetraspanin 19
TTC12	TTC12	protein_coding	-	NC_006111.5:5795121-5808955	0.176352	17.5279	-99.3915	-6.63505	0.01205	0.311415	down	0.119934	0.324398	0.0847234	23.3621	0.404791	28.8168	770784	-	CGNC:5924	24	-	tetratricopeptide repeat domain 12
TTC26	TTC26	protein_coding	+	NC_006088.5:49002306-49048653	0.110582	18.9071	-170.978	-7.41767	0.03035	0.446794	down	0.237755	0.0279973	0.065993	17.914	11.4471	27.3601	417969	-	CGNC:8980|Ensembl:ENSGALG00000011847	1	-	tetratricopeptide repeat domain 26		GO:0005813(centrosome)//GO:0030992(intraciliary transport particle B)//GO:0036064(ciliary basal body)		GO:0042073(intraciliary transport)//GO:0007286(spermatid development)//GO:0007224(smoothened signaling pathway)//GO:0060271(cilium assembly)
TTC6	TTC6	protein_coding	+	NC_006092.5:37392503-37448024	0.0425395	9.67124	-227.347	-7.82875	0.00915	0.274559	down	0.0230603	0.0774361	0.027122	5.72167	0.0183665	23.2737	423333	-	CGNC:7704	5	-	tetratricopeptide repeat domain 6
TTC7B	TTC7B	protein_coding	-	NC_006092.5:44183259-44303401	0.132954	12.4333	-93.5159	-6.54714	0.0235	0.410561	down	0.197782	0.123458	0.0776212	15.2738	0.0871358	21.9389	423407	-	CGNC:8116|Ensembl:ENSGALG00000010680	5	-	tetratricopeptide repeat domain 7B		GO:0005886(plasma membrane)//GO:0005829(cytosol)		GO:0090002(establishment of protein localization to plasma membrane)//GO:0046854(phosphatidylinositol phosphorylation)
TXN	TXN	protein_coding	-	NC_006127.5:66723960-66741684	192.517	533.571	-2.77156	-1.4707	0.0315	0.45366	down	334.851	4.81298	237.886	203.113	370.928	1026.67	396437	-	CGNC:49804|Ensembl:ENSGALG00000015704	Z	-	thioredoxin		GO:0005634(nucleus)//GO:0005576(extracellular region)//GO:0005737(cytoplasm)	GO:0016671(oxidoreductase activity, acting on a sulfur group of donors, disulfide as acceptor)//GO:0004791(thioredoxin-disulfide reductase activity)//GO:0015035(protein disulfide oxidoreductase activity)//GO:0047134(protein-disulfide reductase activity)	GO:0055114(oxidation-reduction process)//GO:0006351(transcription, DNA-templated)//GO:0006662(glycerol ether metabolic process)//GO:0098869(cellular oxidant detoxification)//GO:0033158(regulation of protein import into nucleus, translocation)//GO:0034599(cellular response to oxidative stress)//GO:0009314(response to radiation)//GO:0045454(cell redox homeostasis)//GO:0006355(regulation of transcri…
UBE2W	UBE2W	protein_coding	-	NC_006089.5:117970845-118005082	13.5634	49.4831	-3.64829	-1.86722	0.04595	0.501381	down	0.327595	7.10241	33.2601	16.8716	23.9089	107.669	420185	-	CGNC:13878|Ensembl:ENSGALG00000040097	2	-	ubiquitin conjugating enzyme E2 W (putative)	gga04120(Ubiquitin mediated proteolysis)
UBE4B	UBE4B	protein_coding	+	NC_006108.5:3578447-3636748	0.145613	13.0574	-89.6723	-6.48659	0.0013	0.123862	down	0.232511	0.142165	0.0621624	2.52982	5.69023	30.9522	419448	-	CGNC:1906|Ensembl:ENSGALG00000002649	21	-	ubiquitination factor E4B	gga04120(Ubiquitin mediated proteolysis)//gga04141(Protein processing in endoplasmic reticulum)	GO:0005634(nucleus)//GO:0005737(cytoplasm)//GO:0000151(ubiquitin ligase complex)	GO:0005524(ATP binding)//GO:0019899(enzyme binding)//GO:0034450(ubiquitin-ubiquitin ligase activity)	GO:0031175(neuron projection development)//GO:0003222(ventricular trabecula myocardium morphogenesis)//GO:0030433(ubiquitin-dependent ERAD pathway)//GO:0009411(response to UV)//GO:0008626(granzyme-mediated apoptotic signaling pathway)//GO:0000209(protein polyubiquitination)//GO:0051865(protein autoubiquitination)//GO:0006513(protein monoubiquitination)
UBR5	UBR5	protein_coding	-	NC_006089.5:128982854-129064314	13.362	27.7976	-2.08034	-1.05682	0.03785	0.475913	down	17.4268	4.27541	18.3837	35.904	30.9371	16.5516	420252	EDD1	CGNC:51215|Ensembl:ENSGALG00000031282	2	-	ubiquitin protein ligase E3 component n-recognin 5	gga04120(Ubiquitin mediated proteolysis)
UFM1	UFM1	protein_coding	-	NC_006088.5:172895466-172906501	47.9229	190.92	-3.9839	-1.99418	0.03415	0.459421	down	1.53932	30.7879	111.441	185.72	109.778	277.262	418894	UBFM1	CGNC:12802|Ensembl:ENSGALG00000017042	1	-	ubiquitin fold modifier 1		GO:0005634(nucleus)//GO:0005737(cytoplasm)		GO:0071569(protein ufmylation)//GO:1990592(protein K69-linked ufmylation)
UNC13B	UNC13B	protein_coding	+	NC_006127.5:8647584-8856944	0.0376333	6.63433	-176.289	-7.4618	5e-05	0.0121605	down	0.0734642	0.0320309	0.00740471	9.83654	0.0103563	10.0561	100858799	-	CGNC:64303|Ensembl:ENSGALG00000002165	Z	-	unc-13 homolog B
USMG5	USMG5	protein_coding	-	NC_006093.5:24550170-24564979	0.182827	42.879	-234.533	-7.87365	0.0057	0.23105	down	0.301388	0.113739	0.133354	19.9314	53.5256	55.1802	423873	-	CGNC:52069|Ensembl:ENSGALG00000034645	6	-	up-regulated during skeletal muscle growth 5 homolog (mouse)		GO:0016021(integral component of membrane)
USP38	USP38	protein_coding	+	NC_006091.5:30406277-30435296	14.1883	39.7034	-2.79832	-1.48456	0.0082	0.26223	down	25.8169	3.04683	13.7012	40.0306	27.003	52.0766	422455	-	CGNC:7510|Ensembl:ENSGALG00000009886	4	-	ubiquitin specific peptidase 38			GO:0036459(thiol-dependent ubiquitinyl hydrolase activity)	GO:0016579(protein deubiquitination)//GO:0006511(ubiquitin-dependent protein catabolic process)
USP5	USP5	protein_coding	+	NC_006088.5:77925264-77940459	0.649118	14.1839	-21.851	-4.44963	0.0217	0.399825	down	0.0178339	1.71944	0.210082	12.1992	9.69113	20.6613	418290	-	CGNC:10793|Ensembl:ENSGALG00000014525	1	-	ubiquitin specific peptidase 5			GO:0008270(zinc ion binding)//GO:0043130(ubiquitin binding)//GO:0004843(thiol-dependent ubiquitin-specific protease activity)	GO:0071108(protein K48-linked deubiquitination)//GO:0006511(ubiquitin-dependent protein catabolic process)//GO:0032436(positive regulation of proteasomal ubiquitin-dependent protein catabolic process)
VCAN	VCAN	protein_coding	-	NC_006127.5:62854723-62961099	13.5519	30.4839	-2.24942	-1.16955	0.02925	0.441747	down	11.2498	9.76362	19.6423	10.1081	20.7125	60.6312	395565	PG-M	CGNC:49376|Ensembl:ENSGALG00000015624	Z	-	versican	gga04514(Cell adhesion molecules (CAMs))	GO:0005578(proteinaceous extracellular matrix)//GO:0016020(membrane)//GO:0005615(extracellular space)//GO:0031012(extracellular matrix)	GO:0005201(extracellular matrix structural constituent)//GO:0030246(carbohydrate binding)//GO:0005540(hyaluronic acid binding)//GO:0005509(calcium ion binding)	GO:0001649(osteoblast differentiation)//GO:0001501(skeletal system development)//GO:0007155(cell adhesion)//GO:0007417(central nervous system development)
VCL	VCL	protein_coding	-	NC_006093.5:16240140-16298572	22.263	49.7966	-2.23674	-1.1614	0.04525	0.499046	down	20.9491	0.532935	45.307	55.0873	30.8201	63.4825	396422	-	CGNC:3778|Ensembl:ENSGALG00000005079	6	-	vinculin	gga04510(Focal adhesion)//gga04520(Adherens junction)//gga04810(Regulation of actin cytoskeleton)	GO:0030018(Z disc)//GO:0005743(mitochondrial inner membrane)//GO:0005623(cell)//GO:0090636(outer dense plaque of desmosome)//GO:0001725(stress fiber)//GO:0005927(muscle tendon junction)//GO:0005911(cell-cell junction)//GO:0005916(fascia adherens)//GO:0098723(skeletal muscle myofibril)//GO:0015629(actin cytoskeleton)//GO:0005912(adherens junction)//GO:0005915(zonula adherens)//GO:0042383(sarcolemm…	GO:0051371(muscle alpha-actinin binding)//GO:0097110(scaffold protein binding)//GO:0031625(ubiquitin protein ligase binding)//GO:0008013(beta-catenin binding)//GO:0002162(dystroglycan binding)//GO:0005198(structural molecule activity)//GO:0042803(protein homodimerization activity)//GO:0045294(alpha-catenin binding)//GO:0045296(cadherin binding)//GO:0017166(vinculin binding)//GO:0051015(actin fila…	GO:0090136(epithelial cell-cell adhesion)//GO:0030334(regulation of cell migration)//GO:0048675(axon extension)//GO:0070527(platelet aggregation)//GO:0034394(protein localization to cell surface)//GO:0002009(morphogenesis of an epithelium)//GO:0030032(lamellipodium assembly)//GO:0034333(adherens junction assembly)//GO:0043297(apical junction assembly)
VIPR1	VIPR1	protein_coding	+	NC_006089.5:1815086-1941965	0.405592	11.2141	-27.6489	-4.78915	0.03515	0.462758	down	0.89206	0.284667	0.0400493	13.1378	4.04065	16.4639	395329	CVIPR	CGNC:49269|Ensembl:ENSGALG00000005259	2	-	vasoactive intestinal peptide receptor 1	gga04080(Neuroactive ligand-receptor interaction)	GO:0005886(plasma membrane)//GO:0016021(integral component of membrane)//GO:0043235(receptor complex)	GO:0004999(vasoactive intestinal polypeptide receptor activity)	GO:0007186(G-protein coupled receptor signaling pathway)//GO:0007166(cell surface receptor signaling pathway)
VSIG1	VSIG1	protein_coding	-	NC_006091.5:14118401-14142522	0	17.8512	-inf	-inf	0.04255	0.489688	down	0	0	0	0.0661902	0	53.4874	414795	CHT1	CGNC:6282|Ensembl:ENSGALG00000008290	4	-	V-set and immunoglobulin domain containing 1		GO:0005886(plasma membrane)//GO:0016021(integral component of membrane)		GO:0003382(epithelial cell morphogenesis)//GO:0030277(maintenance of gastrointestinal epithelium)
WDCPL	WDCPL	protein_coding	-	NC_006090.5:104129232-104132009	0	3.8754	-inf	-inf	0.01945	0.383134	down	0	0	0	0	11.6262	0	770429	-	CGNC:56021|Ensembl:ENSGALG00000016499	3	-	WD repeat and coiled coil containing like
WNK1	WNK1	protein_coding	+	NC_006088.5:60432077-60545886	20.382	44.5613	-2.18631	-1.1285	0.01475	0.335762	down	31.7593	16.2101	13.1766	35.1647	64.6156	33.9037	427925	-	CGNC:9833|Ensembl:ENSGALG00000012992	1	-	WNK lysine deficient protein kinase 1
WNT2	WNT2	protein_coding	+	NC_006088.5:24839427-24855392	0	2.50243	-inf	-inf	0.01635	0.352127	down	0	0	0	0	7.50729	0	417769	-	CGNC:66296|Ensembl:ENSGALG00000030173	1	-	Wnt family member 2	gga04310(Wnt signaling pathway)//gga04340(Hedgehog signaling pathway)//gga04916(Melanogenesis)	GO:0005578(proteinaceous extracellular matrix)//GO:0016021(integral component of membrane)	GO:0005102(receptor binding)	GO:0016055(Wnt signaling pathway)//GO:0007275(multicellular organism development)
XPOT	XPOT	protein_coding	+	NC_006088.5:33726820-33752538	10.8904	59.2122	-5.43711	-2.44284	0.0058	0.232025	down	21.8112	0.111682	10.7483	82.6823	42.8078	52.1466	417824	exportin-T	CGNC:7470|Ensembl:ENSGALG00000009835	1	-	exportin for tRNA	gga03013(RNA transport)	GO:0005654(nucleoplasm)//GO:0016363(nuclear matrix)//GO:0005643(nuclear pore)//GO:0005737(cytoplasm)//GO:0005829(cytosol)	GO:0000049(tRNA binding)//GO:0008536(Ran GTPase binding)	GO:0071528(tRNA re-export from nucleus)
YEATS2	YEATS2	protein_coding	+	NC_006096.5:2775832-2819697	0.0862599	10.1561	-117.738	-6.87944	0.00085	0.0935202	down	0.149069	0.0820237	0.0276867	0.0467177	11.788	18.6336	424764	-	CGNC:1640|Ensembl:ENSGALG00000036356	9	-	YEATS domain containing 2		GO:0005634(nucleus)		GO:0006355(regulation of transcription, DNA-templated)
ZBBX	ZBBX	protein_coding	+	NC_006096.5:20824499-20838830	0	6.95074	-inf	-inf	0.02215	0.399825	down	0	0	0	20.4788	0.0240442	0.349328	771469	-	CGNC:56799|Ensembl:ENSGALG00000028207	9	-	zinc finger B-box domain containing
ZBTB44	ZBTB44	protein_coding	-	NC_006111.5:1613666-1683455	11.8803	35.2781	-2.96944	-1.57019	0.02995	0.445013	down	26.8416	1.124	7.67548	18.5013	17.4769	69.8561	101751641	-	CGNC:919|Ensembl:ENSGALG00000001341	24	-	zinc finger and BTB domain containing 44
ZC2HC1A	ZC2HC1A	protein_coding	+	NC_006089.5:120284155-120310663	23.9094	48.7592	-2.03932	-1.02809	0.0387	0.480088	down	37.8091	11.2451	22.6741	57.3066	41.6846	47.2863	769604	C8orf70|CGI-62|FAM164A	CGNC:11735|Ensembl:ENSGALG00000035932	2	-	zinc finger, C2HC-type containing 1A
ZDHHC15	ZDHHC15	protein_coding	-	NC_006091.5:12570470-12708728	0.140494	4.40917	-31.3834	-4.97193	0.01415	0.331914	down	0.191208	0.124856	0.105417	0.782761	3.98455	8.46019	422329	-	CGNC:5898|Ensembl:ENSGALG00000007800	4	-	zinc finger DHHC-type containing 15		GO:0016021(integral component of membrane)//GO:0070062(extracellular exosome)//GO:0005794(Golgi apparatus)	GO:0019706(protein-cysteine S-palmitoyltransferase activity)	GO:0018345(protein palmitoylation)//GO:0016188(synaptic vesicle maturation)//GO:0045184(establishment of protein localization)
ZMYM4	ZMYM4	protein_coding	-	NC_006110.5:4491661-4528968	0.582599	18.0291	-30.946	-4.95168	0.02185	0.399825	down	0.219921	1.19099	0.336891	11.6807	5.8697	36.5369	419635	ZNF262	CGNC:51045|Ensembl:ENSGALG00000002499	23	-	zinc finger MYM-type containing 4		GO:0005654(nucleoplasm)//GO:0005737(cytoplasm)	GO:0000981(RNA polymerase II transcription factor activity, sequence-specific DNA binding)//GO:0008270(zinc ion binding)//GO:0003677(DNA binding)	GO:0006357(regulation of transcription from RNA polymerase II promoter)//GO:0007010(cytoskeleton organization)//GO:0007275(multicellular organism development)//GO:0022604(regulation of cell morphogenesis)
ZNF217L	ZNF217L	protein_coding	+	NC_006107.5:12526938-12539602	45.5902	112.651	-2.47096	-1.30507	0.00275	0.197019	down	27.6604	47.3561	61.754	129.874	118.186	89.8942	107048990	ZNF217	CGNC:72034|Ensembl:ENSGALG00000040886	20	-	zinc finger protein 217-like
ZNF302	ZNF302	protein_coding	+	NC_006105.5:43333-60520	0.0127778	4.94167	-386.737	-8.59521	0.0187	0.375707	down	0.0153485	0.0229849	0	14.8082	0	0.0168004	417303	ZNF184|ZNF23|ZNF250|ZNF85	CGNC:50478|Ensembl:ENSGALG00000034134	18	-	zinc finger protein 302		GO:0005622(intracellular)	GO:0003676(nucleic acid binding)//GO:0046872(metal ion binding)	GO:0006355(regulation of transcription, DNA-templated)
