# Supplementary material for: Profiling of RNA N6-Methyladenosine Methylation Reveals the Critical Role of m6A in Chicken Adipose Deposition
Source: Front Cell Dev Biol. 2021 Feb 5;9:590468. doi: 10.3389/fcell.2021.590468 (PMC7892974; doi:10.3389/fcell.2021.590468)
Supplement: Supplementary file 11 [file Table_10.XLSX]

## Sheet: Up methaylation.F-AF_vs_L-AF
Differentially methylated RNA sites for: up.F_vs_L Fold change cut-off: 2 P-value cut-off: 0.00001 Column A ~ E: the coordinates of the differentially methylated RNA sites in bed format, please ref http://genome.ucsc.edu/FAQ/FAQformat.html#format1. Column F: the length of the methylated RNA sites Column G ~ H: the transcript id and gene symbol of differentially methylated RNA. Column I ~ L: the c…
	up.F_vs_L differentially methylated RNA sites
bed format information of differentially methylated RNA sites					differentially methylated RNA			comparison information				Annotations
chrom	txStart	txEnd	PeakID	score	Peak_length	transcript_id	GeneName	Foldchange	P_value	FDR	Regulation	GeneID	Synonyms	dbXrefs	description	Pathway	GO_CC	GO_MF	GO_BP	gene	gene_id	biotype	strand	locus	F_FPKM	L_FPKM	Fold change	log2(fold change)	p_value	FDR	Regulation	F-AF-1.Input_FPKM	F-AF-2.Input_FPKM	F-AF-3.Input_FPKM	L-AF-1.Input_FPKM	L-AF-2.Input_FPKM	L-AF-3.Input_FPKM	GeneID	Synonyms	dbXrefs	chromosome	map_location	description	pathway	GO-CC	GO-MF	GO-BP
NC_006127.5	20647481	20647551	diffreps_peak_29331	8.656	70	NM_001031418.1	SGTB	4.45792	2.208e-09	1.63996e-07	up	427166	-	CGNC:53003|Ensembl:ENSGALG00000014768	small glutamine rich tetratricopeptide repeat containing beta					SGTB	SGTB	protein_coding	-	NC_006127.5:20633040-20653707	317.076	74.0928	4.27943	2.09742	5e-05	0.0121605	up	361.771	375.763	213.694	52.7178	71.5908	97.9699	427166	-	CGNC:53003|Ensembl:ENSGALG00000014768	Z	-	small glutamine rich tetratricopeptide repeat containing beta
NC_006088.5	112138261	112140080	diffreps_peak_3342	10.437	1819	XM_416761.6	C1HXORF36	2.6576	3.65577e-11	7.58433e-09	up	418555	CXorf36	CGNC:12123|Ensembl:ENSGALG00000016215	chromosome 1 open reading frame, human CXorf36				GO:0009966(regulation of signal transduction)	C1HXORF36	C1HXORF36	protein_coding	+	NC_006088.5:112117775-112140365	11.4892	0.952966	12.0563	3.59171	0.04595	0.501381	up	7.18112	11.0586	16.2278	0.525748	2.30869	0.0244556	418555	CXorf36	CGNC:12123|Ensembl:ENSGALG00000016215	1	-	chromosome 1 open reading frame, human CXorf36	GO:0009966(regulation of signal transduction)
NC_006092.5	27929041	27929349	diffreps_peak_15783	10.3172	308	XM_001231760.5	SMOC1	13.6968	4.81753e-11	9.1678e-09	up	768688	-	CGNC:7159|Ensembl:ENSGALG00000009415	SPARC related modular calcium binding 1		GO:0005578(proteinaceous extracellular matrix)	GO:0005509(calcium ion binding)	GO:0001654(eye development)//GO:0060173(limb development)//GO:0045667(regulation of osteoblast differentiation)//GO:0007165(signal transduction)	SMOC1	SMOC1	protein_coding	-	NC_006092.5:27927206-28047204	49.7781	0.0719997	691.363	9.4333	0.03955	0.485114	up	89.6656	40.2912	19.3776	0.10607	0.109929		768688	-	CGNC:7159|Ensembl:ENSGALG00000009415	5	-	SPARC related modular calcium binding 1	GO:0005578(proteinaceous extracellular matrix)	GO:0005509(calcium ion binding)	GO:0001654(eye development)//GO:0060173(limb development)//GO:0045667(regulation of osteoblast differentiation)//GO:0007165(signal transduction)
NC_006088.5	4729341	4729482	diffreps_peak_238	9.9413	141	XM_015294280.2	ITIH5	2.78231	1.14472e-10	1.58129e-08	up	419111	-	CGNC:5201|Ensembl:ENSGALG00000006891	inter-alpha-trypsin inhibitor heavy chain family member 5			GO:0004867(serine-type endopeptidase inhibitor activity)	GO:0030212(hyaluronan metabolic process)//GO:0010951(negative regulation of endopeptidase activity)	ITIH5	ITIH5	protein_coding	-	NC_006088.5:4720807-4767090	122.546	28.2526	4.33752	2.11687	0.0001	0.0220048	up	101.298	131.916	134.425	16.6711	35.695	32.3916	419111	-	CGNC:5201|Ensembl:ENSGALG00000006891	1	-	inter-alpha-trypsin inhibitor heavy chain family member 5	GO:0004867(serine-type endopeptidase inhibitor activity)	GO:0030212(hyaluronan metabolic process)//GO:0010951(negative regulation of endopeptidase activity)
NC_006088.5	105556053	105556227	diffreps_peak_3121	10.6635	174	XM_015299614.2	GRIK1	7.21023	2.17009e-11	5.80603e-09	up	418489	-	CGNC:11815|Ensembl:ENSGALG00000015835	glutamate ionotropic receptor kainate type subunit 1	gga04080(Neuroactive ligand-receptor interaction)	GO:0016021(integral component of membrane)//GO:0030054(cell junction)//GO:0045211(postsynaptic membrane)	GO:0004970(ionotropic glutamate receptor activity)//GO:0005234(extracellular-glutamate-gated ion channel activity)	GO:0035235(ionotropic glutamate receptor signaling pathway)//GO:0060079(excitatory postsynaptic potential)//GO:0034220(ion transmembrane transport)	GRIK1	GRIK1	protein_coding	-	NC_006088.5:105502996-105663630	100.698	30.8175	3.26757	1.70822	0.0167	0.352378	up	111.783	79.0885	111.223	16.6603	29.0208	46.7715	418489	-	CGNC:11815|Ensembl:ENSGALG00000015835	1	-	glutamate ionotropic receptor kainate type subunit 1	gga04080(Neuroactive ligand-receptor interaction)	GO:0016021(integral component of membrane)//GO:0030054(cell junction)//GO:0045211(postsynaptic membrane)	GO:0004970(ionotropic glutamate receptor activity)//GO:0005234(extracellular-glutamate-gated ion channel activity)	GO:0035235(ionotropic glutamate receptor signaling pathway)//GO:0060079(excitatory postsynaptic potential)//GO:0034220(ion transmembrane transport)
NC_006088.5	12737786	12737929	diffreps_peak_492	6.92322	143	XM_415970.6	PTPN12	2.36637	1.19339e-07	6.28424e-06	up	417725	-	CGNC:6308	protein tyrosine phosphatase, non-receptor type 12					PTPN12	PTPN12	protein_coding	-	NC_006088.5:12710100-12785173	30.6156	6.22452	4.91854	2.29823	0.0213	0.399427	up	31.7336	24.7958	35.3175	3.22869	7.15042	8.29446	417725	-	CGNC:6308	1	-	protein tyrosine phosphatase, non-receptor type 12
NC_006113.5	1950284	1950407	diffreps_peak_27778	10.1861	123	NM_001004493.4	NFASC	3.15149	6.51405e-11	1.09581e-08	up	419824	-	CGNC:51099|Ensembl:ENSGALG00000031776	neurofascin	gga04514(Cell adhesion molecules (CAMs))	GO:0005886(plasma membrane)//GO:0016021(integral component of membrane)		GO:0050808(synapse organization)//GO:0007411(axon guidance)//GO:0019226(transmission of nerve impulse)//GO:0007422(peripheral nervous system development)//GO:0007155(cell adhesion)//GO:0042552(myelination)	NFASC	NFASC	protein_coding	+	NC_006113.5:1900509-1977064	74.2064	21.0118	3.53164	1.82034	0.00065	0.0800973	up	83.1302	91.4927	47.9964	13.8899	23.4688	25.6768	419824	-	CGNC:51099|Ensembl:ENSGALG00000031776	26	-	neurofascin	gga04514(Cell adhesion molecules (CAMs))	GO:0005886(plasma membrane)//GO:0016021(integral component of membrane)	GO:0050808(synapse organization)//GO:0007411(axon guidance)//GO:0019226(transmission of nerve impulse)//GO:0007422(peripheral nervous system development)//GO:0007155(cell adhesion)//GO:0042552(myelination)
NC_006088.5	93284932	93285049	diffreps_peak_2905	10.893	117	XM_015298162.2	ILDR2	2.11857	1.27942e-11	4.2766e-09	up	418447	C1orf32	CGNC:11522|Ensembl:ENSGALG00000015458	immunoglobulin-like domain containing receptor 2		GO:0016021(integral component of membrane)		GO:0009749(response to glucose)//GO:0030073(insulin secretion)//GO:0031016(pancreas development)//GO:0030154(cell differentiation)//GO:0048873(homeostasis of number of cells within a tissue)	ILDR2	ILDR2	protein_coding	+	NC_006088.5:93236818-93290358	0.0482807	7.4164	-153.61	-7.26313	0.04805	0.511384	down	0.0456133	0.0455311	0.0536977	14.6718	7.5774		418447	C1orf32	CGNC:11522|Ensembl:ENSGALG00000015458	1	-	immunoglobulin-like domain containing receptor 2	GO:0016021(integral component of membrane)	GO:0009749(response to glucose)//GO:0030073(insulin secretion)//GO:0031016(pancreas development)//GO:0030154(cell differentiation)//GO:0048873(homeostasis of number of cells within a tissue)
NC_028740.2	5584901	5585520	diffreps_peak_31575	10.2869	619	XM_015273069.2	LOC107049467	17.0427	5.16493e-11	9.5479e-09	up	107049467	-	CGNC:72485	uncharacterized LOC107049467					LOC107049467	LOC107049467	protein_coding	-	NC_028740.2:5584668-5604694	7.39255		inf	inf	0.0004	0.0602739	up	22.0635	0.0639442	0.0501921				107049467	-	CGNC:72485	Un	-	uncharacterized LOC107049467
NC_006092.5	3002867	3003090	diffreps_peak_14863	9.3181	223	NM_001168384.1	ANO5	2.54541	4.80734e-10	4.46017e-08	up	422973	SI:XX-PACKT90.1|TMEM16E|anoctamin-5	CGNC:2740|Ensembl:ENSGALG00000003748	anoctamin 5		GO:0016021(integral component of membrane)	GO:0046983(protein dimerization activity)		ANO5	ANO5	protein_coding	+	NC_006092.5:2959061-3014137	141.338	59.4608	2.377	1.24914	0.0011	0.111716	up	170.11	118.292	135.613	58.9684	78.9003	40.5136	422973	SI:XX-PACKT90.1|TMEM16E|anoctamin-5	CGNC:2740|Ensembl:ENSGALG00000003748	5	-	anoctamin 5	GO:0016021(integral component of membrane)	GO:0046983(protein dimerization activity)
NC_006093.5	3310501	3311680	diffreps_peak_16804	7.78414	1179	XM_421496.6	MMRN2	2.52728	1.64384e-08	1.00985e-06	up	423611	-	CGNC:1428	multimerin 2					MMRN2	MMRN2	protein_coding	-	NC_006093.5:3310193-3346515	171.776	45.8368	3.74756	1.90595	0.0005	0.0660143	up	190.472	202.226	122.629	27.8018	67.3929	42.3158	423611	-	CGNC:1428	6	-	multimerin 2
NC_006089.5	68511001	68511620	diffreps_peak_7431	8.4749	619	XM_015282178.2	RNF152	8.66222	3.35044e-09	2.36923e-07	up	420909	-	CGNC:66387|Ensembl:ENSGALG00000028822	ring finger protein 152		GO:0005765(lysosomal membrane)//GO:0005764(lysosome)//GO:0031301(integral component of organelle membrane)	GO:0004842(ubiquitin-protein transferase activity)//GO:0046872(metal ion binding)//GO:0031267(small GTPase binding)//GO:0061630(ubiquitin protein ligase activity)	GO:0070936(protein K48-linked ubiquitination)//GO:0010508(positive regulation of autophagy)//GO:0070534(protein K63-linked ubiquitination)//GO:0034198(cellular response to amino acid starvation)//GO:1904262(negative regulation of TORC1 signaling)//GO:0006915(apoptotic process)	RNF152	RNF152	protein_coding	+	NC_006089.5:68467853-68516080	34.9525	6.35998	5.49569	2.4583	0.0015	0.130783	up	35.5314	30.611	38.7152	4.05469	14.9131	0.112095	420909	-	CGNC:66387|Ensembl:ENSGALG00000028822	2	-	ring finger protein 152	GO:0005765(lysosomal membrane)//GO:0005764(lysosome)//GO:0031301(integral component of organelle membrane)	GO:0004842(ubiquitin-protein transferase activity)//GO:0046872(metal ion binding)//GO:0031267(small GTPase binding)//GO:0061630(ubiquitin protein ligase activity)	GO:0070936(protein K48-linked ubiquitination)//GO:0010508(positive regulation of autophagy)//GO:0070534(protein K63-linked ubiquitination)//GO:0034198(cellular response to amino acid starvation)//GO:1904262(negative regulation of TORC1 signaling)//GO:0006915(apoptotic process)
NC_006107.5	254189	254340	diffreps_peak_26132	9.91036	151	XM_004946847.3	EPB41L1	2.34467	1.22924e-10	1.66071e-08	up	419117	-	CGNC:50923|Ensembl:ENSGALG00000034171	erythrocyte membrane protein band 4.1 like 1	gga04530(Tight junction)	GO:0005856(cytoskeleton)	GO:0005198(structural molecule activity)//GO:0003779(actin binding)	GO:0030866(cortical actin cytoskeleton organization)	EPB41L1	EPB41L1	protein_coding	+	NC_006107.5:187677-296024	96.5001	22.3259	4.32233	2.11181	0.0128	0.313787	up	100.58	109.248	79.6726	5.78674	33.068	28.1228	419117	-	CGNC:50923|Ensembl:ENSGALG00000034171	20	-	erythrocyte membrane protein band 4.1 like 1	gga04530(Tight junction)	GO:0005856(cytoskeleton)	GO:0005198(structural molecule activity)//GO:0003779(actin binding)	GO:0030866(cortical actin cytoskeleton organization)
NC_006127.5	1268981	1270320	diffreps_peak_28648	8.43378	1339	XM_427238.6	SMAD7	3.08984	3.68312e-09	2.58451e-07	up	429683	Smad7a	CGNC:13620|Ensembl:ENSGALG00000037160	SMAD family member 7	gga04350(TGF-beta signaling pathway)	GO:0005667(transcription factor complex)//GO:0005634(nucleus)//GO:0005737(cytoplasm)	GO:0003677(DNA binding)//GO:0003700(transcription factor activity, sequence-specific DNA binding)	GO:0007179(transforming growth factor beta receptor signaling pathway)//GO:0006351(transcription, DNA-templated)//GO:0006355(regulation of transcription, DNA-templated)	SMAD7	SMAD7	protein_coding	+	NC_006127.5:1241893-1271065	32.7189	12.0449	2.71643	1.44171	0.02435	0.417519	up	35.2352	18.7206	44.2008	4.82668	21.1257	10.1822	429683	Smad7a	CGNC:13620|Ensembl:ENSGALG00000037160	Z	-	SMAD family member 7	gga04350(TGF-beta signaling pathway)	GO:0005667(transcription factor complex)//GO:0005634(nucleus)//GO:0005737(cytoplasm)	GO:0003677(DNA binding)//GO:0003700(transcription factor activity, sequence-specific DNA binding)	GO:0007179(transforming growth factor beta receptor signaling pathway)//GO:0006351(transcription, DNA-templated)//GO:0006355(regulation of transcription, DNA-templated)
NC_006127.5	8285089	8285256	diffreps_peak_28804	5.61378	167	NM_205028.1	CNTFR	2.86327	2.43343e-06	9.96295e-05	up	395885	-	CGNC:20242|Ensembl:ENSGALG00000028140	ciliary neurotrophic factor receptor	gga04060(Cytokine-cytokine receptor interaction)//gga04630(Jak-STAT signaling pathway)	GO:0016021(integral component of membrane)//GO:0031225(anchored component of membrane)//GO:0070110(ciliary neurotrophic factor receptor complex)//GO:0016324(apical plasma membrane)//GO:0097059(CNTFR-CLCF1 complex)	GO:0005102(receptor binding)//GO:0019955(cytokine binding)//GO:0004896(cytokine receptor activity)//GO:0004897(ciliary neurotrophic factor receptor activity)	GO:0003360(brainstem development)//GO:0008284(positive regulation of cell proliferation)//GO:0043524(negative regulation of neuron apoptotic process)//GO:0019221(cytokine-mediated signaling pathway)//GO:0070120(ciliary neurotrophic factor-mediated signaling pathway)//GO:0060538(skeletal muscle organ development)//GO:0007548(sex differentiation)	CNTFR	CNTFR	protein_coding	+	NC_006127.5:8134433-8305556	1.39603		inf	inf	0.0269	0.433118	up	3.42381	0.76428					395885	-	CGNC:20242|Ensembl:ENSGALG00000028140	Z	-	ciliary neurotrophic factor receptor	gga04060(Cytokine-cytokine receptor interaction)//gga04630(Jak-STAT signaling pathway)	GO:0016021(integral component of membrane)//GO:0031225(anchored component of membrane)//GO:0070110(ciliary neurotrophic factor receptor complex)//GO:0016324(apical plasma membrane)//GO:0097059(CNTFR-CLCF1 complex)	GO:0005102(receptor binding)//GO:0019955(cytokine binding)//GO:0004896(cytokine receptor activity)//GO:0004897(ciliary neurotrophic factor receptor activity)	GO:0003360(brainstem development)//GO:0008284(positive regulation of cell proliferation)//GO:0043524(negative regulation of neuron apoptotic process)//GO:0019221(cytokine-mediated signaling pathway)//GO:0070120(ciliary neurotrophic factor-mediated signaling pathway)//GO:0060538(skeletal muscle organ development)//GO:0007548(sex differentiation)
NC_006088.5	27279893	27279975	diffreps_peak_939	8.45052	82	XM_416024.6	DOCK4	7.91481	3.5439e-09	2.49371e-07	up	417779	-	CGNC:7209	dedicator of cytokinesis 4					DOCK4	DOCK4	protein_coding	+	NC_006088.5:27163247-27409762	138.243	25.7041	5.37826	2.42714	5e-05	0.0121605	up	167.209	123.011	124.509	19.2598	42.3728	15.4796	417779	-	CGNC:7209	1	-	dedicator of cytokinesis 4
NC_006093.5	3323051	3323174	diffreps_peak_16810	10.4684	123	XM_421496.6	MMRN2	2.20736	3.40122e-11	7.26463e-09	up	423611	-	CGNC:1428	multimerin 2					MMRN2	MMRN2	protein_coding	-	NC_006093.5:3310193-3346515	171.776	45.8368	3.74756	1.90595	0.0005	0.0660143	up	190.472	202.226	122.629	27.8018	67.3929	42.3158	423611	-	CGNC:1428	6	-	multimerin 2
NC_006105.5	4926518	4926722	diffreps_peak_25404	8.83464	204	NM_205155.2	FASN	2.49325	1.46338e-09	1.14e-07	up	396061	-	CGNC:1983|Ensembl:ENSGALG00000040896	fatty acid synthase	gga00061(Fatty acid biosynthesis)//gga01100(Metabolic pathways)//gga01212(Fatty acid metabolism)//gga04910(Insulin signaling pathway)	GO:0005623(cell)	GO:0102131(3-oxo-glutaryl-[acp] methyl ester reductase activity)//GO:0004319(enoyl-[acyl-carrier-protein] reductase (NADPH, B-specific) activity)//GO:0004320(oleoyl-[acyl-carrier-protein] hydrolase activity)//GO:0004317(3-hydroxypalmitoyl-[acyl-carrier-protein] dehydratase activity)//GO:0004312(fatty acid synthase activity)//GO:0102132(3-oxo-pimeloyl-[acp] methyl ester reductase activity)//GO:000…	GO:0055114(oxidation-reduction process)//GO:0009058(biosynthetic process)//GO:0032100(positive regulation of appetite)//GO:0006633(fatty acid biosynthetic process)//GO:0006089(lactate metabolic process)	FASN	FASN	protein_coding	+	NC_006105.5:4912088-4948124	61.2304	21.357	2.867	1.51954	0.0003	0.0478034	up	78.1149	49.3575	56.2187	30.8541	16.093	17.1239	396061	-	CGNC:1983|Ensembl:ENSGALG00000040896	18	-	fatty acid synthase	gga00061(Fatty acid biosynthesis)//gga01100(Metabolic pathways)//gga01212(Fatty acid metabolism)//gga04910(Insulin signaling pathway)	GO:0005623(cell)	GO:0102131(3-oxo-glutaryl-[acp] methyl ester reductase activity)//GO:0004319(enoyl-[acyl-carrier-protein] reductase (NADPH, B-specific) activity)//GO:0004320(oleoyl-[acyl-carrier-protein] hydrolase activity)//GO:0004317(3-hydroxypalmitoyl-[acyl-carrier-protein] dehydratase activity)//GO:0004312(fatty acid synthase activity)//GO:0102132(3-oxo-pimeloyl-[acp] methyl ester reductase activity)//GO:000…	GO:0055114(oxidation-reduction process)//GO:0009058(biosynthetic process)//GO:0032100(positive regulation of appetite)//GO:0006633(fatty acid biosynthetic process)//GO:0006089(lactate metabolic process)
NC_006092.5	27926501	27927124	diffreps_peak_15781	8.80022	623	NM_001293097.1	SLC8A3	15.1176	1.58408e-09	1.22198e-07	up	395759	NCX3	CGNC:7148|Ensembl:ENSGALG00000009400	solute carrier family 8 member A3	gga04020(Calcium signaling pathway)	GO:0005887(integral component of plasma membrane)//GO:0048471(perinuclear region of cytoplasm)//GO:0005789(endoplasmic reticulum membrane)//GO:0005741(mitochondrial outer membrane)//GO:0031594(neuromuscular junction)//GO:0042383(sarcolemma)	GO:0005432(calcium:sodium antiporter activity)//GO:0099580(ion antiporter activity involved in regulation of postsynaptic membrane potential)	GO:0035725(sodium ion transmembrane transport)//GO:0060078(regulation of postsynaptic membrane potential)//GO:0060291(long-term synaptic potentiation)//GO:0007612(learning)//GO:0048709(oligodendrocyte differentiation)//GO:0071456(cellular response to hypoxia)//GO:0007154(cell communication)//GO:0002244(hematopoietic progenitor cell differentiation)//GO:0042552(myelination)//GO:0051560(mitochondri…	SLC8A3	SLC8A3	protein_coding	+	NC_006092.5:27754888-27927124		2.05192	-inf	-inf	0.0264	0.430315	down				6.15169	0.00408195		395759	NCX3	CGNC:7148|Ensembl:ENSGALG00000009400	5	-	solute carrier family 8 member A3	gga04020(Calcium signaling pathway)	GO:0005887(integral component of plasma membrane)//GO:0048471(perinuclear region of cytoplasm)//GO:0005789(endoplasmic reticulum membrane)//GO:0005741(mitochondrial outer membrane)//GO:0031594(neuromuscular junction)//GO:0042383(sarcolemma)	GO:0005432(calcium:sodium antiporter activity)//GO:0099580(ion antiporter activity involved in regulation of postsynaptic membrane potential)	GO:0035725(sodium ion transmembrane transport)//GO:0060078(regulation of postsynaptic membrane potential)//GO:0060291(long-term synaptic potentiation)//GO:0007612(learning)//GO:0048709(oligodendrocyte differentiation)//GO:0071456(cellular response to hypoxia)//GO:0007154(cell communication)//GO:0002244(hematopoietic progenitor cell differentiation)//GO:0042552(myelination)//GO:0051560(mitochondri…
NC_006090.5	23797627	23797756	diffreps_peak_10012	10.2623	129	XM_001233826.4	EML4	2.51176	5.46662e-11	9.82795e-09	up	771345	-	CGNC:7532|Ensembl:ENSGALG00000009915	echinoderm microtubule associated protein like 4					EML4	EML4	protein_coding	+	NC_006090.5:23696771-23851941	56.2798	15.8059	3.56067	1.83215	0.0122	0.311415	up	69.1147	22.6188	77.1059	10.3443	23.2704	13.8031	771345	-	CGNC:7532|Ensembl:ENSGALG00000009915	3	-	echinoderm microtubule associated protein like 4
NC_006109.5	550083	550179	diffreps_peak_26853	5.74825	96	NM_001145227.1	SLC23A2	2.11818	1.78547e-06	7.57276e-05	up	419520	SVCT2	CGNC:110|Ensembl:ENSGALG00000000195	solute carrier family 23 member 2					SLC23A2	SLC23A2	protein_coding	+	NC_006109.5:484293-551188	19.4844	0.0210924	923.764	9.85138	0.0098	0.282079	up	11.409	16.7709	30.2731	0.0136157	0.0121123	0.037549	419520	SVCT2	CGNC:110|Ensembl:ENSGALG00000000195	22	-	solute carrier family 23 member 2
NC_006094.5	9810541	9811180	diffreps_peak_18213	5.13017	639	XM_015289488.2	HECW2	2.75569	7.41017e-06	0.000270871	up	424050	-	CGNC:6009|Ensembl:ENSGALG00000007944	HECT, C2 and WW domain containing E3 ubiquitin protein ligase 2		GO:0005737(cytoplasm)//GO:0072686(mitotic spindle)	GO:0061630(ubiquitin protein ligase activity)	GO:0030071(regulation of mitotic metaphase/anaphase transition)//GO:0043161(proteasome-mediated ubiquitin-dependent protein catabolic process)//GO:0042787(protein ubiquitination involved in ubiquitin-dependent protein catabolic process)	HECW2	HECW2	protein_coding	-	NC_006094.5:9803993-9991973	13.7217	2.03731	6.7352	2.75172	0.0015	0.130783	up	0.187512	30.9153	10.0622	1.75798	3.68189	0.672047	424050	-	CGNC:6009|Ensembl:ENSGALG00000007944	7	-	HECT, C2 and WW domain containing E3 ubiquitin protein ligase 2	GO:0005737(cytoplasm)//GO:0072686(mitotic spindle)	GO:0061630(ubiquitin protein ligase activity)	GO:0030071(regulation of mitotic metaphase/anaphase transition)//GO:0043161(proteasome-mediated ubiquitin-dependent protein catabolic process)//GO:0042787(protein ubiquitination involved in ubiquitin-dependent protein catabolic process)
NC_006089.5	68504591	68505980	diffreps_peak_7426	6.33889	1389	XM_015282178.2	RNF152	3.90468	4.58255e-07	2.17263e-05	up	420909	-	CGNC:66387|Ensembl:ENSGALG00000028822	ring finger protein 152		GO:0005765(lysosomal membrane)//GO:0005764(lysosome)//GO:0031301(integral component of organelle membrane)	GO:0004842(ubiquitin-protein transferase activity)//GO:0046872(metal ion binding)//GO:0031267(small GTPase binding)//GO:0061630(ubiquitin protein ligase activity)	GO:0070936(protein K48-linked ubiquitination)//GO:0010508(positive regulation of autophagy)//GO:0070534(protein K63-linked ubiquitination)//GO:0034198(cellular response to amino acid starvation)//GO:1904262(negative regulation of TORC1 signaling)//GO:0006915(apoptotic process)	RNF152	RNF152	protein_coding	+	NC_006089.5:68467853-68516080	34.9525	6.35998	5.49569	2.4583	0.0015	0.130783	up	35.5314	30.611	38.7152	4.05469	14.9131	0.112095	420909	-	CGNC:66387|Ensembl:ENSGALG00000028822	2	-	ring finger protein 152	GO:0005765(lysosomal membrane)//GO:0005764(lysosome)//GO:0031301(integral component of organelle membrane)	GO:0004842(ubiquitin-protein transferase activity)//GO:0046872(metal ion binding)//GO:0031267(small GTPase binding)//GO:0061630(ubiquitin protein ligase activity)	GO:0070936(protein K48-linked ubiquitination)//GO:0010508(positive regulation of autophagy)//GO:0070534(protein K63-linked ubiquitination)//GO:0034198(cellular response to amino acid starvation)//GO:1904262(negative regulation of TORC1 signaling)//GO:0006915(apoptotic process)
NW_020110162.1	1170081	1170300	diffreps_peak_31882	8.78974	219	XM_025146262.1	NDAHNAKL	5.96499	1.62278e-09	1.24866e-07	up	101750635	-	CGNC:70082	neuroblast differentiation-associated protein AHNAK-like					NDAHNAKL	NDAHNAKL	protein_coding	+	NW_020110162.1:1161515-1184346	111.784	39.8425	2.80564	1.48833	0.0001	0.0220048	up	147.374	116.716	71.2614	49.8806	28.0081	41.6388	101750635	-	CGNC:70082	Un	-	neuroblast differentiation-associated protein AHNAK-like
NC_006093.5	9713561	9713671	diffreps_peak_17014	10.3314	110	NM_001277097.1	ANK3	2.77556	4.66206e-11	8.99575e-09	up	396309	CHANK3	CGNC:49747|Ensembl:ENSGALG00000003135	ankyrin 3				GO:0007165(signal transduction)	ANK3	ANK3	protein_coding	+	NC_006093.5:9420228-9766762	111.159	25.381	4.3796	2.1308	5e-05	0.0121605	up	168.665	51.7491	113.061	21.8927	37.5976	16.6527	396309	CHANK3	CGNC:49747|Ensembl:ENSGALG00000003135	6	-	ankyrin 3	GO:0007165(signal transduction)
NC_006127.5	10035821	10035908	diffreps_peak_28897	5.10946	87	XM_004937172.3	NPR3	3.21314	7.77218e-06	0.000282593	up	431663	-	CGNC:54312|Ensembl:ENSGALG00000017405	natriuretic peptide receptor 3		GO:0016021(integral component of membrane)			NPR3	NPR3	protein_coding	-	NC_006127.5:10035453-10086658	597.778	213.15	2.80449	1.48774	5e-05	0.0121605	up	811.445	494.532	487.356	250.48	228.575	160.393	431663	-	CGNC:54312|Ensembl:ENSGALG00000017405	Z	-	natriuretic peptide receptor 3	GO:0016021(integral component of membrane)
NC_006113.5	2074252	2076340	diffreps_peak_27792	10.1841	2088	XM_417962.6	NUAK2	3.51502	6.54549e-11	1.09977e-08	up	419828	1200013B22RIK	CGNC:51100|Ensembl:ENSGALG00000036616	NUAK family kinase 2			GO:0004672(protein kinase activity)//GO:0005524(ATP binding)	GO:0006468(protein phosphorylation)	NUAK2	NUAK2	protein_coding	-	NC_006113.5:2074252-2083461	5.59029		inf	inf	0.05	0.519733	up	16.722	0.0273965	0.0215213				419828	1200013B22RIK	CGNC:51100|Ensembl:ENSGALG00000036616	26	-	NUAK family kinase 2	GO:0004672(protein kinase activity)//GO:0005524(ATP binding)	GO:0006468(protein phosphorylation)
NC_006088.5	27402597	27402711	diffreps_peak_997	10.6624	114	XM_416024.6	DOCK4	3.49468	2.17587e-11	5.81793e-09	up	417779	-	CGNC:7209	dedicator of cytokinesis 4					DOCK4	DOCK4	protein_coding	+	NC_006088.5:27163247-27409762	138.243	25.7041	5.37826	2.42714	5e-05	0.0121605	up	167.209	123.011	124.509	19.2598	42.3728	15.4796	417779	-	CGNC:7209	1	-	dedicator of cytokinesis 4
NC_006105.5	5890821	5892780	diffreps_peak_25458	10.6642	1959	XM_415648.6	STXBP4	2.89303	2.16677e-11	5.80016e-09	up	417393	-	CGNC:2195	syntaxin binding protein 4					STXBP4	STXBP4	protein_coding	+	NC_006105.5:5836743-5904742	34.9304	9.28236	3.7631	1.91192	0.0441	0.494988	up	59.4068	22.4372	22.9472	9.02279	14.0391	4.78521	417393	-	CGNC:2195	18	-	syntaxin binding protein 4
NC_006088.5	110845069	110845124	diffreps_peak_3286	7.1712	55	XM_416748.6	PDE9A	2.2354	6.7422e-08	3.70507e-06	up	418538	-	CGNC:12098|Ensembl:ENSGALG00000016186	phosphodiesterase 9A	gga00230(Purine metabolism)		GO:0047555(3',5'-cyclic-GMP phosphodiesterase activity)//GO:0046872(metal ion binding)	GO:0046069(cGMP catabolic process)//GO:0010613(positive regulation of cardiac muscle hypertrophy)//GO:0007165(signal transduction)	PDE9A	PDE9A	protein_coding	+	NC_006088.5:110824281-110879038	11.3097		inf	inf	0.0417	0.488737	up	33.1783	0.0524991	0.698127				418538	-	CGNC:12098|Ensembl:ENSGALG00000016186	1	-	phosphodiesterase 9A	gga00230(Purine metabolism)	GO:0047555(3',5'-cyclic-GMP phosphodiesterase activity)//GO:0046872(metal ion binding)	GO:0046069(cGMP catabolic process)//GO:0010613(positive regulation of cardiac muscle hypertrophy)//GO:0007165(signal transduction)
NC_006088.5	27163247	27163432	diffreps_peak_887	9.1225	185	XM_416024.6	DOCK4	3.65961	7.54218e-10	6.46095e-08	up	417779	-	CGNC:7209	dedicator of cytokinesis 4					DOCK4	DOCK4	protein_coding	+	NC_006088.5:27163247-27409762	138.243	25.7041	5.37826	2.42714	5e-05	0.0121605	up	167.209	123.011	124.509	19.2598	42.3728	15.4796	417779	-	CGNC:7209	1	-	dedicator of cytokinesis 4
NC_006088.5	12741015	12741075	diffreps_peak_493	6.81353	60	XM_415970.6	PTPN12	2.57067	1.53626e-07	7.95148e-06	up	417725	-	CGNC:6308	protein tyrosine phosphatase, non-receptor type 12					PTPN12	PTPN12	protein_coding	-	NC_006088.5:12710100-12785173	30.6156	6.22452	4.91854	2.29823	0.0213	0.399427	up	31.7336	24.7958	35.3175	3.22869	7.15042	8.29446	417725	-	CGNC:6308	1	-	protein tyrosine phosphatase, non-receptor type 12
NC_006088.5	27392889	27393009	diffreps_peak_991	6.12723	120	XM_416024.6	DOCK4	3.39844	7.46055e-07	3.40858e-05	up	417779	-	CGNC:7209	dedicator of cytokinesis 4					DOCK4	DOCK4	protein_coding	+	NC_006088.5:27163247-27409762	138.243	25.7041	5.37826	2.42714	5e-05	0.0121605	up	167.209	123.011	124.509	19.2598	42.3728	15.4796	417779	-	CGNC:7209	1	-	dedicator of cytokinesis 4
NC_006088.5	27299409	27299535	diffreps_peak_947	10.9578	126	XM_416024.6	DOCK4	4.93931	1.10213e-11	3.90537e-09	up	417779	-	CGNC:7209	dedicator of cytokinesis 4					DOCK4	DOCK4	protein_coding	+	NC_006088.5:27163247-27409762	138.243	25.7041	5.37826	2.42714	5e-05	0.0121605	up	167.209	123.011	124.509	19.2598	42.3728	15.4796	417779	-	CGNC:7209	1	-	dedicator of cytokinesis 4
NC_006088.5	140359043	140359210	diffreps_peak_4259	9.72349	167	NM_001162390.1	COL4A2	2.27629	1.8902e-10	2.22103e-08	up	418752	-	CGNC:12638|Ensembl:ENSGALG00000016843	collagen type IV alpha 2 chain	gga04510(Focal adhesion)//gga04512(ECM-receptor interaction)//gga04933(AGE-RAGE signaling pathway in diabetic complications)	GO:0070062(extracellular exosome)//GO:0005587(collagen type IV trimer)	GO:0005201(extracellular matrix structural constituent)	GO:0071560(cellular response to transforming growth factor beta stimulus)//GO:0016525(negative regulation of angiogenesis)//GO:0038063(collagen-activated tyrosine kinase receptor signaling pathway)//GO:0006351(transcription, DNA-templated)//GO:0035987(endodermal cell differentiation)	COL4A2	COL4A2	protein_coding	+	NC_006088.5:140249171-140391078	90.918	39.8401	2.28208	1.19035	0.00645	0.239335	up	50.917	82.9213	138.916	52.0446	47.7909	19.6848	418752	-	CGNC:12638|Ensembl:ENSGALG00000016843	1	-	collagen type IV alpha 2 chain	gga04510(Focal adhesion)//gga04512(ECM-receptor interaction)//gga04933(AGE-RAGE signaling pathway in diabetic complications)	GO:0070062(extracellular exosome)//GO:0005587(collagen type IV trimer)	GO:0005201(extracellular matrix structural constituent)	GO:0071560(cellular response to transforming growth factor beta stimulus)//GO:0016525(negative regulation of angiogenesis)//GO:0038063(collagen-activated tyrosine kinase receptor signaling pathway)//GO:0006351(transcription, DNA-templated)//GO:0035987(endodermal cell differentiation)
NC_006093.5	9667153	9667351	diffreps_peak_16996	10.4597	198	NM_001277097.1	ANK3	2.87243	3.4697e-11	7.34301e-09	up	396309	CHANK3	CGNC:49747|Ensembl:ENSGALG00000003135	ankyrin 3				GO:0007165(signal transduction)	ANK3	ANK3	protein_coding	+	NC_006093.5:9420228-9766762	111.159	25.381	4.3796	2.1308	5e-05	0.0121605	up	168.665	51.7491	113.061	21.8927	37.5976	16.6527	396309	CHANK3	CGNC:49747|Ensembl:ENSGALG00000003135	6	-	ankyrin 3	GO:0007165(signal transduction)
NC_006104.5	5683221	5683560	diffreps_peak_24852	7.68914	339	XM_003642283.4	LRRC8A	2.50087	2.04579e-08	1.23454e-06	up	417201	LRRC8	CGNC:3381|Ensembl:ENSGALG00000004573	leucine rich repeat containing 8 family member A		GO:0005886(plasma membrane)//GO:0009986(cell surface)//GO:0005737(cytoplasm)//GO:0034702(ion channel complex)	GO:0005225(volume-sensitive anion channel activity)	GO:0044070(regulation of anion transport)//GO:0006970(response to osmotic stress)//GO:0098656(anion transmembrane transport)//GO:0006884(cell volume homeostasis)//GO:0007165(signal transduction)	LRRC8A	LRRC8A	protein_coding	+	NC_006104.5:5667339-5697821	39.7028	10.5008	3.78095	1.91875	0.03295	0.457937	up	47.1359	42.4339	29.5387	7.16617	23.8418	0.494348	417201	LRRC8	CGNC:3381|Ensembl:ENSGALG00000004573	17	-	leucine rich repeat containing 8 family member A	GO:0005886(plasma membrane)//GO:0009986(cell surface)//GO:0005737(cytoplasm)//GO:0034702(ion channel complex)	GO:0005225(volume-sensitive anion channel activity)	GO:0044070(regulation of anion transport)//GO:0006970(response to osmotic stress)//GO:0098656(anion transmembrane transport)//GO:0006884(cell volume homeostasis)//GO:0007165(signal transduction)
NC_006089.5	116320564	116320740	diffreps_peak_8549	11.0707	176	XM_015282902.2	SULF1	6.60081	8.49744e-12	3.34435e-09	up	426312	-	CGNC:8558|Ensembl:ENSGALG00000039553	sulfatase 1		GO:0005783(endoplasmic reticulum)//GO:0045121(membrane raft)//GO:0005794(Golgi apparatus)//GO:0005615(extracellular space)//GO:0009986(cell surface)	GO:0004065(arylsulfatase activity)//GO:0008449(N-acetylglucosamine-6-sulfatase activity)//GO:0005509(calcium ion binding)	GO:0016525(negative regulation of angiogenesis)//GO:0051216(cartilage development)//GO:0060686(negative regulation of prostatic bud formation)//GO:0040037(negative regulation of fibroblast growth factor receptor signaling pathway)//GO:0030177(positive regulation of Wnt signaling pathway)//GO:0030336(negative regulation of cell migration)//GO:0002063(chondrocyte development)//GO:0036022(limb joint…	SULF1	SULF1	protein_coding	+	NC_006089.5:116229304-116354852	65.539	9.58263	6.83935	2.77386	0.0086	0.268415	up	52.6706	114.344	29.6021	22.6331	5.91293	0.201818	426312	-	CGNC:8558|Ensembl:ENSGALG00000039553	2	-	sulfatase 1	GO:0005783(endoplasmic reticulum)//GO:0045121(membrane raft)//GO:0005794(Golgi apparatus)//GO:0005615(extracellular space)//GO:0009986(cell surface)	GO:0004065(arylsulfatase activity)//GO:0008449(N-acetylglucosamine-6-sulfatase activity)//GO:0005509(calcium ion binding)	GO:0016525(negative regulation of angiogenesis)//GO:0051216(cartilage development)//GO:0060686(negative regulation of prostatic bud formation)//GO:0040037(negative regulation of fibroblast growth factor receptor signaling pathway)//GO:0030177(positive regulation of Wnt signaling pathway)//GO:0030336(negative regulation of cell migration)//GO:0002063(chondrocyte development)//GO:0036022(limb joint…
NC_006094.5	16664982	16665052	diffreps_peak_18566	5.78161	70	NM_204904.1	ATF2	2.43535	1.65344e-06	7.04887e-05	up	395727	-	CGNC:7057|Ensembl:ENSGALG00000009287	activating transcription factor 2	gga04010(MAPK signaling pathway)//gga04261(Adrenergic signaling in cardiomyocytes)//gga05164(Influenza A)	GO:0005654(nucleoplasm)//GO:0005634(nucleus)//GO:0035861(site of double-strand break)//GO:0005741(mitochondrial outer membrane)	GO:0001102(RNA polymerase II activating transcription factor binding)//GO:0003700(transcription factor activity, sequence-specific DNA binding)//GO:0019901(protein kinase binding)//GO:0003682(chromatin binding)//GO:0003677(DNA binding)//GO:0008140(cAMP response element binding protein binding)//GO:0001077(transcriptional activator activity, RNA polymerase II core promoter proximal region sequence…	GO:0031573(intra-S DNA damage checkpoint)//GO:0060612(adipose tissue development)//GO:0006366(transcription from RNA polymerase II promoter)//GO:0006974(cellular response to DNA damage stimulus)//GO:0032915(positive regulation of transforming growth factor beta2 production)//GO:0006970(response to osmotic stress)//GO:0006351(transcription, DNA-templated)//GO:0016573(histone acetylation)//GO:00459…	ATF2	ATF2	protein_coding	+	NC_006094.5:16657946-16702160	30.6778	2.63586	11.6386	3.54085	0.0429	0.49066	up	0.684195	88.3789	2.97033	7.74413	0.163462		395727	-	CGNC:7057|Ensembl:ENSGALG00000009287	7	-	activating transcription factor 2	gga04010(MAPK signaling pathway)//gga04261(Adrenergic signaling in cardiomyocytes)//gga05164(Influenza A)	GO:0005654(nucleoplasm)//GO:0005634(nucleus)//GO:0035861(site of double-strand break)//GO:0005741(mitochondrial outer membrane)	GO:0001102(RNA polymerase II activating transcription factor binding)//GO:0003700(transcription factor activity, sequence-specific DNA binding)//GO:0019901(protein kinase binding)//GO:0003682(chromatin binding)//GO:0003677(DNA binding)//GO:0008140(cAMP response element binding protein binding)//GO:0001077(transcriptional activator activity, RNA polymerase II core promoter proximal region sequence…	GO:0031573(intra-S DNA damage checkpoint)//GO:0060612(adipose tissue development)//GO:0006366(transcription from RNA polymerase II promoter)//GO:0006974(cellular response to DNA damage stimulus)//GO:0032915(positive regulation of transforming growth factor beta2 production)//GO:0006970(response to osmotic stress)//GO:0006351(transcription, DNA-templated)//GO:0016573(histone acetylation)//GO:00459…
NC_006088.5	35973296	35973387	diffreps_peak_1173	10.3919	91	XM_015282939.2	PTPRB	2.63545	4.05558e-11	8.14905e-09	up	417853	-	CGNC:7640|Ensembl:ENSGALG00000010049	protein tyrosine phosphatase, receptor type B	gga04520(Adherens junction)				PTPRB	PTPRB	protein_coding	-	NC_006088.5:35958473-36168886	52.3201	23.5639	2.22035	1.15079	0.00805	0.26223	up	11.7766	86.883	58.3007	38.8043	24.232	7.65535	417853	-	CGNC:7640|Ensembl:ENSGALG00000010049	1	-	protein tyrosine phosphatase, receptor type B	gga04520(Adherens junction)
NC_006105.5	5851109	5851293	diffreps_peak_25446	8.69253	184	XM_415648.6	STXBP4	2.45019	2.02989e-09	1.5239e-07	up	417393	-	CGNC:2195	syntaxin binding protein 4					STXBP4	STXBP4	protein_coding	+	NC_006105.5:5836743-5904742	34.9304	9.28236	3.7631	1.91192	0.0441	0.494988	up	59.4068	22.4372	22.9472	9.02279	14.0391	4.78521	417393	-	CGNC:2195	18	-	syntaxin binding protein 4
NC_006127.5	23210873	23210940	diffreps_peak_29394	9.77481	67	XM_004937328.3	PDE8B	19.5062	1.67954e-10	2.03431e-08	up	427645	-	CGNC:3191|Ensembl:ENSGALG00000004339	phosphodiesterase 8B	gga00230(Purine metabolism)		GO:0046872(metal ion binding)//GO:0004114(3',5'-cyclic-nucleotide phosphodiesterase activity)	GO:0007165(signal transduction)	PDE8B	PDE8B	protein_coding	-	NC_006127.5:23208263-23289209	14.1149	0.340187	41.4917	5.37475	0.02425	0.416577	up	37.0071	0.0535812	5.28417	0.298679	0.695736	0.0261458	427645	-	CGNC:3191|Ensembl:ENSGALG00000004339	Z	-	phosphodiesterase 8B	gga00230(Purine metabolism)	GO:0046872(metal ion binding)//GO:0004114(3',5'-cyclic-nucleotide phosphodiesterase activity)	GO:0007165(signal transduction)
NC_006089.5	34346613	34346817	diffreps_peak_6552	9.70131	204	NM_204458.1	RFTN1	2.67293	1.98924e-10	2.2949e-08	up	395109	-	CGNC:8540|Ensembl:ENSGALG00000011241	raftlin, lipid raft linker 1		GO:0005768(endosome)//GO:0005886(plasma membrane)//GO:0070062(extracellular exosome)//GO:0043234(protein complex)//GO:0045121(membrane raft)//GO:0005737(cytoplasm)	GO:0003725(double-stranded RNA binding)	GO:0033227(dsRNA transport)//GO:0034138(toll-like receptor 3 signaling pathway)//GO:0032596(protein transport into membrane raft)//GO:0032620(interleukin-17 production)//GO:0001765(membrane raft assembly)//GO:0050851(antigen receptor-mediated signaling pathway)//GO:0050853(B cell receptor signaling pathway)//GO:0050852(T cell receptor signaling pathway)//GO:0002457(T cell antigen processing and p…	RFTN1	RFTN1	protein_coding	-	NC_006089.5:34320040-34414155	144.45	36.2626	3.98345	1.99402	0.0026	0.187728	up	168.509	134.725	130.118	50.5356	50.2683	7.98386	395109	-	CGNC:8540|Ensembl:ENSGALG00000011241	2	-	raftlin, lipid raft linker 1	GO:0005768(endosome)//GO:0005886(plasma membrane)//GO:0070062(extracellular exosome)//GO:0043234(protein complex)//GO:0045121(membrane raft)//GO:0005737(cytoplasm)	GO:0003725(double-stranded RNA binding)	GO:0033227(dsRNA transport)//GO:0034138(toll-like receptor 3 signaling pathway)//GO:0032596(protein transport into membrane raft)//GO:0032620(interleukin-17 production)//GO:0001765(membrane raft assembly)//GO:0050851(antigen receptor-mediated signaling pathway)//GO:0050853(B cell receptor signaling pathway)//GO:0050852(T cell receptor signaling pathway)//GO:0002457(T cell antigen processing and p…
NC_006106.5	5370881	5371000	diffreps_peak_25929	7.80307	119	XM_015295745.2	MYO1C	2.05932	1.57375e-08	9.69636e-07	up	417555	-	CGNC:50551|Ensembl:ENSGALG00000002709	myosin IC		GO:0060171(stereocilium membrane)//GO:0016459(myosin complex)//GO:0031410(cytoplasmic vesicle)//GO:0001726(ruffle)	GO:0005524(ATP binding)//GO:0003774(motor activity)//GO:0003779(actin binding)		MYO1C	MYO1C	protein_coding	-	NC_006106.5:5351444-5403539	100.301	45.3715	2.21066	1.14448	0.041	0.488268	up	154.702	64.3792	81.8234	81.6284	29.9777	24.5084	417555	-	CGNC:50551|Ensembl:ENSGALG00000002709	19	-	myosin IC	GO:0060171(stereocilium membrane)//GO:0016459(myosin complex)//GO:0031410(cytoplasmic vesicle)//GO:0001726(ruffle)	GO:0005524(ATP binding)//GO:0003774(motor activity)//GO:0003779(actin binding)
NC_006093.5	9688125	9689460	diffreps_peak_17004	10.873	1335	XM_025151497.1	ANK3	2.77396	1.33957e-11	4.40544e-09	up	396309	CHANK3	CGNC:49747|Ensembl:ENSGALG00000003135	ankyrin 3				GO:0007165(signal transduction)	ANK3	ANK3	protein_coding	+	NC_006093.5:9420228-9766762	111.159	25.381	4.3796	2.1308	5e-05	0.0121605	up	168.665	51.7491	113.061	21.8927	37.5976	16.6527	396309	CHANK3	CGNC:49747|Ensembl:ENSGALG00000003135	6	-	ankyrin 3	GO:0007165(signal transduction)
NC_006091.5	48279632	48279736	diffreps_peak_13443	11.1377	104	XM_420575.6	ADGRL3	2.51783	7.28288e-12	3.01963e-09	up	422616	LPHN3	CGNC:8601|Ensembl:ENSGALG00000011319	adhesion G protein-coupled receptor L3					ADGRL3	ADGRL3	protein_coding	+	NC_006091.5:47891343-48382788	34.7906	1.41067	24.6625	4.62425	0.016	0.347934	up	10.0626	48.1694	46.1399	2.11041	2.08467	0.0369321	422616	LPHN3	CGNC:8601|Ensembl:ENSGALG00000011319	4	-	adhesion G protein-coupled receptor L3
NC_006091.5	68162277	68162376	diffreps_peak_14063	11.8131	99	XM_015285473.2	ATP8A1	2.93976	1.53767e-12	1.11106e-09	up	422776	-	CGNC:10610|Ensembl:ENSGALG00000014236	ATPase phospholipid transporting 8A1		GO:0005886(plasma membrane)//GO:0070062(extracellular exosome)//GO:0005802(trans-Golgi network)//GO:0016021(integral component of membrane)//GO:0000139(Golgi membrane)//GO:0005783(endoplasmic reticulum)	GO:0005524(ATP binding)//GO:0000287(magnesium ion binding)//GO:0004012(phospholipid-translocating ATPase activity)	GO:0030335(positive regulation of cell migration)//GO:0045332(phospholipid translocation)//GO:0007612(learning)//GO:0048194(Golgi vesicle budding)//GO:0061092(positive regulation of phospholipid translocation)	ATP8A1	ATP8A1	protein_coding	+	NC_006091.5:68147510-68243263	116.868	28.1667	4.14916	2.05282	0.0008	0.0901659	up	128.26	115.637	106.707	45.1733	13.1631	26.1637	422776	-	CGNC:10610|Ensembl:ENSGALG00000014236	4	-	ATPase phospholipid transporting 8A1	GO:0005886(plasma membrane)//GO:0070062(extracellular exosome)//GO:0005802(trans-Golgi network)//GO:0016021(integral component of membrane)//GO:0000139(Golgi membrane)//GO:0005783(endoplasmic reticulum)	GO:0005524(ATP binding)//GO:0000287(magnesium ion binding)//GO:0004012(phospholipid-translocating ATPase activity)	GO:0030335(positive regulation of cell migration)//GO:0045332(phospholipid translocation)//GO:0007612(learning)//GO:0048194(Golgi vesicle budding)//GO:0061092(positive regulation of phospholipid translocation)
NC_006097.5	10359554	10359710	diffreps_peak_21440	8.85443	156	XM_001231858.5	SEMA6D	2.91648	1.3982e-09	1.09796e-07	up	415430	-	CGNC:3595|Ensembl:ENSGALG00000030542	semaphorin 6D		GO:0016021(integral component of membrane)			SEMA6D	SEMA6D	protein_coding	+	NC_006097.5:9831501-10493392	130.675	29.5867	4.41667	2.14296	0.00025	0.042787	up	159.427	97.7373	134.86	25.6333	28.6012	34.5258	415430	-	CGNC:3595|Ensembl:ENSGALG00000030542	10	-	semaphorin 6D	GO:0016021(integral component of membrane)
NC_006098.5	15641310	15641418	diffreps_peak_22144	9.26386	108	XM_423491.6	CMIP	2.31447	5.4468e-10	4.91274e-08	up	425774	-	CGNC:52569|Ensembl:ENSGALG00000038494	c-Maf inducing protein					CMIP	CMIP	protein_coding	+	NC_006098.5:15474676-15653636	66.8882	21.525	3.10747	1.63574	0.0016	0.134429	up	73.7948	74.8643	52.0054	19.9425	26.8961	17.7364	425774	-	CGNC:52569|Ensembl:ENSGALG00000038494	11	-	c-Maf inducing protein
NC_006088.5	105522599	105522800	diffreps_peak_3108	11.2623	201	XM_015299614.2	GRIK1	7.96987	5.46593e-12	2.53209e-09	up	418489	-	CGNC:11815|Ensembl:ENSGALG00000015835	glutamate ionotropic receptor kainate type subunit 1	gga04080(Neuroactive ligand-receptor interaction)	GO:0016021(integral component of membrane)//GO:0030054(cell junction)//GO:0045211(postsynaptic membrane)	GO:0004970(ionotropic glutamate receptor activity)//GO:0005234(extracellular-glutamate-gated ion channel activity)	GO:0035235(ionotropic glutamate receptor signaling pathway)//GO:0060079(excitatory postsynaptic potential)//GO:0034220(ion transmembrane transport)	GRIK1	GRIK1	protein_coding	-	NC_006088.5:105502996-105663630	100.698	30.8175	3.26757	1.70822	0.0167	0.352378	up	111.783	79.0885	111.223	16.6603	29.0208	46.7715	418489	-	CGNC:11815|Ensembl:ENSGALG00000015835	1	-	glutamate ionotropic receptor kainate type subunit 1	gga04080(Neuroactive ligand-receptor interaction)	GO:0016021(integral component of membrane)//GO:0030054(cell junction)//GO:0045211(postsynaptic membrane)	GO:0004970(ionotropic glutamate receptor activity)//GO:0005234(extracellular-glutamate-gated ion channel activity)	GO:0035235(ionotropic glutamate receptor signaling pathway)//GO:0060079(excitatory postsynaptic potential)//GO:0034220(ion transmembrane transport)
NC_006088.5	27329416	27329609	diffreps_peak_959	11.4061	193	XM_416024.6	DOCK4	5.04205	3.92513e-12	2.04391e-09	up	417779	-	CGNC:7209	dedicator of cytokinesis 4					DOCK4	DOCK4	protein_coding	+	NC_006088.5:27163247-27409762	138.243	25.7041	5.37826	2.42714	5e-05	0.0121605	up	167.209	123.011	124.509	19.2598	42.3728	15.4796	417779	-	CGNC:7209	1	-	dedicator of cytokinesis 4
NC_006127.5	20635541	20635724	diffreps_peak_29323	10.6605	183	NM_001031418.1	SGTB	4.06216	2.18508e-11	5.83332e-09	up	427166	-	CGNC:53003|Ensembl:ENSGALG00000014768	small glutamine rich tetratricopeptide repeat containing beta					SGTB	SGTB	protein_coding	-	NC_006127.5:20633040-20653707	317.076	74.0928	4.27943	2.09742	5e-05	0.0121605	up	361.771	375.763	213.694	52.7178	71.5908	97.9699	427166	-	CGNC:53003|Ensembl:ENSGALG00000014768	Z	-	small glutamine rich tetratricopeptide repeat containing beta
NC_006088.5	105558221	105558275	diffreps_peak_3122	12.0688	54	XM_015299614.2	GRIK1	6.42913	8.53431e-13	8.00223e-10	up	418489	-	CGNC:11815|Ensembl:ENSGALG00000015835	glutamate ionotropic receptor kainate type subunit 1	gga04080(Neuroactive ligand-receptor interaction)	GO:0016021(integral component of membrane)//GO:0030054(cell junction)//GO:0045211(postsynaptic membrane)	GO:0004970(ionotropic glutamate receptor activity)//GO:0005234(extracellular-glutamate-gated ion channel activity)	GO:0035235(ionotropic glutamate receptor signaling pathway)//GO:0060079(excitatory postsynaptic potential)//GO:0034220(ion transmembrane transport)	GRIK1	GRIK1	protein_coding	-	NC_006088.5:105502996-105663630	100.698	30.8175	3.26757	1.70822	0.0167	0.352378	up	111.783	79.0885	111.223	16.6603	29.0208	46.7715	418489	-	CGNC:11815|Ensembl:ENSGALG00000015835	1	-	glutamate ionotropic receptor kainate type subunit 1	gga04080(Neuroactive ligand-receptor interaction)	GO:0016021(integral component of membrane)//GO:0030054(cell junction)//GO:0045211(postsynaptic membrane)	GO:0004970(ionotropic glutamate receptor activity)//GO:0005234(extracellular-glutamate-gated ion channel activity)	GO:0035235(ionotropic glutamate receptor signaling pathway)//GO:0060079(excitatory postsynaptic potential)//GO:0034220(ion transmembrane transport)
NC_006090.5	23827162	23827314	diffreps_peak_10019	8.19484	152	XM_001233826.4	EML4	2.32941	6.38495e-09	4.26542e-07	up	771345	-	CGNC:7532|Ensembl:ENSGALG00000009915	echinoderm microtubule associated protein like 4					EML4	EML4	protein_coding	+	NC_006090.5:23696771-23851941	56.2798	15.8059	3.56067	1.83215	0.0122	0.311415	up	69.1147	22.6188	77.1059	10.3443	23.2704	13.8031	771345	-	CGNC:7532|Ensembl:ENSGALG00000009915	3	-	echinoderm microtubule associated protein like 4
NC_006093.5	9660455	9660554	diffreps_peak_16993	10.2139	99	NM_001277097.1	ANK3	2.43432	6.11119e-11	1.04814e-08	up	396309	CHANK3	CGNC:49747|Ensembl:ENSGALG00000003135	ankyrin 3				GO:0007165(signal transduction)	ANK3	ANK3	protein_coding	+	NC_006093.5:9420228-9766762	111.159	25.381	4.3796	2.1308	5e-05	0.0121605	up	168.665	51.7491	113.061	21.8927	37.5976	16.6527	396309	CHANK3	CGNC:49747|Ensembl:ENSGALG00000003135	6	-	ankyrin 3	GO:0007165(signal transduction)
NC_006088.5	27326835	27326917	diffreps_peak_958	10.448	82	XM_416024.6	DOCK4	3.21489	3.56416e-11	7.46358e-09	up	417779	-	CGNC:7209	dedicator of cytokinesis 4					DOCK4	DOCK4	protein_coding	+	NC_006088.5:27163247-27409762	138.243	25.7041	5.37826	2.42714	5e-05	0.0121605	up	167.209	123.011	124.509	19.2598	42.3728	15.4796	417779	-	CGNC:7209	1	-	dedicator of cytokinesis 4
NC_006088.5	27407521	27408360	diffreps_peak_1000	10.9149	839	XM_004937544.2	DOCK4	4.87108	1.21648e-11	4.14903e-09	up	417779	-	CGNC:7209	dedicator of cytokinesis 4					DOCK4	DOCK4	protein_coding	+	NC_006088.5:27163247-27409762	138.243	25.7041	5.37826	2.42714	5e-05	0.0121605	up	167.209	123.011	124.509	19.2598	42.3728	15.4796	417779	-	CGNC:7209	1	-	dedicator of cytokinesis 4
NC_006092.5	27919441	27920440	diffreps_peak_15778	7.62623	999	NM_001293097.1	SLC8A3	7.3295	2.36468e-08	1.41182e-06	up	395759	NCX3	CGNC:7148|Ensembl:ENSGALG00000009400	solute carrier family 8 member A3	gga04020(Calcium signaling pathway)	GO:0005887(integral component of plasma membrane)//GO:0048471(perinuclear region of cytoplasm)//GO:0005789(endoplasmic reticulum membrane)//GO:0005741(mitochondrial outer membrane)//GO:0031594(neuromuscular junction)//GO:0042383(sarcolemma)	GO:0005432(calcium:sodium antiporter activity)//GO:0099580(ion antiporter activity involved in regulation of postsynaptic membrane potential)	GO:0035725(sodium ion transmembrane transport)//GO:0060078(regulation of postsynaptic membrane potential)//GO:0060291(long-term synaptic potentiation)//GO:0007612(learning)//GO:0048709(oligodendrocyte differentiation)//GO:0071456(cellular response to hypoxia)//GO:0007154(cell communication)//GO:0002244(hematopoietic progenitor cell differentiation)//GO:0042552(myelination)//GO:0051560(mitochondri…	SLC8A3	SLC8A3	protein_coding	+	NC_006092.5:27754888-27927124		2.05192	-inf	-inf	0.0264	0.430315	down				6.15169	0.00408195		395759	NCX3	CGNC:7148|Ensembl:ENSGALG00000009400	5	-	solute carrier family 8 member A3	gga04020(Calcium signaling pathway)	GO:0005887(integral component of plasma membrane)//GO:0048471(perinuclear region of cytoplasm)//GO:0005789(endoplasmic reticulum membrane)//GO:0005741(mitochondrial outer membrane)//GO:0031594(neuromuscular junction)//GO:0042383(sarcolemma)	GO:0005432(calcium:sodium antiporter activity)//GO:0099580(ion antiporter activity involved in regulation of postsynaptic membrane potential)	GO:0035725(sodium ion transmembrane transport)//GO:0060078(regulation of postsynaptic membrane potential)//GO:0060291(long-term synaptic potentiation)//GO:0007612(learning)//GO:0048709(oligodendrocyte differentiation)//GO:0071456(cellular response to hypoxia)//GO:0007154(cell communication)//GO:0002244(hematopoietic progenitor cell differentiation)//GO:0042552(myelination)//GO:0051560(mitochondri…
NC_006088.5	22211600	22211694	diffreps_peak_733	12.0973	94	NM_001256970.2	ARL8BL	3.85135	7.99315e-13	7.70716e-10	up	769134	-	CGNC:55011|Ensembl:ENSGALG00000031527	ADP-ribosylation factor-like 8B-like		GO:0005622(intracellular)	GO:0005525(GTP binding)	GO:0007264(small GTPase mediated signal transduction)	ARL8BL	ARL8BL	protein_coding	-	NC_006088.5:22204053-22231720	49.8753	2.64016	18.891	4.23963	0.0413	0.488737	up	112.863	0.190164	36.5733	3.46486	0.129629	4.32599	769134	-	CGNC:55011|Ensembl:ENSGALG00000031527	1	-	ADP-ribosylation factor-like 8B-like	GO:0005622(intracellular)	GO:0005525(GTP binding)	GO:0007264(small GTPase mediated signal transduction)
NC_006099.5	1488501	1489120	diffreps_peak_22382	10.5333	619	XM_025154707.1	LOC770702	8.87128	2.92886e-11	6.76619e-09	up	770702	-	CGNC:56221	collagen alpha-1(I) chain-like					LOC770702	LOC770702	protein_coding	+	NC_006099.5:1487567-1490511	1.86719		inf	inf	0.0051	0.222331	up	0.126257		5.47531				770702	-	CGNC:56221	12	-	collagen alpha-1(I) chain-like
NW_020110167.1	696803	696974	diffreps_peak_32138	9.32936	171	XM_015273018.2	MGAM	2.30662	4.68425e-10	4.36386e-08	up	425545	-	CGNC:52492|Ensembl:ENSGALG00000031341	maltase-glucoamylase (alpha-glucosidase)		GO:0016021(integral component of membrane)	GO:0030246(carbohydrate binding)//GO:0004553(hydrolase activity, hydrolyzing O-glycosyl compounds)	GO:0005975(carbohydrate metabolic process)	MGAM	MGAM	protein_coding	-	NW_020110167.1:676897-722298	1.34167		inf	inf	0.03455	0.461432	up		0.0131646	4.01185				425545	-	CGNC:52492|Ensembl:ENSGALG00000031341	Un	-	maltase-glucoamylase (alpha-glucosidase)	GO:0016021(integral component of membrane)	GO:0030246(carbohydrate binding)//GO:0004553(hydrolase activity, hydrolyzing O-glycosyl compounds)	GO:0005975(carbohydrate metabolic process)
NC_006093.5	9739941	9741000	diffreps_peak_17031	10.2104	1059	NM_001277097.1	ANK3	2.07968	6.15979e-11	1.05257e-08	up	396309	CHANK3	CGNC:49747|Ensembl:ENSGALG00000003135	ankyrin 3				GO:0007165(signal transduction)	ANK3	ANK3	protein_coding	+	NC_006093.5:9420228-9766762	111.159	25.381	4.3796	2.1308	5e-05	0.0121605	up	168.665	51.7491	113.061	21.8927	37.5976	16.6527	396309	CHANK3	CGNC:49747|Ensembl:ENSGALG00000003135	6	-	ankyrin 3	GO:0007165(signal transduction)
NC_006090.5	12511878	12511955	diffreps_peak_9653	8.62847	77	NM_001199443.1	CDC42BPA	4.28613	2.35251e-09	1.73491e-07	up	416746	-	CGNC:6969|Ensembl:ENSGALG00000009158	CDC42 binding protein kinase alpha		GO:0042641(actomyosin)//GO:0070062(extracellular exosome)	GO:0005524(ATP binding)//GO:0004674(protein serine/threonine kinase activity)//GO:0000287(magnesium ion binding)//GO:0042802(identical protein binding)	GO:0035556(intracellular signal transduction)//GO:0006468(protein phosphorylation)//GO:0031532(actin cytoskeleton reorganization)//GO:0016477(cell migration)//GO:0031032(actomyosin structure organization)	CDC42BPA	CDC42BPA	protein_coding	+	NC_006090.5:12387399-12553693	362.145	81.5964	4.43825	2.14999	5e-05	0.0121605	up	390.101	405.944	290.389	120.328	80.7247	43.7361	416746	-	CGNC:6969|Ensembl:ENSGALG00000009158	3	-	CDC42 binding protein kinase alpha	GO:0042641(actomyosin)//GO:0070062(extracellular exosome)	GO:0005524(ATP binding)//GO:0004674(protein serine/threonine kinase activity)//GO:0000287(magnesium ion binding)//GO:0042802(identical protein binding)	GO:0035556(intracellular signal transduction)//GO:0006468(protein phosphorylation)//GO:0031532(actin cytoskeleton reorganization)//GO:0016477(cell migration)//GO:0031032(actomyosin structure organization)
NC_006093.5	9726081	9726165	diffreps_peak_17020	6.31143	84	NM_001277097.1	ANK3	2.17535	4.88164e-07	2.30478e-05	up	396309	CHANK3	CGNC:49747|Ensembl:ENSGALG00000003135	ankyrin 3				GO:0007165(signal transduction)	ANK3	ANK3	protein_coding	+	NC_006093.5:9420228-9766762	111.159	25.381	4.3796	2.1308	5e-05	0.0121605	up	168.665	51.7491	113.061	21.8927	37.5976	16.6527	396309	CHANK3	CGNC:49747|Ensembl:ENSGALG00000003135	6	-	ankyrin 3	GO:0007165(signal transduction)
NC_006105.5	6791561	6791840	diffreps_peak_25504	10.8839	279	XM_015279903.2	TEX2	3.3448	1.30633e-11	4.33453e-09	up	417415	-	CGNC:2551	testis expressed 2					TEX2	TEX2	protein_coding	-	NC_006105.5:6789978-6826422	143.852	65.3777	2.20033	1.13772	0.00375	0.202811	up	147.792	96.333	187.432	72.7023	37.5895	85.8411	417415	-	CGNC:2551	18	-	testis expressed 2
NC_006089.5	19682109	19682387	diffreps_peak_6179	10.1661	278	XM_015281999.2	HACD1	2.11223	6.82188e-11	1.13257e-08	up	420518	PTPLA	CGNC:6572|Ensembl:ENSGALG00000008659	3-hydroxyacyl-CoA dehydratase 1	gga00062(Fatty acid elongation)//gga01040(Biosynthesis of unsaturated fatty acids)//gga01212(Fatty acid metabolism)				HACD1	HACD1	protein_coding	+	NC_006089.5:19682109-19699098	36.2632	14.7712	2.45499	1.29572	0.04325	0.492004	up	40.8787	40.287	27.624	26.5113	9.85269	7.94966	420518	PTPLA	CGNC:6572|Ensembl:ENSGALG00000008659	2	-	3-hydroxyacyl-CoA dehydratase 1	gga00062(Fatty acid elongation)//gga01040(Biosynthesis of unsaturated fatty acids)//gga01212(Fatty acid metabolism)
NC_006104.5	5683921	5684600	diffreps_peak_24853	9.60402	679	XM_003642283.4	LRRC8A	2.04721	2.48875e-10	2.66641e-08	up	417201	LRRC8	CGNC:3381|Ensembl:ENSGALG00000004573	leucine rich repeat containing 8 family member A		GO:0005886(plasma membrane)//GO:0009986(cell surface)//GO:0005737(cytoplasm)//GO:0034702(ion channel complex)	GO:0005225(volume-sensitive anion channel activity)	GO:0044070(regulation of anion transport)//GO:0006970(response to osmotic stress)//GO:0098656(anion transmembrane transport)//GO:0006884(cell volume homeostasis)//GO:0007165(signal transduction)	LRRC8A	LRRC8A	protein_coding	+	NC_006104.5:5667339-5697821	39.7028	10.5008	3.78095	1.91875	0.03295	0.457937	up	47.1359	42.4339	29.5387	7.16617	23.8418	0.494348	417201	LRRC8	CGNC:3381|Ensembl:ENSGALG00000004573	17	-	leucine rich repeat containing 8 family member A	GO:0005886(plasma membrane)//GO:0009986(cell surface)//GO:0005737(cytoplasm)//GO:0034702(ion channel complex)	GO:0005225(volume-sensitive anion channel activity)	GO:0044070(regulation of anion transport)//GO:0006970(response to osmotic stress)//GO:0098656(anion transmembrane transport)//GO:0006884(cell volume homeostasis)//GO:0007165(signal transduction)
NC_006127.5	23216127	23216345	diffreps_peak_29398	11.8653	218	XM_004937328.3	PDE8B	3.9857	1.36373e-12	1.03667e-09	up	427645	-	CGNC:3191|Ensembl:ENSGALG00000004339	phosphodiesterase 8B	gga00230(Purine metabolism)		GO:0046872(metal ion binding)//GO:0004114(3',5'-cyclic-nucleotide phosphodiesterase activity)	GO:0007165(signal transduction)	PDE8B	PDE8B	protein_coding	-	NC_006127.5:23208263-23289209	14.1149	0.340187	41.4917	5.37475	0.02425	0.416577	up	37.0071	0.0535812	5.28417	0.298679	0.695736	0.0261458	427645	-	CGNC:3191|Ensembl:ENSGALG00000004339	Z	-	phosphodiesterase 8B	gga00230(Purine metabolism)	GO:0046872(metal ion binding)//GO:0004114(3',5'-cyclic-nucleotide phosphodiesterase activity)	GO:0007165(signal transduction)
NC_006110.5	568455	568556	diffreps_peak_27049	10.5714	101	NM_205383.1	SDC3	2.01792	2.68276e-11	6.51397e-09	up	396343	syndecan-3	CGNC:354|Ensembl:ENSGALG00000035184	syndecan 3	gga04514(Cell adhesion molecules (CAMs))	GO:0016021(integral component of membrane)//GO:0009986(cell surface)	GO:0019838(growth factor binding)	GO:1900026(positive regulation of substrate adhesion-dependent cell spreading)//GO:0003419(growth plate cartilage chondrocyte proliferation)//GO:0030154(cell differentiation)//GO:0016477(cell migration)//GO:0035988(chondrocyte proliferation)	SDC3	SDC3	protein_coding	-	NC_006110.5:550251-568556	7.35157		inf	inf	0.0348	0.461437	up	0.12757	21.9271					396343	syndecan-3	CGNC:354|Ensembl:ENSGALG00000035184	23	-	syndecan 3	gga04514(Cell adhesion molecules (CAMs))	GO:0016021(integral component of membrane)//GO:0009986(cell surface)	GO:0019838(growth factor binding)	GO:1900026(positive regulation of substrate adhesion-dependent cell spreading)//GO:0003419(growth plate cartilage chondrocyte proliferation)//GO:0030154(cell differentiation)//GO:0016477(cell migration)//GO:0035988(chondrocyte proliferation)
NC_006089.5	68509041	68510160	diffreps_peak_7429	11.4152	1119	XM_015282178.2	RNF152	7.07267	3.84419e-12	2.01429e-09	up	420909	-	CGNC:66387|Ensembl:ENSGALG00000028822	ring finger protein 152		GO:0005765(lysosomal membrane)//GO:0005764(lysosome)//GO:0031301(integral component of organelle membrane)	GO:0004842(ubiquitin-protein transferase activity)//GO:0046872(metal ion binding)//GO:0031267(small GTPase binding)//GO:0061630(ubiquitin protein ligase activity)	GO:0070936(protein K48-linked ubiquitination)//GO:0010508(positive regulation of autophagy)//GO:0070534(protein K63-linked ubiquitination)//GO:0034198(cellular response to amino acid starvation)//GO:1904262(negative regulation of TORC1 signaling)//GO:0006915(apoptotic process)	RNF152	RNF152	protein_coding	+	NC_006089.5:68467853-68516080	34.9525	6.35998	5.49569	2.4583	0.0015	0.130783	up	35.5314	30.611	38.7152	4.05469	14.9131	0.112095	420909	-	CGNC:66387|Ensembl:ENSGALG00000028822	2	-	ring finger protein 152	GO:0005765(lysosomal membrane)//GO:0005764(lysosome)//GO:0031301(integral component of organelle membrane)	GO:0004842(ubiquitin-protein transferase activity)//GO:0046872(metal ion binding)//GO:0031267(small GTPase binding)//GO:0061630(ubiquitin protein ligase activity)	GO:0070936(protein K48-linked ubiquitination)//GO:0010508(positive regulation of autophagy)//GO:0070534(protein K63-linked ubiquitination)//GO:0034198(cellular response to amino acid starvation)//GO:1904262(negative regulation of TORC1 signaling)//GO:0006915(apoptotic process)
NC_006089.5	116288777	116288837	diffreps_peak_8540	7.05495	60	XM_015282902.2	SULF1	3.0519	8.81144e-08	4.76202e-06	up	426312	-	CGNC:8558|Ensembl:ENSGALG00000039553	sulfatase 1		GO:0005783(endoplasmic reticulum)//GO:0045121(membrane raft)//GO:0005794(Golgi apparatus)//GO:0005615(extracellular space)//GO:0009986(cell surface)	GO:0004065(arylsulfatase activity)//GO:0008449(N-acetylglucosamine-6-sulfatase activity)//GO:0005509(calcium ion binding)	GO:0016525(negative regulation of angiogenesis)//GO:0051216(cartilage development)//GO:0060686(negative regulation of prostatic bud formation)//GO:0040037(negative regulation of fibroblast growth factor receptor signaling pathway)//GO:0030177(positive regulation of Wnt signaling pathway)//GO:0030336(negative regulation of cell migration)//GO:0002063(chondrocyte development)//GO:0036022(limb joint…	SULF1	SULF1	protein_coding	+	NC_006089.5:116229304-116354852	65.539	9.58263	6.83935	2.77386	0.0086	0.268415	up	52.6706	114.344	29.6021	22.6331	5.91293	0.201818	426312	-	CGNC:8558|Ensembl:ENSGALG00000039553	2	-	sulfatase 1	GO:0005783(endoplasmic reticulum)//GO:0045121(membrane raft)//GO:0005794(Golgi apparatus)//GO:0005615(extracellular space)//GO:0009986(cell surface)	GO:0004065(arylsulfatase activity)//GO:0008449(N-acetylglucosamine-6-sulfatase activity)//GO:0005509(calcium ion binding)	GO:0016525(negative regulation of angiogenesis)//GO:0051216(cartilage development)//GO:0060686(negative regulation of prostatic bud formation)//GO:0040037(negative regulation of fibroblast growth factor receptor signaling pathway)//GO:0030177(positive regulation of Wnt signaling pathway)//GO:0030336(negative regulation of cell migration)//GO:0002063(chondrocyte development)//GO:0036022(limb joint…
NC_006091.5	48373420	48374640	diffreps_peak_13460	8.07153	1220	XM_015276449.2	ADGRL3	3.03715	8.48147e-09	5.52493e-07	up	422616	LPHN3	CGNC:8601|Ensembl:ENSGALG00000011319	adhesion G protein-coupled receptor L3					ADGRL3	ADGRL3	protein_coding	+	NC_006091.5:47891343-48382788	34.7906	1.41067	24.6625	4.62425	0.016	0.347934	up	10.0626	48.1694	46.1399	2.11041	2.08467	0.0369321	422616	LPHN3	CGNC:8601|Ensembl:ENSGALG00000011319	4	-	adhesion G protein-coupled receptor L3
NC_006113.5	1932152	1932349	diffreps_peak_27767	9.88358	197	NM_001004493.4	NFASC	4.03981	1.30744e-10	1.70524e-08	up	419824	-	CGNC:51099|Ensembl:ENSGALG00000031776	neurofascin	gga04514(Cell adhesion molecules (CAMs))	GO:0005886(plasma membrane)//GO:0016021(integral component of membrane)		GO:0050808(synapse organization)//GO:0007411(axon guidance)//GO:0019226(transmission of nerve impulse)//GO:0007422(peripheral nervous system development)//GO:0007155(cell adhesion)//GO:0042552(myelination)	NFASC	NFASC	protein_coding	+	NC_006113.5:1900509-1977064	74.2064	21.0118	3.53164	1.82034	0.00065	0.0800973	up	83.1302	91.4927	47.9964	13.8899	23.4688	25.6768	419824	-	CGNC:51099|Ensembl:ENSGALG00000031776	26	-	neurofascin	gga04514(Cell adhesion molecules (CAMs))	GO:0005886(plasma membrane)//GO:0016021(integral component of membrane)	GO:0050808(synapse organization)//GO:0007411(axon guidance)//GO:0019226(transmission of nerve impulse)//GO:0007422(peripheral nervous system development)//GO:0007155(cell adhesion)//GO:0042552(myelination)
NC_006115.5	792580	793660	diffreps_peak_28338	10.8672	1080	XM_004948655.3	SLC1A6	4.35403	1.35776e-11	4.44096e-09	up	420057	-	CGNC:349|Ensembl:ENSGALG00000000558	solute carrier family 1 (high affinity aspartate/glutamate transporter), member 6		GO:0016021(integral component of membrane)//GO:0005794(Golgi apparatus)//GO:0045111(intermediate filament cytoskeleton)	GO:0005313(L-glutamate transmembrane transporter activity)//GO:0015293(symporter activity)	GO:0042391(regulation of membrane potential)//GO:0089711(L-glutamate transmembrane transport)	SLC1A6	SLC1A6	protein_coding	-	NC_006115.5:792580-821098	16.325	1.5534	10.5092	3.39358	0.0443	0.494988	up	20.6435	25.1573	3.1741	0.468883	3.85838	0.332945	420057	-	CGNC:349|Ensembl:ENSGALG00000000558	28	-	solute carrier family 1 (high affinity aspartate/glutamate transporter), member 6	GO:0016021(integral component of membrane)//GO:0005794(Golgi apparatus)//GO:0045111(intermediate filament cytoskeleton)	GO:0005313(L-glutamate transmembrane transporter activity)//GO:0015293(symporter activity)	GO:0042391(regulation of membrane potential)//GO:0089711(L-glutamate transmembrane transport)
NC_028740.2	5590701	5592880	diffreps_peak_31580	12.1122	2179	XM_015273069.2	LOC107049467	18.4899	7.72361e-13	7.6015e-10	up	107049467	-	CGNC:72485	uncharacterized LOC107049467					LOC107049467	LOC107049467	protein_coding	-	NC_028740.2:5584668-5604694	7.39255		inf	inf	0.0004	0.0602739	up	22.0635	0.0639442	0.0501921				107049467	-	CGNC:72485	Un	-	uncharacterized LOC107049467
NC_006127.5	66041003	66041600	diffreps_peak_30544	6.6319	597	NM_001204217.2	AKAP2	2.39927	2.33397e-07	1.16712e-05	up	100533110	-	CGNC:62085|Ensembl:ENSGALG00000015656	A kinase (PRKA) anchor protein 2					AKAP2	AKAP2	protein_coding	+	NC_006127.5:65796935-66044018	103.547	46.4492	2.22925	1.15656	0.01495	0.338424	up	106.097	84.3167	120.228	55.3775	74.6213	9.34903	100533110	-	CGNC:62085|Ensembl:ENSGALG00000015656	Z	-	A kinase (PRKA) anchor protein 2
NW_020110167.1	698275	698325	diffreps_peak_32139	5.49245	50	XM_015273018.2	MGAM	2.7502	3.21777e-06	0.000128358	up	425545	-	CGNC:52492|Ensembl:ENSGALG00000031341	maltase-glucoamylase (alpha-glucosidase)		GO:0016021(integral component of membrane)	GO:0030246(carbohydrate binding)//GO:0004553(hydrolase activity, hydrolyzing O-glycosyl compounds)	GO:0005975(carbohydrate metabolic process)	MGAM	MGAM	protein_coding	-	NW_020110167.1:676897-722298	1.34167		inf	inf	0.03455	0.461432	up		0.0131646	4.01185				425545	-	CGNC:52492|Ensembl:ENSGALG00000031341	Un	-	maltase-glucoamylase (alpha-glucosidase)	GO:0016021(integral component of membrane)	GO:0030246(carbohydrate binding)//GO:0004553(hydrolase activity, hydrolyzing O-glycosyl compounds)	GO:0005975(carbohydrate metabolic process)
NC_006088.5	105538953	105539061	diffreps_peak_3119	10.6442	108	XM_015299614.2	GRIK1	5.55865	2.26895e-11	5.97249e-09	up	418489	-	CGNC:11815|Ensembl:ENSGALG00000015835	glutamate ionotropic receptor kainate type subunit 1	gga04080(Neuroactive ligand-receptor interaction)	GO:0016021(integral component of membrane)//GO:0030054(cell junction)//GO:0045211(postsynaptic membrane)	GO:0004970(ionotropic glutamate receptor activity)//GO:0005234(extracellular-glutamate-gated ion channel activity)	GO:0035235(ionotropic glutamate receptor signaling pathway)//GO:0060079(excitatory postsynaptic potential)//GO:0034220(ion transmembrane transport)	GRIK1	GRIK1	protein_coding	-	NC_006088.5:105502996-105663630	100.698	30.8175	3.26757	1.70822	0.0167	0.352378	up	111.783	79.0885	111.223	16.6603	29.0208	46.7715	418489	-	CGNC:11815|Ensembl:ENSGALG00000015835	1	-	glutamate ionotropic receptor kainate type subunit 1	gga04080(Neuroactive ligand-receptor interaction)	GO:0016021(integral component of membrane)//GO:0030054(cell junction)//GO:0045211(postsynaptic membrane)	GO:0004970(ionotropic glutamate receptor activity)//GO:0005234(extracellular-glutamate-gated ion channel activity)	GO:0035235(ionotropic glutamate receptor signaling pathway)//GO:0060079(excitatory postsynaptic potential)//GO:0034220(ion transmembrane transport)
NC_006091.5	39452897	39452997	diffreps_peak_13171	10.9367	100	NM_001012578.1	ACSL1	4.24826	1.15685e-11	4.01766e-09	up	422547	-	CGNC:8071|Ensembl:ENSGALG00000010628	acyl-CoA synthetase long-chain family member 1	gga00061(Fatty acid biosynthesis)//gga00071(Fatty acid degradation)//gga01100(Metabolic pathways)//gga01212(Fatty acid metabolism)//gga03320(PPAR signaling pathway)//gga04146(Peroxisome)//gga04920(Adipocytokine signaling pathway)		GO:0003824(catalytic activity)	GO:0008152(metabolic process)	ACSL1	ACSL1	protein_coding	+	NC_006091.5:39432627-39469698	1214.7	304.538	3.98868	1.99591	5e-05	0.0121605	up	1235.4	1106.05	1302.66	426.481	234.957	252.175	422547	-	CGNC:8071|Ensembl:ENSGALG00000010628	4	-	acyl-CoA synthetase long-chain family member 1	gga00061(Fatty acid biosynthesis)//gga00071(Fatty acid degradation)//gga01100(Metabolic pathways)//gga01212(Fatty acid metabolism)//gga03320(PPAR signaling pathway)//gga04146(Peroxisome)//gga04920(Adipocytokine signaling pathway)	GO:0003824(catalytic activity)	GO:0008152(metabolic process)
NC_006113.5	1962449	1962605	diffreps_peak_27783	11.4542	156	NM_001160322.3	NFASC	3.16909	3.5143e-12	1.91763e-09	up	419824	-	CGNC:51099|Ensembl:ENSGALG00000031776	neurofascin	gga04514(Cell adhesion molecules (CAMs))	GO:0005886(plasma membrane)//GO:0016021(integral component of membrane)		GO:0050808(synapse organization)//GO:0007411(axon guidance)//GO:0019226(transmission of nerve impulse)//GO:0007422(peripheral nervous system development)//GO:0007155(cell adhesion)//GO:0042552(myelination)	NFASC	NFASC	protein_coding	+	NC_006113.5:1900509-1977064	74.2064	21.0118	3.53164	1.82034	0.00065	0.0800973	up	83.1302	91.4927	47.9964	13.8899	23.4688	25.6768	419824	-	CGNC:51099|Ensembl:ENSGALG00000031776	26	-	neurofascin	gga04514(Cell adhesion molecules (CAMs))	GO:0005886(plasma membrane)//GO:0016021(integral component of membrane)	GO:0050808(synapse organization)//GO:0007411(axon guidance)//GO:0019226(transmission of nerve impulse)//GO:0007422(peripheral nervous system development)//GO:0007155(cell adhesion)//GO:0042552(myelination)
NC_006089.5	367634	367931	diffreps_peak_5557	8.80583	297	XM_025147374.1	LOC107057170	2.06527	1.56374e-09	1.20784e-07	up	107057170	-	CGNC:80120	nitric oxide synthase, endothelial-like					LOC107057170	LOC107057170	protein_coding	-	NC_006089.5:352375-367931		1.0118	-inf	-inf	0.00475	0.219498	down					3.0354		107057170	-	CGNC:80120	18	-	nitric oxide synthase, endothelial-like
NC_006107.5	2275665	2275851	diffreps_peak_26189	9.66829	186	XM_015296797.2	SNTA1	2.20306	2.14638e-10	2.38893e-08	up	426448	-	CGNC:52792|Ensembl:ENSGALG00000029694	syntrophin alpha 1			GO:0005198(structural molecule activity)		SNTA1	SNTA1	protein_coding	+	NC_006107.5:2273653-2282349	2.98398		inf	inf	0.00695	0.243303	up			8.95194				426448	-	CGNC:52792|Ensembl:ENSGALG00000029694	20	-	syntrophin alpha 1	GO:0005198(structural molecule activity)
NC_006091.5	3782941	3783097	diffreps_peak_12334	10.4609	156	XM_015278449.2	GPC4	3.53567	3.46034e-11	7.33471e-09	up	422234	-	CGNC:4560|Ensembl:ENSGALG00000006080	glypican 4	gga04310(Wnt signaling pathway)				GPC4	GPC4	protein_coding	-	NC_006091.5:3769808-3833379	395.879	128.098	3.09044	1.62781	5e-05	0.0121605	up	394.629	441.009	351.999	144.452	163.398	76.4447	422234	-	CGNC:4560|Ensembl:ENSGALG00000006080	4	-	glypican 4	gga04310(Wnt signaling pathway)
NC_006093.5	9738881	9739280	diffreps_peak_17030	10.2808	399	NM_001277097.1	ANK3	2.6082	5.23816e-11	9.61851e-09	up	396309	CHANK3	CGNC:49747|Ensembl:ENSGALG00000003135	ankyrin 3				GO:0007165(signal transduction)	ANK3	ANK3	protein_coding	+	NC_006093.5:9420228-9766762	111.159	25.381	4.3796	2.1308	5e-05	0.0121605	up	168.665	51.7491	113.061	21.8927	37.5976	16.6527	396309	CHANK3	CGNC:49747|Ensembl:ENSGALG00000003135	6	-	ankyrin 3	GO:0007165(signal transduction)
NC_006113.5	1944402	1944600	diffreps_peak_27775	9.09099	198	NM_001004493.4	NFASC	3.99109	8.10983e-10	6.86253e-08	up	419824	-	CGNC:51099|Ensembl:ENSGALG00000031776	neurofascin	gga04514(Cell adhesion molecules (CAMs))	GO:0005886(plasma membrane)//GO:0016021(integral component of membrane)		GO:0050808(synapse organization)//GO:0007411(axon guidance)//GO:0019226(transmission of nerve impulse)//GO:0007422(peripheral nervous system development)//GO:0007155(cell adhesion)//GO:0042552(myelination)	NFASC	NFASC	protein_coding	+	NC_006113.5:1900509-1977064	74.2064	21.0118	3.53164	1.82034	0.00065	0.0800973	up	83.1302	91.4927	47.9964	13.8899	23.4688	25.6768	419824	-	CGNC:51099|Ensembl:ENSGALG00000031776	26	-	neurofascin	gga04514(Cell adhesion molecules (CAMs))	GO:0005886(plasma membrane)//GO:0016021(integral component of membrane)	GO:0050808(synapse organization)//GO:0007411(axon guidance)//GO:0019226(transmission of nerve impulse)//GO:0007422(peripheral nervous system development)//GO:0007155(cell adhesion)//GO:0042552(myelination)
NC_006088.5	140362001	140362102	diffreps_peak_4262	10.3257	101	NM_001162390.1	COL4A2	2.09927	4.72345e-11	9.06812e-09	up	418752	-	CGNC:12638|Ensembl:ENSGALG00000016843	collagen type IV alpha 2 chain	gga04510(Focal adhesion)//gga04512(ECM-receptor interaction)//gga04933(AGE-RAGE signaling pathway in diabetic complications)	GO:0070062(extracellular exosome)//GO:0005587(collagen type IV trimer)	GO:0005201(extracellular matrix structural constituent)	GO:0071560(cellular response to transforming growth factor beta stimulus)//GO:0016525(negative regulation of angiogenesis)//GO:0038063(collagen-activated tyrosine kinase receptor signaling pathway)//GO:0006351(transcription, DNA-templated)//GO:0035987(endodermal cell differentiation)	COL4A2	COL4A2	protein_coding	+	NC_006088.5:140249171-140391078	90.918	39.8401	2.28208	1.19035	0.00645	0.239335	up	50.917	82.9213	138.916	52.0446	47.7909	19.6848	418752	-	CGNC:12638|Ensembl:ENSGALG00000016843	1	-	collagen type IV alpha 2 chain	gga04510(Focal adhesion)//gga04512(ECM-receptor interaction)//gga04933(AGE-RAGE signaling pathway in diabetic complications)	GO:0070062(extracellular exosome)//GO:0005587(collagen type IV trimer)	GO:0005201(extracellular matrix structural constituent)	GO:0071560(cellular response to transforming growth factor beta stimulus)//GO:0016525(negative regulation of angiogenesis)//GO:0038063(collagen-activated tyrosine kinase receptor signaling pathway)//GO:0006351(transcription, DNA-templated)//GO:0035987(endodermal cell differentiation)
NC_006091.5	48068422	48068673	diffreps_peak_13412	10.7063	251	XM_420575.6	ADGRL3	4.5946	1.96631e-11	5.46569e-09	up	422616	LPHN3	CGNC:8601|Ensembl:ENSGALG00000011319	adhesion G protein-coupled receptor L3					ADGRL3	ADGRL3	protein_coding	+	NC_006091.5:47891343-48382788	34.7906	1.41067	24.6625	4.62425	0.016	0.347934	up	10.0626	48.1694	46.1399	2.11041	2.08467	0.0369321	422616	LPHN3	CGNC:8601|Ensembl:ENSGALG00000011319	4	-	adhesion G protein-coupled receptor L3
NC_006090.5	35216501	35216720	diffreps_peak_10268	7.91849	219	XM_015283981.2	AKT3	2.11494	1.20645e-08	7.62785e-07	up	421497	-	CGNC:8138|Ensembl:ENSGALG00000034081	AKT serine/threonine kinase 3	gga04010(MAPK signaling pathway)//gga04012(ErbB signaling pathway)//gga04068(FoxO signaling pathway)//gga04150(mTOR signaling pathway)//gga04210(Apoptosis)//gga04261(Adrenergic signaling in cardiomyocytes)//gga04370(VEGF signaling pathway)//gga04510(Focal adhesion)//gga04530(Tight junction)//gga04620(Toll-like receptor signaling pathway)//gga04630(Jak-STAT signaling pathway)//gga04910(Insulin sig…		GO:0005524(ATP binding)//GO:0004674(protein serine/threonine kinase activity)	GO:0006468(protein phosphorylation)	AKT3	AKT3	protein_coding	+	NC_006090.5:35071702-35324714	46.8155	23.1965	2.01822	1.01308	0.02835	0.440354	up	20.5487	58.09	61.8078	17.1845	32.956	19.4489	421497	-	CGNC:8138|Ensembl:ENSGALG00000034081	3	-	AKT serine/threonine kinase 3	gga04010(MAPK signaling pathway)//gga04012(ErbB signaling pathway)//gga04068(FoxO signaling pathway)//gga04150(mTOR signaling pathway)//gga04210(Apoptosis)//gga04261(Adrenergic signaling in cardiomyocytes)//gga04370(VEGF signaling pathway)//gga04510(Focal adhesion)//gga04530(Tight junction)//gga04620(Toll-like receptor signaling pathway)//gga04630(Jak-STAT signaling pathway)//gga04910(Insulin sig…	GO:0005524(ATP binding)//GO:0004674(protein serine/threonine kinase activity)	GO:0006468(protein phosphorylation)
NC_006088.5	27409621	27409762	diffreps_peak_1002	8.51309	141	XM_004937544.2	DOCK4	4.09722	3.06841e-09	2.19327e-07	up	417779	-	CGNC:7209	dedicator of cytokinesis 4					DOCK4	DOCK4	protein_coding	+	NC_006088.5:27163247-27409762	138.243	25.7041	5.37826	2.42714	5e-05	0.0121605	up	167.209	123.011	124.509	19.2598	42.3728	15.4796	417779	-	CGNC:7209	1	-	dedicator of cytokinesis 4
NC_006088.5	35991575	35991836	diffreps_peak_1186	10.6735	261	XM_015282939.2	PTPRB	2.65105	2.12086e-11	5.72208e-09	up	417853	-	CGNC:7640|Ensembl:ENSGALG00000010049	protein tyrosine phosphatase, receptor type B	gga04520(Adherens junction)				PTPRB	PTPRB	protein_coding	-	NC_006088.5:35958473-36168886	52.3201	23.5639	2.22035	1.15079	0.00805	0.26223	up	11.7766	86.883	58.3007	38.8043	24.232	7.65535	417853	-	CGNC:7640|Ensembl:ENSGALG00000010049	1	-	protein tyrosine phosphatase, receptor type B	gga04520(Adherens junction)
NC_006092.5	41118792	41118990	diffreps_peak_16195	11.0405	198	XM_421302.5	STON2	2.40321	9.11011e-12	3.48634e-09	up	423390	-	CGNC:8033|Ensembl:ENSGALG00000010579	stonin 2		GO:0030136(clathrin-coated vesicle)//GO:0005730(nucleolus)//GO:0008021(synaptic vesicle)//GO:0005829(cytosol)		GO:0048488(synaptic vesicle endocytosis)//GO:0002244(hematopoietic progenitor cell differentiation)//GO:0030100(regulation of endocytosis)	STON2	STON2	protein_coding	-	NC_006092.5:41071022-41141397	57.8806	22.9351	2.52366	1.33552	0.00995	0.282079	up	71.6451	47.0116	54.9852	13.2808	34.7741	20.7506	423390	-	CGNC:8033|Ensembl:ENSGALG00000010579	5	-	stonin 2	GO:0030136(clathrin-coated vesicle)//GO:0005730(nucleolus)//GO:0008021(synaptic vesicle)//GO:0005829(cytosol)	GO:0048488(synaptic vesicle endocytosis)//GO:0002244(hematopoietic progenitor cell differentiation)//GO:0030100(regulation of endocytosis)
NC_006088.5	140374408	140374590	diffreps_peak_4271	9.96619	182	NM_001162390.1	COL4A2	2.17629	1.08095e-10	1.51593e-08	up	418752	-	CGNC:12638|Ensembl:ENSGALG00000016843	collagen type IV alpha 2 chain	gga04510(Focal adhesion)//gga04512(ECM-receptor interaction)//gga04933(AGE-RAGE signaling pathway in diabetic complications)	GO:0070062(extracellular exosome)//GO:0005587(collagen type IV trimer)	GO:0005201(extracellular matrix structural constituent)	GO:0071560(cellular response to transforming growth factor beta stimulus)//GO:0016525(negative regulation of angiogenesis)//GO:0038063(collagen-activated tyrosine kinase receptor signaling pathway)//GO:0006351(transcription, DNA-templated)//GO:0035987(endodermal cell differentiation)	COL4A2	COL4A2	protein_coding	+	NC_006088.5:140249171-140391078	90.918	39.8401	2.28208	1.19035	0.00645	0.239335	up	50.917	82.9213	138.916	52.0446	47.7909	19.6848	418752	-	CGNC:12638|Ensembl:ENSGALG00000016843	1	-	collagen type IV alpha 2 chain	gga04510(Focal adhesion)//gga04512(ECM-receptor interaction)//gga04933(AGE-RAGE signaling pathway in diabetic complications)	GO:0070062(extracellular exosome)//GO:0005587(collagen type IV trimer)	GO:0005201(extracellular matrix structural constituent)	GO:0071560(cellular response to transforming growth factor beta stimulus)//GO:0016525(negative regulation of angiogenesis)//GO:0038063(collagen-activated tyrosine kinase receptor signaling pathway)//GO:0006351(transcription, DNA-templated)//GO:0035987(endodermal cell differentiation)
NC_006105.5	4941796	4942024	diffreps_peak_25414	8.60498	228	NM_205155.2	FASN	2.26261	2.48325e-09	1.82e-07	up	396061	-	CGNC:1983|Ensembl:ENSGALG00000040896	fatty acid synthase	gga00061(Fatty acid biosynthesis)//gga01100(Metabolic pathways)//gga01212(Fatty acid metabolism)//gga04910(Insulin signaling pathway)	GO:0005623(cell)	GO:0102131(3-oxo-glutaryl-[acp] methyl ester reductase activity)//GO:0004319(enoyl-[acyl-carrier-protein] reductase (NADPH, B-specific) activity)//GO:0004320(oleoyl-[acyl-carrier-protein] hydrolase activity)//GO:0004317(3-hydroxypalmitoyl-[acyl-carrier-protein] dehydratase activity)//GO:0004312(fatty acid synthase activity)//GO:0102132(3-oxo-pimeloyl-[acp] methyl ester reductase activity)//GO:000…	GO:0055114(oxidation-reduction process)//GO:0009058(biosynthetic process)//GO:0032100(positive regulation of appetite)//GO:0006633(fatty acid biosynthetic process)//GO:0006089(lactate metabolic process)	FASN	FASN	protein_coding	+	NC_006105.5:4912088-4948124	61.2304	21.357	2.867	1.51954	0.0003	0.0478034	up	78.1149	49.3575	56.2187	30.8541	16.093	17.1239	396061	-	CGNC:1983|Ensembl:ENSGALG00000040896	18	-	fatty acid synthase	gga00061(Fatty acid biosynthesis)//gga01100(Metabolic pathways)//gga01212(Fatty acid metabolism)//gga04910(Insulin signaling pathway)	GO:0005623(cell)	GO:0102131(3-oxo-glutaryl-[acp] methyl ester reductase activity)//GO:0004319(enoyl-[acyl-carrier-protein] reductase (NADPH, B-specific) activity)//GO:0004320(oleoyl-[acyl-carrier-protein] hydrolase activity)//GO:0004317(3-hydroxypalmitoyl-[acyl-carrier-protein] dehydratase activity)//GO:0004312(fatty acid synthase activity)//GO:0102132(3-oxo-pimeloyl-[acp] methyl ester reductase activity)//GO:000…	GO:0055114(oxidation-reduction process)//GO:0009058(biosynthetic process)//GO:0032100(positive regulation of appetite)//GO:0006633(fatty acid biosynthetic process)//GO:0006089(lactate metabolic process)
NC_006099.5	9332486	9332644	diffreps_peak_22659	9.99163	158	NM_001034815.1	DNASE1L3	2.05578	1.01947e-10	1.45311e-08	up	416008	-	CGNC:4239|Ensembl:ENSGALG00000005688	deoxyribonuclease 1 like 3		GO:0005783(endoplasmic reticulum)//GO:0005634(nucleus)	GO:0004519(endonuclease activity)//GO:0004536(deoxyribonuclease activity)	GO:0010623(programmed cell death involved in cell development)//GO:0006309(apoptotic DNA fragmentation)	DNASE1L3	DNASE1L3	protein_coding	-	NC_006099.5:9331738-9335078	8.7969		inf	inf	0.008	0.26223	up	26.3907						416008	-	CGNC:4239|Ensembl:ENSGALG00000005688	12	-	deoxyribonuclease 1 like 3	GO:0005783(endoplasmic reticulum)//GO:0005634(nucleus)	GO:0004519(endonuclease activity)//GO:0004536(deoxyribonuclease activity)	GO:0010623(programmed cell death involved in cell development)//GO:0006309(apoptotic DNA fragmentation)
NC_006097.5	10347347	10348320	diffreps_peak_21434	9.77912	973	XM_015291941.2	SEMA6D	2.81909	1.66296e-10	2.01993e-08	up	415430	-	CGNC:3595|Ensembl:ENSGALG00000030542	semaphorin 6D		GO:0016021(integral component of membrane)			SEMA6D	SEMA6D	protein_coding	+	NC_006097.5:9831501-10493392	130.675	29.5867	4.41667	2.14296	0.00025	0.042787	up	159.427	97.7373	134.86	25.6333	28.6012	34.5258	415430	-	CGNC:3595|Ensembl:ENSGALG00000030542	10	-	semaphorin 6D	GO:0016021(integral component of membrane)
NC_006127.5	23212524	23212692	diffreps_peak_29396	11.1521	168	XM_004937328.3	PDE8B	3.07893	7.04608e-12	2.95436e-09	up	427645	-	CGNC:3191|Ensembl:ENSGALG00000004339	phosphodiesterase 8B	gga00230(Purine metabolism)		GO:0046872(metal ion binding)//GO:0004114(3',5'-cyclic-nucleotide phosphodiesterase activity)	GO:0007165(signal transduction)	PDE8B	PDE8B	protein_coding	-	NC_006127.5:23208263-23289209	14.1149	0.340187	41.4917	5.37475	0.02425	0.416577	up	37.0071	0.0535812	5.28417	0.298679	0.695736	0.0261458	427645	-	CGNC:3191|Ensembl:ENSGALG00000004339	Z	-	phosphodiesterase 8B	gga00230(Purine metabolism)	GO:0046872(metal ion binding)//GO:0004114(3',5'-cyclic-nucleotide phosphodiesterase activity)	GO:0007165(signal transduction)
NC_006113.5	1966418	1966550	diffreps_peak_27784	7.93115	132	NM_001004493.4	NFASC	3.51104	1.17179e-08	7.42551e-07	up	419824	-	CGNC:51099|Ensembl:ENSGALG00000031776	neurofascin	gga04514(Cell adhesion molecules (CAMs))	GO:0005886(plasma membrane)//GO:0016021(integral component of membrane)		GO:0050808(synapse organization)//GO:0007411(axon guidance)//GO:0019226(transmission of nerve impulse)//GO:0007422(peripheral nervous system development)//GO:0007155(cell adhesion)//GO:0042552(myelination)	NFASC	NFASC	protein_coding	+	NC_006113.5:1900509-1977064	74.2064	21.0118	3.53164	1.82034	0.00065	0.0800973	up	83.1302	91.4927	47.9964	13.8899	23.4688	25.6768	419824	-	CGNC:51099|Ensembl:ENSGALG00000031776	26	-	neurofascin	gga04514(Cell adhesion molecules (CAMs))	GO:0005886(plasma membrane)//GO:0016021(integral component of membrane)	GO:0050808(synapse organization)//GO:0007411(axon guidance)//GO:0019226(transmission of nerve impulse)//GO:0007422(peripheral nervous system development)//GO:0007155(cell adhesion)//GO:0042552(myelination)
NC_006115.5	808416	808780	diffreps_peak_28342	10.6826	364	XM_015299799.2	SLC1A6	3.84632	2.07684e-11	5.64697e-09	up	420057	-	CGNC:349|Ensembl:ENSGALG00000000558	solute carrier family 1 (high affinity aspartate/glutamate transporter), member 6		GO:0016021(integral component of membrane)//GO:0005794(Golgi apparatus)//GO:0045111(intermediate filament cytoskeleton)	GO:0005313(L-glutamate transmembrane transporter activity)//GO:0015293(symporter activity)	GO:0042391(regulation of membrane potential)//GO:0089711(L-glutamate transmembrane transport)	SLC1A6	SLC1A6	protein_coding	-	NC_006115.5:792580-821098	16.325	1.5534	10.5092	3.39358	0.0443	0.494988	up	20.6435	25.1573	3.1741	0.468883	3.85838	0.332945	420057	-	CGNC:349|Ensembl:ENSGALG00000000558	28	-	solute carrier family 1 (high affinity aspartate/glutamate transporter), member 6	GO:0016021(integral component of membrane)//GO:0005794(Golgi apparatus)//GO:0045111(intermediate filament cytoskeleton)	GO:0005313(L-glutamate transmembrane transporter activity)//GO:0015293(symporter activity)	GO:0042391(regulation of membrane potential)//GO:0089711(L-glutamate transmembrane transport)
NC_006093.5	9766201	9766420	diffreps_peak_17046	11.2822	219	NM_001277097.1	ANK3	3.46022	5.22168e-12	2.46254e-09	up	396309	CHANK3	CGNC:49747|Ensembl:ENSGALG00000003135	ankyrin 3				GO:0007165(signal transduction)	ANK3	ANK3	protein_coding	+	NC_006093.5:9420228-9766762	111.159	25.381	4.3796	2.1308	5e-05	0.0121605	up	168.665	51.7491	113.061	21.8927	37.5976	16.6527	396309	CHANK3	CGNC:49747|Ensembl:ENSGALG00000003135	6	-	ankyrin 3	GO:0007165(signal transduction)
NC_006089.5	68510181	68510860	diffreps_peak_7430	9.14961	679	XM_015282178.2	RNF152	3.83905	7.08582e-10	6.12073e-08	up	420909	-	CGNC:66387|Ensembl:ENSGALG00000028822	ring finger protein 152		GO:0005765(lysosomal membrane)//GO:0005764(lysosome)//GO:0031301(integral component of organelle membrane)	GO:0004842(ubiquitin-protein transferase activity)//GO:0046872(metal ion binding)//GO:0031267(small GTPase binding)//GO:0061630(ubiquitin protein ligase activity)	GO:0070936(protein K48-linked ubiquitination)//GO:0010508(positive regulation of autophagy)//GO:0070534(protein K63-linked ubiquitination)//GO:0034198(cellular response to amino acid starvation)//GO:1904262(negative regulation of TORC1 signaling)//GO:0006915(apoptotic process)	RNF152	RNF152	protein_coding	+	NC_006089.5:68467853-68516080	34.9525	6.35998	5.49569	2.4583	0.0015	0.130783	up	35.5314	30.611	38.7152	4.05469	14.9131	0.112095	420909	-	CGNC:66387|Ensembl:ENSGALG00000028822	2	-	ring finger protein 152	GO:0005765(lysosomal membrane)//GO:0005764(lysosome)//GO:0031301(integral component of organelle membrane)	GO:0004842(ubiquitin-protein transferase activity)//GO:0046872(metal ion binding)//GO:0031267(small GTPase binding)//GO:0061630(ubiquitin protein ligase activity)	GO:0070936(protein K48-linked ubiquitination)//GO:0010508(positive regulation of autophagy)//GO:0070534(protein K63-linked ubiquitination)//GO:0034198(cellular response to amino acid starvation)//GO:1904262(negative regulation of TORC1 signaling)//GO:0006915(apoptotic process)

## Sheet: Down methaylation.F-AF_vs_L-AF
Differentially methylated RNA sites for: down.F-AF_vs_L-AF Fold change cut-off: 2 P-value cut-off: 0.00001 Column A ~ E: the coordinates of the differentially methylated RNA sites in bed format, please ref http://genome.ucsc.edu/FAQ/FAQformat.html#format1. Column F: the length of the methylated RNA sites Column G ~ H: the transcript id and gene symbol of differentially methylated RNA. Column I ~ …
	down.F_vs_L differentially methylated RNA sites
bed format information of differentially methylated RNA sites					differentially methylated RNA			comparison information				Annotations
chrom	txStart	txEnd	PeakID	score	Peak_length	transcript_id	GeneName	Foldchange	P_value	FDR	Regulation	GeneID	Synonyms	dbXrefs	description	Pathway	GO_CC	GO_MF	GO_BP	gene	gene_id	biotype	strand	locus	F_FPKM	L_FPKM	Fold change	log2(fold change)	p_value	FDR	Regulation	F-1.Input_FPKM	F-2.Input_FPKM	F-3.Input_FPKM	L-1.Input_FPKM	L-2.Input_FPKM	L-3.Input_FPKM	GeneID	Synonyms	dbXrefs	chromosome	map_location	description	pathway	GO-CC	GO-MF	GO-BP
NC_006092.5	464694	464983	diffreps_peak_14733	10.7166	289	XM_025151024.1	C5H11ORF9	5.18311	1.92043e-11	5.40806e-09	down	422966	C11orf9	CGNC:14224	chromosome 5 open reading frame, human C11orf9					C5H11ORF9	C5H11ORF9	protein_coding	+	NC_006092.5:445935-484803	0.203351	4.7286	-23.2534	-4.53937	0.01965	0.383134	down	0.0281596	0.0105113	0.571383	14.1858			422966	C11orf9	CGNC:14224	5	-	chromosome 5 open reading frame, human C11orf9
NC_006127.5	37498557	37498710	diffreps_peak_29861	5.42739	153	XM_001231885.5	PRUNE2	62.7	3.73777e-06	0.000147427	down	768768	-	CGNC:54738	prune homolog 2					PRUNE2	PRUNE2	protein_coding	-	NC_006127.5:37406231-37540185	0.0606434	17.5377	-289.193	-8.17589	0.0071	0.244844	down	0.0379583	0.0943739	0.049598	4.63696	31.1187	16.8574	768768	-	CGNC:54738	Z	-	prune homolog 2
NC_006094.5	35246996	35247104	diffreps_peak_19149	6.78988	108	XM_025152526.1	NEBL1	5.48134	1.62225e-07	8.35314e-06	down	101748402	-	CGNC:67888	nebulin-like 1					NEBL1	NEBL1	protein_coding	-	NC_006094.5:35142061-35320882	0.014604	3.56655	-244.217	-7.93202	0.0322	0.45366	down	0.0180612	0.0122374	0.0135134	0.00195452	8.61293	2.08477	101748402	-	CGNC:67888	7	-	nebulin-like 1
NC_006093.5	17408109	17408304	diffreps_peak_17261	10.7464	195	NM_001001752.1	CYP2C45	89.087	1.79325e-11	5.25071e-09	down	414833	-	CGNC:49926|Ensembl:ENSGALG00000023925	cytochrome P-450 2C45	gga00140(Steroid hormone biosynthesis)//gga00590(Arachidonic acid metabolism)//gga00591(Linoleic acid metabolism)//gga00830(Retinol metabolism)//gga01100(Metabolic pathways)		GO:0005506(iron ion binding)//GO:0020037(heme binding)//GO:0016712(oxidoreductase activity, acting on paired donors, with incorporation or reduction of molecular oxygen, reduced flavin or flavoprotein as one donor, and incorporation of one atom of oxygen)	GO:0055114(oxidation-reduction process)	CYP2C45	CYP2C45	protein_coding	+	NC_006093.5:17408109-17413208		1.07586	-inf	-inf	0.0044	0.215158	down				0.0762617		3.15131	414833	-	CGNC:49926|Ensembl:ENSGALG00000023925	6	-	cytochrome P-450 2C45	gga00140(Steroid hormone biosynthesis)//gga00590(Arachidonic acid metabolism)//gga00591(Linoleic acid metabolism)//gga00830(Retinol metabolism)//gga01100(Metabolic pathways)	GO:0005506(iron ion binding)//GO:0020037(heme binding)//GO:0016712(oxidoreductase activity, acting on paired donors, with incorporation or reduction of molecular oxygen, reduced flavin or flavoprotein as one donor, and incorporation of one atom of oxygen)	GO:0055114(oxidation-reduction process)
NC_006088.5	75649341	75650118	diffreps_peak_2287	8.58423	777	XM_416482.6	MFAP5	2.70011	2.6048e-09	1.89732e-07	down	418256	-	CGNC:10638|Ensembl:ENSGALG00000027471	microfibrillar associated protein 5					MFAP5	MFAP5	protein_coding	-	NC_006088.5:75647634-75669272	107.12	274.857	-2.56587	-1.35945	0.0014	0.130695	down	118.889	57.8019	144.669	140.406	382.035	302.131	418256	-	CGNC:10638|Ensembl:ENSGALG00000027471	1	-	microfibrillar associated protein 5
NC_006127.5	345212	345311	diffreps_peak_28613	8.84936	99	NM_001277775.1	ATP8B1	96.5	1.41463e-09	1.10725e-07	down	426857	-	CGNC:2363|Ensembl:ENSGALG00000030834	ATPase phospholipid transporting 8B1		GO:0016021(integral component of membrane)	GO:0005524(ATP binding)//GO:0000287(magnesium ion binding)//GO:0004012(phospholipid-translocating ATPase activity)	GO:0045332(phospholipid translocation)	ATP8B1	ATP8B1	protein_coding	+	NC_006127.5:334074-366822	0.0926033	14.3514	-154.977	-7.27591	0.01105	0.300365	down	0.0699198	0.125587	0.0823028	1.23255	0.0592042	41.7623	426857	-	CGNC:2363|Ensembl:ENSGALG00000030834	Z	-	ATPase phospholipid transporting 8B1	GO:0016021(integral component of membrane)	GO:0005524(ATP binding)//GO:0000287(magnesium ion binding)//GO:0004012(phospholipid-translocating ATPase activity)	GO:0045332(phospholipid translocation)
NC_006088.5	173406081	173406144	diffreps_peak_4904	7.67474	63	XM_015277591.2	POSTN	3.97268	2.11478e-08	1.27365e-06	down	395429	OSF-2	CGNC:12805|Ensembl:ENSGALG00000017046	periostin		GO:0005578(proteinaceous extracellular matrix)//GO:0005615(extracellular space)//GO:0005802(trans-Golgi network)	GO:0008201(heparin binding)//GO:0046872(metal ion binding)	GO:0071307(cellular response to vitamin K)//GO:0009888(tissue development)//GO:0007155(cell adhesion)//GO:0008593(regulation of Notch signaling pathway)//GO:0030198(extracellular matrix organization)	POSTN	POSTN	protein_coding	+	NC_006088.5:173372466-173406144	359.821	1371.89	-3.81269	-1.93081	5e-05	0.0121605	down	373.827	344.087	361.55	895.547	1708.76	1511.36	395429	OSF-2	CGNC:12805|Ensembl:ENSGALG00000017046	1	-	periostin	GO:0005578(proteinaceous extracellular matrix)//GO:0005615(extracellular space)//GO:0005802(trans-Golgi network)	GO:0008201(heparin binding)//GO:0046872(metal ion binding)	GO:0071307(cellular response to vitamin K)//GO:0009888(tissue development)//GO:0007155(cell adhesion)//GO:0008593(regulation of Notch signaling pathway)//GO:0030198(extracellular matrix organization)
NC_006127.5	8854413	8854960	diffreps_peak_28842	12.267	547	XM_015277475.2	UNC13B	8.80465	5.40792e-13	6.31106e-10	down	100858799	-	CGNC:64303|Ensembl:ENSGALG00000002165	unc-13 homolog B					UNC13B	UNC13B	protein_coding	+	NC_006127.5:8647584-8856944	0.0376333	6.63433	-176.289	-7.4618	5e-05	0.0121605	down	0.0734642	0.0320309	0.00740471	9.83654	0.0103563	10.0561	100858799	-	CGNC:64303|Ensembl:ENSGALG00000002165	Z	-	unc-13 homolog B
NC_006090.5	41436317	41436402	diffreps_peak_10491	5.80297	85	NM_001001755.1	THBS2	3.06474	1.57409e-06	6.73535e-05	down	414837	thrombospondin-2	CGNC:49928|Ensembl:ENSGALG00000011200	thrombospondin 2	gga04145(Phagosome)//gga04510(Focal adhesion)//gga04512(ECM-receptor interaction)	GO:0005604(basement membrane)//GO:0031091(platelet alpha granule)//GO:0005615(extracellular space)//GO:0031012(extracellular matrix)	GO:0008201(heparin binding)//GO:0005509(calcium ion binding)	GO:0016525(negative regulation of angiogenesis)//GO:0007155(cell adhesion)	THBS2	THBS2	protein_coding	+	NC_006090.5:41432030-41466039	33.505	83.8271	-2.50193	-1.32304	0.0051	0.222331	down	27.6746	34.028	38.8125	37.4254	112.987	101.069	414837	thrombospondin-2	CGNC:49928|Ensembl:ENSGALG00000011200	3	-	thrombospondin 2	gga04145(Phagosome)//gga04510(Focal adhesion)//gga04512(ECM-receptor interaction)	GO:0005604(basement membrane)//GO:0031091(platelet alpha granule)//GO:0005615(extracellular space)//GO:0031012(extracellular matrix)	GO:0008201(heparin binding)//GO:0005509(calcium ion binding)	GO:0016525(negative regulation of angiogenesis)//GO:0007155(cell adhesion)
NC_006090.5	97432028	97432343	diffreps_peak_11829	9.13675	315	XM_004935774.3	LPIN1	5.76012	7.2988e-10	6.27879e-08	down	421945	-	CGNC:12320|Ensembl:ENSGALG00000016456	lipin 1	gga00561(Glycerolipid metabolism)//gga00564(Glycerophospholipid metabolism)//gga01100(Metabolic pathways)	GO:0005634(nucleus)//GO:0005741(mitochondrial outer membrane)	GO:0008195(phosphatidate phosphatase activity)//GO:0003713(transcription coactivator activity)	GO:0016311(dephosphorylation)//GO:0019432(triglyceride biosynthetic process)//GO:0009062(fatty acid catabolic process)//GO:0045944(positive regulation of transcription from RNA polymerase II promoter)	LPIN1	LPIN1	protein_coding	+	NC_006090.5:97402549-97474091	44.2047	336.38	-7.6096	-2.92782	5e-05	0.0121605	down	66.5093	25.5983	40.5064	331.369	324.92	352.851	421945	-	CGNC:12320|Ensembl:ENSGALG00000016456	3	-	lipin 1	gga00561(Glycerolipid metabolism)//gga00564(Glycerophospholipid metabolism)//gga01100(Metabolic pathways)	GO:0005634(nucleus)//GO:0005741(mitochondrial outer membrane)	GO:0008195(phosphatidate phosphatase activity)//GO:0003713(transcription coactivator activity)	GO:0016311(dephosphorylation)//GO:0019432(triglyceride biosynthetic process)//GO:0009062(fatty acid catabolic process)//GO:0045944(positive regulation of transcription from RNA polymerase II promoter)
NC_006091.5	65398501	65398909	diffreps_peak_13967	7.38354	408	NM_204749.2	PDGFRA	3.28652	4.13487e-08	2.35959e-06	down	395509	PDGFR|PDGFR-A	CGNC:10416|Ensembl:ENSGALG00000013929	platelet-derived growth factor receptor, alpha polypeptide	gga04010(MAPK signaling pathway)//gga04020(Calcium signaling pathway)//gga04060(Cytokine-cytokine receptor interaction)//gga04144(Endocytosis)//gga04510(Focal adhesion)//gga04540(Gap junction)//gga04810(Regulation of actin cytoskeleton)	GO:0009897(external side of plasma membrane)//GO:0005887(integral component of plasma membrane)//GO:0043234(protein complex)//GO:0005886(plasma membrane)//GO:0030054(cell junction)//GO:0016021(integral component of membrane)//GO:0005902(microvillus)//GO:0005634(nucleus)//GO:0005737(cytoplasm)	GO:0005021(vascular endothelial growth factor-activated receptor activity)//GO:0038085(vascular endothelial growth factor binding)//GO:0032403(protein complex binding)//GO:0042803(protein homodimerization activity)//GO:0005524(ATP binding)//GO:0005161(platelet-derived growth factor receptor binding)//GO:0048407(platelet-derived growth factor binding)//GO:0005018(platelet-derived growth factor alp…	GO:0061298(retina vasculature development in camera-type eye)//GO:0060021(palate development)//GO:0071230(cellular response to amino acid stimulus)//GO:0034614(cellular response to reactive oxygen species)//GO:0023019(signal transduction involved in regulation of gene expression)//GO:0038091(positive regulation of cell proliferation by VEGF-activated platelet derived growth factor receptor signal…	PDGFRA	PDGFRA	protein_coding	-	NC_006091.5:65395524-65436441	32.811	85.3498	-2.60126	-1.37921	0.02535	0.420619	down	44.1309	0.335182	53.967	43.0985	132.044	80.9074	395509	PDGFR|PDGFR-A	CGNC:10416|Ensembl:ENSGALG00000013929	4	-	platelet-derived growth factor receptor, alpha polypeptide	gga04010(MAPK signaling pathway)//gga04020(Calcium signaling pathway)//gga04060(Cytokine-cytokine receptor interaction)//gga04144(Endocytosis)//gga04510(Focal adhesion)//gga04540(Gap junction)//gga04810(Regulation of actin cytoskeleton)	GO:0009897(external side of plasma membrane)//GO:0005887(integral component of plasma membrane)//GO:0043234(protein complex)//GO:0005886(plasma membrane)//GO:0030054(cell junction)//GO:0016021(integral component of membrane)//GO:0005902(microvillus)//GO:0005634(nucleus)//GO:0005737(cytoplasm)	GO:0005021(vascular endothelial growth factor-activated receptor activity)//GO:0038085(vascular endothelial growth factor binding)//GO:0032403(protein complex binding)//GO:0042803(protein homodimerization activity)//GO:0005524(ATP binding)//GO:0005161(platelet-derived growth factor receptor binding)//GO:0048407(platelet-derived growth factor binding)//GO:0005018(platelet-derived growth factor alp…	GO:0061298(retina vasculature development in camera-type eye)//GO:0060021(palate development)//GO:0071230(cellular response to amino acid stimulus)//GO:0034614(cellular response to reactive oxygen species)//GO:0023019(signal transduction involved in regulation of gene expression)//GO:0038091(positive regulation of cell proliferation by VEGF-activated platelet derived growth factor receptor signal…
NC_006090.5	37460297	37460394	diffreps_peak_10334	6.35359	97	XM_025149034.1	RYR2	68.6	4.43004e-07	2.10723e-05	down	421508	-	CGNC:8217|Ensembl:ENSGALG00000010812	ryanodine receptor 2	gga04020(Calcium signaling pathway)//gga04260(Cardiac muscle contraction)//gga04261(Adrenergic signaling in cardiomyocytes)	GO:0005623(cell)//GO:0016021(integral component of membrane)	GO:0005219(ryanodine-sensitive calcium-release channel activity)//GO:0005509(calcium ion binding)	GO:0051209(release of sequestered calcium ion into cytosol)	RYR2	RYR2	protein_coding	-	NC_006090.5:37257603-37618417	0.00811119	4.16445	-513.422	-9.004	5e-05	0.0121605	down	0.0030791	0.00631605	0.0149384	4.69274	6.68308	1.11754	421508	-	CGNC:8217|Ensembl:ENSGALG00000010812	3	-	ryanodine receptor 2	gga04020(Calcium signaling pathway)//gga04260(Cardiac muscle contraction)//gga04261(Adrenergic signaling in cardiomyocytes)	GO:0005623(cell)//GO:0016021(integral component of membrane)	GO:0005219(ryanodine-sensitive calcium-release channel activity)//GO:0005509(calcium ion binding)	GO:0051209(release of sequestered calcium ion into cytosol)
NC_006093.5	32330021	32330640	diffreps_peak_17810	5.57412	619	XM_025151983.1	LOC112532718	19.439	2.66613e-06	0.000108313	down									LOC112532718	LOC112532718	protein_coding	+	NC_006093.5:32328411-32335554		3.65985	-inf	-inf	0.04815	0.511384	down				10.9543	0.0253056
NC_006113.5	2581360	2581486	diffreps_peak_27846	11.0435	126	NM_001044644.1	PIGR	94.3911	9.04667e-12	3.47059e-09	down	419848	-	CGNC:613|Ensembl:ENSGALG00000000919	polymeric immunoglobulin receptor	gga04672(Intestinal immune network for IgA production)	GO:0005886(plasma membrane)//GO:0070062(extracellular exosome)//GO:0016021(integral component of membrane)//GO:0043235(receptor complex)	GO:0001792(polymeric immunoglobulin receptor activity)	GO:0043113(receptor clustering)//GO:0002415(immunoglobulin transcytosis in epithelial cells mediated by polymeric immunoglobulin receptor)//GO:0001580(detection of chemical stimulus involved in sensory perception of bitter taste)//GO:0007173(epidermal growth factor receptor signaling pathway)//GO:0001895(retina homeostasis)//GO:0038093(Fc receptor signaling pathway)	PIGR	PIGR	protein_coding	-	NC_006113.5:2575612-2603675	0.376241	32.7106	-86.9407	-6.44196	0.0221	0.399825	down	0.229175	0.531435	0.368113	45.1918	0.219909	52.7201	419848	-	CGNC:613|Ensembl:ENSGALG00000000919	26	-	polymeric immunoglobulin receptor	gga04672(Intestinal immune network for IgA production)	GO:0005886(plasma membrane)//GO:0070062(extracellular exosome)//GO:0016021(integral component of membrane)//GO:0043235(receptor complex)	GO:0001792(polymeric immunoglobulin receptor activity)	GO:0043113(receptor clustering)//GO:0002415(immunoglobulin transcytosis in epithelial cells mediated by polymeric immunoglobulin receptor)//GO:0001580(detection of chemical stimulus involved in sensory perception of bitter taste)//GO:0007173(epidermal growth factor receptor signaling pathway)//GO:0001895(retina homeostasis)//GO:0038093(Fc receptor signaling pathway)
NC_006094.5	19712495	19712960	diffreps_peak_18653	8.59607	465	XM_025152654.1	GALNT3	6.73817	2.53472e-09	1.85207e-07	down	424177	-	CGNC:8329|Ensembl:ENSGALG00000010960	polypeptide N-acetylgalactosaminyltransferase 3	gga00512(Mucin type O-Glycan biosynthesis)//gga01100(Metabolic pathways)	GO:0016021(integral component of membrane)//GO:0048471(perinuclear region of cytoplasm)//GO:0000139(Golgi membrane)//GO:0070062(extracellular exosome)	GO:0004653(polypeptide N-acetylgalactosaminyltransferase activity)//GO:0030246(carbohydrate binding)//GO:0030145(manganese ion binding)//GO:0005509(calcium ion binding)	GO:0018242(protein O-linked glycosylation via serine)//GO:0018243(protein O-linked glycosylation via threonine)	GALNT3	GALNT3	protein_coding	+	NC_006094.5:19655665-19815961	0.0283723	9.17697	-323.448	-8.33739	0.01665	0.352127	down	0.00876112	0.0457535	0.0306024	16.8414	4.5894	6.10014	424177	-	CGNC:8329|Ensembl:ENSGALG00000010960	7	-	polypeptide N-acetylgalactosaminyltransferase 3	gga00512(Mucin type O-Glycan biosynthesis)//gga01100(Metabolic pathways)	GO:0016021(integral component of membrane)//GO:0048471(perinuclear region of cytoplasm)//GO:0000139(Golgi membrane)//GO:0070062(extracellular exosome)	GO:0004653(polypeptide N-acetylgalactosaminyltransferase activity)//GO:0030246(carbohydrate binding)//GO:0030145(manganese ion binding)//GO:0005509(calcium ion binding)	GO:0018242(protein O-linked glycosylation via serine)//GO:0018243(protein O-linked glycosylation via threonine)
NC_006091.5	50883217	50883369	diffreps_peak_13560	5.7181	152	XM_420607.6	RASSF6	13.0139	1.91381e-06	8.018e-05	down	422653	-	CGNC:8866|Ensembl:ENSGALG00000011664	Ras association domain family member 6				GO:0042981(regulation of apoptotic process)//GO:0007165(signal transduction)	RASSF6	RASSF6	protein_coding	-	NC_006091.5:50874476-50902657	0.0333846	15.69	-469.978	-8.87645	0.00015	0.0294957	down	0.0157707	0.0472455	0.0371375	16.6463	0.0166802	30.407	422653	-	CGNC:8866|Ensembl:ENSGALG00000011664	4	-	Ras association domain family member 6	GO:0042981(regulation of apoptotic process)//GO:0007165(signal transduction)
NW_020110160.1	143142	143247	diffreps_peak_31795	10.0885	105	NM_204574.1	FLNA	2.18971	8.15689e-11	1.25045e-08	down	395261	filamin-A	CGNC:49235	filamin A	gga04010(MAPK signaling pathway)//gga04510(Focal adhesion)//gga05132(Salmonella infection)				FLNA	FLNA_1	protein_coding	-	NW_020110160.1:132873-181633		0.626483	-inf	-inf	0.0044	0.215158	down				0.0132756	1.86617		395261	filamin-A	CGNC:49235	Un	-	filamin A	gga04010(MAPK signaling pathway)//gga04510(Focal adhesion)//gga05132(Salmonella infection)
NC_006090.5	52212751	52212960	diffreps_peak_10829	12.4559	209	NM_204885.1	EZR	7.18311	3.50034e-13	5.0884e-10	down	395701	VIL2	CGNC:10288|Ensembl:ENSGALG00000013742	ezrin	gga04810(Regulation of actin cytoskeleton)	GO:0001772(immunological synapse)//GO:0005768(endosome)//GO:0001931(uropod)//GO:0043209(myelin sheath)//GO:0005903(brush border)//GO:0048471(perinuclear region of cytoplasm)//GO:0030175(filopodium)//GO:0015629(actin cytoskeleton)//GO:0001726(ruffle)//GO:0005829(cytosol)//GO:0019898(extrinsic component of membrane)//GO:0001650(fibrillar center)//GO:0071437(invadopodium)//GO:0098592(cytoplasmic sid…	GO:0034236(protein kinase A catalytic subunit binding)//GO:0003723(RNA binding)//GO:0045296(cadherin binding)//GO:0034237(protein kinase A regulatory subunit binding)//GO:0097718(disordered domain specific binding)//GO:0008022(protein C-terminus binding)//GO:0008017(microtubule binding)//GO:0051117(ATPase binding)//GO:0050839(cell adhesion molecule binding)//GO:0044548(S100 protein binding)//GO:0…	GO:1900041(negative regulation of interleukin-2 secretion)//GO:0050714(positive regulation of protein secretion)//GO:1902896(terminal web assembly)//GO:0010628(positive regulation of gene expression)//GO:0072697(protein localization to cell cortex)//GO:0003376(sphingosine-1-phosphate signaling pathway)//GO:0061028(establishment of endothelial barrier)//GO:0030033(microvillus assembly)//GO:0031623…	EZR	EZR	protein_coding	-	NC_006090.5:52170871-52238024	5.04159	62.1871	-12.3349	-3.62467	0.04135	0.488737	down	0.293391	0.251052	14.5803	84.0152	0.464628	102.082	395701	VIL2	CGNC:10288|Ensembl:ENSGALG00000013742	3	-	ezrin	gga04810(Regulation of actin cytoskeleton)	GO:0001772(immunological synapse)//GO:0005768(endosome)//GO:0001931(uropod)//GO:0043209(myelin sheath)//GO:0005903(brush border)//GO:0048471(perinuclear region of cytoplasm)//GO:0030175(filopodium)//GO:0015629(actin cytoskeleton)//GO:0001726(ruffle)//GO:0005829(cytosol)//GO:0019898(extrinsic component of membrane)//GO:0001650(fibrillar center)//GO:0071437(invadopodium)//GO:0098592(cytoplasmic sid…	GO:0034236(protein kinase A catalytic subunit binding)//GO:0003723(RNA binding)//GO:0045296(cadherin binding)//GO:0034237(protein kinase A regulatory subunit binding)//GO:0097718(disordered domain specific binding)//GO:0008022(protein C-terminus binding)//GO:0008017(microtubule binding)//GO:0051117(ATPase binding)//GO:0050839(cell adhesion molecule binding)//GO:0044548(S100 protein binding)//GO:0…	GO:1900041(negative regulation of interleukin-2 secretion)//GO:0050714(positive regulation of protein secretion)//GO:1902896(terminal web assembly)//GO:0010628(positive regulation of gene expression)//GO:0072697(protein localization to cell cortex)//GO:0003376(sphingosine-1-phosphate signaling pathway)//GO:0061028(establishment of endothelial barrier)//GO:0030033(microvillus assembly)//GO:0031623…
NC_006115.5	3887896	3887982	diffreps_peak_28462	10.7611	86	XM_418238.6	COMP	4.56238	1.73343e-11	5.16587e-09	down	420120	-	CGNC:2383|Ensembl:ENSGALG00000003283	cartilage oligomeric matrix protein	gga04145(Phagosome)//gga04510(Focal adhesion)//gga04512(ECM-receptor interaction)	GO:0031012(extracellular matrix)//GO:0070062(extracellular exosome)	GO:0005518(collagen binding)//GO:0008201(heparin binding)//GO:0002020(protease binding)//GO:0043395(heparan sulfate proteoglycan binding)//GO:0005509(calcium ion binding)	GO:0060173(limb development)//GO:0003417(growth plate cartilage development)//GO:0007155(cell adhesion)//GO:0043066(negative regulation of apoptotic process)	COMP	COMP	protein_coding	+	NC_006115.5:3885738-3901177	37.5071	102.224	-2.72546	-1.4465	0.009	0.273334	down	33.873	33.9153	44.7331	35.7953	126.396	144.482	420120	-	CGNC:2383|Ensembl:ENSGALG00000003283	28	-	cartilage oligomeric matrix protein	gga04145(Phagosome)//gga04510(Focal adhesion)//gga04512(ECM-receptor interaction)	GO:0031012(extracellular matrix)//GO:0070062(extracellular exosome)	GO:0005518(collagen binding)//GO:0008201(heparin binding)//GO:0002020(protease binding)//GO:0043395(heparan sulfate proteoglycan binding)//GO:0005509(calcium ion binding)	GO:0060173(limb development)//GO:0003417(growth plate cartilage development)//GO:0007155(cell adhesion)//GO:0043066(negative regulation of apoptotic process)
NC_006104.5	8311623	8312340	diffreps_peak_25008	7.78494	717	XM_015279813.2	CEP350L	5.56575	1.64083e-08	1.00815e-06	down	417131	-	CGNC:50447	centrosome-associated protein 350-like					CEP350L	CEP350L	protein_coding	+	NC_006104.5:8282914-8317974	0.29117	8.6974	-29.8705	-4.90065	0.01185	0.309372	down	0.0840644	0.775239	0.0142057	7.45497	0.0119035	18.6253	417131	-	CGNC:50447	17	-	centrosome-associated protein 350-like
NC_006127.5	36802816	36803640	diffreps_peak_29820	13.8232	824	XM_015280350.2	TRPM6	35.0515	1.50234e-14	1.54251e-10	down	100859603	-	CGNC:66094|Ensembl:ENSGALG00000015154	transient receptor potential cation channel subfamily M member 6		GO:0016021(integral component of membrane)//GO:0031526(brush border membrane)//GO:0016324(apical plasma membrane)	GO:0004674(protein serine/threonine kinase activity)//GO:0005261(cation channel activity)	GO:0030001(metal ion transport)//GO:0009636(response to toxic substance)//GO:0006468(protein phosphorylation)//GO:0098655(cation transmembrane transport)//GO:0051262(protein tetramerization)	TRPM6	TRPM6	protein_coding	-	NC_006127.5:36759158-36803800	0.0544028	12.7114	-233.654	-7.86823	0.0272	0.435243	down	0.0195128	0.101708	0.0419875	14.2302	0.0376818	23.8664	100859603	-	CGNC:66094|Ensembl:ENSGALG00000015154	Z	-	transient receptor potential cation channel subfamily M member 6	GO:0016021(integral component of membrane)//GO:0031526(brush border membrane)//GO:0016324(apical plasma membrane)	GO:0004674(protein serine/threonine kinase activity)//GO:0005261(cation channel activity)	GO:0030001(metal ion transport)//GO:0009636(response to toxic substance)//GO:0006468(protein phosphorylation)//GO:0098655(cation transmembrane transport)//GO:0051262(protein tetramerization)
NC_006102.5	8965521	8965860	diffreps_peak_24339	6.33297	339	XM_415245.6	RAB36	15.662	4.64542e-07	2.2002e-05	down	416953	-	CGNC:5067|Ensembl:ENSGALG00000006710	RAB36, member RAS oncogene family			GO:0003924(GTPase activity)//GO:0005525(GTP binding)		RAB36	RAB36	protein_coding	-	NC_006102.5:8962953-8977052	0.0447707	12.9293	-288.789	-8.17387	0.00075	0.0888654	down	0.0123898	0.092747	0.0291752	10.5397	0.0131221	28.2351	416953	-	CGNC:5067|Ensembl:ENSGALG00000006710	15	-	RAB36, member RAS oncogene family	GO:0003924(GTPase activity)//GO:0005525(GTP binding)
NC_006094.5	35258652	35258964	diffreps_peak_19156	8.51123	312	XM_025152526.1	NEBL1	8.9653	3.08155e-09	2.20187e-07	down	101748402	-	CGNC:67888	nebulin-like 1					NEBL1	NEBL1	protein_coding	-	NC_006094.5:35142061-35320882	0.014604	3.56655	-244.217	-7.93202	0.0322	0.45366	down	0.0180612	0.0122374	0.0135134	0.00195452	8.61293	2.08477	101748402	-	CGNC:67888	7	-	nebulin-like 1
NC_006091.5	65400297	65400360	diffreps_peak_13968	10.0521	63	NM_204749.2	PDGFRA	3.3234	8.87022e-11	1.32087e-08	down	395509	PDGFR|PDGFR-A	CGNC:10416|Ensembl:ENSGALG00000013929	platelet-derived growth factor receptor, alpha polypeptide	gga04010(MAPK signaling pathway)//gga04020(Calcium signaling pathway)//gga04060(Cytokine-cytokine receptor interaction)//gga04144(Endocytosis)//gga04510(Focal adhesion)//gga04540(Gap junction)//gga04810(Regulation of actin cytoskeleton)	GO:0009897(external side of plasma membrane)//GO:0005887(integral component of plasma membrane)//GO:0043234(protein complex)//GO:0005886(plasma membrane)//GO:0030054(cell junction)//GO:0016021(integral component of membrane)//GO:0005902(microvillus)//GO:0005634(nucleus)//GO:0005737(cytoplasm)	GO:0005021(vascular endothelial growth factor-activated receptor activity)//GO:0038085(vascular endothelial growth factor binding)//GO:0032403(protein complex binding)//GO:0042803(protein homodimerization activity)//GO:0005524(ATP binding)//GO:0005161(platelet-derived growth factor receptor binding)//GO:0048407(platelet-derived growth factor binding)//GO:0005018(platelet-derived growth factor alp…	GO:0061298(retina vasculature development in camera-type eye)//GO:0060021(palate development)//GO:0071230(cellular response to amino acid stimulus)//GO:0034614(cellular response to reactive oxygen species)//GO:0023019(signal transduction involved in regulation of gene expression)//GO:0038091(positive regulation of cell proliferation by VEGF-activated platelet derived growth factor receptor signal…	PDGFRA	PDGFRA	protein_coding	-	NC_006091.5:65395524-65436441	32.811	85.3498	-2.60126	-1.37921	0.02535	0.420619	down	44.1309	0.335182	53.967	43.0985	132.044	80.9074	395509	PDGFR|PDGFR-A	CGNC:10416|Ensembl:ENSGALG00000013929	4	-	platelet-derived growth factor receptor, alpha polypeptide	gga04010(MAPK signaling pathway)//gga04020(Calcium signaling pathway)//gga04060(Cytokine-cytokine receptor interaction)//gga04144(Endocytosis)//gga04510(Focal adhesion)//gga04540(Gap junction)//gga04810(Regulation of actin cytoskeleton)	GO:0009897(external side of plasma membrane)//GO:0005887(integral component of plasma membrane)//GO:0043234(protein complex)//GO:0005886(plasma membrane)//GO:0030054(cell junction)//GO:0016021(integral component of membrane)//GO:0005902(microvillus)//GO:0005634(nucleus)//GO:0005737(cytoplasm)	GO:0005021(vascular endothelial growth factor-activated receptor activity)//GO:0038085(vascular endothelial growth factor binding)//GO:0032403(protein complex binding)//GO:0042803(protein homodimerization activity)//GO:0005524(ATP binding)//GO:0005161(platelet-derived growth factor receptor binding)//GO:0048407(platelet-derived growth factor binding)//GO:0005018(platelet-derived growth factor alp…	GO:0061298(retina vasculature development in camera-type eye)//GO:0060021(palate development)//GO:0071230(cellular response to amino acid stimulus)//GO:0034614(cellular response to reactive oxygen species)//GO:0023019(signal transduction involved in regulation of gene expression)//GO:0038091(positive regulation of cell proliferation by VEGF-activated platelet derived growth factor receptor signal…
NC_006127.5	10818059	10818163	diffreps_peak_28958	8.44113	104	XM_015277513.2	SPEF2	28.0455	3.62136e-09	2.54394e-07	down	427435	-	CGNC:53087	sperm flagellar 2					SPEF2	SPEF2	protein_coding	+	NC_006127.5:10603369-10844790	0.0772202	24.9691	-323.349	-8.33695	0.00755	0.253735	down	0.114145	0.0560566	0.061459	38.6752	0.0619292	36.1701	427435	-	CGNC:53087	Z	-	sperm flagellar 2
NC_006088.5	190591918	190592095	diffreps_peak_5328	7.60463	177	XM_004938918.3	DLG2	3.74456	2.48525e-08	1.47471e-06	down	419024	-	CGNC:12965	discs large MAGUK scaffold protein 2					DLG2	DLG2	protein_coding	-	NC_006088.5:190535983-191534865	9.38224	0.0158008	593.786	9.2138	0.0003	0.0478034	up	5.18009	15.1371	7.82959	0.0127514	0.017061	0.0175899	419024	-	CGNC:12965	1	-	discs large MAGUK scaffold protein 2
NC_006090.5	45893961	45894123	diffreps_peak_10644	9.81965	162	XM_015284313.1	FNDC1	2.70887	1.51477e-10	1.88002e-08	down	421589	-	CGNC:8865|Ensembl:ENSGALG00000011663	fibronectin type III domain containing 1		GO:0016607(nuclear speck)			FNDC1	FNDC1	protein_coding	-	NC_006090.5:45889771-45956288	19.0128	52.4077	-2.75643	-1.4628	0.01475	0.335762	down	17.9286	18.2219	20.888	35.0704	71.7194	50.4333	421589	-	CGNC:8865|Ensembl:ENSGALG00000011663	3	-	fibronectin type III domain containing 1	GO:0016607(nuclear speck)
NC_006108.5	2034581	2035014	diffreps_peak_26634	9.44602	433	XM_417569.4	MMP23B	2.5616	3.58082e-10	3.50188e-08	down	419407	MMP23A	CGNC:50988|Ensembl:ENSGALG00000001392	matrix metallopeptidase 23B		GO:0031012(extracellular matrix)//GO:0016021(integral component of membrane)	GO:0008270(zinc ion binding)//GO:0004222(metalloendopeptidase activity)	GO:0006508(proteolysis)//GO:0000003(reproduction)	MMP23B	MMP23B	protein_coding	-	NC_006108.5:2032638-2043774	21.9101	93.215	-4.25444	-2.08897	0.02645	0.430371	down	30.9068	34.287	0.536531	54.9824	111.613	113.05	419407	MMP23A	CGNC:50988|Ensembl:ENSGALG00000001392	21	-	matrix metallopeptidase 23B	GO:0031012(extracellular matrix)//GO:0016021(integral component of membrane)	GO:0008270(zinc ion binding)//GO:0004222(metalloendopeptidase activity)	GO:0006508(proteolysis)//GO:0000003(reproduction)
NC_006088.5	116518539	116518775	diffreps_peak_3476	11.5889	236	NM_205299.2	DMD	4.32631	2.57708e-12	1.5635e-09	down	396236	-	CGNC:49712|Ensembl:ENSGALG00000016281	dystrophin		GO:0030018(Z disc)//GO:0044306(neuron projection terminus)//GO:0045211(postsynaptic membrane)//GO:0045202(synapse)//GO:0045121(membrane raft)//GO:0030054(cell junction)//GO:0042383(sarcolemma)//GO:0016010(dystrophin-associated glycoprotein complex)//GO:0005856(cytoskeleton)//GO:0005737(cytoplasm)//GO:0030055(cell-substrate junction)	GO:0050998(nitric-oxide synthase binding)//GO:0003779(actin binding)//GO:0008270(zinc ion binding)//GO:0002162(dystroglycan binding)	GO:0021629(olfactory nerve structural organization)//GO:0002027(regulation of heart rate)//GO:0035994(response to muscle stretch)//GO:0007519(skeletal muscle tissue development)//GO:0033137(negative regulation of peptidyl-serine phosphorylation)//GO:0060314(regulation of ryanodine-sensitive calcium-release channel activity)//GO:0048747(muscle fiber development)//GO:1901385(regulation of voltage-g…	DMD	DMD	protein_coding	-	NC_006088.5:116192482-117188566	3.82539	19.5161	-5.10174	-2.35099	0.0197	0.3833	down	9.44287	0.0495475	1.98375	31.2034	11.9508	15.3942	396236	-	CGNC:49712|Ensembl:ENSGALG00000016281	1	-	dystrophin	GO:0030018(Z disc)//GO:0044306(neuron projection terminus)//GO:0045211(postsynaptic membrane)//GO:0045202(synapse)//GO:0045121(membrane raft)//GO:0030054(cell junction)//GO:0042383(sarcolemma)//GO:0016010(dystrophin-associated glycoprotein complex)//GO:0005856(cytoskeleton)//GO:0005737(cytoplasm)//GO:0030055(cell-substrate junction)	GO:0050998(nitric-oxide synthase binding)//GO:0003779(actin binding)//GO:0008270(zinc ion binding)//GO:0002162(dystroglycan binding)	GO:0021629(olfactory nerve structural organization)//GO:0002027(regulation of heart rate)//GO:0035994(response to muscle stretch)//GO:0007519(skeletal muscle tissue development)//GO:0033137(negative regulation of peptidyl-serine phosphorylation)//GO:0060314(regulation of ryanodine-sensitive calcium-release channel activity)//GO:0048747(muscle fiber development)//GO:1901385(regulation of voltage-g…
NC_006127.5	36781901	36782073	diffreps_peak_29817	12.2297	172	XM_015280350.2	TRPM6	10.5732	5.89309e-13	6.55315e-10	down	100859603	-	CGNC:66094|Ensembl:ENSGALG00000015154	transient receptor potential cation channel subfamily M member 6		GO:0016021(integral component of membrane)//GO:0031526(brush border membrane)//GO:0016324(apical plasma membrane)	GO:0004674(protein serine/threonine kinase activity)//GO:0005261(cation channel activity)	GO:0030001(metal ion transport)//GO:0009636(response to toxic substance)//GO:0006468(protein phosphorylation)//GO:0098655(cation transmembrane transport)//GO:0051262(protein tetramerization)	TRPM6	TRPM6	protein_coding	-	NC_006127.5:36759158-36803800	0.0544028	12.7114	-233.654	-7.86823	0.0272	0.435243	down	0.0195128	0.101708	0.0419875	14.2302	0.0376818	23.8664	100859603	-	CGNC:66094|Ensembl:ENSGALG00000015154	Z	-	transient receptor potential cation channel subfamily M member 6	GO:0016021(integral component of membrane)//GO:0031526(brush border membrane)//GO:0016324(apical plasma membrane)	GO:0004674(protein serine/threonine kinase activity)//GO:0005261(cation channel activity)	GO:0030001(metal ion transport)//GO:0009636(response to toxic substance)//GO:0006468(protein phosphorylation)//GO:0098655(cation transmembrane transport)//GO:0051262(protein tetramerization)
NC_006097.5	1349885	1350640	diffreps_peak_21064	12.1014	755	XM_413723.4	ALPK3	4.74471	7.91737e-13	7.68495e-10	down	768936	-	CGNC:1774|Ensembl:ENSGALG00000037950	alpha kinase 3			GO:0005524(ATP binding)//GO:0004674(protein serine/threonine kinase activity)	GO:0006468(protein phosphorylation)	ALPK3	ALPK3	protein_coding	-	NC_006097.5:1344727-1375044		1.94426	-inf	-inf	0.03225	0.45366	down					5.81866	0.0141214	768936	-	CGNC:1774|Ensembl:ENSGALG00000037950	10	-	alpha kinase 3	GO:0005524(ATP binding)//GO:0004674(protein serine/threonine kinase activity)	GO:0006468(protein phosphorylation)
NC_006105.5	3490889	3491033	diffreps_peak_25310	8.0302	144	XM_415606.6	NARF	3.23245	9.32821e-09	6.03495e-07	down	417341	-	CGNC:1111|Ensembl:ENSGALG00000001603	nuclear prelamin A recognition factor		GO:0005730(nucleolus)//GO:0005638(lamin filament)	GO:0005521(lamin binding)//GO:0051536(iron-sulfur cluster binding)//GO:0003954(NADH dehydrogenase activity)	GO:0055114(oxidation-reduction process)	NARF	NARF	protein_coding	-	NC_006105.5:3477203-3492948	6.93587	52.9884	-7.63977	-2.93353	0.0008	0.0901659	down	0.625818	19.8698	0.312033	42.5486	55.7951	60.6215	417341	-	CGNC:1111|Ensembl:ENSGALG00000001603	18	-	nuclear prelamin A recognition factor	GO:0005730(nucleolus)//GO:0005638(lamin filament)	GO:0005521(lamin binding)//GO:0051536(iron-sulfur cluster binding)//GO:0003954(NADH dehydrogenase activity)	GO:0055114(oxidation-reduction process)
NC_006127.5	37453041	37453531	diffreps_peak_29850	10.0183	490	XM_001231885.5	PRUNE2	176.1	9.5873e-11	1.39321e-08	down	768768	-	CGNC:54738	prune homolog 2					PRUNE2	PRUNE2	protein_coding	-	NC_006127.5:37406231-37540185	0.0606434	17.5377	-289.193	-8.17589	0.0071	0.244844	down	0.0379583	0.0943739	0.049598	4.63696	31.1187	16.8574	768768	-	CGNC:54738	Z	-	prune homolog 2
NC_006096.5	12558074	12558160	diffreps_peak_20678	8.11279	86	NM_205157.3	AGTR1	3.51939	7.71285e-09	5.06489e-07	down	396065	-	CGNC:49635|Ensembl:ENSGALG00000038512	angiotensin II receptor type 1	gga04020(Calcium signaling pathway)//gga04080(Neuroactive ligand-receptor interaction)//gga04261(Adrenergic signaling in cardiomyocytes)//gga04270(Vascular smooth muscle contraction)//gga04933(AGE-RAGE signaling pathway in diabetic complications)	GO:0005886(plasma membrane)//GO:0016021(integral component of membrane)	GO:0004945(angiotensin type II receptor activity)	GO:0019229(regulation of vasoconstriction)//GO:0038166(angiotensin-activated signaling pathway)	AGTR1	AGTR1	protein_coding	+	NC_006096.5:12538212-12559872	22.629	213.842	-9.44991	-3.2403	0.0458	0.501381	down	40.8959	11.2444	15.7467	123.316	233.583	284.628	396065	-	CGNC:49635|Ensembl:ENSGALG00000038512	9	-	angiotensin II receptor type 1	gga04020(Calcium signaling pathway)//gga04080(Neuroactive ligand-receptor interaction)//gga04261(Adrenergic signaling in cardiomyocytes)//gga04270(Vascular smooth muscle contraction)//gga04933(AGE-RAGE signaling pathway in diabetic complications)	GO:0005886(plasma membrane)//GO:0016021(integral component of membrane)	GO:0004945(angiotensin type II receptor activity)	GO:0019229(regulation of vasoconstriction)//GO:0038166(angiotensin-activated signaling pathway)
NC_006127.5	62858877	62859022	diffreps_peak_30431	7.91526	145	NM_204787.1	VCAN	3.48583	1.21546e-08	7.68275e-07	down	395565	PG-M	CGNC:49376|Ensembl:ENSGALG00000015624	versican	gga04514(Cell adhesion molecules (CAMs))	GO:0005578(proteinaceous extracellular matrix)//GO:0016020(membrane)//GO:0005615(extracellular space)//GO:0031012(extracellular matrix)	GO:0005201(extracellular matrix structural constituent)//GO:0030246(carbohydrate binding)//GO:0005540(hyaluronic acid binding)//GO:0005509(calcium ion binding)	GO:0001649(osteoblast differentiation)//GO:0001501(skeletal system development)//GO:0007155(cell adhesion)//GO:0007417(central nervous system development)	VCAN	VCAN	protein_coding	-	NC_006127.5:62854723-62961099	13.5519	30.4839	-2.24942	-1.16955	0.02925	0.441747	down	11.2498	9.76362	19.6423	10.1081	20.7125	60.6312	395565	PG-M	CGNC:49376|Ensembl:ENSGALG00000015624	Z	-	versican	gga04514(Cell adhesion molecules (CAMs))	GO:0005578(proteinaceous extracellular matrix)//GO:0016020(membrane)//GO:0005615(extracellular space)//GO:0031012(extracellular matrix)	GO:0005201(extracellular matrix structural constituent)//GO:0030246(carbohydrate binding)//GO:0005540(hyaluronic acid binding)//GO:0005509(calcium ion binding)	GO:0001649(osteoblast differentiation)//GO:0001501(skeletal system development)//GO:0007155(cell adhesion)//GO:0007417(central nervous system development)
NC_006088.5	55493441	55493640	diffreps_peak_1639	9.99002	199	XM_416328.5	DRAM1	2.98823	1.02325e-10	1.45697e-08	down	418095	-	CGNC:50672|Ensembl:ENSGALG00000012761	DNA damage regulated autophagy modulator 1		GO:0005764(lysosome)//GO:0016021(integral component of membrane)		GO:0010506(regulation of autophagy)	DRAM1	DRAM1	protein_coding	-	NC_006088.5:55492479-55507806	18.5598	79.2637	-4.27072	-2.09448	0.0099	0.282079	down	28.7415	0.822534	26.1153	119.316	16.9824	101.493	418095	-	CGNC:50672|Ensembl:ENSGALG00000012761	1	-	DNA damage regulated autophagy modulator 1	GO:0005764(lysosome)//GO:0016021(integral component of membrane)	GO:0010506(regulation of autophagy)
NC_006090.5	18726788	18726860	diffreps_peak_9903	10.9403	72	NM_001282381.1	MARC1	2.08944	1.14736e-11	3.99912e-09	down	428563	MARC2|MOSC2	CGNC:53405|Ensembl:ENSGALG00000009453	mitochondrial amidoxime reducing component 1					2019-03-01	2019-03-01	protein_coding	-	NC_006090.5:18723064-18732704	41.5452	141.324	-3.40169	-1.76625	0.0012	0.120548	down	57.4724	22.0528	45.1104	145.584	110.938	167.449	428563	MARC2|MOSC2	CGNC:53405|Ensembl:ENSGALG00000009453	3	-	mitochondrial amidoxime reducing component 1
NC_006090.5	58871989	58872283	diffreps_peak_11035	11.6514	294	XM_015284453.2	PTPRK	3.14556	2.23148e-12	1.41981e-09	down	421711	-	CGNC:10963|Ensembl:ENSGALG00000037423	protein tyrosine phosphatase, receptor type K		GO:0016021(integral component of membrane)	GO:0004725(protein tyrosine phosphatase activity)	GO:0035335(peptidyl-tyrosine dephosphorylation)	PTPRK	PTPRK	protein_coding	+	NC_006090.5:58645743-59036718	0.0297019	8.07847	-271.984	-8.08738	5e-05	0.0121605	down	0.0430877	0.0257445	0.0202736	11.025	4.93303	8.27739	421711	-	CGNC:10963|Ensembl:ENSGALG00000037423	3	-	protein tyrosine phosphatase, receptor type K	GO:0016021(integral component of membrane)	GO:0004725(protein tyrosine phosphatase activity)	GO:0035335(peptidyl-tyrosine dephosphorylation)
NC_006088.5	100685485	100685581	diffreps_peak_3029	13.3806	96	XM_416681.6	CXADR	13.1811	4.16337e-14	2.06575e-10	down	418473	TSTD1	CGNC:11710|Ensembl:ENSGALG00000015701	coxsackie virus and adenovirus receptor		GO:0016021(integral component of membrane)			CXADR	CXADR	protein_coding	+	NC_006088.5:100685485-100716756	0.46632	14.4573	-31.0031	-4.95434	0.01205	0.311415	down	0.0294567	0.0293504	1.34015	16.4538	4.9656	21.9527	418473	TSTD1	CGNC:11710|Ensembl:ENSGALG00000015701	1	-	coxsackie virus and adenovirus receptor	GO:0016021(integral component of membrane)
NC_006089.5	41519369	41519423	diffreps_peak_6722	8.65928	54	XM_015281763.2	COL6A6	2.07708	2.19137e-09	1.62886e-07	down	428448	-	CGNC:53367	collagen type VI alpha 6 chain	gga04510(Focal adhesion)//gga04512(ECM-receptor interaction)				COL6A6	COL6A6	protein_coding	+	NC_006089.5:41486744-41538740	3.82101	29.2364	-7.65149	-2.93574	0.0015	0.130783	down	9.21698	0.115828	2.13022	49.8532	30.1883	7.66758	428448	-	CGNC:53367	2	-	collagen type VI alpha 6 chain	gga04510(Focal adhesion)//gga04512(ECM-receptor interaction)
NC_006105.5	4495738	4496013	diffreps_peak_25360	8.15114	275	NM_001321535.1	FOXJ1	19.2384	7.06084e-09	4.67479e-07	down	770009	-	CGNC:66638|Ensembl:ENSGALG00000041025	forkhead box J1		GO:0005634(nucleus)	GO:0043565(sequence-specific DNA binding)//GO:0003700(transcription factor activity, sequence-specific DNA binding)	GO:0006355(regulation of transcription, DNA-templated)	FOXJ1	FOXJ1	protein_coding	+	NC_006105.5:4495738-4501676		6.23409	-inf	-inf	0.049	0.516961	down				18.7023			770009	-	CGNC:66638|Ensembl:ENSGALG00000041025	18	-	forkhead box J1	GO:0005634(nucleus)	GO:0043565(sequence-specific DNA binding)//GO:0003700(transcription factor activity, sequence-specific DNA binding)	GO:0006355(regulation of transcription, DNA-templated)
NC_006127.5	16576176	16576353	diffreps_peak_29169	7.01877	177	XM_003642983.4	FREM3	7.24893	9.57692e-08	5.14108e-06	down	425372	-	CGNC:52435|Ensembl:ENSGALG00000020561	FRAS1 related extracellular matrix 3		GO:0016021(integral component of membrane)			FREM3	FREM3	protein_coding	-	NC_006127.5:16552747-16594094	0.190006	4.87782	-25.6719	-4.68212	0.022	0.399825	down	0.50329	0.0437413	0.0229858	7.64623	0.0311448	6.95607	425372	-	CGNC:52435|Ensembl:ENSGALG00000020561	Z	-	FRAS1 related extracellular matrix 3	GO:0016021(integral component of membrane)
NC_006101.5	12507646	12507851	diffreps_peak_23931	9.8993	205	NM_001004375.2	HBM	2.34211	1.26097e-10	1.68048e-08	down	416651	HBA2|HBAD	CGNC:50309|Ensembl:ENSGALG00000031597	hemoglobin subunit mu					HBM	HBM	protein_coding	+	NC_006101.5:12507376-12508287	48.05		inf	inf	0.04025	0.485627	up	144.15						416651	HBA2|HBAD	CGNC:50309|Ensembl:ENSGALG00000031597	14	-	hemoglobin subunit mu
NC_006090.5	38887321	38888360	diffreps_peak_10404	10.3844	1039	XM_015284404.2	MAP3K21	2.26224	4.12695e-11	8.24824e-09	down	428586	-	CGNC:53409|Ensembl:ENSGALG00000011008	mitogen-activated protein kinase kinase kinase 21					MAP3K21	MAP3K21	protein_coding	-	NC_006090.5:38881536-38927174	0.0135321	5.66811	-418.865	-8.71034	0.0427	0.490228	down	0.0264703	0.00789972	0.00622623	8.94004	0.551056	7.51324	428586	-	CGNC:53409|Ensembl:ENSGALG00000011008	3	-	mitogen-activated protein kinase kinase kinase 21
NC_006109.5	1196671	1196756	diffreps_peak_26878	10.7014	85	XM_001233495.4	ADAM28	20.6422	1.98878e-11	5.50042e-09	down	419529	ADAMDEC1	CGNC:51025	ADAM metallopeptidase domain 28					ADAM28	ADAM28	protein_coding	-	NC_006109.5:1187066-1205338	0.140418	39.8274	-283.635	-8.14789	0.0018	0.14098	down	0.0359331	0.286647	0.0986732	37.9174	0.0507513	81.5139	419529	ADAMDEC1	CGNC:51025	22	-	ADAM metallopeptidase domain 28
NC_006097.5	12100296	12100440	diffreps_peak_21531	5.4046	144	XM_413844.6	ADAMTSL3	58.8	3.93915e-06	0.00015358	down	415465	-	CGNC:14232|Ensembl:ENSGALG00000006104	ADAMTS like 3			GO:0008270(zinc ion binding)//GO:0004222(metalloendopeptidase activity)	GO:0006508(proteolysis)	ADAMTSL3	ADAMTSL3	protein_coding	+	NC_006097.5:11929036-12115762	0.0722984	12.7576	-176.458	-7.46318	0.0006	0.0759616	down	0.0705927	0.120591	0.0257119	11.9403	0.0428585	26.2898	415465	-	CGNC:14232|Ensembl:ENSGALG00000006104	10	-	ADAMTS like 3	GO:0008270(zinc ion binding)//GO:0004222(metalloendopeptidase activity)	GO:0006508(proteolysis)
NC_006094.5	27217920	27217971	diffreps_peak_18929	11.0042	51	NM_205459.3	MYLK	2.70557	9.90288e-12	3.66413e-09	down	396445	MLCK	CGNC:8898|Ensembl:ENSGALG00000011708	myosin light chain kinase	gga04020(Calcium signaling pathway)//gga04270(Vascular smooth muscle contraction)//gga04510(Focal adhesion)//gga04810(Regulation of actin cytoskeleton)		GO:0004672(protein kinase activity)//GO:0005524(ATP binding)	GO:0006468(protein phosphorylation)	MYLK	MYLK	protein_coding	-	NC_006094.5:27171053-27356465	8.02403	65.5758	-8.1724	-3.03076	0.0017	0.137819	down	8.76346	10.8266	4.48201	14.7006	144.541	37.4855	396445	MLCK	CGNC:8898|Ensembl:ENSGALG00000011708	7	-	myosin light chain kinase	gga04020(Calcium signaling pathway)//gga04270(Vascular smooth muscle contraction)//gga04510(Focal adhesion)//gga04810(Regulation of actin cytoskeleton)	GO:0004672(protein kinase activity)//GO:0005524(ATP binding)	GO:0006468(protein phosphorylation)
NC_006091.5	49746038	49746947	diffreps_peak_13489	11.2597	909	XM_420592.6	SHROOM3	5.8735	5.49912e-12	2.5422e-09	down	422636	-	CGNC:8728	shroom family member 3	gga04530(Tight junction)				SHROOM3	SHROOM3	protein_coding	-	NC_006091.5:49726560-49874664	0.0190861	4.84437	-253.816	-7.98764	0.01375	0.326677	down	0.00682602	0.040793	0.00963935	14.5157	0.0173896		422636	-	CGNC:8728	4	-	shroom family member 3	gga04530(Tight junction)
NC_006108.5	2032881	2034480	diffreps_peak_26633	8.152	1599	XM_417569.4	MMP23B	2.32033	7.04688e-09	4.66666e-07	down	419407	MMP23A	CGNC:50988|Ensembl:ENSGALG00000001392	matrix metallopeptidase 23B		GO:0031012(extracellular matrix)//GO:0016021(integral component of membrane)	GO:0008270(zinc ion binding)//GO:0004222(metalloendopeptidase activity)	GO:0006508(proteolysis)//GO:0000003(reproduction)	MMP23B	MMP23B	protein_coding	-	NC_006108.5:2032638-2043774	21.9101	93.215	-4.25444	-2.08897	0.02645	0.430371	down	30.9068	34.287	0.536531	54.9824	111.613	113.05	419407	MMP23A	CGNC:50988|Ensembl:ENSGALG00000001392	21	-	matrix metallopeptidase 23B	GO:0031012(extracellular matrix)//GO:0016021(integral component of membrane)	GO:0008270(zinc ion binding)//GO:0004222(metalloendopeptidase activity)	GO:0006508(proteolysis)//GO:0000003(reproduction)
NC_006089.5	64528081	64528185	diffreps_peak_7316	10.2507	104	XM_418957.6	DSP	29.3657	5.61388e-11	9.95687e-09	down	420869	-	CGNC:9696|Ensembl:ENSGALG00000012790	desmoplakin		GO:0001533(cornified envelope)//GO:0070062(extracellular exosome)//GO:0014704(intercalated disc)//GO:0030057(desmosome)//GO:0016323(basolateral plasma membrane)//GO:0005882(intermediate filament)//GO:0031012(extracellular matrix)//GO:0005634(nucleus)	GO:0005080(protein kinase C binding)//GO:0003723(RNA binding)//GO:0005198(structural molecule activity)//GO:0030674(protein binding, bridging)//GO:0097110(scaffold protein binding)//GO:0050839(cell adhesion molecule binding)	GO:0071896(protein localization to adherens junction)//GO:0018149(peptide cross-linking)//GO:0045109(intermediate filament organization)//GO:0030216(keratinocyte differentiation)//GO:0098911(regulation of ventricular cardiac muscle cell action potential)//GO:0003223(ventricular compact myocardium morphogenesis)//GO:0034332(adherens junction organization)//GO:0002934(desmosome organization)//GO:00…	DSP	DSP	protein_coding	-	NC_006089.5:64524236-64561360	1.48985	23.6704	-15.8878	-3.98985	0.0072	0.24737	down	0.0690674	0.110989	4.28948	37.3467	3.94451	29.7202	420869	-	CGNC:9696|Ensembl:ENSGALG00000012790	2	-	desmoplakin	GO:0001533(cornified envelope)//GO:0070062(extracellular exosome)//GO:0014704(intercalated disc)//GO:0030057(desmosome)//GO:0016323(basolateral plasma membrane)//GO:0005882(intermediate filament)//GO:0031012(extracellular matrix)//GO:0005634(nucleus)	GO:0005080(protein kinase C binding)//GO:0003723(RNA binding)//GO:0005198(structural molecule activity)//GO:0030674(protein binding, bridging)//GO:0097110(scaffold protein binding)//GO:0050839(cell adhesion molecule binding)	GO:0071896(protein localization to adherens junction)//GO:0018149(peptide cross-linking)//GO:0045109(intermediate filament organization)//GO:0030216(keratinocyte differentiation)//GO:0098911(regulation of ventricular cardiac muscle cell action potential)//GO:0003223(ventricular compact myocardium morphogenesis)//GO:0034332(adherens junction organization)//GO:0002934(desmosome organization)//GO:00…
NC_006127.5	10818989	10819040	diffreps_peak_28959	13.2793	51	XM_015277513.2	SPEF2	210.7	5.25691e-14	2.27465e-10	down	427435	-	CGNC:53087	sperm flagellar 2					SPEF2	SPEF2	protein_coding	+	NC_006127.5:10603369-10844790	0.0772202	24.9691	-323.349	-8.33695	0.00755	0.253735	down	0.114145	0.0560566	0.061459	38.6752	0.0619292	36.1701	427435	-	CGNC:53087	Z	-	sperm flagellar 2
NC_006091.5	13924494	13924662	diffreps_peak_12642	5.66965	168	XM_015278605.2	COL4A5	2.72581	2.1397e-06	8.8831e-05	down	422348	-	CGNC:6170|Ensembl:ENSGALG00000008141	collagen type IV alpha 5 chain	gga04510(Focal adhesion)//gga04512(ECM-receptor interaction)//gga04933(AGE-RAGE signaling pathway in diabetic complications)	GO:0005605(basal lamina)//GO:0005587(collagen type IV trimer)//GO:0031594(neuromuscular junction)	GO:0005201(extracellular matrix structural constituent)	GO:0038063(collagen-activated tyrosine kinase receptor signaling pathway)//GO:0007528(neuromuscular junction development)	COL4A5	COL4A5	protein_coding	-	NC_006091.5:13901305-13980749	1.37636	8.29295	-6.02529	-2.59103	0.0409	0.488268	down	0.0196218	0.029278	4.08018	4.92624	12.3055	7.6471	422348	-	CGNC:6170|Ensembl:ENSGALG00000008141	4	-	collagen type IV alpha 5 chain	gga04510(Focal adhesion)//gga04512(ECM-receptor interaction)//gga04933(AGE-RAGE signaling pathway in diabetic complications)	GO:0005605(basal lamina)//GO:0005587(collagen type IV trimer)//GO:0031594(neuromuscular junction)	GO:0005201(extracellular matrix structural constituent)	GO:0038063(collagen-activated tyrosine kinase receptor signaling pathway)//GO:0007528(neuromuscular junction development)
NC_006088.5	20565361	20565825	diffreps_peak_706	8.06022	464	NM_001006227.1	MAPK11	4.281	8.70521e-09	5.65879e-07	down	417739	-	CGNC:6538|Ensembl:ENSGALG00000040023	mitogen-activated protein kinase 11	gga04010(MAPK signaling pathway)//gga04068(FoxO signaling pathway)//gga04261(Adrenergic signaling in cardiomyocytes)//gga04370(VEGF signaling pathway)//gga04620(Toll-like receptor signaling pathway)//gga04621(NOD-like receptor signaling pathway)//gga04622(RIG-I-like receptor signaling pathway)//gga04912(GnRH signaling pathway)//gga04914(Progesterone-mediated oocyte maturation)//gga04933(AGE-RAGE …	GO:0005622(intracellular)	GO:0005524(ATP binding)//GO:0004707(MAP kinase activity)	GO:0000165(MAPK cascade)	MAPK11	MAPK11	protein_coding	-	NC_006088.5:20564338-20594716		0.707345	-inf	-inf	0.0037	0.202811	down					2.12204		417739	-	CGNC:6538|Ensembl:ENSGALG00000040023	1	-	mitogen-activated protein kinase 11	gga04010(MAPK signaling pathway)//gga04068(FoxO signaling pathway)//gga04261(Adrenergic signaling in cardiomyocytes)//gga04370(VEGF signaling pathway)//gga04620(Toll-like receptor signaling pathway)//gga04621(NOD-like receptor signaling pathway)//gga04622(RIG-I-like receptor signaling pathway)//gga04912(GnRH signaling pathway)//gga04914(Progesterone-mediated oocyte maturation)//gga04933(AGE-RAGE …	GO:0005622(intracellular)	GO:0005524(ATP binding)//GO:0004707(MAP kinase activity)	GO:0000165(MAPK cascade)
NC_006090.5	54296596	54297005	diffreps_peak_10888	10.7227	409	XM_025149170.1	NHSL1	2.61735	1.89381e-11	5.37263e-09	down	421680	-	CGNC:10359|Ensembl:ENSGALG00000026981	NHS like 1					NHSL1	NHSL1	protein_coding	+	NC_006090.5:54295921-54462047	0.034151	2.56005	-74.9626	-6.2281	0.04185	0.488737	down	0.0477043	0.026697	0.0280518		0.00632889	7.67383	421680	-	CGNC:10359|Ensembl:ENSGALG00000026981	3	-	NHS like 1
NC_006127.5	10843061	10844240	diffreps_peak_28978	11.6941	1179	XM_015277513.2	SPEF2	76.1364	2.02261e-12	1.33143e-09	down	427435	-	CGNC:53087	sperm flagellar 2					SPEF2	SPEF2	protein_coding	+	NC_006127.5:10603369-10844790	0.0772202	24.9691	-323.349	-8.33695	0.00755	0.253735	down	0.114145	0.0560566	0.061459	38.6752	0.0619292	36.1701	427435	-	CGNC:53087	Z	-	sperm flagellar 2
NC_006095.5	25293614	25293776	diffreps_peak_19980	6.35357	162	XM_015291201.2	GLIS1	69.4	4.43026e-07	2.10723e-05	down	424652	-	CGNC:8149|Ensembl:ENSGALG00000010721	GLIS family zinc finger 1		GO:0005634(nucleus)	GO:0000977(RNA polymerase II regulatory region sequence-specific DNA binding)	GO:0006357(regulation of transcription from RNA polymerase II promoter)	GLIS1	GLIS1	protein_coding	-	NC_006095.5:25256512-25429872		1.96298	-inf	-inf	0.00825	0.262919	down				0.019273	5.85195	0.0177121	424652	-	CGNC:8149|Ensembl:ENSGALG00000010721	8	-	GLIS family zinc finger 1	GO:0005634(nucleus)	GO:0000977(RNA polymerase II regulatory region sequence-specific DNA binding)	GO:0006357(regulation of transcription from RNA polymerase II promoter)
NC_006088.5	14289441	14290003	diffreps_peak_555	9.36296	562	XM_025153655.1	CDHR3	5.09441	4.33554e-10	4.0895e-08	down	427846	-	CGNC:53209|Ensembl:ENSGALG00000008109	cadherin related family member 3					CDHR3	CDHR3	protein_coding	+	NC_006088.5:14152182-14392439	0.0895219	20.5831	-229.922	-7.845	0.03645	0.471754	down	0.0964848	0.0963511	0.0757298	18.4987		43.2505	427846	-	CGNC:53209|Ensembl:ENSGALG00000008109	1	-	cadherin related family member 3
NC_006088.5	116207967	116208060	diffreps_peak_3441	11.4289	93	NM_205299.2	DMD	3.69797	3.72436e-12	1.97811e-09	down	396236	-	CGNC:49712|Ensembl:ENSGALG00000016281	dystrophin		GO:0030018(Z disc)//GO:0044306(neuron projection terminus)//GO:0045211(postsynaptic membrane)//GO:0045202(synapse)//GO:0045121(membrane raft)//GO:0030054(cell junction)//GO:0042383(sarcolemma)//GO:0016010(dystrophin-associated glycoprotein complex)//GO:0005856(cytoskeleton)//GO:0005737(cytoplasm)//GO:0030055(cell-substrate junction)	GO:0050998(nitric-oxide synthase binding)//GO:0003779(actin binding)//GO:0008270(zinc ion binding)//GO:0002162(dystroglycan binding)	GO:0021629(olfactory nerve structural organization)//GO:0002027(regulation of heart rate)//GO:0035994(response to muscle stretch)//GO:0007519(skeletal muscle tissue development)//GO:0033137(negative regulation of peptidyl-serine phosphorylation)//GO:0060314(regulation of ryanodine-sensitive calcium-release channel activity)//GO:0048747(muscle fiber development)//GO:1901385(regulation of voltage-g…	DMD	DMD	protein_coding	-	NC_006088.5:116192482-117188566	3.82539	19.5161	-5.10174	-2.35099	0.0197	0.3833	down	9.44287	0.0495475	1.98375	31.2034	11.9508	15.3942	396236	-	CGNC:49712|Ensembl:ENSGALG00000016281	1	-	dystrophin	GO:0030018(Z disc)//GO:0044306(neuron projection terminus)//GO:0045211(postsynaptic membrane)//GO:0045202(synapse)//GO:0045121(membrane raft)//GO:0030054(cell junction)//GO:0042383(sarcolemma)//GO:0016010(dystrophin-associated glycoprotein complex)//GO:0005856(cytoskeleton)//GO:0005737(cytoplasm)//GO:0030055(cell-substrate junction)	GO:0050998(nitric-oxide synthase binding)//GO:0003779(actin binding)//GO:0008270(zinc ion binding)//GO:0002162(dystroglycan binding)	GO:0021629(olfactory nerve structural organization)//GO:0002027(regulation of heart rate)//GO:0035994(response to muscle stretch)//GO:0007519(skeletal muscle tissue development)//GO:0033137(negative regulation of peptidyl-serine phosphorylation)//GO:0060314(regulation of ryanodine-sensitive calcium-release channel activity)//GO:0048747(muscle fiber development)//GO:1901385(regulation of voltage-g…
NC_006127.5	10826208	10826346	diffreps_peak_28965	13.0842	138	XM_015277513.2	SPEF2	13.3554	8.23796e-14	2.70504e-10	down	427435	-	CGNC:53087	sperm flagellar 2					SPEF2	SPEF2	protein_coding	+	NC_006127.5:10603369-10844790	0.0772202	24.9691	-323.349	-8.33695	0.00755	0.253735	down	0.114145	0.0560566	0.061459	38.6752	0.0619292	36.1701	427435	-	CGNC:53087	Z	-	sperm flagellar 2
NC_006097.5	12075212	12075366	diffreps_peak_21526	12.4794	154	XM_413844.6	ADAMTSL3	181	3.31625e-13	4.95854e-10	down	415465	-	CGNC:14232|Ensembl:ENSGALG00000006104	ADAMTS like 3			GO:0008270(zinc ion binding)//GO:0004222(metalloendopeptidase activity)	GO:0006508(proteolysis)	ADAMTSL3	ADAMTSL3	protein_coding	+	NC_006097.5:11929036-12115762	0.0722984	12.7576	-176.458	-7.46318	0.0006	0.0759616	down	0.0705927	0.120591	0.0257119	11.9403	0.0428585	26.2898	415465	-	CGNC:14232|Ensembl:ENSGALG00000006104	10	-	ADAMTS like 3	GO:0008270(zinc ion binding)//GO:0004222(metalloendopeptidase activity)	GO:0006508(proteolysis)
NC_006088.5	174698670	174699000	diffreps_peak_4940	10.7851	330	NM_001252140.1	NBEA	2.03847	1.64035e-11	5.01738e-09	down	395195	-	CGNC:12814	neurobeachin		GO:0016020(membrane)//GO:0005737(cytoplasm)			NBEA	NBEA	protein_coding	-	NC_006088.5:174373490-174843850	6.34011	15.2622	-2.40726	-1.26739	0.04355	0.492004	down	10.1042	0.173517	8.74258	35.8163	2.96537	7.00506	395195	-	CGNC:12814	1	-	neurobeachin	GO:0016020(membrane)//GO:0005737(cytoplasm)
NC_006089.5	41522429	41522492	diffreps_peak_6723	11.2692	63	XM_015281763.2	COL6A6	2.56098	5.38011e-12	2.50481e-09	down	428448	-	CGNC:53367	collagen type VI alpha 6 chain	gga04510(Focal adhesion)//gga04512(ECM-receptor interaction)				COL6A6	COL6A6	protein_coding	+	NC_006089.5:41486744-41538740	3.82101	29.2364	-7.65149	-2.93574	0.0015	0.130783	down	9.21698	0.115828	2.13022	49.8532	30.1883	7.66758	428448	-	CGNC:53367	2	-	collagen type VI alpha 6 chain	gga04510(Focal adhesion)//gga04512(ECM-receptor interaction)
NC_006090.5	75549578	75549820	diffreps_peak_11390	7.73225	242	XM_015284692.2	ANKRD6	5.63436	1.85245e-08	1.1264e-06	down	421813	-	CGNC:11760	ankyrin repeat domain 6					ANKRD6	ANKRD6	protein_coding	-	NC_006090.5:75545463-75651246	0.0312646	7.78129	-248.886	-7.95934	5e-05	0.0121605	down	0.0119591	0.0536794	0.0281552	0.0142438	7.41434	15.9153	421813	-	CGNC:11760	3	-	ankyrin repeat domain 6
NC_006091.5	13903541	13904053	diffreps_peak_12640	9.44667	512	XM_015278605.2	COL4A5	3.17194	3.57541e-10	3.49925e-08	down	422348	-	CGNC:6170|Ensembl:ENSGALG00000008141	collagen type IV alpha 5 chain	gga04510(Focal adhesion)//gga04512(ECM-receptor interaction)//gga04933(AGE-RAGE signaling pathway in diabetic complications)	GO:0005605(basal lamina)//GO:0005587(collagen type IV trimer)//GO:0031594(neuromuscular junction)	GO:0005201(extracellular matrix structural constituent)	GO:0038063(collagen-activated tyrosine kinase receptor signaling pathway)//GO:0007528(neuromuscular junction development)	COL4A5	COL4A5	protein_coding	-	NC_006091.5:13901305-13980749	1.37636	8.29295	-6.02529	-2.59103	0.0409	0.488268	down	0.0196218	0.029278	4.08018	4.92624	12.3055	7.6471	422348	-	CGNC:6170|Ensembl:ENSGALG00000008141	4	-	collagen type IV alpha 5 chain	gga04510(Focal adhesion)//gga04512(ECM-receptor interaction)//gga04933(AGE-RAGE signaling pathway in diabetic complications)	GO:0005605(basal lamina)//GO:0005587(collagen type IV trimer)//GO:0031594(neuromuscular junction)	GO:0005201(extracellular matrix structural constituent)	GO:0038063(collagen-activated tyrosine kinase receptor signaling pathway)//GO:0007528(neuromuscular junction development)
NC_006099.5	9108679	9108869	diffreps_peak_22650	5.93788	190	XM_015293383.2	DNAH12	78.8	1.15378e-06	5.0784e-05	down	416004	DNHD2	CGNC:4170|Ensembl:ENSGALG00000005601	dynein, axonemal, heavy chain 12		GO:0030286(dynein complex)	GO:0005524(ATP binding)//GO:0016887(ATPase activity)//GO:0003777(microtubule motor activity)	GO:0007018(microtubule-based movement)	DNAH12	DNAH12	protein_coding	-	NC_006099.5:9048435-9116564	0.0414212	5.85949	-141.461	-7.14426	0.00325	0.202811	down	0.039653	0.0690636	0.0155469	7.1151	0.0280631	10.4353	416004	DNHD2	CGNC:4170|Ensembl:ENSGALG00000005601	12	-	dynein, axonemal, heavy chain 12	GO:0030286(dynein complex)	GO:0005524(ATP binding)//GO:0016887(ATPase activity)//GO:0003777(microtubule motor activity)	GO:0007018(microtubule-based movement)
NC_006093.5	32383205	32383620	diffreps_peak_17829	7.74184	415	XM_001235012.5	PSTK	4.05147	1.81202e-08	1.10345e-06	down	771778	-	CGNC:7317	phosphoseryl-tRNA kinase	gga00450(Selenocompound metabolism)//gga00970(Aminoacyl-tRNA biosynthesis)				PSTK	PSTK	protein_coding	+	NC_006093.5:32383205-32386320	1.38121		inf	inf	0.0029	0.202811	up	3.9698	0.125005	0.0488059				771778	-	CGNC:7317	6	-	phosphoseryl-tRNA kinase	gga00450(Selenocompound metabolism)//gga00970(Aminoacyl-tRNA biosynthesis)
NC_006088.5	122350541	122351500	diffreps_peak_3712	9.96276	959	XM_015272984.2	NHS	2.91807	1.08954e-10	1.52367e-08	down	418616	-	CGNC:12388|Ensembl:ENSGALG00000016543	NHS actin remodeling regulator					NHS	NHS	protein_coding	-	NC_006088.5:122293080-122596955	0.0249792	6.70683	-268.497	-8.06876	0.00485	0.222331	down	0.0266234	0.0170076	0.0313067	10.2395	5.40204	4.47891	418616	-	CGNC:12388|Ensembl:ENSGALG00000016543	1	-	NHS actin remodeling regulator
NC_006089.5	147691553	147691718	diffreps_peak_9226	5.72707	165	XM_004940072.3	ADGRB1	62.4	1.87467e-06	7.8673e-05	down	100859755	BAI1	CGNC:66159|Ensembl:ENSGALG00000033960	adhesion G protein-coupled receptor B1	gga04115(p53 signaling pathway)				ADGRB1	ADGRB1	protein_coding	+	NC_006089.5:147555340-147837517	0.949736		inf	inf	0.001	0.103843	up	0.483319	2.33124	0.0346526				100859755	BAI1	CGNC:66159|Ensembl:ENSGALG00000033960	2	-	adhesion G protein-coupled receptor B1	gga04115(p53 signaling pathway)
NC_006088.5	59071943	59072225	diffreps_peak_1773	13.0686	282	XM_015287247.2	FGD4	9.4924	8.5383e-14	2.75509e-10	down	107049013	-	CGNC:9792	FYVE, RhoGEF and PH domain containing 4					FGD4	FGD4	protein_coding	-	NC_006088.5:58960364-59072225	16.1566	36.0594	-2.23187	-1.15825	0.04805	0.511384	down	18.5668	13.2644	16.6386	50.8255	37.892	19.4607	107049013	-	CGNC:9792	1	-	FYVE, RhoGEF and PH domain containing 4
NC_006101.5	7980441	7980620	diffreps_peak_23848	8.81487	179	NM_205274.2	MYH11	6.43989	1.53154e-09	1.18625e-07	down	396211	-	CGNC:4917|Ensembl:ENSGALG00000006520	myosin, heavy chain 11, smooth muscle	gga04530(Tight junction)	GO:0030016(myofibril)//GO:0005859(muscle myosin complex)//GO:0032982(myosin filament)	GO:0046982(protein heterodimerization activity)//GO:0008307(structural constituent of muscle)//GO:0045159(myosin II binding)//GO:0000146(microfilament motor activity)//GO:0005524(ATP binding)//GO:0005515(protein binding)//GO:0005516(calmodulin binding)//GO:0000287(magnesium ion binding)//GO:0043531(ADP binding)//GO:0030898(actin-dependent ATPase activity)//GO:0032027(myosin light chain binding)//…	GO:0006939(smooth muscle contraction)//GO:0048251(elastic fiber assembly)//GO:0030239(myofibril assembly)//GO:0030241(skeletal muscle myosin thick filament assembly)//GO:0048739(cardiac muscle fiber development)	MYH11	MYH11	protein_coding	-	NC_006101.5:7970089-8032209	52.0783	254.594	-4.88866	-2.28944	5e-05	0.0121605	down	44.0805	56.5731	55.5812	112.259	512.699	138.823	396211	-	CGNC:4917|Ensembl:ENSGALG00000006520	14	-	myosin, heavy chain 11, smooth muscle	gga04530(Tight junction)	GO:0030016(myofibril)//GO:0005859(muscle myosin complex)//GO:0032982(myosin filament)	GO:0046982(protein heterodimerization activity)//GO:0008307(structural constituent of muscle)//GO:0045159(myosin II binding)//GO:0000146(microfilament motor activity)//GO:0005524(ATP binding)//GO:0005515(protein binding)//GO:0005516(calmodulin binding)//GO:0000287(magnesium ion binding)//GO:0043531(ADP binding)//GO:0030898(actin-dependent ATPase activity)//GO:0032027(myosin light chain binding)//…	GO:0006939(smooth muscle contraction)//GO:0048251(elastic fiber assembly)//GO:0030239(myofibril assembly)//GO:0030241(skeletal muscle myosin thick filament assembly)//GO:0048739(cardiac muscle fiber development)
NC_006127.5	10819061	10819246	diffreps_peak_28960	13.8108	185	XM_015277513.2	SPEF2	239.2	1.5459e-14	1.54251e-10	down	427435	-	CGNC:53087	sperm flagellar 2					SPEF2	SPEF2	protein_coding	+	NC_006127.5:10603369-10844790	0.0772202	24.9691	-323.349	-8.33695	0.00755	0.253735	down	0.114145	0.0560566	0.061459	38.6752	0.0619292	36.1701	427435	-	CGNC:53087	Z	-	sperm flagellar 2
NC_006089.5	1836537	1836647	diffreps_peak_5601	7.2324	110	XM_015281047.2	VIPR1	3.85366	5.85605e-08	3.24837e-06	down	395329	CVIPR	CGNC:49269|Ensembl:ENSGALG00000005259	vasoactive intestinal peptide receptor 1	gga04080(Neuroactive ligand-receptor interaction)	GO:0005886(plasma membrane)//GO:0016021(integral component of membrane)//GO:0043235(receptor complex)	GO:0004999(vasoactive intestinal polypeptide receptor activity)	GO:0007186(G-protein coupled receptor signaling pathway)//GO:0007166(cell surface receptor signaling pathway)	VIPR1	VIPR1	protein_coding	+	NC_006089.5:1815086-1941965	0.405592	11.2141	-27.6489	-4.78915	0.03515	0.462758	down	0.89206	0.284667	0.0400493	13.1378	4.04065	16.4639	395329	CVIPR	CGNC:49269|Ensembl:ENSGALG00000005259	2	-	vasoactive intestinal peptide receptor 1	gga04080(Neuroactive ligand-receptor interaction)	GO:0005886(plasma membrane)//GO:0016021(integral component of membrane)//GO:0043235(receptor complex)	GO:0004999(vasoactive intestinal polypeptide receptor activity)	GO:0007186(G-protein coupled receptor signaling pathway)//GO:0007166(cell surface receptor signaling pathway)
NC_006094.5	35211870	35211975	diffreps_peak_19125	12.9882	105	XM_025152526.1	NEBL1	31.6571	1.02753e-13	2.94024e-10	down	101748402	-	CGNC:67888	nebulin-like 1					NEBL1	NEBL1	protein_coding	-	NC_006094.5:35142061-35320882	0.014604	3.56655	-244.217	-7.93202	0.0322	0.45366	down	0.0180612	0.0122374	0.0135134	0.00195452	8.61293	2.08477	101748402	-	CGNC:67888	7	-	nebulin-like 1
NC_006089.5	107524792	107524925	diffreps_peak_8278	11.8664	133	XM_015282621.2	DTNA	2.83326	1.36019e-12	1.03538e-09	down	421104	-	CGNC:11319|Ensembl:ENSGALG00000015211	dystrobrevin alpha			GO:0008270(zinc ion binding)		DTNA	DTNA	protein_coding	+	NC_006089.5:107317305-107538069	3.51081	0.0149027	235.581	7.88008	0.0344	0.460094	up	0.0532678	10.4722	0.00695236	0.00703961	0.0376686		421104	-	CGNC:11319|Ensembl:ENSGALG00000015211	2	-	dystrobrevin alpha	GO:0008270(zinc ion binding)
NC_006090.5	45955925	45956240	diffreps_peak_10655	10.2544	315	XM_015284313.1	FNDC1	2.09648	5.56631e-11	9.91344e-09	down	421589	-	CGNC:8865|Ensembl:ENSGALG00000011663	fibronectin type III domain containing 1		GO:0016607(nuclear speck)			FNDC1	FNDC1	protein_coding	-	NC_006090.5:45889771-45956288	19.0128	52.4077	-2.75643	-1.4628	0.01475	0.335762	down	17.9286	18.2219	20.888	35.0704	71.7194	50.4333	421589	-	CGNC:8865|Ensembl:ENSGALG00000011663	3	-	fibronectin type III domain containing 1	GO:0016607(nuclear speck)
NC_006102.5	4043647	4043796	diffreps_peak_24155	6.48294	149	NM_001030656.1	GLT1D1	7.65128	3.28897e-07	1.60402e-05	down	416807	-	CGNC:1930|Ensembl:ENSGALG00000002679	glycosyltransferase 1 domain containing 1		GO:0005829(cytosol)	GO:0016757(transferase activity, transferring glycosyl groups)		GLT1D1	GLT1D1	protein_coding	-	NC_006102.5:4008079-4052380	0.0446145	1.66247	-37.263	-5.21967	0.0205	0.393073	down	0.0380639	0.028536	0.0672437	2.28055	0.0402066	2.66664	416807	-	CGNC:1930|Ensembl:ENSGALG00000002679	15	-	glycosyltransferase 1 domain containing 1	GO:0005829(cytosol)	GO:0016757(transferase activity, transferring glycosyl groups)
NC_006090.5	45906160	45906391	diffreps_peak_10645	5.61396	231	XM_015284313.1	FNDC1	2.38934	2.43246e-06	9.95968e-05	down	421589	-	CGNC:8865|Ensembl:ENSGALG00000011663	fibronectin type III domain containing 1		GO:0016607(nuclear speck)			FNDC1	FNDC1	protein_coding	-	NC_006090.5:45889771-45956288	19.0128	52.4077	-2.75643	-1.4628	0.01475	0.335762	down	17.9286	18.2219	20.888	35.0704	71.7194	50.4333	421589	-	CGNC:8865|Ensembl:ENSGALG00000011663	3	-	fibronectin type III domain containing 1	GO:0016607(nuclear speck)
NC_006097.5	10626361	10626491	diffreps_peak_21454	9.74582	130	XM_015291934.2	FBN1	2.53942	1.7955e-10	2.13794e-08	down	373992	fibrillin-1	CGNC:48993|Ensembl:ENSGALG00000004960	fibrillin 1		GO:0005604(basement membrane)//GO:0001527(microfibril)//GO:0070062(extracellular exosome)//GO:0031012(extracellular matrix)	GO:0005201(extracellular matrix structural constituent)//GO:0008061(chitin binding)//GO:0008201(heparin binding)//GO:0005178(integrin binding)//GO:0005509(calcium ion binding)	GO:0090287(regulation of cellular response to growth factor stimulus)//GO:2001205(negative regulation of osteoclast development)//GO:0035583(sequestering of TGFbeta in extracellular matrix)//GO:0007507(heart development)//GO:0001501(skeletal system development)//GO:0009653(anatomical structure morphogenesis)//GO:0048050(post-embryonic eye morphogenesis)//GO:0006030(chitin metabolic process)//GO:0…	FBN1	FBN1	protein_coding	-	NC_006097.5:10622650-10768893	148.42	347.252	-2.33966	-1.2263	5e-05	0.0121605	down	97.6466	110.822	236.791	184.489	526.196	331.069	373992	fibrillin-1	CGNC:48993|Ensembl:ENSGALG00000004960	10	-	fibrillin 1	GO:0005604(basement membrane)//GO:0001527(microfibril)//GO:0070062(extracellular exosome)//GO:0031012(extracellular matrix)	GO:0005201(extracellular matrix structural constituent)//GO:0008061(chitin binding)//GO:0008201(heparin binding)//GO:0005178(integrin binding)//GO:0005509(calcium ion binding)	GO:0090287(regulation of cellular response to growth factor stimulus)//GO:2001205(negative regulation of osteoclast development)//GO:0035583(sequestering of TGFbeta in extracellular matrix)//GO:0007507(heart development)//GO:0001501(skeletal system development)//GO:0009653(anatomical structure morphogenesis)//GO:0048050(post-embryonic eye morphogenesis)//GO:0006030(chitin metabolic process)//GO:0…
NC_006127.5	33503817	33504958	diffreps_peak_29638	7.16232	1141	XM_429157.6	ADAMTSL1	2.39193	6.88145e-08	3.77774e-06	down	431603	-	CGNC:66593	ADAMTS like 1					ADAMTSL1	ADAMTSL1	protein_coding	+	NC_006127.5:33118003-33550602	0.0330924	3.50947	-106.051	-6.72861	0.0069	0.242471	down	0.00509793	0.0761762	0.018003	0.00607112	3.11884	7.40348	431603	-	CGNC:66593	Z	-	ADAMTS like 1
NC_006096.5	12543228	12543333	diffreps_peak_20673	9.9138	105	XM_015291375.2	AGTR1	4.06844	1.21956e-10	1.65369e-08	down	396065	-	CGNC:49635|Ensembl:ENSGALG00000038512	angiotensin II receptor type 1	gga04020(Calcium signaling pathway)//gga04080(Neuroactive ligand-receptor interaction)//gga04261(Adrenergic signaling in cardiomyocytes)//gga04270(Vascular smooth muscle contraction)//gga04933(AGE-RAGE signaling pathway in diabetic complications)	GO:0005886(plasma membrane)//GO:0016021(integral component of membrane)	GO:0004945(angiotensin type II receptor activity)	GO:0019229(regulation of vasoconstriction)//GO:0038166(angiotensin-activated signaling pathway)	AGTR1	AGTR1	protein_coding	+	NC_006096.5:12538212-12559872	22.629	213.842	-9.44991	-3.2403	0.0458	0.501381	down	40.8959	11.2444	15.7467	123.316	233.583	284.628	396065	-	CGNC:49635|Ensembl:ENSGALG00000038512	9	-	angiotensin II receptor type 1	gga04020(Calcium signaling pathway)//gga04080(Neuroactive ligand-receptor interaction)//gga04261(Adrenergic signaling in cardiomyocytes)//gga04270(Vascular smooth muscle contraction)//gga04933(AGE-RAGE signaling pathway in diabetic complications)	GO:0005886(plasma membrane)//GO:0016021(integral component of membrane)	GO:0004945(angiotensin type II receptor activity)	GO:0019229(regulation of vasoconstriction)//GO:0038166(angiotensin-activated signaling pathway)
NC_006090.5	42542547	42542676	diffreps_peak_10556	11.7099	129	XM_015284338.2	TCP10	48.194	1.95009e-12	1.30368e-09	down	421567	-	CGNC:51505	t-complex 10					TCP10	TCP10	protein_coding	-	NC_006090.5:42528503-42560513	0.0405397	9.41584	-232.262	-7.85961	0.0166	0.352127	down	0.0347174	0.0486287	0.038273	0.660783	0.0367816	27.55	421567	-	CGNC:51505	3	-	t-complex 10
NC_006127.5	8745721	8746900	diffreps_peak_28830	9.26819	1179	XM_004937123.3	UNC13B	42.561	5.39276e-10	4.87476e-08	down	100858799	-	CGNC:64303|Ensembl:ENSGALG00000002165	unc-13 homolog B					UNC13B	UNC13B	protein_coding	+	NC_006127.5:8647584-8856944	0.0376333	6.63433	-176.289	-7.4618	5e-05	0.0121605	down	0.0734642	0.0320309	0.00740471	9.83654	0.0103563	10.0561	100858799	-	CGNC:64303|Ensembl:ENSGALG00000002165	Z	-	unc-13 homolog B
NC_006091.5	65415488	65415604	diffreps_peak_13975	8.36907	116	NM_204749.2	PDGFRA	4.53234	4.27498e-09	2.95757e-07	down	395509	PDGFR|PDGFR-A	CGNC:10416|Ensembl:ENSGALG00000013929	platelet-derived growth factor receptor, alpha polypeptide	gga04010(MAPK signaling pathway)//gga04020(Calcium signaling pathway)//gga04060(Cytokine-cytokine receptor interaction)//gga04144(Endocytosis)//gga04510(Focal adhesion)//gga04540(Gap junction)//gga04810(Regulation of actin cytoskeleton)	GO:0009897(external side of plasma membrane)//GO:0005887(integral component of plasma membrane)//GO:0043234(protein complex)//GO:0005886(plasma membrane)//GO:0030054(cell junction)//GO:0016021(integral component of membrane)//GO:0005902(microvillus)//GO:0005634(nucleus)//GO:0005737(cytoplasm)	GO:0005021(vascular endothelial growth factor-activated receptor activity)//GO:0038085(vascular endothelial growth factor binding)//GO:0032403(protein complex binding)//GO:0042803(protein homodimerization activity)//GO:0005524(ATP binding)//GO:0005161(platelet-derived growth factor receptor binding)//GO:0048407(platelet-derived growth factor binding)//GO:0005018(platelet-derived growth factor alp…	GO:0061298(retina vasculature development in camera-type eye)//GO:0060021(palate development)//GO:0071230(cellular response to amino acid stimulus)//GO:0034614(cellular response to reactive oxygen species)//GO:0023019(signal transduction involved in regulation of gene expression)//GO:0038091(positive regulation of cell proliferation by VEGF-activated platelet derived growth factor receptor signal…	PDGFRA	PDGFRA	protein_coding	-	NC_006091.5:65395524-65436441	32.811	85.3498	-2.60126	-1.37921	0.02535	0.420619	down	44.1309	0.335182	53.967	43.0985	132.044	80.9074	395509	PDGFR|PDGFR-A	CGNC:10416|Ensembl:ENSGALG00000013929	4	-	platelet-derived growth factor receptor, alpha polypeptide	gga04010(MAPK signaling pathway)//gga04020(Calcium signaling pathway)//gga04060(Cytokine-cytokine receptor interaction)//gga04144(Endocytosis)//gga04510(Focal adhesion)//gga04540(Gap junction)//gga04810(Regulation of actin cytoskeleton)	GO:0009897(external side of plasma membrane)//GO:0005887(integral component of plasma membrane)//GO:0043234(protein complex)//GO:0005886(plasma membrane)//GO:0030054(cell junction)//GO:0016021(integral component of membrane)//GO:0005902(microvillus)//GO:0005634(nucleus)//GO:0005737(cytoplasm)	GO:0005021(vascular endothelial growth factor-activated receptor activity)//GO:0038085(vascular endothelial growth factor binding)//GO:0032403(protein complex binding)//GO:0042803(protein homodimerization activity)//GO:0005524(ATP binding)//GO:0005161(platelet-derived growth factor receptor binding)//GO:0048407(platelet-derived growth factor binding)//GO:0005018(platelet-derived growth factor alp…	GO:0061298(retina vasculature development in camera-type eye)//GO:0060021(palate development)//GO:0071230(cellular response to amino acid stimulus)//GO:0034614(cellular response to reactive oxygen species)//GO:0023019(signal transduction involved in regulation of gene expression)//GO:0038091(positive regulation of cell proliferation by VEGF-activated platelet derived growth factor receptor signal…
NC_006092.5	37402910	37403050	diffreps_peak_16080	6.48395	140	XM_421249.6	TTC6	6.00424	3.28135e-07	1.60039e-05	down	423333	-	CGNC:7704	tetratricopeptide repeat domain 6					TTC6	TTC6	protein_coding	+	NC_006092.5:37392503-37448024	0.0425395	9.67124	-227.347	-7.82875	0.00915	0.274559	down	0.0230603	0.0774361	0.027122	5.72167	0.0183665	23.2737	423333	-	CGNC:7704	5	-	tetratricopeptide repeat domain 6
NC_006088.5	136467239	136467423	diffreps_peak_4092	10.2651	184	XM_416924.6	FHL2	8.15217	5.43183e-11	9.79262e-09	down	418726	-	CGNC:12600|Ensembl:ENSGALG00000016797	four and a half LIM domains 2		GO:0005634(nucleus)//GO:0005925(focal adhesion)	GO:0008134(transcription factor binding)//GO:0042802(identical protein binding)//GO:0046872(metal ion binding)	GO:0000122(negative regulation of transcription from RNA polymerase II promoter)//GO:0055015(ventricular cardiac muscle cell development)//GO:0001649(osteoblast differentiation)//GO:0009725(response to hormone)//GO:0043066(negative regulation of apoptotic process)//GO:0060347(heart trabecula formation)//GO:0055014(atrial cardiac muscle cell development)	FHL2	FHL2	protein_coding	-	NC_006088.5:136427090-136481079	0.0490508	10.4668	-213.387	-7.73733	0.0469	0.507341	down	0.038931	0.0776861	0.0305355	0.0154345	12.2144	19.1706	418726	-	CGNC:12600|Ensembl:ENSGALG00000016797	1	-	four and a half LIM domains 2	GO:0005634(nucleus)//GO:0005925(focal adhesion)	GO:0008134(transcription factor binding)//GO:0042802(identical protein binding)//GO:0046872(metal ion binding)	GO:0000122(negative regulation of transcription from RNA polymerase II promoter)//GO:0055015(ventricular cardiac muscle cell development)//GO:0001649(osteoblast differentiation)//GO:0009725(response to hormone)//GO:0043066(negative regulation of apoptotic process)//GO:0060347(heart trabecula formation)//GO:0055014(atrial cardiac muscle cell development)
NC_006094.5	15094879	15095000	diffreps_peak_18346	6.4945	121	XM_004942698.3	CCDC141	82.7	3.20257e-07	1.56489e-05	down	770766	-	CGNC:14323|Ensembl:ENSGALG00000020788	coiled-coil domain containing 141					CCDC141	CCDC141	protein_coding	+	NC_006094.5:15081681-15139514	0.0342208	8.42832	-246.293	-7.94423	5e-05	0.0121605	down	0.0105136	0.0358031	0.0563459	10.0799	15.1936	0.0115109	770766	-	CGNC:14323|Ensembl:ENSGALG00000020788	7	-	coiled-coil domain containing 141
NC_006094.5	35248271	35248583	diffreps_peak_19150	12.9253	312	XM_025152526.1	NEBL1	12.737	1.18766e-13	3.12117e-10	down	101748402	-	CGNC:67888	nebulin-like 1					NEBL1	NEBL1	protein_coding	-	NC_006094.5:35142061-35320882	0.014604	3.56655	-244.217	-7.93202	0.0322	0.45366	down	0.0180612	0.0122374	0.0135134	0.00195452	8.61293	2.08477	101748402	-	CGNC:67888	7	-	nebulin-like 1
NC_006089.5	41509846	41510196	diffreps_peak_6717	8.32026	350	XM_015281763.2	COL6A6	2.4853	4.78349e-09	3.27541e-07	down	428448	-	CGNC:53367	collagen type VI alpha 6 chain	gga04510(Focal adhesion)//gga04512(ECM-receptor interaction)				COL6A6	COL6A6	protein_coding	+	NC_006089.5:41486744-41538740	3.82101	29.2364	-7.65149	-2.93574	0.0015	0.130783	down	9.21698	0.115828	2.13022	49.8532	30.1883	7.66758	428448	-	CGNC:53367	2	-	collagen type VI alpha 6 chain	gga04510(Focal adhesion)//gga04512(ECM-receptor interaction)
NC_006097.5	12048296	12048454	diffreps_peak_21520	8.23643	158	XM_413844.6	ADAMTSL3	10.5872	5.80191e-09	3.91024e-07	down	415465	-	CGNC:14232|Ensembl:ENSGALG00000006104	ADAMTS like 3			GO:0008270(zinc ion binding)//GO:0004222(metalloendopeptidase activity)	GO:0006508(proteolysis)	ADAMTSL3	ADAMTSL3	protein_coding	+	NC_006097.5:11929036-12115762	0.0722984	12.7576	-176.458	-7.46318	0.0006	0.0759616	down	0.0705927	0.120591	0.0257119	11.9403	0.0428585	26.2898	415465	-	CGNC:14232|Ensembl:ENSGALG00000006104	10	-	ADAMTS like 3	GO:0008270(zinc ion binding)//GO:0004222(metalloendopeptidase activity)	GO:0006508(proteolysis)
NC_006090.5	15684291	15684405	diffreps_peak_9809	9.70583	114	NM_205500.2	CST3	3.02131	1.96865e-10	2.28357e-08	down	396497	-	CGNC:49837|Ensembl:ENSGALG00000028520	cystatin C					CST3	CST3	protein_coding	+	NC_006090.5:15683583-15685919	220.897	577.834	-2.61585	-1.38728	0.02005	0.387661	down	95.5879	169.619	397.484	709.298	195.824	828.38	396497	-	CGNC:49837|Ensembl:ENSGALG00000028520	3	-	cystatin C
NC_006092.5	23604758	23604976	diffreps_peak_15650	7.35185	218	XM_421114.6	LRP4	2.68194	4.44784e-08	2.52528e-06	down	423189	-	CGNC:6284|Ensembl:ENSGALG00000032181	LDL receptor related protein 4		GO:0016021(integral component of membrane)	GO:0005509(calcium ion binding)	GO:0030509(BMP signaling pathway)//GO:0048513(animal organ development)//GO:0060828(regulation of canonical Wnt signaling pathway)	LRP4	LRP4	protein_coding	+	NC_006092.5:23544506-23624762	4.2201	0.263329	16.026	4.00234	0.0287	0.441375	up	12.0534	0.00853899	0.598391	0.0272618	0.626026	0.136699	423189	-	CGNC:6284|Ensembl:ENSGALG00000032181	5	-	LDL receptor related protein 4	GO:0016021(integral component of membrane)	GO:0005509(calcium ion binding)	GO:0030509(BMP signaling pathway)//GO:0048513(animal organ development)//GO:0060828(regulation of canonical Wnt signaling pathway)
NC_006109.5	1198721	1198901	diffreps_peak_26881	12.731	180	XM_001233495.4	ADAM28	20.6451	1.85768e-13	3.79419e-10	down	419529	ADAMDEC1	CGNC:51025	ADAM metallopeptidase domain 28					ADAM28	ADAM28	protein_coding	-	NC_006109.5:1187066-1205338	0.140418	39.8274	-283.635	-8.14789	0.0018	0.14098	down	0.0359331	0.286647	0.0986732	37.9174	0.0507513	81.5139	419529	ADAMDEC1	CGNC:51025	22	-	ADAM metallopeptidase domain 28
NC_006090.5	97470533	97470800	diffreps_peak_11856	10.3513	267	XM_419957.6	LPIN1	7.1356	4.45359e-11	8.70776e-09	down	421945	-	CGNC:12320|Ensembl:ENSGALG00000016456	lipin 1	gga00561(Glycerolipid metabolism)//gga00564(Glycerophospholipid metabolism)//gga01100(Metabolic pathways)	GO:0005634(nucleus)//GO:0005741(mitochondrial outer membrane)	GO:0008195(phosphatidate phosphatase activity)//GO:0003713(transcription coactivator activity)	GO:0016311(dephosphorylation)//GO:0019432(triglyceride biosynthetic process)//GO:0009062(fatty acid catabolic process)//GO:0045944(positive regulation of transcription from RNA polymerase II promoter)	LPIN1	LPIN1	protein_coding	+	NC_006090.5:97402549-97474091	44.2047	336.38	-7.6096	-2.92782	5e-05	0.0121605	down	66.5093	25.5983	40.5064	331.369	324.92	352.851	421945	-	CGNC:12320|Ensembl:ENSGALG00000016456	3	-	lipin 1	gga00561(Glycerolipid metabolism)//gga00564(Glycerophospholipid metabolism)//gga01100(Metabolic pathways)	GO:0005634(nucleus)//GO:0005741(mitochondrial outer membrane)	GO:0008195(phosphatidate phosphatase activity)//GO:0003713(transcription coactivator activity)	GO:0016311(dephosphorylation)//GO:0019432(triglyceride biosynthetic process)//GO:0009062(fatty acid catabolic process)//GO:0045944(positive regulation of transcription from RNA polymerase II promoter)
NC_006088.5	57719275	57719437	diffreps_peak_1743	12.69	162	NM_001276362.1	PTN	5.4268	2.04178e-13	3.90621e-10	down	418125	HB-GAM|HBBM|HBGF-8|HBNF|OSF-1	CGNC:66309|Ensembl:ENSGALG00000040493	pleiotrophin		GO:0005615(extracellular space)	GO:0035374(chondroitin sulfate binding)//GO:0008201(heparin binding)//GO:0008083(growth factor activity)	GO:0051216(cartilage development)//GO:0043588(skin development)//GO:0008284(positive regulation of cell proliferation)//GO:0061056(sclerotome development)//GO:0007507(heart development)//GO:0007612(learning)//GO:0007420(brain development)//GO:0060173(limb development)//GO:0021915(neural tube development)//GO:0001756(somitogenesis)//GO:0001503(ossification)//GO:0051781(positive regulation of cell …	PTN	PTN	protein_coding	+	NC_006088.5:57668137-57738114	0.0906312	21.5495	-237.771	-7.89343	0.04595	0.501381	down	0.131518	0.103981	0.0363952	55.764	8.8252	0.0592916	418125	HB-GAM|HBBM|HBGF-8|HBNF|OSF-1	CGNC:66309|Ensembl:ENSGALG00000040493	1	-	pleiotrophin	GO:0005615(extracellular space)	GO:0035374(chondroitin sulfate binding)//GO:0008201(heparin binding)//GO:0008083(growth factor activity)	GO:0051216(cartilage development)//GO:0043588(skin development)//GO:0008284(positive regulation of cell proliferation)//GO:0061056(sclerotome development)//GO:0007507(heart development)//GO:0007612(learning)//GO:0007420(brain development)//GO:0060173(limb development)//GO:0021915(neural tube development)//GO:0001756(somitogenesis)//GO:0001503(ossification)//GO:0051781(positive regulation of cell …
NC_006088.5	59001452	59001617	diffreps_peak_1770	11.0909	165	XM_015287247.2	FGD4	2.07182	8.1116e-12	3.25134e-09	down	107049013	-	CGNC:9792	FYVE, RhoGEF and PH domain containing 4					FGD4	FGD4	protein_coding	-	NC_006088.5:58960364-59072225	16.1566	36.0594	-2.23187	-1.15825	0.04805	0.511384	down	18.5668	13.2644	16.6386	50.8255	37.892	19.4607	107049013	-	CGNC:9792	1	-	FYVE, RhoGEF and PH domain containing 4
NC_006089.5	1919101	1920520	diffreps_peak_5624	8.71856	1419	XM_015281047.2	VIPR1	3.36299	1.9118e-09	1.44463e-07	down	395329	CVIPR	CGNC:49269|Ensembl:ENSGALG00000005259	vasoactive intestinal peptide receptor 1	gga04080(Neuroactive ligand-receptor interaction)	GO:0005886(plasma membrane)//GO:0016021(integral component of membrane)//GO:0043235(receptor complex)	GO:0004999(vasoactive intestinal polypeptide receptor activity)	GO:0007186(G-protein coupled receptor signaling pathway)//GO:0007166(cell surface receptor signaling pathway)	VIPR1	VIPR1	protein_coding	+	NC_006089.5:1815086-1941965	0.405592	11.2141	-27.6489	-4.78915	0.03515	0.462758	down	0.89206	0.284667	0.0400493	13.1378	4.04065	16.4639	395329	CVIPR	CGNC:49269|Ensembl:ENSGALG00000005259	2	-	vasoactive intestinal peptide receptor 1	gga04080(Neuroactive ligand-receptor interaction)	GO:0005886(plasma membrane)//GO:0016021(integral component of membrane)//GO:0043235(receptor complex)	GO:0004999(vasoactive intestinal polypeptide receptor activity)	GO:0007186(G-protein coupled receptor signaling pathway)//GO:0007166(cell surface receptor signaling pathway)
NC_006097.5	12080361	12080750	diffreps_peak_21528	13.1588	389	XM_413844.6	ADAMTSL3	18.72	6.93789e-14	2.56594e-10	down	415465	-	CGNC:14232|Ensembl:ENSGALG00000006104	ADAMTS like 3			GO:0008270(zinc ion binding)//GO:0004222(metalloendopeptidase activity)	GO:0006508(proteolysis)	ADAMTSL3	ADAMTSL3	protein_coding	+	NC_006097.5:11929036-12115762	0.0722984	12.7576	-176.458	-7.46318	0.0006	0.0759616	down	0.0705927	0.120591	0.0257119	11.9403	0.0428585	26.2898	415465	-	CGNC:14232|Ensembl:ENSGALG00000006104	10	-	ADAMTS like 3	GO:0008270(zinc ion binding)//GO:0004222(metalloendopeptidase activity)	GO:0006508(proteolysis)
NC_006094.5	35279648	35279756	diffreps_peak_19172	8.50816	108	XM_025152526.1	NEBL1	11.9633	3.10342e-09	2.21589e-07	down	101748402	-	CGNC:67888	nebulin-like 1					NEBL1	NEBL1	protein_coding	-	NC_006094.5:35142061-35320882	0.014604	3.56655	-244.217	-7.93202	0.0322	0.45366	down	0.0180612	0.0122374	0.0135134	0.00195452	8.61293	2.08477	101748402	-	CGNC:67888	7	-	nebulin-like 1
NC_006088.5	155448036	155448096	diffreps_peak_4531	7.00594	60	XM_015277292.2	SCEL	25.3636	9.86408e-08	5.28587e-06	down	101751260	-	CGNC:70686|Ensembl:ENSGALG00000027514	sciellin			GO:0046872(metal ion binding)		SCEL	SCEL	protein_coding	-	NC_006088.5:155434818-155509965	0.0783025	34.6775	-442.867	-8.79073	0.0002	0.0362431	down	0.0547673	0.102461	0.0776798	77.3964	5.82547	20.8107	101751260	-	CGNC:70686|Ensembl:ENSGALG00000027514	1	-	sciellin	GO:0046872(metal ion binding)
NC_006090.5	52206173	52206337	diffreps_peak_10823	9.54954	164	NM_204885.1	EZR	9.44683	2.82139e-10	2.95081e-08	down	395701	VIL2	CGNC:10288|Ensembl:ENSGALG00000013742	ezrin	gga04810(Regulation of actin cytoskeleton)	GO:0001772(immunological synapse)//GO:0005768(endosome)//GO:0001931(uropod)//GO:0043209(myelin sheath)//GO:0005903(brush border)//GO:0048471(perinuclear region of cytoplasm)//GO:0030175(filopodium)//GO:0015629(actin cytoskeleton)//GO:0001726(ruffle)//GO:0005829(cytosol)//GO:0019898(extrinsic component of membrane)//GO:0001650(fibrillar center)//GO:0071437(invadopodium)//GO:0098592(cytoplasmic sid…	GO:0034236(protein kinase A catalytic subunit binding)//GO:0003723(RNA binding)//GO:0045296(cadherin binding)//GO:0034237(protein kinase A regulatory subunit binding)//GO:0097718(disordered domain specific binding)//GO:0008022(protein C-terminus binding)//GO:0008017(microtubule binding)//GO:0051117(ATPase binding)//GO:0050839(cell adhesion molecule binding)//GO:0044548(S100 protein binding)//GO:0…	GO:1900041(negative regulation of interleukin-2 secretion)//GO:0050714(positive regulation of protein secretion)//GO:1902896(terminal web assembly)//GO:0010628(positive regulation of gene expression)//GO:0072697(protein localization to cell cortex)//GO:0003376(sphingosine-1-phosphate signaling pathway)//GO:0061028(establishment of endothelial barrier)//GO:0030033(microvillus assembly)//GO:0031623…	EZR	EZR	protein_coding	-	NC_006090.5:52170871-52238024	5.04159	62.1871	-12.3349	-3.62467	0.04135	0.488737	down	0.293391	0.251052	14.5803	84.0152	0.464628	102.082	395701	VIL2	CGNC:10288|Ensembl:ENSGALG00000013742	3	-	ezrin	gga04810(Regulation of actin cytoskeleton)	GO:0001772(immunological synapse)//GO:0005768(endosome)//GO:0001931(uropod)//GO:0043209(myelin sheath)//GO:0005903(brush border)//GO:0048471(perinuclear region of cytoplasm)//GO:0030175(filopodium)//GO:0015629(actin cytoskeleton)//GO:0001726(ruffle)//GO:0005829(cytosol)//GO:0019898(extrinsic component of membrane)//GO:0001650(fibrillar center)//GO:0071437(invadopodium)//GO:0098592(cytoplasmic sid…	GO:0034236(protein kinase A catalytic subunit binding)//GO:0003723(RNA binding)//GO:0045296(cadherin binding)//GO:0034237(protein kinase A regulatory subunit binding)//GO:0097718(disordered domain specific binding)//GO:0008022(protein C-terminus binding)//GO:0008017(microtubule binding)//GO:0051117(ATPase binding)//GO:0050839(cell adhesion molecule binding)//GO:0044548(S100 protein binding)//GO:0…	GO:1900041(negative regulation of interleukin-2 secretion)//GO:0050714(positive regulation of protein secretion)//GO:1902896(terminal web assembly)//GO:0010628(positive regulation of gene expression)//GO:0072697(protein localization to cell cortex)//GO:0003376(sphingosine-1-phosphate signaling pathway)//GO:0061028(establishment of endothelial barrier)//GO:0030033(microvillus assembly)//GO:0031623…
NC_006127.5	27923401	27923720	diffreps_peak_29518	10.6695	319	XM_004949075.3	LOC100858941	5.39786	2.14028e-11	5.75188e-09	down	100858941	-	CGNC:64176|Ensembl:ENSGALG00000046481	uncharacterized LOC100858941					LOC100858941	LOC100858941	protein_coding	+	NC_006127.5:27892049-27923940	22.1867	167.597	-7.55394	-2.91723	0.00065	0.0800973	down	11.9101	27.2203	27.4296	127.139	188.576	187.076	100858941	-	CGNC:64176|Ensembl:ENSGALG00000046481	Z	-	uncharacterized LOC100858941
NC_006088.5	116910268	116910457	diffreps_peak_3541	10.5146	189	NM_205299.2	DMD	5.19392	3.05751e-11	6.90984e-09	down	396236	-	CGNC:49712|Ensembl:ENSGALG00000016281	dystrophin		GO:0030018(Z disc)//GO:0044306(neuron projection terminus)//GO:0045211(postsynaptic membrane)//GO:0045202(synapse)//GO:0045121(membrane raft)//GO:0030054(cell junction)//GO:0042383(sarcolemma)//GO:0016010(dystrophin-associated glycoprotein complex)//GO:0005856(cytoskeleton)//GO:0005737(cytoplasm)//GO:0030055(cell-substrate junction)	GO:0050998(nitric-oxide synthase binding)//GO:0003779(actin binding)//GO:0008270(zinc ion binding)//GO:0002162(dystroglycan binding)	GO:0021629(olfactory nerve structural organization)//GO:0002027(regulation of heart rate)//GO:0035994(response to muscle stretch)//GO:0007519(skeletal muscle tissue development)//GO:0033137(negative regulation of peptidyl-serine phosphorylation)//GO:0060314(regulation of ryanodine-sensitive calcium-release channel activity)//GO:0048747(muscle fiber development)//GO:1901385(regulation of voltage-g…	DMD	DMD	protein_coding	-	NC_006088.5:116192482-117188566	3.82539	19.5161	-5.10174	-2.35099	0.0197	0.3833	down	9.44287	0.0495475	1.98375	31.2034	11.9508	15.3942	396236	-	CGNC:49712|Ensembl:ENSGALG00000016281	1	-	dystrophin	GO:0030018(Z disc)//GO:0044306(neuron projection terminus)//GO:0045211(postsynaptic membrane)//GO:0045202(synapse)//GO:0045121(membrane raft)//GO:0030054(cell junction)//GO:0042383(sarcolemma)//GO:0016010(dystrophin-associated glycoprotein complex)//GO:0005856(cytoskeleton)//GO:0005737(cytoplasm)//GO:0030055(cell-substrate junction)	GO:0050998(nitric-oxide synthase binding)//GO:0003779(actin binding)//GO:0008270(zinc ion binding)//GO:0002162(dystroglycan binding)	GO:0021629(olfactory nerve structural organization)//GO:0002027(regulation of heart rate)//GO:0035994(response to muscle stretch)//GO:0007519(skeletal muscle tissue development)//GO:0033137(negative regulation of peptidyl-serine phosphorylation)//GO:0060314(regulation of ryanodine-sensitive calcium-release channel activity)//GO:0048747(muscle fiber development)//GO:1901385(regulation of voltage-g…
NC_006088.5	85696590	85697220	diffreps_peak_2750	9.28932	630	NM_001030783.1	DCBLD2	2.48527	5.13665e-10	4.69116e-08	down	418379	-	CGNC:50750|Ensembl:ENSGALG00000015258	discoidin, CUB and LCCL domain containing 2		GO:0005887(integral component of plasma membrane)//GO:0009986(cell surface)		GO:0042060(wound healing)//GO:0030308(negative regulation of cell growth)	DCBLD2	DCBLD2	protein_coding	+	NC_006088.5:85655283-85699919	10.1584	37.2654	-3.66845	-1.87517	0.02495	0.420014	down	15.4802	0.292988	14.702	36.5766	32.1547	43.065	418379	-	CGNC:50750|Ensembl:ENSGALG00000015258	1	-	discoidin, CUB and LCCL domain containing 2	GO:0005887(integral component of plasma membrane)//GO:0009986(cell surface)	GO:0042060(wound healing)//GO:0030308(negative regulation of cell growth)
NC_006095.5	24915055	24915165	diffreps_peak_19962	11.0622	110	XM_004936802.3	PODN	2.73166	8.66644e-12	3.3736e-09	down	424647	-	CGNC:52233|Ensembl:ENSGALG00000021869	podocan		GO:0005615(extracellular space)//GO:0005737(cytoplasm)	GO:0005518(collagen binding)//GO:0004860(protein kinase inhibitor activity)	GO:0006469(negative regulation of protein kinase activity)//GO:0019221(cytokine-mediated signaling pathway)//GO:0046426(negative regulation of JAK-STAT cascade)//GO:0008285(negative regulation of cell proliferation)//GO:0030336(negative regulation of cell migration)	PODN	PODN	protein_coding	+	NC_006095.5:24886681-24984517	60.4238	155.486	-2.57326	-1.3636	0.00335	0.202811	down	86.7127	41.6348	52.924	120.139	239.349	106.971	424647	-	CGNC:52233|Ensembl:ENSGALG00000021869	8	-	podocan	GO:0005615(extracellular space)//GO:0005737(cytoplasm)	GO:0005518(collagen binding)//GO:0004860(protein kinase inhibitor activity)	GO:0006469(negative regulation of protein kinase activity)//GO:0019221(cytokine-mediated signaling pathway)//GO:0046426(negative regulation of JAK-STAT cascade)//GO:0008285(negative regulation of cell proliferation)//GO:0030336(negative regulation of cell migration)
NC_006088.5	86168233	86168299	diffreps_peak_2786	11.1677	66	XM_015296923.2	ABI3BP	2.60041	6.79671e-12	2.89196e-09	down	769237	-	CGNC:11397|Ensembl:ENSGALG00000015307	ABI family member 3 binding protein		GO:0005615(extracellular space)//GO:0005614(interstitial matrix)	GO:0005518(collagen binding)//GO:0008201(heparin binding)	GO:0010811(positive regulation of cell-substrate adhesion)//GO:0030198(extracellular matrix organization)	ABI3BP	ABI3BP	protein_coding	-	NC_006088.5:86110405-86243541	15.1617	56.4632	-3.72407	-1.89688	0.0038	0.202811	down	6.16319	25.9901	13.3319	40.2711	72.9435	56.175	769237	-	CGNC:11397|Ensembl:ENSGALG00000015307	1	-	ABI family member 3 binding protein	GO:0005615(extracellular space)//GO:0005614(interstitial matrix)	GO:0005518(collagen binding)//GO:0008201(heparin binding)	GO:0010811(positive regulation of cell-substrate adhesion)//GO:0030198(extracellular matrix organization)
NC_006094.5	35188318	35188411	diffreps_peak_19110	8.90668	93	XM_025152526.1	NEBL1	7.66667	1.23971e-09	9.89595e-08	down	101748402	-	CGNC:67888	nebulin-like 1					NEBL1	NEBL1	protein_coding	-	NC_006094.5:35142061-35320882	0.014604	3.56655	-244.217	-7.93202	0.0322	0.45366	down	0.0180612	0.0122374	0.0135134	0.00195452	8.61293	2.08477	101748402	-	CGNC:67888	7	-	nebulin-like 1
NC_006115.5	3893384	3893522	diffreps_peak_28465	11.5259	138	XM_418238.6	COMP	3.35694	2.97918e-12	1.72851e-09	down	420120	-	CGNC:2383|Ensembl:ENSGALG00000003283	cartilage oligomeric matrix protein	gga04145(Phagosome)//gga04510(Focal adhesion)//gga04512(ECM-receptor interaction)	GO:0031012(extracellular matrix)//GO:0070062(extracellular exosome)	GO:0005518(collagen binding)//GO:0008201(heparin binding)//GO:0002020(protease binding)//GO:0043395(heparan sulfate proteoglycan binding)//GO:0005509(calcium ion binding)	GO:0060173(limb development)//GO:0003417(growth plate cartilage development)//GO:0007155(cell adhesion)//GO:0043066(negative regulation of apoptotic process)	COMP	COMP	protein_coding	+	NC_006115.5:3885738-3901177	37.5071	102.224	-2.72546	-1.4465	0.009	0.273334	down	33.873	33.9153	44.7331	35.7953	126.396	144.482	420120	-	CGNC:2383|Ensembl:ENSGALG00000003283	28	-	cartilage oligomeric matrix protein	gga04145(Phagosome)//gga04510(Focal adhesion)//gga04512(ECM-receptor interaction)	GO:0031012(extracellular matrix)//GO:0070062(extracellular exosome)	GO:0005518(collagen binding)//GO:0008201(heparin binding)//GO:0002020(protease binding)//GO:0043395(heparan sulfate proteoglycan binding)//GO:0005509(calcium ion binding)	GO:0060173(limb development)//GO:0003417(growth plate cartilage development)//GO:0007155(cell adhesion)//GO:0043066(negative regulation of apoptotic process)
NC_006093.5	32330681	32331980	diffreps_peak_17811	8.28427	1299	XM_025151983.1	LOC112532718	18.6685	5.19669e-09	3.53794e-07	down									LOC112532718	LOC112532718	protein_coding	+	NC_006093.5:32328411-32335554		3.65985	-inf	-inf	0.04815	0.511384	down				10.9543	0.0253056
NC_006096.5	18471861	18472440	diffreps_peak_20879	7.86587	579	XM_015291703.2	NAALADL2	100.5	1.36186e-08	8.49365e-07	down	429156	-	CGNC:16601|Ensembl:ENSGALG00000023670	N-acetylated alpha-linked acidic dipeptidase like 2		GO:0016021(integral component of membrane)			NAALADL2	NAALADL2	protein_coding	-	NC_006096.5:18466996-18717111	0.0541757	20.4949	-378.303	-8.5634	0.029	0.441747	down	0.0557943	0.0415996	0.0651332	18.2511	3.21544	40.0181	429156	-	CGNC:16601|Ensembl:ENSGALG00000023670	9	-	N-acetylated alpha-linked acidic dipeptidase like 2	GO:0016021(integral component of membrane)
NC_006127.5	40728858	40728997	diffreps_peak_29953	8.93037	139	NM_001305107.1	AGTPBP1	5.46649	1.17389e-09	9.4263e-08	down	427460	-	CGNC:9560|Ensembl:ENSGALG00000012595	ATP/GTP binding protein 1		GO:0005739(mitochondrion)//GO:0005634(nucleus)//GO:0005730(nucleolus)//GO:0005737(cytoplasm)//GO:0005829(cytosol)	GO:0008270(zinc ion binding)//GO:0015631(tubulin binding)//GO:0004181(metallocarboxypeptidase activity)	GO:0007628(adult walking behavior)//GO:0035610(protein side chain deglutamylation)//GO:0060041(retina development in camera-type eye)//GO:0021772(olfactory bulb development)//GO:0050905(neuromuscular process)//GO:0042133(neurotransmitter metabolic process)//GO:0007005(mitochondrion organization)//GO:0035609(C-terminal protein deglutamylation)//GO:0001754(eye photoreceptor cell differentiation)//G…	AGTPBP1	AGTPBP1	protein_coding	-	NC_006127.5:40676099-40738713		4.4505	-inf	-inf	0.03225	0.45366	down				6.0704	7.28111		427460	-	CGNC:9560|Ensembl:ENSGALG00000012595	Z	-	ATP/GTP binding protein 1	GO:0005739(mitochondrion)//GO:0005634(nucleus)//GO:0005730(nucleolus)//GO:0005737(cytoplasm)//GO:0005829(cytosol)	GO:0008270(zinc ion binding)//GO:0015631(tubulin binding)//GO:0004181(metallocarboxypeptidase activity)	GO:0007628(adult walking behavior)//GO:0035610(protein side chain deglutamylation)//GO:0060041(retina development in camera-type eye)//GO:0021772(olfactory bulb development)//GO:0050905(neuromuscular process)//GO:0042133(neurotransmitter metabolic process)//GO:0007005(mitochondrion organization)//GO:0035609(C-terminal protein deglutamylation)//GO:0001754(eye photoreceptor cell differentiation)//G…
NC_006088.5	174680978	174681109	diffreps_peak_4938	9.38847	131	NM_001252140.1	NBEA	6.79623	4.08815e-10	3.89676e-08	down	395195	-	CGNC:12814	neurobeachin		GO:0016020(membrane)//GO:0005737(cytoplasm)			NBEA	NBEA	protein_coding	-	NC_006088.5:174373490-174843850	6.34011	15.2622	-2.40726	-1.26739	0.04355	0.492004	down	10.1042	0.173517	8.74258	35.8163	2.96537	7.00506	395195	-	CGNC:12814	1	-	neurobeachin	GO:0016020(membrane)//GO:0005737(cytoplasm)
NC_006091.5	61065945	61066073	diffreps_peak_13884	12.7253	128	NM_001001764.1	PDLIM3	7.69856	1.88222e-13	3.81606e-10	down	414873	ALP|SkALP|SmALP|p36-ALP|p40-ALP	CGNC:10092|Ensembl:ENSGALG00000013414	PDZ and LIM domain 3		GO:0030018(Z disc)//GO:0015629(actin cytoskeleton)//GO:0005856(cytoskeleton)//GO:0030027(lamellipodium)//GO:0005829(cytosol)	GO:0008307(structural constituent of muscle)//GO:0046872(metal ion binding)//GO:0008092(cytoskeletal protein binding)	GO:0007015(actin filament organization)//GO:0007507(heart development)	PDLIM3	PDLIM3	protein_coding	-	NC_006091.5:61062024-61084487	0.233569	71.6424	-306.729	-8.26082	0.01395	0.328056	down	0.196837	0.295225	0.208647	0.140682	130.892	83.8942	414873	ALP|SkALP|SmALP|p36-ALP|p40-ALP	CGNC:10092|Ensembl:ENSGALG00000013414	4	-	PDZ and LIM domain 3	GO:0030018(Z disc)//GO:0015629(actin cytoskeleton)//GO:0005856(cytoskeleton)//GO:0030027(lamellipodium)//GO:0005829(cytosol)	GO:0008307(structural constituent of muscle)//GO:0046872(metal ion binding)//GO:0008092(cytoskeletal protein binding)	GO:0007015(actin filament organization)//GO:0007507(heart development)
NC_006109.5	1197224	1197394	diffreps_peak_26879	9.93437	170	XM_001233495.4	ADAM28	35.122	1.16315e-10	1.60099e-08	down	419529	ADAMDEC1	CGNC:51025	ADAM metallopeptidase domain 28					ADAM28	ADAM28	protein_coding	-	NC_006109.5:1187066-1205338	0.140418	39.8274	-283.635	-8.14789	0.0018	0.14098	down	0.0359331	0.286647	0.0986732	37.9174	0.0507513	81.5139	419529	ADAMDEC1	CGNC:51025	22	-	ADAM metallopeptidase domain 28
NC_006097.5	10633839	10634046	diffreps_peak_21460	7.67987	207	XM_015291934.2	FBN1	2.25299	2.08991e-08	1.25963e-06	down	373992	fibrillin-1	CGNC:48993|Ensembl:ENSGALG00000004960	fibrillin 1		GO:0005604(basement membrane)//GO:0001527(microfibril)//GO:0070062(extracellular exosome)//GO:0031012(extracellular matrix)	GO:0005201(extracellular matrix structural constituent)//GO:0008061(chitin binding)//GO:0008201(heparin binding)//GO:0005178(integrin binding)//GO:0005509(calcium ion binding)	GO:0090287(regulation of cellular response to growth factor stimulus)//GO:2001205(negative regulation of osteoclast development)//GO:0035583(sequestering of TGFbeta in extracellular matrix)//GO:0007507(heart development)//GO:0001501(skeletal system development)//GO:0009653(anatomical structure morphogenesis)//GO:0048050(post-embryonic eye morphogenesis)//GO:0006030(chitin metabolic process)//GO:0…	FBN1	FBN1	protein_coding	-	NC_006097.5:10622650-10768893	148.42	347.252	-2.33966	-1.2263	5e-05	0.0121605	down	97.6466	110.822	236.791	184.489	526.196	331.069	373992	fibrillin-1	CGNC:48993|Ensembl:ENSGALG00000004960	10	-	fibrillin 1	GO:0005604(basement membrane)//GO:0001527(microfibril)//GO:0070062(extracellular exosome)//GO:0031012(extracellular matrix)	GO:0005201(extracellular matrix structural constituent)//GO:0008061(chitin binding)//GO:0008201(heparin binding)//GO:0005178(integrin binding)//GO:0005509(calcium ion binding)	GO:0090287(regulation of cellular response to growth factor stimulus)//GO:2001205(negative regulation of osteoclast development)//GO:0035583(sequestering of TGFbeta in extracellular matrix)//GO:0007507(heart development)//GO:0001501(skeletal system development)//GO:0009653(anatomical structure morphogenesis)//GO:0048050(post-embryonic eye morphogenesis)//GO:0006030(chitin metabolic process)//GO:0…
NC_006127.5	36769416	36769551	diffreps_peak_29815	5.70728	135	XM_025144916.1	TRPM6	75.6	1.96211e-06	8.20066e-05	down	100859603	-	CGNC:66094|Ensembl:ENSGALG00000015154	transient receptor potential cation channel subfamily M member 6		GO:0016021(integral component of membrane)//GO:0031526(brush border membrane)//GO:0016324(apical plasma membrane)	GO:0004674(protein serine/threonine kinase activity)//GO:0005261(cation channel activity)	GO:0030001(metal ion transport)//GO:0009636(response to toxic substance)//GO:0006468(protein phosphorylation)//GO:0098655(cation transmembrane transport)//GO:0051262(protein tetramerization)	TRPM6	TRPM6	protein_coding	-	NC_006127.5:36759158-36803800	0.0544028	12.7114	-233.654	-7.86823	0.0272	0.435243	down	0.0195128	0.101708	0.0419875	14.2302	0.0376818	23.8664	100859603	-	CGNC:66094|Ensembl:ENSGALG00000015154	Z	-	transient receptor potential cation channel subfamily M member 6	GO:0016021(integral component of membrane)//GO:0031526(brush border membrane)//GO:0016324(apical plasma membrane)	GO:0004674(protein serine/threonine kinase activity)//GO:0005261(cation channel activity)	GO:0030001(metal ion transport)//GO:0009636(response to toxic substance)//GO:0006468(protein phosphorylation)//GO:0098655(cation transmembrane transport)//GO:0051262(protein tetramerization)
NC_006094.5	35217532	35217640	diffreps_peak_19128	11.7434	108	XM_025152526.1	NEBL1	22.7179	1.80559e-12	1.23481e-09	down	101748402	-	CGNC:67888	nebulin-like 1					NEBL1	NEBL1	protein_coding	-	NC_006094.5:35142061-35320882	0.014604	3.56655	-244.217	-7.93202	0.0322	0.45366	down	0.0180612	0.0122374	0.0135134	0.00195452	8.61293	2.08477	101748402	-	CGNC:67888	7	-	nebulin-like 1
NC_006099.5	9098897	9099060	diffreps_peak_22646	9.06744	163	XM_015293383.2	DNAH12	156.2	8.56174e-10	7.18056e-08	down	416004	DNHD2	CGNC:4170|Ensembl:ENSGALG00000005601	dynein, axonemal, heavy chain 12		GO:0030286(dynein complex)	GO:0005524(ATP binding)//GO:0016887(ATPase activity)//GO:0003777(microtubule motor activity)	GO:0007018(microtubule-based movement)	DNAH12	DNAH12	protein_coding	-	NC_006099.5:9048435-9116564	0.0414212	5.85949	-141.461	-7.14426	0.00325	0.202811	down	0.039653	0.0690636	0.0155469	7.1151	0.0280631	10.4353	416004	DNHD2	CGNC:4170|Ensembl:ENSGALG00000005601	12	-	dynein, axonemal, heavy chain 12	GO:0030286(dynein complex)	GO:0005524(ATP binding)//GO:0016887(ATPase activity)//GO:0003777(microtubule motor activity)	GO:0007018(microtubule-based movement)
NC_006089.5	53720645	53720910	diffreps_peak_7057	6.40297	265	XM_025147595.1	CNTNAP2	8.38372	3.95398e-07	1.90389e-05	down	768456	-	CGNC:54475|Ensembl:ENSGALG00000031971	contactin associated protein-like 2	gga04514(Cell adhesion molecules (CAMs))	GO:0016021(integral component of membrane)		GO:0071205(protein localization to juxtaparanode region of axon)	CNTNAP2	CNTNAP2	protein_coding	+	NC_006089.5:53294664-54190322	0.0189179	5.46163	-288.701	-8.17343	0.035	0.4621	down	0.0106275	0.0211317	0.0249946	6.85604	0.00376443	9.52509	768456	-	CGNC:54475|Ensembl:ENSGALG00000031971	2	-	contactin associated protein-like 2	gga04514(Cell adhesion molecules (CAMs))	GO:0016021(integral component of membrane)	GO:0071205(protein localization to juxtaparanode region of axon)
NC_006109.5	1194466	1194662	diffreps_peak_26877	11.5748	196	XM_001233495.4	ADAM28	27.1021	2.66211e-12	1.5956e-09	down	419529	ADAMDEC1	CGNC:51025	ADAM metallopeptidase domain 28					ADAM28	ADAM28	protein_coding	-	NC_006109.5:1187066-1205338	0.140418	39.8274	-283.635	-8.14789	0.0018	0.14098	down	0.0359331	0.286647	0.0986732	37.9174	0.0507513	81.5139	419529	ADAMDEC1	CGNC:51025	22	-	ADAM metallopeptidase domain 28
NC_006089.5	64544967	64545072	diffreps_peak_7332	13.2873	105	XM_418957.6	DSP	55.6098	5.16003e-14	2.26211e-10	down	420869	-	CGNC:9696|Ensembl:ENSGALG00000012790	desmoplakin		GO:0001533(cornified envelope)//GO:0070062(extracellular exosome)//GO:0014704(intercalated disc)//GO:0030057(desmosome)//GO:0016323(basolateral plasma membrane)//GO:0005882(intermediate filament)//GO:0031012(extracellular matrix)//GO:0005634(nucleus)	GO:0005080(protein kinase C binding)//GO:0003723(RNA binding)//GO:0005198(structural molecule activity)//GO:0030674(protein binding, bridging)//GO:0097110(scaffold protein binding)//GO:0050839(cell adhesion molecule binding)	GO:0071896(protein localization to adherens junction)//GO:0018149(peptide cross-linking)//GO:0045109(intermediate filament organization)//GO:0030216(keratinocyte differentiation)//GO:0098911(regulation of ventricular cardiac muscle cell action potential)//GO:0003223(ventricular compact myocardium morphogenesis)//GO:0034332(adherens junction organization)//GO:0002934(desmosome organization)//GO:00…	DSP	DSP	protein_coding	-	NC_006089.5:64524236-64561360	1.48985	23.6704	-15.8878	-3.98985	0.0072	0.24737	down	0.0690674	0.110989	4.28948	37.3467	3.94451	29.7202	420869	-	CGNC:9696|Ensembl:ENSGALG00000012790	2	-	desmoplakin	GO:0001533(cornified envelope)//GO:0070062(extracellular exosome)//GO:0014704(intercalated disc)//GO:0030057(desmosome)//GO:0016323(basolateral plasma membrane)//GO:0005882(intermediate filament)//GO:0031012(extracellular matrix)//GO:0005634(nucleus)	GO:0005080(protein kinase C binding)//GO:0003723(RNA binding)//GO:0005198(structural molecule activity)//GO:0030674(protein binding, bridging)//GO:0097110(scaffold protein binding)//GO:0050839(cell adhesion molecule binding)	GO:0071896(protein localization to adherens junction)//GO:0018149(peptide cross-linking)//GO:0045109(intermediate filament organization)//GO:0030216(keratinocyte differentiation)//GO:0098911(regulation of ventricular cardiac muscle cell action potential)//GO:0003223(ventricular compact myocardium morphogenesis)//GO:0034332(adherens junction organization)//GO:0002934(desmosome organization)//GO:00…
NC_006092.5	23948417	23948578	diffreps_peak_15672	11.4855	161	XM_003641390.4	CREB3L1	2.28441	3.26941e-12	1.83315e-09	down	100859610	-	CGNC:6358|Ensembl:ENSGALG00000008393	cAMP responsive element binding protein 3 like 1	gga04261(Adrenergic signaling in cardiomyocytes)//gga04916(Melanogenesis)//gga04931(Insulin resistance)	GO:0005783(endoplasmic reticulum)//GO:0016020(membrane)//GO:0005634(nucleus)	GO:0046332(SMAD binding)//GO:0035497(cAMP response element binding)//GO:0003700(transcription factor activity, sequence-specific DNA binding)	GO:0032967(positive regulation of collagen biosynthetic process)//GO:0030968(endoplasmic reticulum unfolded protein response)//GO:0045944(positive regulation of transcription from RNA polymerase II promoter)	CREB3L1	CREB3L1	protein_coding	-	NC_006092.5:23932034-23975369	1.19559	13.4306	-11.2335	-3.48973	0.04395	0.494143	down	0.155062	0.115998	3.31571	0.0307715	6.33551	33.9254	100859610	-	CGNC:6358|Ensembl:ENSGALG00000008393	5	-	cAMP responsive element binding protein 3 like 1	gga04261(Adrenergic signaling in cardiomyocytes)//gga04916(Melanogenesis)//gga04931(Insulin resistance)	GO:0005783(endoplasmic reticulum)//GO:0016020(membrane)//GO:0005634(nucleus)	GO:0046332(SMAD binding)//GO:0035497(cAMP response element binding)//GO:0003700(transcription factor activity, sequence-specific DNA binding)	GO:0032967(positive regulation of collagen biosynthetic process)//GO:0030968(endoplasmic reticulum unfolded protein response)//GO:0045944(positive regulation of transcription from RNA polymerase II promoter)
NC_006089.5	64551381	64551530	diffreps_peak_7336	14.0391	149	XM_418957.6	DSP	40.6667	9.1395e-15	1.54251e-10	down	420869	-	CGNC:9696|Ensembl:ENSGALG00000012790	desmoplakin		GO:0001533(cornified envelope)//GO:0070062(extracellular exosome)//GO:0014704(intercalated disc)//GO:0030057(desmosome)//GO:0016323(basolateral plasma membrane)//GO:0005882(intermediate filament)//GO:0031012(extracellular matrix)//GO:0005634(nucleus)	GO:0005080(protein kinase C binding)//GO:0003723(RNA binding)//GO:0005198(structural molecule activity)//GO:0030674(protein binding, bridging)//GO:0097110(scaffold protein binding)//GO:0050839(cell adhesion molecule binding)	GO:0071896(protein localization to adherens junction)//GO:0018149(peptide cross-linking)//GO:0045109(intermediate filament organization)//GO:0030216(keratinocyte differentiation)//GO:0098911(regulation of ventricular cardiac muscle cell action potential)//GO:0003223(ventricular compact myocardium morphogenesis)//GO:0034332(adherens junction organization)//GO:0002934(desmosome organization)//GO:00…	DSP	DSP	protein_coding	-	NC_006089.5:64524236-64561360	1.48985	23.6704	-15.8878	-3.98985	0.0072	0.24737	down	0.0690674	0.110989	4.28948	37.3467	3.94451	29.7202	420869	-	CGNC:9696|Ensembl:ENSGALG00000012790	2	-	desmoplakin	GO:0001533(cornified envelope)//GO:0070062(extracellular exosome)//GO:0014704(intercalated disc)//GO:0030057(desmosome)//GO:0016323(basolateral plasma membrane)//GO:0005882(intermediate filament)//GO:0031012(extracellular matrix)//GO:0005634(nucleus)	GO:0005080(protein kinase C binding)//GO:0003723(RNA binding)//GO:0005198(structural molecule activity)//GO:0030674(protein binding, bridging)//GO:0097110(scaffold protein binding)//GO:0050839(cell adhesion molecule binding)	GO:0071896(protein localization to adherens junction)//GO:0018149(peptide cross-linking)//GO:0045109(intermediate filament organization)//GO:0030216(keratinocyte differentiation)//GO:0098911(regulation of ventricular cardiac muscle cell action potential)//GO:0003223(ventricular compact myocardium morphogenesis)//GO:0034332(adherens junction organization)//GO:0002934(desmosome organization)//GO:00…
NC_006088.5	174765217	174765449	diffreps_peak_4943	10.5513	232	NM_001252140.1	NBEA	2.60121	2.80997e-11	6.64582e-09	down	395195	-	CGNC:12814	neurobeachin		GO:0016020(membrane)//GO:0005737(cytoplasm)			NBEA	NBEA	protein_coding	-	NC_006088.5:174373490-174843850	6.34011	15.2622	-2.40726	-1.26739	0.04355	0.492004	down	10.1042	0.173517	8.74258	35.8163	2.96537	7.00506	395195	-	CGNC:12814	1	-	neurobeachin	GO:0016020(membrane)//GO:0005737(cytoplasm)
NC_006089.5	85872405	85872548	diffreps_peak_7781	8.7776	143	XM_419059.6	LPCAT1	2.72078	1.66877e-09	1.28111e-07	down	420974	AYTL2	CGNC:9958|Ensembl:ENSGALG00000013189	lysophosphatidylcholine acyltransferase 1	gga00564(Glycerophospholipid metabolism)//gga00565(Ether lipid metabolism)//gga01100(Metabolic pathways)	GO:0005783(endoplasmic reticulum)//GO:0016021(integral component of membrane)//GO:0005794(Golgi apparatus)//GO:0005811(lipid droplet)	GO:0047159(1-alkenylglycerophosphocholine O-acyltransferase activity)//GO:0047191(1-alkylglycerophosphocholine O-acyltransferase activity)//GO:0047184(1-acylglycerophosphocholine O-acyltransferase activity)//GO:0005509(calcium ion binding)	GO:0045732(positive regulation of protein catabolic process)//GO:0060041(retina development in camera-type eye)//GO:0008654(phospholipid biosynthetic process)//GO:2001246(negative regulation of phosphatidylcholine biosynthetic process)//GO:0036151(phosphatidylcholine acyl-chain remodeling)//GO:0043129(surfactant homeostasis)	LPCAT1	LPCAT1	protein_coding	-	NC_006089.5:85817459-85884388	7.80516	26.9174	-3.44867	-1.78604	0.01355	0.324428	down	5.42918	9.32522	8.66109	26.936	11.4906	42.3256	420974	AYTL2	CGNC:9958|Ensembl:ENSGALG00000013189	2	-	lysophosphatidylcholine acyltransferase 1	gga00564(Glycerophospholipid metabolism)//gga00565(Ether lipid metabolism)//gga01100(Metabolic pathways)	GO:0005783(endoplasmic reticulum)//GO:0016021(integral component of membrane)//GO:0005794(Golgi apparatus)//GO:0005811(lipid droplet)	GO:0047159(1-alkenylglycerophosphocholine O-acyltransferase activity)//GO:0047191(1-alkylglycerophosphocholine O-acyltransferase activity)//GO:0047184(1-acylglycerophosphocholine O-acyltransferase activity)//GO:0005509(calcium ion binding)	GO:0045732(positive regulation of protein catabolic process)//GO:0060041(retina development in camera-type eye)//GO:0008654(phospholipid biosynthetic process)//GO:2001246(negative regulation of phosphatidylcholine biosynthetic process)//GO:0036151(phosphatidylcholine acyl-chain remodeling)//GO:0043129(surfactant homeostasis)
NC_006089.5	56453715	56453900	diffreps_peak_7144	10.9296	185	XM_418905.6	CTDP1	2.04061	1.17605e-11	4.05992e-09	down	420813	-	CGNC:9601|Ensembl:ENSGALG00000031461	CTD phosphatase subunit 1		GO:0005634(nucleus)	GO:0004721(phosphoprotein phosphatase activity)	GO:0006470(protein dephosphorylation)	CTDP1	CTDP1	protein_coding	-	NC_006089.5:56379047-56480181	20.1499	60.6595	-3.01041	-1.58996	0.0196	0.383134	down	7.65232	23.579	29.2182	41.6016	48.0535	92.3233	420813	-	CGNC:9601|Ensembl:ENSGALG00000031461	2	-	CTD phosphatase subunit 1	GO:0005634(nucleus)	GO:0004721(phosphoprotein phosphatase activity)	GO:0006470(protein dephosphorylation)
NC_006089.5	35782461	35782895	diffreps_peak_6588	8.3408	434	XM_015281806.2	PP2D1	19.7279	4.56249e-09	3.13807e-07	down	428440	C3ORF48	CGNC:13929	protein phosphatase 2C-like domain containing 1					PP2D1	PP2D1	protein_coding	-	NC_006089.5:35764553-35792771	0.0663248	22.2126	-334.905	-8.38761	0.02875	0.441375	down	0.0822308	0.092529	0.0242145	17.7053	0.151912	48.7806	428440	C3ORF48	CGNC:13929	2	-	protein phosphatase 2C-like domain containing 1
NC_006127.5	25328601	25329180	diffreps_peak_29460	10.5341	579	XM_004937371.3	MAP1B	2.01103	2.9238e-11	6.76102e-09	down	396174	-	CGNC:49686	microtubule associated protein 1B					MAP1B	MAP1B	protein_coding	-	NC_006127.5:25320870-25392554	20.4888	42.318	-2.06543	-1.04644	0.01385	0.32737	down	20.5899	10.7077	30.1687	28.0592	48.184	50.7109	396174	-	CGNC:49686	Z	-	microtubule associated protein 1B
NC_006092.5	18191083	18191400	diffreps_peak_15453	13.051	317	XM_015286880.2	SHANK2	13.467	8.89187e-14	2.82031e-10	down	428858	-	CGNC:5836|Ensembl:ENSGALG00000035916	SH3 and multiple ankyrin repeat domains 2					SHANK2	SHANK2	protein_coding	-	NC_006092.5:18173873-18519149	0.00826038	3.33873	-404.184	-8.65887	5e-05	0.0121605	down	0.0129961	0.00645172	0.00533335	9.30431	0.00481849	0.707056	428858	-	CGNC:5836|Ensembl:ENSGALG00000035916	5	-	SH3 and multiple ankyrin repeat domains 2
NC_006101.5	4323937	4324164	diffreps_peak_23752	13.1439	227	NM_001001751.2	CYP3A5	19.1071	7.17955e-14	2.58009e-10	down	414832	CYP3A37|CYP3A7	CGNC:49925|Ensembl:ENSGALG00000004449	cytochrome P450 family 3 subfamily A member 5	gga00140(Steroid hormone biosynthesis)//gga00591(Linoleic acid metabolism)//gga00830(Retinol metabolism)//gga01100(Metabolic pathways)				CYP3A5	CYP3A5	protein_coding	-	NC_006101.5:4323044-4332386		0.811816	-inf	-inf	0.0045	0.216609	down				2.43545			414832	CYP3A37|CYP3A7	CGNC:49925|Ensembl:ENSGALG00000004449	14	-	cytochrome P450 family 3 subfamily A member 5	gga00140(Steroid hormone biosynthesis)//gga00591(Linoleic acid metabolism)//gga00830(Retinol metabolism)//gga01100(Metabolic pathways)
NC_006088.5	60805879	60805946	diffreps_peak_1819	8.53465	67	XM_015286810.2	ERC1	92.9	2.91979e-09	2.09948e-07	down	418153	-	CGNC:9835|Ensembl:ENSGALG00000012994	ELKS/RAB6-interacting/CAST family member 1		GO:0008385(IkappaB kinase complex)//GO:0048786(presynaptic active zone)	GO:0045296(cadherin binding)	GO:0007252(I-kappaB phosphorylation)	ERC1	ERC1	protein_coding	+	NC_006088.5:60545919-60839286	10.0379	36.81	-3.6671	-1.87464	0.013	0.315344	down	9.80609	0.504674	19.803	60.9756	13.2349	36.2196	418153	-	CGNC:9835|Ensembl:ENSGALG00000012994	1	-	ELKS/RAB6-interacting/CAST family member 1	GO:0008385(IkappaB kinase complex)//GO:0048786(presynaptic active zone)	GO:0045296(cadherin binding)	GO:0007252(I-kappaB phosphorylation)
NC_006099.5	5484701	5485720	diffreps_peak_22536	9.87324	1019	XM_414312.6	CECR5L	3.62445	1.33894e-10	1.72346e-08	down	415969	-	CGNC:50127	cat eye syndrome chromosome region, candidate 5-like					CECR5L	CECR5L	protein_coding	+	NC_006099.5:5475051-5486119	11.1249	0.357075	31.1556	4.96142	0.04965	0.519733	up	11.7956	21.3519	0.227046	0.746528	0.271923	0.0527746	415969	-	CGNC:50127	12	-	cat eye syndrome chromosome region, candidate 5-like
NC_006090.5	15683583	15683871	diffreps_peak_9808	7.45298	288	NM_205500.2	CST3	2.72274	3.52389e-08	2.0364e-06	down	396497	-	CGNC:49837|Ensembl:ENSGALG00000028520	cystatin C					CST3	CST3	protein_coding	+	NC_006090.5:15683583-15685919	220.897	577.834	-2.61585	-1.38728	0.02005	0.387661	down	95.5879	169.619	397.484	709.298	195.824	828.38	396497	-	CGNC:49837|Ensembl:ENSGALG00000028520	3	-	cystatin C
NC_006089.5	41497783	41498374	diffreps_peak_6710	11.0509	591	XM_025147489.1	COL6A6	2.05003	8.89433e-12	3.43279e-09	down	428448	-	CGNC:53367	collagen type VI alpha 6 chain	gga04510(Focal adhesion)//gga04512(ECM-receptor interaction)				COL6A6	COL6A6	protein_coding	+	NC_006089.5:41486744-41538740	3.82101	29.2364	-7.65149	-2.93574	0.0015	0.130783	down	9.21698	0.115828	2.13022	49.8532	30.1883	7.66758	428448	-	CGNC:53367	2	-	collagen type VI alpha 6 chain	gga04510(Focal adhesion)//gga04512(ECM-receptor interaction)
NC_006090.5	45926977	45927076	diffreps_peak_10652	8.34718	99	XM_015284313.1	FNDC1	2.33042	4.49594e-09	3.09751e-07	down	421589	-	CGNC:8865|Ensembl:ENSGALG00000011663	fibronectin type III domain containing 1		GO:0016607(nuclear speck)			FNDC1	FNDC1	protein_coding	-	NC_006090.5:45889771-45956288	19.0128	52.4077	-2.75643	-1.4628	0.01475	0.335762	down	17.9286	18.2219	20.888	35.0704	71.7194	50.4333	421589	-	CGNC:8865|Ensembl:ENSGALG00000011663	3	-	fibronectin type III domain containing 1	GO:0016607(nuclear speck)
NC_006089.5	64541205	64541360	diffreps_peak_7327	11.0174	155	XM_418957.6	DSP	25.8317	9.60824e-12	3.60747e-09	down	420869	-	CGNC:9696|Ensembl:ENSGALG00000012790	desmoplakin		GO:0001533(cornified envelope)//GO:0070062(extracellular exosome)//GO:0014704(intercalated disc)//GO:0030057(desmosome)//GO:0016323(basolateral plasma membrane)//GO:0005882(intermediate filament)//GO:0031012(extracellular matrix)//GO:0005634(nucleus)	GO:0005080(protein kinase C binding)//GO:0003723(RNA binding)//GO:0005198(structural molecule activity)//GO:0030674(protein binding, bridging)//GO:0097110(scaffold protein binding)//GO:0050839(cell adhesion molecule binding)	GO:0071896(protein localization to adherens junction)//GO:0018149(peptide cross-linking)//GO:0045109(intermediate filament organization)//GO:0030216(keratinocyte differentiation)//GO:0098911(regulation of ventricular cardiac muscle cell action potential)//GO:0003223(ventricular compact myocardium morphogenesis)//GO:0034332(adherens junction organization)//GO:0002934(desmosome organization)//GO:00…	DSP	DSP	protein_coding	-	NC_006089.5:64524236-64561360	1.48985	23.6704	-15.8878	-3.98985	0.0072	0.24737	down	0.0690674	0.110989	4.28948	37.3467	3.94451	29.7202	420869	-	CGNC:9696|Ensembl:ENSGALG00000012790	2	-	desmoplakin	GO:0001533(cornified envelope)//GO:0070062(extracellular exosome)//GO:0014704(intercalated disc)//GO:0030057(desmosome)//GO:0016323(basolateral plasma membrane)//GO:0005882(intermediate filament)//GO:0031012(extracellular matrix)//GO:0005634(nucleus)	GO:0005080(protein kinase C binding)//GO:0003723(RNA binding)//GO:0005198(structural molecule activity)//GO:0030674(protein binding, bridging)//GO:0097110(scaffold protein binding)//GO:0050839(cell adhesion molecule binding)	GO:0071896(protein localization to adherens junction)//GO:0018149(peptide cross-linking)//GO:0045109(intermediate filament organization)//GO:0030216(keratinocyte differentiation)//GO:0098911(regulation of ventricular cardiac muscle cell action potential)//GO:0003223(ventricular compact myocardium morphogenesis)//GO:0034332(adherens junction organization)//GO:0002934(desmosome organization)//GO:00…
NC_006088.5	173387743	173387860	diffreps_peak_4893	10.4775	117	NM_001030541.1	POSTN	2.57053	3.33036e-11	7.18432e-09	down	395429	OSF-2	CGNC:12805|Ensembl:ENSGALG00000017046	periostin		GO:0005578(proteinaceous extracellular matrix)//GO:0005615(extracellular space)//GO:0005802(trans-Golgi network)	GO:0008201(heparin binding)//GO:0046872(metal ion binding)	GO:0071307(cellular response to vitamin K)//GO:0009888(tissue development)//GO:0007155(cell adhesion)//GO:0008593(regulation of Notch signaling pathway)//GO:0030198(extracellular matrix organization)	POSTN	POSTN	protein_coding	+	NC_006088.5:173372466-173406144	359.821	1371.89	-3.81269	-1.93081	5e-05	0.0121605	down	373.827	344.087	361.55	895.547	1708.76	1511.36	395429	OSF-2	CGNC:12805|Ensembl:ENSGALG00000017046	1	-	periostin	GO:0005578(proteinaceous extracellular matrix)//GO:0005615(extracellular space)//GO:0005802(trans-Golgi network)	GO:0008201(heparin binding)//GO:0046872(metal ion binding)	GO:0071307(cellular response to vitamin K)//GO:0009888(tissue development)//GO:0007155(cell adhesion)//GO:0008593(regulation of Notch signaling pathway)//GO:0030198(extracellular matrix organization)
NC_006088.5	116370639	116370908	diffreps_peak_3464	10.7397	269	NM_205299.2	DMD	4.72252	1.82089e-11	5.28991e-09	down	396236	-	CGNC:49712|Ensembl:ENSGALG00000016281	dystrophin		GO:0030018(Z disc)//GO:0044306(neuron projection terminus)//GO:0045211(postsynaptic membrane)//GO:0045202(synapse)//GO:0045121(membrane raft)//GO:0030054(cell junction)//GO:0042383(sarcolemma)//GO:0016010(dystrophin-associated glycoprotein complex)//GO:0005856(cytoskeleton)//GO:0005737(cytoplasm)//GO:0030055(cell-substrate junction)	GO:0050998(nitric-oxide synthase binding)//GO:0003779(actin binding)//GO:0008270(zinc ion binding)//GO:0002162(dystroglycan binding)	GO:0021629(olfactory nerve structural organization)//GO:0002027(regulation of heart rate)//GO:0035994(response to muscle stretch)//GO:0007519(skeletal muscle tissue development)//GO:0033137(negative regulation of peptidyl-serine phosphorylation)//GO:0060314(regulation of ryanodine-sensitive calcium-release channel activity)//GO:0048747(muscle fiber development)//GO:1901385(regulation of voltage-g…	DMD	DMD	protein_coding	-	NC_006088.5:116192482-117188566	3.82539	19.5161	-5.10174	-2.35099	0.0197	0.3833	down	9.44287	0.0495475	1.98375	31.2034	11.9508	15.3942	396236	-	CGNC:49712|Ensembl:ENSGALG00000016281	1	-	dystrophin	GO:0030018(Z disc)//GO:0044306(neuron projection terminus)//GO:0045211(postsynaptic membrane)//GO:0045202(synapse)//GO:0045121(membrane raft)//GO:0030054(cell junction)//GO:0042383(sarcolemma)//GO:0016010(dystrophin-associated glycoprotein complex)//GO:0005856(cytoskeleton)//GO:0005737(cytoplasm)//GO:0030055(cell-substrate junction)	GO:0050998(nitric-oxide synthase binding)//GO:0003779(actin binding)//GO:0008270(zinc ion binding)//GO:0002162(dystroglycan binding)	GO:0021629(olfactory nerve structural organization)//GO:0002027(regulation of heart rate)//GO:0035994(response to muscle stretch)//GO:0007519(skeletal muscle tissue development)//GO:0033137(negative regulation of peptidyl-serine phosphorylation)//GO:0060314(regulation of ryanodine-sensitive calcium-release channel activity)//GO:0048747(muscle fiber development)//GO:1901385(regulation of voltage-g…
NC_006088.5	155445278	155445338	diffreps_peak_4530	9.07415	60	XM_015277292.2	SCEL	4.54447	8.43041e-10	7.08734e-08	down	101751260	-	CGNC:70686|Ensembl:ENSGALG00000027514	sciellin			GO:0046872(metal ion binding)		SCEL	SCEL	protein_coding	-	NC_006088.5:155434818-155509965	0.0783025	34.6775	-442.867	-8.79073	0.0002	0.0362431	down	0.0547673	0.102461	0.0776798	77.3964	5.82547	20.8107	101751260	-	CGNC:70686|Ensembl:ENSGALG00000027514	1	-	sciellin	GO:0046872(metal ion binding)
NC_006097.5	1344727	1346220	diffreps_peak_21062	12.1504	1493	XM_413723.4	ALPK3	3.63162	7.07368e-13	7.25596e-10	down	768936	-	CGNC:1774|Ensembl:ENSGALG00000037950	alpha kinase 3			GO:0005524(ATP binding)//GO:0004674(protein serine/threonine kinase activity)	GO:0006468(protein phosphorylation)	ALPK3	ALPK3	protein_coding	-	NC_006097.5:1344727-1375044		1.94426	-inf	-inf	0.03225	0.45366	down					5.81866	0.0141214	768936	-	CGNC:1774|Ensembl:ENSGALG00000037950	10	-	alpha kinase 3	GO:0005524(ATP binding)//GO:0004674(protein serine/threonine kinase activity)	GO:0006468(protein phosphorylation)
NC_006094.5	27935989	27936049	diffreps_peak_18944	10.3482	60	XM_003641585.4	MUC13	15.0913	4.48513e-11	8.74562e-09	down	100859223	-	CGNC:63907	mucin 13, cell surface associated					MUC13	MUC13	protein_coding	-	NC_006094.5:27920558-27939693	0.0697832	20.6536	-295.969	-8.2093	5e-05	0.0121605	down	0.131161	0.0561443	0.0220446	13.928	0.0593784	47.9735	100859223	-	CGNC:63907	7	-	mucin 13, cell surface associated
NC_006088.5	190866674	190867038	diffreps_peak_5336	11.3686	364	XM_015280159.2	DLG2	35.0909	4.27999e-12	2.16214e-09	down	419024	-	CGNC:12965	discs large MAGUK scaffold protein 2					DLG2	DLG2	protein_coding	-	NC_006088.5:190535983-191534865	9.38224	0.0158008	593.786	9.2138	0.0003	0.0478034	up	5.18009	15.1371	7.82959	0.0127514	0.017061	0.0175899	419024	-	CGNC:12965	1	-	discs large MAGUK scaffold protein 2
NC_006091.5	43763041	43763118	diffreps_peak_13279	7.61704	77	NM_001277784.1	HPGD	7.74163	2.41522e-08	1.43943e-06	down	422567	-	CGNC:8187|Ensembl:ENSGALG00000010769	hydroxyprostaglandin dehydrogenase 15-(NAD)		GO:0016323(basolateral plasma membrane)//GO:0005654(nucleoplasm)//GO:0070062(extracellular exosome)//GO:0005829(cytosol)	GO:0070403(NAD+ binding)//GO:0004957(prostaglandin E receptor activity)//GO:0016404(15-hydroxyprostaglandin dehydrogenase (NAD+) activity)	GO:0055114(oxidation-reduction process)//GO:0097070(ductus arteriosus closure)//GO:0007567(parturition)//GO:0006693(prostaglandin metabolic process)//GO:0007179(transforming growth factor beta receptor signaling pathway)//GO:0007186(G-protein coupled receptor signaling pathway)//GO:0045786(negative regulation of cell cycle)	HPGD	HPGD	protein_coding	-	NC_006091.5:43759684-43824548	116.173	284.604	-2.44981	-1.29267	0.02745	0.435243	down	48.324	288.433	11.7639	134.976	140.361	578.475	422567	-	CGNC:8187|Ensembl:ENSGALG00000010769	4	-	hydroxyprostaglandin dehydrogenase 15-(NAD)	GO:0016323(basolateral plasma membrane)//GO:0005654(nucleoplasm)//GO:0070062(extracellular exosome)//GO:0005829(cytosol)	GO:0070403(NAD+ binding)//GO:0004957(prostaglandin E receptor activity)//GO:0016404(15-hydroxyprostaglandin dehydrogenase (NAD+) activity)	GO:0055114(oxidation-reduction process)//GO:0097070(ductus arteriosus closure)//GO:0007567(parturition)//GO:0006693(prostaglandin metabolic process)//GO:0007179(transforming growth factor beta receptor signaling pathway)//GO:0007186(G-protein coupled receptor signaling pathway)//GO:0045786(negative regulation of cell cycle)
NC_006127.5	37407661	37408140	diffreps_peak_29843	8.70657	479	XM_001231885.5	PRUNE2	8.51485	1.96529e-09	1.48078e-07	down	768768	-	CGNC:54738	prune homolog 2					PRUNE2	PRUNE2	protein_coding	-	NC_006127.5:37406231-37540185	0.0606434	17.5377	-289.193	-8.17589	0.0071	0.244844	down	0.0379583	0.0943739	0.049598	4.63696	31.1187	16.8574	768768	-	CGNC:54738	Z	-	prune homolog 2
NC_006088.5	14294955	14295124	diffreps_peak_557	11.1305	169	XM_425420.5	CDHR3	9.4647	7.4048e-12	3.0538e-09	down	427846	-	CGNC:53209|Ensembl:ENSGALG00000008109	cadherin related family member 3					CDHR3	CDHR3	protein_coding	+	NC_006088.5:14152182-14392439	0.0895219	20.5831	-229.922	-7.845	0.03645	0.471754	down	0.0964848	0.0963511	0.0757298	18.4987		43.2505	427846	-	CGNC:53209|Ensembl:ENSGALG00000008109	1	-	cadherin related family member 3
NC_006115.5	3885738	3885919	diffreps_peak_28461	10.2151	181	XM_418238.6	COMP	4.13581	6.09458e-11	1.04615e-08	down	420120	-	CGNC:2383|Ensembl:ENSGALG00000003283	cartilage oligomeric matrix protein	gga04145(Phagosome)//gga04510(Focal adhesion)//gga04512(ECM-receptor interaction)	GO:0031012(extracellular matrix)//GO:0070062(extracellular exosome)	GO:0005518(collagen binding)//GO:0008201(heparin binding)//GO:0002020(protease binding)//GO:0043395(heparan sulfate proteoglycan binding)//GO:0005509(calcium ion binding)	GO:0060173(limb development)//GO:0003417(growth plate cartilage development)//GO:0007155(cell adhesion)//GO:0043066(negative regulation of apoptotic process)	COMP	COMP	protein_coding	+	NC_006115.5:3885738-3901177	37.5071	102.224	-2.72546	-1.4465	0.009	0.273334	down	33.873	33.9153	44.7331	35.7953	126.396	144.482	420120	-	CGNC:2383|Ensembl:ENSGALG00000003283	28	-	cartilage oligomeric matrix protein	gga04145(Phagosome)//gga04510(Focal adhesion)//gga04512(ECM-receptor interaction)	GO:0031012(extracellular matrix)//GO:0070062(extracellular exosome)	GO:0005518(collagen binding)//GO:0008201(heparin binding)//GO:0002020(protease binding)//GO:0043395(heparan sulfate proteoglycan binding)//GO:0005509(calcium ion binding)	GO:0060173(limb development)//GO:0003417(growth plate cartilage development)//GO:0007155(cell adhesion)//GO:0043066(negative regulation of apoptotic process)
NC_006088.5	55493161	55493380	diffreps_peak_1638	10.6005	219	XM_416328.5	DRAM1	2.04096	2.50913e-11	6.32723e-09	down	418095	-	CGNC:50672|Ensembl:ENSGALG00000012761	DNA damage regulated autophagy modulator 1		GO:0005764(lysosome)//GO:0016021(integral component of membrane)		GO:0010506(regulation of autophagy)	DRAM1	DRAM1	protein_coding	-	NC_006088.5:55492479-55507806	18.5598	79.2637	-4.27072	-2.09448	0.0099	0.282079	down	28.7415	0.822534	26.1153	119.316	16.9824	101.493	418095	-	CGNC:50672|Ensembl:ENSGALG00000012761	1	-	DNA damage regulated autophagy modulator 1	GO:0005764(lysosome)//GO:0016021(integral component of membrane)	GO:0010506(regulation of autophagy)
NC_006088.5	86148064	86148139	diffreps_peak_2778	10.4885	75	XM_015296923.2	ABI3BP	2.29007	3.24741e-11	7.10075e-09	down	769237	-	CGNC:11397|Ensembl:ENSGALG00000015307	ABI family member 3 binding protein		GO:0005615(extracellular space)//GO:0005614(interstitial matrix)	GO:0005518(collagen binding)//GO:0008201(heparin binding)	GO:0010811(positive regulation of cell-substrate adhesion)//GO:0030198(extracellular matrix organization)	ABI3BP	ABI3BP	protein_coding	-	NC_006088.5:86110405-86243541	15.1617	56.4632	-3.72407	-1.89688	0.0038	0.202811	down	6.16319	25.9901	13.3319	40.2711	72.9435	56.175	769237	-	CGNC:11397|Ensembl:ENSGALG00000015307	1	-	ABI family member 3 binding protein	GO:0005615(extracellular space)//GO:0005614(interstitial matrix)	GO:0005518(collagen binding)//GO:0008201(heparin binding)	GO:0010811(positive regulation of cell-substrate adhesion)//GO:0030198(extracellular matrix organization)
NC_006127.5	36766643	36766784	diffreps_peak_29813	10.2903	141	XM_025144916.1	TRPM6	112.8	5.12519e-11	9.5047e-09	down	100859603	-	CGNC:66094|Ensembl:ENSGALG00000015154	transient receptor potential cation channel subfamily M member 6		GO:0016021(integral component of membrane)//GO:0031526(brush border membrane)//GO:0016324(apical plasma membrane)	GO:0004674(protein serine/threonine kinase activity)//GO:0005261(cation channel activity)	GO:0030001(metal ion transport)//GO:0009636(response to toxic substance)//GO:0006468(protein phosphorylation)//GO:0098655(cation transmembrane transport)//GO:0051262(protein tetramerization)	TRPM6	TRPM6	protein_coding	-	NC_006127.5:36759158-36803800	0.0544028	12.7114	-233.654	-7.86823	0.0272	0.435243	down	0.0195128	0.101708	0.0419875	14.2302	0.0376818	23.8664	100859603	-	CGNC:66094|Ensembl:ENSGALG00000015154	Z	-	transient receptor potential cation channel subfamily M member 6	GO:0016021(integral component of membrane)//GO:0031526(brush border membrane)//GO:0016324(apical plasma membrane)	GO:0004674(protein serine/threonine kinase activity)//GO:0005261(cation channel activity)	GO:0030001(metal ion transport)//GO:0009636(response to toxic substance)//GO:0006468(protein phosphorylation)//GO:0098655(cation transmembrane transport)//GO:0051262(protein tetramerization)
NC_006089.5	15628385	15628496	diffreps_peak_5984	11.4449	111	XM_003640636.4	ARMC4	140.6	3.58992e-12	1.93494e-09	down	420482	-	CGNC:5598|Ensembl:ENSGALG00000007417	armadillo repeat containing 4		GO:0097546(ciliary base)//GO:0005634(nucleus)//GO:0005930(axoneme)//GO:0005737(cytoplasm)		GO:0007507(heart development)//GO:0003341(cilium movement)//GO:0021591(ventricular system development)//GO:0036158(outer dynein arm assembly)//GO:0003356(regulation of cilium beat frequency)//GO:0007368(determination of left/right symmetry)	ARMC4	ARMC4	protein_coding	+	NC_006089.5:15599357-15670929	0.0429748	16.627	-386.901	-8.59582	0.03195	0.45366	down	0.0446198	0.0668087	0.0174959	9.10786	0.046749	40.7265	420482	-	CGNC:5598|Ensembl:ENSGALG00000007417	2	-	armadillo repeat containing 4	GO:0097546(ciliary base)//GO:0005634(nucleus)//GO:0005930(axoneme)//GO:0005737(cytoplasm)	GO:0007507(heart development)//GO:0003341(cilium movement)//GO:0021591(ventricular system development)//GO:0036158(outer dynein arm assembly)//GO:0003356(regulation of cilium beat frequency)//GO:0007368(determination of left/right symmetry)
NC_006088.5	116857462	116857643	diffreps_peak_3531	12.4068	181	NM_205299.2	DMD	5.72283	3.91933e-13	5.31625e-10	down	396236	-	CGNC:49712|Ensembl:ENSGALG00000016281	dystrophin		GO:0030018(Z disc)//GO:0044306(neuron projection terminus)//GO:0045211(postsynaptic membrane)//GO:0045202(synapse)//GO:0045121(membrane raft)//GO:0030054(cell junction)//GO:0042383(sarcolemma)//GO:0016010(dystrophin-associated glycoprotein complex)//GO:0005856(cytoskeleton)//GO:0005737(cytoplasm)//GO:0030055(cell-substrate junction)	GO:0050998(nitric-oxide synthase binding)//GO:0003779(actin binding)//GO:0008270(zinc ion binding)//GO:0002162(dystroglycan binding)	GO:0021629(olfactory nerve structural organization)//GO:0002027(regulation of heart rate)//GO:0035994(response to muscle stretch)//GO:0007519(skeletal muscle tissue development)//GO:0033137(negative regulation of peptidyl-serine phosphorylation)//GO:0060314(regulation of ryanodine-sensitive calcium-release channel activity)//GO:0048747(muscle fiber development)//GO:1901385(regulation of voltage-g…	DMD	DMD	protein_coding	-	NC_006088.5:116192482-117188566	3.82539	19.5161	-5.10174	-2.35099	0.0197	0.3833	down	9.44287	0.0495475	1.98375	31.2034	11.9508	15.3942	396236	-	CGNC:49712|Ensembl:ENSGALG00000016281	1	-	dystrophin	GO:0030018(Z disc)//GO:0044306(neuron projection terminus)//GO:0045211(postsynaptic membrane)//GO:0045202(synapse)//GO:0045121(membrane raft)//GO:0030054(cell junction)//GO:0042383(sarcolemma)//GO:0016010(dystrophin-associated glycoprotein complex)//GO:0005856(cytoskeleton)//GO:0005737(cytoplasm)//GO:0030055(cell-substrate junction)	GO:0050998(nitric-oxide synthase binding)//GO:0003779(actin binding)//GO:0008270(zinc ion binding)//GO:0002162(dystroglycan binding)	GO:0021629(olfactory nerve structural organization)//GO:0002027(regulation of heart rate)//GO:0035994(response to muscle stretch)//GO:0007519(skeletal muscle tissue development)//GO:0033137(negative regulation of peptidyl-serine phosphorylation)//GO:0060314(regulation of ryanodine-sensitive calcium-release channel activity)//GO:0048747(muscle fiber development)//GO:1901385(regulation of voltage-g…

## Sheet: Gene list
Hyper-up	Hyper-down	Hypo-up	Hypo-down
ACSL1	ILDR2	ADGRB1	FLNA
ADGRL3	LOC107057170	CECR5L	ABI3BP
AKAP2	SLC8A3	DLG2	ADAM28
AKT3		DTNA	ADAMTSL1
ANK3		HBM	ADAMTSL3
ANO5		LRP4	AGTPBP1
ARL8BL		PSTK	AGTR1
ATF2			ALPK3
ATP8A1			ANKRD6
C1HXORF36			ARMC4
CDC42BPA			ATP8B1
CMIP			C5H11ORF9
CNTFR			CCDC141
COL4A2			CDHR3
DNASE1L3			CEP350L
DOCK4			CNTNAP2
EML4			COL4A5
EPB41L1			COL6A6
FASN			COMP
GPC4			CREB3L1
GRIK1			CST3
HACD1			CTDP1
HECW2			CXADR
ITIH5			CYP2C45
LOC107049467			CYP3A5
LOC770702			DCBLD2
LRRC8A			DMD
MGAM			DNAH12
MMRN2			DRAM1
MYO1C			DSP
NDAHNAKL			ERC1
NFASC			EZR
NPR3			FBN1
NUAK2			FGD4
PDE8B			FHL2
PDE9A			FNDC1
PTPN12			FOXJ1
PTPRB			FREM3
RFTN1			GALNT3
RNF152			GLIS1
SDC3			GLT1D1
SEMA6D			HPGD
SGTB			LOC100858941
SLC1A6			LOC112532718
SLC23A2			LPCAT1
SMAD7			LPIN1
SMOC1			MAP1B
SNTA1			MAP3K21
STON2			MAPK11
STXBP4			MARC1
SULF1			MFAP5
TEX2			MMP23B
			MUC13
			MYH11
			MYLK
			NAALADL2
			NARF
			NBEA
			NEBL1
			NHS
			NHSL1
			PDGFRA
			PDLIM3
			PIGR
			PODN
			POSTN
			PP2D1
			PRUNE2
			PTN
			PTPRK
			RAB36
			RASSF6
			RYR2
			SCEL
			SHANK2
			SHROOM3
			SPEF2
			TCP10
			THBS2
			TRPM6
			TTC6
			UNC13B
			VCAN
			VIPR1
